# Supplementary material for: Causal relationship between immune cells and prostate cancer: a Mendelian randomization study
Source: Front Cell Dev Biol. 2024 Mar 19;12:1381920. doi: 10.3389/fcell.2024.1381920 (PMC10985200; doi:10.3389/fcell.2024.1381920)
Supplement: Supplementary file 1 [file Table2.XLSX]

## Sheet: Sheet1
Supplementary Table 2: Detailed information of instrumental variables used in MR analyses about immune cells on prostate cancer
exposure	SNP	chr	pos	effect_allele.exposure	other_allele.exposure	beta.outcome	se.outcome	pval.outcome	proxy.outcome	target_snp.outcome	proxy_snp.outcome	target_a1.outcome	target_a2.outcome	proxy_a1.outcome	proxy_a2.outcome	mr_keep
CCR2 on CD14- CD16- || id:ebi-a-GCST90002003	rs11655786	17	21074153	A	C	-7.10225e-05	0.000866172	0.93	NA	NA	NA	NA	NA	NA	NA	TRUE
CCR2 on CD14- CD16- || id:ebi-a-GCST90002003	rs117383806	8	140934719	T	C	-0.00396177	0.002297	0.0850002	NA	NA	NA	NA	NA	NA	NA	TRUE
CCR2 on CD14- CD16- || id:ebi-a-GCST90002003	rs139270458	17	16283736	G	A	-0.00478012	0.00379431	0.21	NA	NA	NA	NA	NA	NA	NA	TRUE
CCR2 on CD14- CD16- || id:ebi-a-GCST90002003	rs140264318	19	29692512	C	T	-0.00480555	0.00436964	0.27	NA	NA	NA	NA	NA	NA	NA	TRUE
CCR2 on CD14- CD16- || id:ebi-a-GCST90002003	rs141988029	18	61962829	A	G	-0.00170449	0.00326533	0.6	NA	NA	NA	NA	NA	NA	NA	TRUE
CCR2 on CD14- CD16- || id:ebi-a-GCST90002003	rs144044548	12	30923098	G	A	0.00744183	0.00317804	0.0189998	NA	NA	NA	NA	NA	NA	NA	TRUE
CCR2 on CD14- CD16- || id:ebi-a-GCST90002003	rs144199265	4	63222990	T	C	-0.00491925	0.00353638	0.16	NA	NA	NA	NA	NA	NA	NA	TRUE
CCR2 on CD14- CD16- || id:ebi-a-GCST90002003	rs146537837	1	98705577	A	G	-0.00377193	0.0045487	0.41	NA	NA	NA	NA	NA	NA	NA	TRUE
CCR2 on CD14- CD16- || id:ebi-a-GCST90002003	rs17608966	2	15278190	C	G	-0.000437061	0.000722927	0.55	NA	NA	NA	NA	NA	NA	NA	FALSE
CCR2 on CD14- CD16- || id:ebi-a-GCST90002003	rs28692786	3	119522753	T	C	3.20939e-05	0.0033957	0.99	NA	NA	NA	NA	NA	NA	NA	TRUE
CCR2 on CD14- CD16- || id:ebi-a-GCST90002003	rs2973741	5	177821665	G	A	-0.000959385	0.000724635	0.19	NA	NA	NA	NA	NA	NA	NA	TRUE
CCR2 on CD14- CD16- || id:ebi-a-GCST90002003	rs3793333	7	156801023	C	T	-0.000818078	0.00110433	0.46	NA	NA	NA	NA	NA	NA	NA	TRUE
CCR2 on CD14- CD16- || id:ebi-a-GCST90002003	rs6417105	18	47013723	T	A	-0.000537757	0.000756574	0.48	NA	NA	NA	NA	NA	NA	NA	TRUE
CCR2 on CD14- CD16- || id:ebi-a-GCST90002003	rs7131521	11	108956889	A	G	-0.00471493	0.00284314	0.0969996	NA	NA	NA	NA	NA	NA	NA	TRUE
CCR2 on CD14- CD16- || id:ebi-a-GCST90002003	rs762789	3	46402627	A	G	-7.26793e-05	0.000769035	0.92	NA	NA	NA	NA	NA	NA	NA	TRUE
CCR2 on CD14- CD16- || id:ebi-a-GCST90002003	rs77465361	5	159009803	T	G	0.00294466	0.00316802	0.35	NA	NA	NA	NA	NA	NA	NA	TRUE
CCR2 on CD14- CD16- || id:ebi-a-GCST90002003	rs9825805	3	177552702	T	C	0.00159824	0.00111016	0.15	NA	NA	NA	NA	NA	NA	NA	TRUE
Effector Memory CD8+ T cell Absolute Count || id:ebi-a-GCST90001554	rs11060493	12	130160924	C	A	0.000873165	0.00146475	0.55	FALSE	rs11060493	rs11060493	NA	NA	NA	NA	TRUE
Effector Memory CD8+ T cell Absolute Count || id:ebi-a-GCST90001554	rs11080350	17	33774635	T	C	2.90676e-05	0.000800297	0.97	FALSE	rs11080350	rs11080350	NA	NA	NA	NA	TRUE
Effector Memory CD8+ T cell Absolute Count || id:ebi-a-GCST90001554	rs11153123	6	109038333	G	A	-0.000512891	0.000866497	0.55	FALSE	rs11153123	rs11153123	NA	NA	NA	NA	TRUE
Effector Memory CD8+ T cell Absolute Count || id:ebi-a-GCST90001554	rs11166573	1	101733861	A	G	-0.00110567	0.000739218	0.13	FALSE	rs11166573	rs11166573	NA	NA	NA	NA	TRUE
Effector Memory CD8+ T cell Absolute Count || id:ebi-a-GCST90001554	rs113985770	2	210377930	A	G	0.0037074	0.00289141	0.2	FALSE	rs113985770	rs113985770	NA	NA	NA	NA	TRUE
Effector Memory CD8+ T cell Absolute Count || id:ebi-a-GCST90001554	rs115083752	2	145856378	A	G	-0.000296443	0.00227266	0.9	FALSE	rs115083752	rs115083752	NA	NA	NA	NA	TRUE
Effector Memory CD8+ T cell Absolute Count || id:ebi-a-GCST90001554	rs1183901	10	90231718	C	T	0.000375356	0.000722822	0.6	FALSE	rs1183901	rs1183901	NA	NA	NA	NA	TRUE
Effector Memory CD8+ T cell Absolute Count || id:ebi-a-GCST90001554	rs13187183	5	117976098	C	T	0.00187161	0.00150093	0.21	FALSE	rs13187183	rs13187183	NA	NA	NA	NA	TRUE
Effector Memory CD8+ T cell Absolute Count || id:ebi-a-GCST90001554	rs1322060	9	117697660	G	C	-0.00129304	0.00074273	0.0819993	FALSE	rs1322060	rs1322060	NA	NA	NA	NA	TRUE
Effector Memory CD8+ T cell Absolute Count || id:ebi-a-GCST90001554	rs143237141	22	45176439	A	G	-0.00253307	0.00246629	0.3	FALSE	rs143237141	rs143237141	NA	NA	NA	NA	TRUE
Effector Memory CD8+ T cell Absolute Count || id:ebi-a-GCST90001554	rs150956189	1	214625781	C	T	0.000925429	0.00272844	0.73	FALSE	rs150956189	rs150956189	NA	NA	NA	NA	TRUE
Effector Memory CD8+ T cell Absolute Count || id:ebi-a-GCST90001554	rs17583875	1	197924770	A	G	0.000610022	0.00251389	0.81	FALSE	rs17583875	rs17583875	NA	NA	NA	NA	TRUE
Effector Memory CD8+ T cell Absolute Count || id:ebi-a-GCST90001554	rs2378966	4	179936308	T	C	-0.00175821	0.000730115	0.016	FALSE	rs2378966	rs2378966	NA	NA	NA	NA	TRUE
Effector Memory CD8+ T cell Absolute Count || id:ebi-a-GCST90001554	rs3130685	6	31206206	T	C	-0.00273645	0.00072486	0.00016	FALSE	rs3130685	rs3130685	NA	NA	NA	NA	TRUE
Effector Memory CD8+ T cell Absolute Count || id:ebi-a-GCST90001554	rs57159407	2	22978736	A	C	0.00187185	0.00224177	0.4	FALSE	rs57159407	rs57159407	NA	NA	NA	NA	TRUE
Effector Memory CD8+ T cell Absolute Count || id:ebi-a-GCST90001554	rs58905133	2	38892207	G	A	-0.000408932	0.000754651	0.59	TRUE	rs58905133	rs7559619	G	A	G	A	TRUE
Effector Memory CD8+ T cell Absolute Count || id:ebi-a-GCST90001554	rs593435	7	132417404	T	C	-0.000141382	0.000723854	0.85	FALSE	rs593435	rs593435	NA	NA	NA	NA	TRUE
Effector Memory CD8+ T cell Absolute Count || id:ebi-a-GCST90001554	rs60998309	3	24959272	A	C	0.00114008	0.00154005	0.46	FALSE	rs60998309	rs60998309	NA	NA	NA	NA	TRUE
Effector Memory CD8+ T cell Absolute Count || id:ebi-a-GCST90001554	rs73195098	7	112571685	A	C	-0.00018922	0.00218368	0.93	FALSE	rs73195098	rs73195098	NA	NA	NA	NA	TRUE
Effector Memory CD8+ T cell Absolute Count || id:ebi-a-GCST90001554	rs75744217	10	68456634	T	C	-0.000664848	0.00117281	0.57	FALSE	rs75744217	rs75744217	NA	NA	NA	NA	TRUE
Effector Memory CD8+ T cell Absolute Count || id:ebi-a-GCST90001554	rs76668354	2	103587624	G	C	-0.000333295	0.00133205	0.8	FALSE	rs76668354	rs76668354	NA	NA	NA	NA	TRUE
Effector Memory CD8+ T cell Absolute Count || id:ebi-a-GCST90001554	rs77753889	8	130711599	A	G	-0.000743212	0.00130052	0.57	FALSE	rs77753889	rs77753889	NA	NA	NA	NA	TRUE
Effector Memory CD8+ T cell Absolute Count || id:ebi-a-GCST90001554	rs9268932	6	32433290	G	T	-0.000984249	0.000736424	0.18	FALSE	rs9268932	rs9268932	NA	NA	NA	NA	TRUE
Effector Memory CD8+ T cell Absolute Count || id:ebi-a-GCST90001554	rs9382165	6	52836410	G	A	-0.000545812	0.00111312	0.62	FALSE	rs9382165	rs9382165	NA	NA	NA	NA	TRUE
CD45 on Granulocytic Myeloid-Derived Suppressor Cells || id:ebi-a-GCST90002047	rs10224609	7	20505412	T	C	0.00259418	0.00208302	0.21	NA	NA	NA	NA	NA	NA	NA	TRUE
CD45 on Granulocytic Myeloid-Derived Suppressor Cells || id:ebi-a-GCST90002047	rs111800240	14	43631525	A	G	-0.0039635	0.001933	0.04	NA	NA	NA	NA	NA	NA	NA	TRUE
CD45 on Granulocytic Myeloid-Derived Suppressor Cells || id:ebi-a-GCST90002047	rs11506039	7	50344544	G	A	-7.91989e-05	0.003173	0.98	NA	NA	NA	NA	NA	NA	NA	TRUE
CD45 on Granulocytic Myeloid-Derived Suppressor Cells || id:ebi-a-GCST90002047	rs12333289	6	6263446	T	C	0.00131092	0.00134087	0.33	NA	NA	NA	NA	NA	NA	NA	TRUE
CD45 on Granulocytic Myeloid-Derived Suppressor Cells || id:ebi-a-GCST90002047	rs144971347	1	175964456	G	A	0.00369826	0.00302361	0.22	NA	NA	NA	NA	NA	NA	NA	TRUE
CD45 on Granulocytic Myeloid-Derived Suppressor Cells || id:ebi-a-GCST90002047	rs146131093	11	113379377	T	G	0.00229539	0.00222775	0.3	NA	NA	NA	NA	NA	NA	NA	TRUE
CD45 on Granulocytic Myeloid-Derived Suppressor Cells || id:ebi-a-GCST90002047	rs1534770	7	21987804	G	C	0.00056607	0.00107499	0.6	NA	NA	NA	NA	NA	NA	NA	TRUE
CD45 on Granulocytic Myeloid-Derived Suppressor Cells || id:ebi-a-GCST90002047	rs2148972	13	75259853	A	G	0.000438496	0.000855088	0.61	NA	NA	NA	NA	NA	NA	NA	TRUE
CD45 on Granulocytic Myeloid-Derived Suppressor Cells || id:ebi-a-GCST90002047	rs2197801	2	177451264	G	A	-4.46142e-05	0.000727237	0.95	NA	NA	NA	NA	NA	NA	NA	TRUE
CD45 on Granulocytic Myeloid-Derived Suppressor Cells || id:ebi-a-GCST90002047	rs2377426	9	78546389	G	A	-0.00131495	0.000926674	0.16	NA	NA	NA	NA	NA	NA	NA	TRUE
CD45 on Granulocytic Myeloid-Derived Suppressor Cells || id:ebi-a-GCST90002047	rs2731088	12	48960058	G	A	0.000502314	0.00102206	0.62	NA	NA	NA	NA	NA	NA	NA	TRUE
CD45 on Granulocytic Myeloid-Derived Suppressor Cells || id:ebi-a-GCST90002047	rs320439	1	213634267	A	G	0.000876678	0.000854395	0.3	TRUE	rs320439	rs35216713	A	G	T	C	TRUE
CD45 on Granulocytic Myeloid-Derived Suppressor Cells || id:ebi-a-GCST90002047	rs35066493	9	86717077	T	G	-0.00136437	0.00102712	0.18	FALSE	rs35066493	rs35066493	NA	NA	NA	NA	TRUE
CD45 on Granulocytic Myeloid-Derived Suppressor Cells || id:ebi-a-GCST90002047	rs36048875	8	128479961	T	C	-0.00156146	0.000855124	0.0680002	NA	NA	NA	NA	NA	NA	NA	TRUE
CD45 on Granulocytic Myeloid-Derived Suppressor Cells || id:ebi-a-GCST90002047	rs56907657	5	124407733	C	T	-0.00102173	0.000982041	0.3	NA	NA	NA	NA	NA	NA	NA	TRUE
CD45 on Granulocytic Myeloid-Derived Suppressor Cells || id:ebi-a-GCST90002047	rs74545928	15	54615098	T	C	0.00254073	0.00174447	0.15	NA	NA	NA	NA	NA	NA	NA	TRUE
CD45 on Granulocytic Myeloid-Derived Suppressor Cells || id:ebi-a-GCST90002047	rs9922435	16	86622639	C	T	0.000997198	0.000794217	0.21	NA	NA	NA	NA	NA	NA	NA	TRUE
CD45RA+ CD28- CD8+ T cell Absolute Count || id:ebi-a-GCST90001698	rs10400782	14	35130401	C	A	-0.00328384	0.00603132	0.59	FALSE	rs10400782	rs10400782	NA	NA	NA	NA	TRUE
CD45RA+ CD28- CD8+ T cell Absolute Count || id:ebi-a-GCST90001698	rs10484068	14	99653123	T	C	-0.000522135	0.00132073	0.69	FALSE	rs10484068	rs10484068	NA	NA	NA	NA	TRUE
CD45RA+ CD28- CD8+ T cell Absolute Count || id:ebi-a-GCST90001698	rs10505739	12	10043518	C	A	0.00360556	0.00635624	0.57	FALSE	rs10505739	rs10505739	NA	NA	NA	NA	TRUE
CD45RA+ CD28- CD8+ T cell Absolute Count || id:ebi-a-GCST90001698	rs111541596	21	15989102	C	T	-0.00170155	0.00310716	0.58	FALSE	rs111541596	rs111541596	NA	NA	NA	NA	TRUE
CD45RA+ CD28- CD8+ T cell Absolute Count || id:ebi-a-GCST90001698	rs111648746	13	28485345	A	G	0.00382708	0.00250588	0.13	FALSE	rs111648746	rs111648746	NA	NA	NA	NA	TRUE
CD45RA+ CD28- CD8+ T cell Absolute Count || id:ebi-a-GCST90001698	rs111714479	21	35532237	A	T	-0.00492621	0.00277929	0.0759994	FALSE	rs111714479	rs111714479	NA	NA	NA	NA	TRUE
CD45RA+ CD28- CD8+ T cell Absolute Count || id:ebi-a-GCST90001698	rs111730307	14	49236170	T	G	0.00144878	0.00253988	0.57	FALSE	rs111730307	rs111730307	NA	NA	NA	NA	TRUE
CD45RA+ CD28- CD8+ T cell Absolute Count || id:ebi-a-GCST90001698	rs112004249	12	82550260	A	T	-0.0026414	0.00190908	0.17	FALSE	rs112004249	rs112004249	NA	NA	NA	NA	TRUE
CD45RA+ CD28- CD8+ T cell Absolute Count || id:ebi-a-GCST90001698	rs112111433	13	85569939	A	T	-0.00142299	0.00255883	0.58	FALSE	rs112111433	rs112111433	NA	NA	NA	NA	TRUE
CD45RA+ CD28- CD8+ T cell Absolute Count || id:ebi-a-GCST90001698	rs112121527	12	119037578	C	T	0.00445918	0.00345867	0.2	FALSE	rs112121527	rs112121527	NA	NA	NA	NA	TRUE
CD45RA+ CD28- CD8+ T cell Absolute Count || id:ebi-a-GCST90001698	rs112278099	18	5319739	T	C	-0.00224266	0.00248846	0.37	FALSE	rs112278099	rs112278099	NA	NA	NA	NA	TRUE
CD45RA+ CD28- CD8+ T cell Absolute Count || id:ebi-a-GCST90001698	rs112310272	15	26944526	A	T	0.00168689	0.00256949	0.51	FALSE	rs112310272	rs112310272	NA	NA	NA	NA	TRUE
CD45RA+ CD28- CD8+ T cell Absolute Count || id:ebi-a-GCST90001698	rs112529428	12	129340399	T	C	-0.00373544	0.00219289	0.0879995	FALSE	rs112529428	rs112529428	NA	NA	NA	NA	TRUE
CD45RA+ CD28- CD8+ T cell Absolute Count || id:ebi-a-GCST90001698	rs112604811	19	46587710	T	C	0.00275787	0.00530018	0.6	FALSE	rs112604811	rs112604811	NA	NA	NA	NA	TRUE
CD45RA+ CD28- CD8+ T cell Absolute Count || id:ebi-a-GCST90001698	rs112785730	2	127831527	A	G	0.00153764	0.0029154	0.6	FALSE	rs112785730	rs112785730	NA	NA	NA	NA	TRUE
CD45RA+ CD28- CD8+ T cell Absolute Count || id:ebi-a-GCST90001698	rs113007178	13	40914557	A	T	-0.00309224	0.00449939	0.49	FALSE	rs113007178	rs113007178	NA	NA	NA	NA	TRUE
CD45RA+ CD28- CD8+ T cell Absolute Count || id:ebi-a-GCST90001698	rs113199364	17	75157900	T	C	0.00164877	0.00223586	0.46	FALSE	rs113199364	rs113199364	NA	NA	NA	NA	TRUE
CD45RA+ CD28- CD8+ T cell Absolute Count || id:ebi-a-GCST90001698	rs113369914	20	21420694	T	C	-0.0021515	0.0023461	0.36	FALSE	rs113369914	rs113369914	NA	NA	NA	NA	TRUE
CD45RA+ CD28- CD8+ T cell Absolute Count || id:ebi-a-GCST90001698	rs113411752	17	35489333	G	A	-0.00274866	0.00203748	0.18	FALSE	rs113411752	rs113411752	NA	NA	NA	NA	TRUE
CD45RA+ CD28- CD8+ T cell Absolute Count || id:ebi-a-GCST90001698	rs113699161	14	58571589	A	G	-0.00803294	0.00416139	0.0539995	FALSE	rs113699161	rs113699161	NA	NA	NA	NA	TRUE
CD45RA+ CD28- CD8+ T cell Absolute Count || id:ebi-a-GCST90001698	rs114507999	1	21892266	A	G	-0.00214989	0.00266482	0.42	FALSE	rs114507999	rs114507999	NA	NA	NA	NA	TRUE
CD45RA+ CD28- CD8+ T cell Absolute Count || id:ebi-a-GCST90001698	rs114619811	4	71875684	G	A	0.00353368	0.00345493	0.31	FALSE	rs114619811	rs114619811	NA	NA	NA	NA	TRUE
CD45RA+ CD28- CD8+ T cell Absolute Count || id:ebi-a-GCST90001698	rs114672498	1	4591565	G	C	0.00160593	0.00286258	0.57	FALSE	rs114672498	rs114672498	NA	NA	NA	NA	TRUE
CD45RA+ CD28- CD8+ T cell Absolute Count || id:ebi-a-GCST90001698	rs114857658	19	21585596	G	A	0.00290522	0.00462352	0.53	FALSE	rs114857658	rs114857658	NA	NA	NA	NA	TRUE
CD45RA+ CD28- CD8+ T cell Absolute Count || id:ebi-a-GCST90001698	rs11538695	20	50004560	A	G	0.000496417	0.00278179	0.86	FALSE	rs11538695	rs11538695	NA	NA	NA	NA	TRUE
CD45RA+ CD28- CD8+ T cell Absolute Count || id:ebi-a-GCST90001698	rs115879183	3	194347376	G	A	-0.00222266	0.00432989	0.61	FALSE	rs115879183	rs115879183	NA	NA	NA	NA	TRUE
CD45RA+ CD28- CD8+ T cell Absolute Count || id:ebi-a-GCST90001698	rs116581718	5	29413612	C	T	0.00012628	0.00258702	0.96	FALSE	rs116581718	rs116581718	NA	NA	NA	NA	TRUE
CD45RA+ CD28- CD8+ T cell Absolute Count || id:ebi-a-GCST90001698	rs11661882	18	70504468	A	G	0.00244665	0.00337578	0.47	FALSE	rs11661882	rs11661882	NA	NA	NA	NA	TRUE
CD45RA+ CD28- CD8+ T cell Absolute Count || id:ebi-a-GCST90001698	rs116853391	14	104409277	C	T	-0.000677241	0.0020464	0.74	FALSE	rs116853391	rs116853391	NA	NA	NA	NA	TRUE
CD45RA+ CD28- CD8+ T cell Absolute Count || id:ebi-a-GCST90001698	rs116922386	15	68647510	A	C	-0.003733	0.00284985	0.19	FALSE	rs116922386	rs116922386	NA	NA	NA	NA	TRUE
CD45RA+ CD28- CD8+ T cell Absolute Count || id:ebi-a-GCST90001698	rs116940971	18	38279589	T	C	-0.00448469	0.0053881	0.41	FALSE	rs116940971	rs116940971	NA	NA	NA	NA	TRUE
CD45RA+ CD28- CD8+ T cell Absolute Count || id:ebi-a-GCST90001698	rs116990016	18	28163696	A	G	0.00260442	0.00222187	0.24	FALSE	rs116990016	rs116990016	NA	NA	NA	NA	TRUE
CD45RA+ CD28- CD8+ T cell Absolute Count || id:ebi-a-GCST90001698	rs11703161	22	40335424	A	G	-5.20928e-05	0.00269143	0.98	FALSE	rs11703161	rs11703161	NA	NA	NA	NA	TRUE
CD45RA+ CD28- CD8+ T cell Absolute Count || id:ebi-a-GCST90001698	rs117046665	17	41774967	C	A	0.000228658	0.00295726	0.94	FALSE	rs117046665	rs117046665	NA	NA	NA	NA	TRUE
CD45RA+ CD28- CD8+ T cell Absolute Count || id:ebi-a-GCST90001698	rs117075995	13	19869255	G	C	-0.000138673	0.00302619	0.96	FALSE	rs117075995	rs117075995	NA	NA	NA	NA	TRUE
CD45RA+ CD28- CD8+ T cell Absolute Count || id:ebi-a-GCST90001698	rs117177255	13	77081029	T	C	0.000789927	0.00254719	0.760001	FALSE	rs117177255	rs117177255	NA	NA	NA	NA	TRUE
CD45RA+ CD28- CD8+ T cell Absolute Count || id:ebi-a-GCST90001698	rs117211386	15	51649599	A	G	0.00710679	0.00471659	0.13	FALSE	rs117211386	rs117211386	NA	NA	NA	NA	TRUE
CD45RA+ CD28- CD8+ T cell Absolute Count || id:ebi-a-GCST90001698	rs117284243	11	122918979	T	A	-0.00306819	0.00435449	0.48	FALSE	rs117284243	rs117284243	NA	NA	NA	NA	TRUE
CD45RA+ CD28- CD8+ T cell Absolute Count || id:ebi-a-GCST90001698	rs117291729	16	11975137	T	A	0.00473113	0.00315111	0.13	FALSE	rs117291729	rs117291729	NA	NA	NA	NA	TRUE
CD45RA+ CD28- CD8+ T cell Absolute Count || id:ebi-a-GCST90001698	rs117293367	12	52437438	T	C	-0.0014266	0.00240721	0.55	FALSE	rs117293367	rs117293367	NA	NA	NA	NA	TRUE
CD45RA+ CD28- CD8+ T cell Absolute Count || id:ebi-a-GCST90001698	rs117294527	15	100764857	G	C	0.000110361	0.00263091	0.97	FALSE	rs117294527	rs117294527	NA	NA	NA	NA	TRUE
CD45RA+ CD28- CD8+ T cell Absolute Count || id:ebi-a-GCST90001698	rs117304580	14	72774395	A	C	-0.00306019	0.00558817	0.58	FALSE	rs117304580	rs117304580	NA	NA	NA	NA	TRUE
CD45RA+ CD28- CD8+ T cell Absolute Count || id:ebi-a-GCST90001698	rs117397768	15	68230533	A	G	-0.00151976	0.00205003	0.46	FALSE	rs117397768	rs117397768	NA	NA	NA	NA	TRUE
CD45RA+ CD28- CD8+ T cell Absolute Count || id:ebi-a-GCST90001698	rs117469911	7	79791344	A	C	-0.00192118	0.00316177	0.54	FALSE	rs117469911	rs117469911	NA	NA	NA	NA	TRUE
CD45RA+ CD28- CD8+ T cell Absolute Count || id:ebi-a-GCST90001698	rs117555426	16	13128176	C	A	0.000663243	0.00208858	0.75	FALSE	rs117555426	rs117555426	NA	NA	NA	NA	TRUE
CD45RA+ CD28- CD8+ T cell Absolute Count || id:ebi-a-GCST90001698	rs117562840	22	42680877	A	G	0.00505672	0.00403811	0.21	FALSE	rs117562840	rs117562840	NA	NA	NA	NA	TRUE
CD45RA+ CD28- CD8+ T cell Absolute Count || id:ebi-a-GCST90001698	rs117613430	12	93540934	A	G	-0.00258962	0.00477632	0.59	FALSE	rs117613430	rs117613430	NA	NA	NA	NA	TRUE
CD45RA+ CD28- CD8+ T cell Absolute Count || id:ebi-a-GCST90001698	rs117745825	18	3305228	C	T	0.00707712	0.00429399	0.0990011	FALSE	rs117745825	rs117745825	NA	NA	NA	NA	TRUE
CD45RA+ CD28- CD8+ T cell Absolute Count || id:ebi-a-GCST90001698	rs117785622	12	132283582	T	G	-0.00249944	0.00319797	0.43	FALSE	rs117785622	rs117785622	NA	NA	NA	NA	TRUE
CD45RA+ CD28- CD8+ T cell Absolute Count || id:ebi-a-GCST90001698	rs117801457	15	29421113	T	C	-0.00155323	0.00227538	0.49	FALSE	rs117801457	rs117801457	NA	NA	NA	NA	TRUE
CD45RA+ CD28- CD8+ T cell Absolute Count || id:ebi-a-GCST90001698	rs117830252	17	11465523	A	G	0.000318825	0.00228518	0.89	FALSE	rs117830252	rs117830252	NA	NA	NA	NA	TRUE
CD45RA+ CD28- CD8+ T cell Absolute Count || id:ebi-a-GCST90001698	rs117840149	22	36506460	A	C	-0.00445445	0.00304273	0.14	FALSE	rs117840149	rs117840149	NA	NA	NA	NA	TRUE
CD45RA+ CD28- CD8+ T cell Absolute Count || id:ebi-a-GCST90001698	rs117862145	14	33586273	T	A	0.00422829	0.00260975	0.11	FALSE	rs117862145	rs117862145	NA	NA	NA	NA	TRUE
CD45RA+ CD28- CD8+ T cell Absolute Count || id:ebi-a-GCST90001698	rs117885295	22	27731404	A	C	-0.00460195	0.00307827	0.13	FALSE	rs117885295	rs117885295	NA	NA	NA	NA	TRUE
CD45RA+ CD28- CD8+ T cell Absolute Count || id:ebi-a-GCST90001698	rs117898578	16	50471284	G	C	-0.00156801	0.00290703	0.59	FALSE	rs117898578	rs117898578	NA	NA	NA	NA	TRUE
CD45RA+ CD28- CD8+ T cell Absolute Count || id:ebi-a-GCST90001698	rs117922572	21	27289871	T	C	-0.00348667	0.0028584	0.22	FALSE	rs117922572	rs117922572	NA	NA	NA	NA	TRUE
CD45RA+ CD28- CD8+ T cell Absolute Count || id:ebi-a-GCST90001698	rs117922931	17	30028367	G	A	0.00276891	0.00240856	0.25	FALSE	rs117922931	rs117922931	NA	NA	NA	NA	TRUE
CD45RA+ CD28- CD8+ T cell Absolute Count || id:ebi-a-GCST90001698	rs117979973	17	76931475	T	C	0.000889466	0.00332	0.79	FALSE	rs117979973	rs117979973	NA	NA	NA	NA	TRUE
CD45RA+ CD28- CD8+ T cell Absolute Count || id:ebi-a-GCST90001698	rs118009051	21	17079538	G	C	-0.00277375	0.00240434	0.25	FALSE	rs118009051	rs118009051	NA	NA	NA	NA	TRUE
CD45RA+ CD28- CD8+ T cell Absolute Count || id:ebi-a-GCST90001698	rs118019384	17	27826991	C	T	0.00167873	0.00274755	0.54	FALSE	rs118019384	rs118019384	NA	NA	NA	NA	TRUE
CD45RA+ CD28- CD8+ T cell Absolute Count || id:ebi-a-GCST90001698	rs118065847	16	54673316	A	G	0.000103278	0.00319632	0.97	FALSE	rs118065847	rs118065847	NA	NA	NA	NA	TRUE
CD45RA+ CD28- CD8+ T cell Absolute Count || id:ebi-a-GCST90001698	rs118089863	19	24477916	T	C	-0.0013747	0.00252518	0.59	FALSE	rs118089863	rs118089863	NA	NA	NA	NA	TRUE
CD45RA+ CD28- CD8+ T cell Absolute Count || id:ebi-a-GCST90001698	rs118180479	20	37027035	C	T	0.00275424	0.00401625	0.49	FALSE	rs118180479	rs118180479	NA	NA	NA	NA	TRUE
CD45RA+ CD28- CD8+ T cell Absolute Count || id:ebi-a-GCST90001698	rs11879282	19	48790968	A	G	0.00034234	0.00325978	0.92	FALSE	rs11879282	rs11879282	NA	NA	NA	NA	TRUE
CD45RA+ CD28- CD8+ T cell Absolute Count || id:ebi-a-GCST90001698	rs12279408	11	84269972	T	C	0.00268194	0.00352322	0.450001	FALSE	rs12279408	rs12279408	NA	NA	NA	NA	TRUE
CD45RA+ CD28- CD8+ T cell Absolute Count || id:ebi-a-GCST90001698	rs12442442	15	40127028	A	G	0.00226824	0.00321302	0.48	FALSE	rs12442442	rs12442442	NA	NA	NA	NA	TRUE
CD45RA+ CD28- CD8+ T cell Absolute Count || id:ebi-a-GCST90001698	rs12934979	16	87379050	T	C	-0.00578953	0.00299789	0.0530005	FALSE	rs12934979	rs12934979	NA	NA	NA	NA	TRUE
CD45RA+ CD28- CD8+ T cell Absolute Count || id:ebi-a-GCST90001698	rs13039776	20	62915126	G	A	0.00117564	0.00308599	0.7	FALSE	rs13039776	rs13039776	NA	NA	NA	NA	TRUE
CD45RA+ CD28- CD8+ T cell Absolute Count || id:ebi-a-GCST90001698	rs13055531	22	32562454	G	C	-0.00525187	0.00456437	0.25	FALSE	rs13055531	rs13055531	NA	NA	NA	NA	TRUE
CD45RA+ CD28- CD8+ T cell Absolute Count || id:ebi-a-GCST90001698	rs132751	22	36610967	T	C	-0.000489938	0.00257931	0.85	FALSE	rs132751	rs132751	NA	NA	NA	NA	TRUE
CD45RA+ CD28- CD8+ T cell Absolute Count || id:ebi-a-GCST90001698	rs137942933	20	33104122	T	G	0.00108625	0.00246365	0.66	FALSE	rs137942933	rs137942933	NA	NA	NA	NA	TRUE
CD45RA+ CD28- CD8+ T cell Absolute Count || id:ebi-a-GCST90001698	rs137963524	19	8899157	C	A	-0.0001405	0.00270704	0.96	FALSE	rs137963524	rs137963524	NA	NA	NA	NA	TRUE
CD45RA+ CD28- CD8+ T cell Absolute Count || id:ebi-a-GCST90001698	rs138020305	15	95184966	T	C	0.00340133	0.00332642	0.31	FALSE	rs138020305	rs138020305	NA	NA	NA	NA	TRUE
CD45RA+ CD28- CD8+ T cell Absolute Count || id:ebi-a-GCST90001698	rs1381033	12	15624942	A	T	0.0015723	0.0035579	0.66	TRUE	rs1381033	rs253828	T	A	C	T	TRUE
CD45RA+ CD28- CD8+ T cell Absolute Count || id:ebi-a-GCST90001698	rs1381623	14	84625543	C	G	-0.00357133	0.00923921	0.7	TRUE	rs1381623	rs1026632	G	C	A	G	TRUE
CD45RA+ CD28- CD8+ T cell Absolute Count || id:ebi-a-GCST90001698	rs138246394	20	54228961	A	G	0.00303324	0.00449472	0.5	FALSE	rs138246394	rs138246394	NA	NA	NA	NA	TRUE
CD45RA+ CD28- CD8+ T cell Absolute Count || id:ebi-a-GCST90001698	rs138562176	16	4207228	A	G	-0.000619055	0.00505267	0.9	FALSE	rs138562176	rs138562176	NA	NA	NA	NA	TRUE
CD45RA+ CD28- CD8+ T cell Absolute Count || id:ebi-a-GCST90001698	rs138937927	16	51095561	T	C	0.00314385	0.00236848	0.18	FALSE	rs138937927	rs138937927	NA	NA	NA	NA	TRUE
CD45RA+ CD28- CD8+ T cell Absolute Count || id:ebi-a-GCST90001698	rs139075636	12	102082782	G	A	0.00386941	0.00313057	0.22	FALSE	rs139075636	rs139075636	NA	NA	NA	NA	TRUE
CD45RA+ CD28- CD8+ T cell Absolute Count || id:ebi-a-GCST90001698	rs139120487	16	755030	A	C	0.00166013	0.00260304	0.52	FALSE	rs139120487	rs139120487	NA	NA	NA	NA	TRUE
CD45RA+ CD28- CD8+ T cell Absolute Count || id:ebi-a-GCST90001698	rs139736375	17	67625638	T	C	-0.00195876	0.00450679	0.66	FALSE	rs139736375	rs139736375	NA	NA	NA	NA	TRUE
CD45RA+ CD28- CD8+ T cell Absolute Count || id:ebi-a-GCST90001698	rs139898536	12	109036912	T	A	0.00602621	0.00424041	0.16	FALSE	rs139898536	rs139898536	NA	NA	NA	NA	TRUE
CD45RA+ CD28- CD8+ T cell Absolute Count || id:ebi-a-GCST90001698	rs139939351	22	50360292	G	T	-0.00360197	0.0036486	0.32	FALSE	rs139939351	rs139939351	NA	NA	NA	NA	TRUE
CD45RA+ CD28- CD8+ T cell Absolute Count || id:ebi-a-GCST90001698	rs140053174	12	71043237	A	G	-0.00796787	0.00355615	0.025	FALSE	rs140053174	rs140053174	NA	NA	NA	NA	TRUE
CD45RA+ CD28- CD8+ T cell Absolute Count || id:ebi-a-GCST90001698	rs140524161	13	37301576	G	T	-0.00472478	0.00264101	0.0739997	FALSE	rs140524161	rs140524161	NA	NA	NA	NA	TRUE
CD45RA+ CD28- CD8+ T cell Absolute Count || id:ebi-a-GCST90001698	rs140800343	19	50001170	T	C	-0.00184276	0.00290416	0.53	FALSE	rs140800343	rs140800343	NA	NA	NA	NA	TRUE
CD45RA+ CD28- CD8+ T cell Absolute Count || id:ebi-a-GCST90001698	rs140963286	1	24640467	T	C	-0.00196016	0.00413076	0.64	FALSE	rs140963286	rs140963286	NA	NA	NA	NA	TRUE
CD45RA+ CD28- CD8+ T cell Absolute Count || id:ebi-a-GCST90001698	rs141309221	14	95018285	A	C	-0.00171866	0.00208202	0.41	FALSE	rs141309221	rs141309221	NA	NA	NA	NA	TRUE
CD45RA+ CD28- CD8+ T cell Absolute Count || id:ebi-a-GCST90001698	rs141481912	14	97924775	C	T	0.00314614	0.00490681	0.52	FALSE	rs141481912	rs141481912	NA	NA	NA	NA	TRUE
CD45RA+ CD28- CD8+ T cell Absolute Count || id:ebi-a-GCST90001698	rs141976683	12	71790032	C	T	0.001998	0.00398017	0.62	FALSE	rs141976683	rs141976683	NA	NA	NA	NA	TRUE
CD45RA+ CD28- CD8+ T cell Absolute Count || id:ebi-a-GCST90001698	rs142015595	16	83755289	A	T	-0.000478133	0.00204213	0.81	FALSE	rs142015595	rs142015595	NA	NA	NA	NA	TRUE
CD45RA+ CD28- CD8+ T cell Absolute Count || id:ebi-a-GCST90001698	rs142076427	16	5628078	A	G	-0.00062514	0.00280022	0.82	FALSE	rs142076427	rs142076427	NA	NA	NA	NA	TRUE
CD45RA+ CD28- CD8+ T cell Absolute Count || id:ebi-a-GCST90001698	rs142151887	16	1071217	A	C	-0.00169021	0.00440833	0.7	FALSE	rs142151887	rs142151887	NA	NA	NA	NA	TRUE
CD45RA+ CD28- CD8+ T cell Absolute Count || id:ebi-a-GCST90001698	rs142461733	14	22723226	A	T	-0.00171483	0.00261664	0.51	FALSE	rs142461733	rs142461733	NA	NA	NA	NA	TRUE
CD45RA+ CD28- CD8+ T cell Absolute Count || id:ebi-a-GCST90001698	rs142505312	22	50155532	C	T	0.00176072	0.00445179	0.69	FALSE	rs142505312	rs142505312	NA	NA	NA	NA	TRUE
CD45RA+ CD28- CD8+ T cell Absolute Count || id:ebi-a-GCST90001698	rs142686680	12	29095512	C	T	-0.000593749	0.00350311	0.87	FALSE	rs142686680	rs142686680	NA	NA	NA	NA	TRUE
CD45RA+ CD28- CD8+ T cell Absolute Count || id:ebi-a-GCST90001698	rs143393137	17	30967385	T	C	-0.00105381	0.00216094	0.630001	FALSE	rs143393137	rs143393137	NA	NA	NA	NA	TRUE
CD45RA+ CD28- CD8+ T cell Absolute Count || id:ebi-a-GCST90001698	rs143393656	17	63493154	C	G	-0.00472643	0.00338068	0.16	FALSE	rs143393656	rs143393656	NA	NA	NA	NA	TRUE
CD45RA+ CD28- CD8+ T cell Absolute Count || id:ebi-a-GCST90001698	rs143517669	19	868083	T	C	-0.000670577	0.00282993	0.81	FALSE	rs143517669	rs143517669	NA	NA	NA	NA	TRUE
CD45RA+ CD28- CD8+ T cell Absolute Count || id:ebi-a-GCST90001698	rs143824026	19	33797284	T	G	-0.00743901	0.00408843	0.0690001	FALSE	rs143824026	rs143824026	NA	NA	NA	NA	TRUE
CD45RA+ CD28- CD8+ T cell Absolute Count || id:ebi-a-GCST90001698	rs143845801	7	84434549	C	G	-0.00273406	0.00494079	0.58	FALSE	rs143845801	rs143845801	NA	NA	NA	NA	TRUE
CD45RA+ CD28- CD8+ T cell Absolute Count || id:ebi-a-GCST90001698	rs143871291	19	1191667	G	A	-0.000168078	0.00264041	0.95	FALSE	rs143871291	rs143871291	NA	NA	NA	NA	TRUE
CD45RA+ CD28- CD8+ T cell Absolute Count || id:ebi-a-GCST90001698	rs143946135	16	69023689	G	A	-0.00154067	0.00453448	0.73	FALSE	rs143946135	rs143946135	NA	NA	NA	NA	TRUE
CD45RA+ CD28- CD8+ T cell Absolute Count || id:ebi-a-GCST90001698	rs144104650	17	5023557	A	G	0.00151526	0.00286593	0.6	FALSE	rs144104650	rs144104650	NA	NA	NA	NA	TRUE
CD45RA+ CD28- CD8+ T cell Absolute Count || id:ebi-a-GCST90001698	rs144275943	14	34065832	G	T	0.000794151	0.00277517	0.77	FALSE	rs144275943	rs144275943	NA	NA	NA	NA	TRUE
CD45RA+ CD28- CD8+ T cell Absolute Count || id:ebi-a-GCST90001698	rs145250558	20	15245578	C	G	0.00187409	0.00294076	0.52	FALSE	rs145250558	rs145250558	NA	NA	NA	NA	TRUE
CD45RA+ CD28- CD8+ T cell Absolute Count || id:ebi-a-GCST90001698	rs145263449	20	12493170	A	G	-0.0031221	0.00229619	0.17	FALSE	rs145263449	rs145263449	NA	NA	NA	NA	TRUE
CD45RA+ CD28- CD8+ T cell Absolute Count || id:ebi-a-GCST90001698	rs145336406	6	78745175	T	C	-0.00325988	0.0029471	0.27	FALSE	rs145336406	rs145336406	NA	NA	NA	NA	TRUE
CD45RA+ CD28- CD8+ T cell Absolute Count || id:ebi-a-GCST90001698	rs145410896	19	34111992	G	C	-0.000569101	0.00340493	0.87	FALSE	rs145410896	rs145410896	NA	NA	NA	NA	TRUE
CD45RA+ CD28- CD8+ T cell Absolute Count || id:ebi-a-GCST90001698	rs145720280	13	43404037	C	T	0.000616998	0.00330673	0.85	FALSE	rs145720280	rs145720280	NA	NA	NA	NA	TRUE
CD45RA+ CD28- CD8+ T cell Absolute Count || id:ebi-a-GCST90001698	rs145978106	18	7839215	A	C	8.80819e-05	0.00295118	0.98	FALSE	rs145978106	rs145978106	NA	NA	NA	NA	TRUE
CD45RA+ CD28- CD8+ T cell Absolute Count || id:ebi-a-GCST90001698	rs146101423	19	6753000	A	C	-0.00142397	0.00358194	0.69	FALSE	rs146101423	rs146101423	NA	NA	NA	NA	TRUE
CD45RA+ CD28- CD8+ T cell Absolute Count || id:ebi-a-GCST90001698	rs146461857	22	23709958	A	G	-0.00152655	0.00371337	0.68	FALSE	rs146461857	rs146461857	NA	NA	NA	NA	TRUE
CD45RA+ CD28- CD8+ T cell Absolute Count || id:ebi-a-GCST90001698	rs146650864	19	22454852	A	G	-0.000135337	0.00280245	0.96	FALSE	rs146650864	rs146650864	NA	NA	NA	NA	TRUE
CD45RA+ CD28- CD8+ T cell Absolute Count || id:ebi-a-GCST90001698	rs146661200	12	100494123	T	C	-1.34649e-05	0.00292832	1	FALSE	rs146661200	rs146661200	NA	NA	NA	NA	TRUE
CD45RA+ CD28- CD8+ T cell Absolute Count || id:ebi-a-GCST90001698	rs146982369	15	25983333	G	C	-0.000216431	0.00318444	0.95	FALSE	rs146982369	rs146982369	NA	NA	NA	NA	TRUE
CD45RA+ CD28- CD8+ T cell Absolute Count || id:ebi-a-GCST90001698	rs146989801	19	45630360	G	C	0.00334754	0.00299727	0.26	FALSE	rs146989801	rs146989801	NA	NA	NA	NA	TRUE
CD45RA+ CD28- CD8+ T cell Absolute Count || id:ebi-a-GCST90001698	rs147015694	18	2896235	A	G	0.00326537	0.00348418	0.35	FALSE	rs147015694	rs147015694	NA	NA	NA	NA	TRUE
CD45RA+ CD28- CD8+ T cell Absolute Count || id:ebi-a-GCST90001698	rs147054310	16	85194229	A	G	-0.000575868	0.00441132	0.9	FALSE	rs147054310	rs147054310	NA	NA	NA	NA	TRUE
CD45RA+ CD28- CD8+ T cell Absolute Count || id:ebi-a-GCST90001698	rs147069965	17	36231492	T	G	0.000926589	0.00274504	0.74	FALSE	rs147069965	rs147069965	NA	NA	NA	NA	TRUE
CD45RA+ CD28- CD8+ T cell Absolute Count || id:ebi-a-GCST90001698	rs147107195	12	48190275	T	C	-0.00533825	0.00403929	0.19	FALSE	rs147107195	rs147107195	NA	NA	NA	NA	TRUE
CD45RA+ CD28- CD8+ T cell Absolute Count || id:ebi-a-GCST90001698	rs147136626	18	73901698	T	A	8.56179e-05	0.00377245	0.98	FALSE	rs147136626	rs147136626	NA	NA	NA	NA	TRUE
CD45RA+ CD28- CD8+ T cell Absolute Count || id:ebi-a-GCST90001698	rs147370318	19	31892272	G	C	-0.00130278	0.00294293	0.66	FALSE	rs147370318	rs147370318	NA	NA	NA	NA	TRUE
CD45RA+ CD28- CD8+ T cell Absolute Count || id:ebi-a-GCST90001698	rs147381303	13	28258062	A	G	-0.00114789	0.00309565	0.709999	FALSE	rs147381303	rs147381303	NA	NA	NA	NA	TRUE
CD45RA+ CD28- CD8+ T cell Absolute Count || id:ebi-a-GCST90001698	rs147572731	19	49416171	T	C	-0.00831252	0.00383456	0.0299999	FALSE	rs147572731	rs147572731	NA	NA	NA	NA	TRUE
CD45RA+ CD28- CD8+ T cell Absolute Count || id:ebi-a-GCST90001698	rs147590366	15	63216446	T	G	0.000486079	0.00306757	0.87	FALSE	rs147590366	rs147590366	NA	NA	NA	NA	TRUE
CD45RA+ CD28- CD8+ T cell Absolute Count || id:ebi-a-GCST90001698	rs147848662	13	112802184	T	A	-0.000155736	0.00273414	0.95	FALSE	rs147848662	rs147848662	NA	NA	NA	NA	TRUE
CD45RA+ CD28- CD8+ T cell Absolute Count || id:ebi-a-GCST90001698	rs148513824	20	61268143	T	C	-0.000645068	0.00370365	0.86	FALSE	rs148513824	rs148513824	NA	NA	NA	NA	TRUE
CD45RA+ CD28- CD8+ T cell Absolute Count || id:ebi-a-GCST90001698	rs148658406	3	153311399	T	C	0.000196909	0.00446128	0.96	FALSE	rs148658406	rs148658406	NA	NA	NA	NA	TRUE
CD45RA+ CD28- CD8+ T cell Absolute Count || id:ebi-a-GCST90001698	rs148727285	20	48156477	G	A	-0.0028519	0.00436443	0.51	FALSE	rs148727285	rs148727285	NA	NA	NA	NA	TRUE
CD45RA+ CD28- CD8+ T cell Absolute Count || id:ebi-a-GCST90001698	rs149134258	14	93148478	T	C	-0.00377157	0.00332783	0.26	FALSE	rs149134258	rs149134258	NA	NA	NA	NA	TRUE
CD45RA+ CD28- CD8+ T cell Absolute Count || id:ebi-a-GCST90001698	rs149313844	12	4800867	G	A	0.0051361	0.00412805	0.21	FALSE	rs149313844	rs149313844	NA	NA	NA	NA	TRUE
CD45RA+ CD28- CD8+ T cell Absolute Count || id:ebi-a-GCST90001698	rs149438077	15	30234373	G	A	-0.00206665	0.00479164	0.67	FALSE	rs149438077	rs149438077	NA	NA	NA	NA	TRUE
CD45RA+ CD28- CD8+ T cell Absolute Count || id:ebi-a-GCST90001698	rs149483829	20	49499194	G	A	0.000895622	0.00280135	0.75	FALSE	rs149483829	rs149483829	NA	NA	NA	NA	TRUE
CD45RA+ CD28- CD8+ T cell Absolute Count || id:ebi-a-GCST90001698	rs149582701	13	62438680	G	A	-0.00414008	0.00427169	0.33	FALSE	rs149582701	rs149582701	NA	NA	NA	NA	TRUE
CD45RA+ CD28- CD8+ T cell Absolute Count || id:ebi-a-GCST90001698	rs149908314	15	54344919	T	C	3.21159e-06	0.00445934	1	FALSE	rs149908314	rs149908314	NA	NA	NA	NA	TRUE
CD45RA+ CD28- CD8+ T cell Absolute Count || id:ebi-a-GCST90001698	rs150007303	16	23350716	C	T	0.000703725	0.00348013	0.84	FALSE	rs150007303	rs150007303	NA	NA	NA	NA	TRUE
CD45RA+ CD28- CD8+ T cell Absolute Count || id:ebi-a-GCST90001698	rs150053624	17	80299376	T	C	-0.00359256	0.00285545	0.21	FALSE	rs150053624	rs150053624	NA	NA	NA	NA	TRUE
CD45RA+ CD28- CD8+ T cell Absolute Count || id:ebi-a-GCST90001698	rs150055480	14	55295865	A	G	0.0041579	0.00237129	0.08	FALSE	rs150055480	rs150055480	NA	NA	NA	NA	TRUE
CD45RA+ CD28- CD8+ T cell Absolute Count || id:ebi-a-GCST90001698	rs150476409	13	113289664	A	G	-0.00390613	0.00295023	0.19	FALSE	rs150476409	rs150476409	NA	NA	NA	NA	TRUE
CD45RA+ CD28- CD8+ T cell Absolute Count || id:ebi-a-GCST90001698	rs150635355	18	38662297	A	T	-0.000817562	0.00298199	0.780001	FALSE	rs150635355	rs150635355	NA	NA	NA	NA	TRUE
CD45RA+ CD28- CD8+ T cell Absolute Count || id:ebi-a-GCST90001698	rs150889386	14	100822892	C	T	0.00540686	0.00504457	0.28	FALSE	rs150889386	rs150889386	NA	NA	NA	NA	TRUE
CD45RA+ CD28- CD8+ T cell Absolute Count || id:ebi-a-GCST90001698	rs150905742	18	70586990	A	G	-0.00422173	0.0038858	0.28	FALSE	rs150905742	rs150905742	NA	NA	NA	NA	TRUE
CD45RA+ CD28- CD8+ T cell Absolute Count || id:ebi-a-GCST90001698	rs150994087	18	56708792	T	C	0.001835	0.00371573	0.62	FALSE	rs150994087	rs150994087	NA	NA	NA	NA	TRUE
CD45RA+ CD28- CD8+ T cell Absolute Count || id:ebi-a-GCST90001698	rs16864501	3	152385976	A	G	-0.00237874	0.00268085	0.37	FALSE	rs16864501	rs16864501	NA	NA	NA	NA	TRUE
CD45RA+ CD28- CD8+ T cell Absolute Count || id:ebi-a-GCST90001698	rs17042703	12	77392215	C	T	0.00254033	0.00246578	0.3	FALSE	rs17042703	rs17042703	NA	NA	NA	NA	TRUE
CD45RA+ CD28- CD8+ T cell Absolute Count || id:ebi-a-GCST90001698	rs17665147	18	19383778	A	G	-0.00140683	0.00317588	0.66	FALSE	rs17665147	rs17665147	NA	NA	NA	NA	TRUE
CD45RA+ CD28- CD8+ T cell Absolute Count || id:ebi-a-GCST90001698	rs17791728	20	17556587	C	T	-0.00190712	0.00196212	0.33	FALSE	rs17791728	rs17791728	NA	NA	NA	NA	TRUE
CD45RA+ CD28- CD8+ T cell Absolute Count || id:ebi-a-GCST90001698	rs17882143	17	41836082	T	C	-0.00506854	0.00282329	0.0729995	FALSE	rs17882143	rs17882143	NA	NA	NA	NA	TRUE
CD45RA+ CD28- CD8+ T cell Absolute Count || id:ebi-a-GCST90001698	rs180972485	20	24457030	A	G	0.00421245	0.00473826	0.37	FALSE	rs180972485	rs180972485	NA	NA	NA	NA	TRUE
CD45RA+ CD28- CD8+ T cell Absolute Count || id:ebi-a-GCST90001698	rs181228225	15	84950824	A	G	0.00901921	0.0050418	0.0739997	FALSE	rs181228225	rs181228225	NA	NA	NA	NA	TRUE
CD45RA+ CD28- CD8+ T cell Absolute Count || id:ebi-a-GCST90001698	rs183436787	14	41636680	T	C	0.00431918	0.00465513	0.35	FALSE	rs183436787	rs183436787	NA	NA	NA	NA	TRUE
CD45RA+ CD28- CD8+ T cell Absolute Count || id:ebi-a-GCST90001698	rs184152921	17	79175857	T	C	-0.000879015	0.00221664	0.69	FALSE	rs184152921	rs184152921	NA	NA	NA	NA	TRUE
CD45RA+ CD28- CD8+ T cell Absolute Count || id:ebi-a-GCST90001698	rs184184520	14	45061267	T	G	-0.000193901	0.00277249	0.94	TRUE	rs184184520	rs139527710	T	G	A	G	TRUE
CD45RA+ CD28- CD8+ T cell Absolute Count || id:ebi-a-GCST90001698	rs184911123	20	18880832	A	T	-0.000153695	0.00414914	0.97	FALSE	rs184911123	rs184911123	NA	NA	NA	NA	TRUE
CD45RA+ CD28- CD8+ T cell Absolute Count || id:ebi-a-GCST90001698	rs185587352	3	117384981	A	G	0.00138705	0.00292287	0.64	FALSE	rs185587352	rs185587352	NA	NA	NA	NA	TRUE
CD45RA+ CD28- CD8+ T cell Absolute Count || id:ebi-a-GCST90001698	rs186824722	15	24505612	G	T	-0.000360351	0.00308194	0.91	FALSE	rs186824722	rs186824722	NA	NA	NA	NA	TRUE
CD45RA+ CD28- CD8+ T cell Absolute Count || id:ebi-a-GCST90001698	rs187775632	14	76210029	G	A	-0.00334981	0.00293462	0.25	FALSE	rs187775632	rs187775632	NA	NA	NA	NA	TRUE
CD45RA+ CD28- CD8+ T cell Absolute Count || id:ebi-a-GCST90001698	rs187924827	17	6329247	T	C	0.00490837	0.00288669	0.089	FALSE	rs187924827	rs187924827	NA	NA	NA	NA	TRUE
CD45RA+ CD28- CD8+ T cell Absolute Count || id:ebi-a-GCST90001698	rs188074116	12	19311236	A	G	0.000236061	0.00373518	0.95	FALSE	rs188074116	rs188074116	NA	NA	NA	NA	TRUE
CD45RA+ CD28- CD8+ T cell Absolute Count || id:ebi-a-GCST90001698	rs188618717	13	114441229	A	G	0.0020513	0.00305639	0.5	FALSE	rs188618717	rs188618717	NA	NA	NA	NA	TRUE
CD45RA+ CD28- CD8+ T cell Absolute Count || id:ebi-a-GCST90001698	rs188790487	12	43386402	A	G	0.00363502	0.00256025	0.16	FALSE	rs188790487	rs188790487	NA	NA	NA	NA	TRUE
CD45RA+ CD28- CD8+ T cell Absolute Count || id:ebi-a-GCST90001698	rs189798499	22	24402964	G	C	0.00450978	0.00333552	0.18	FALSE	rs189798499	rs189798499	NA	NA	NA	NA	TRUE
CD45RA+ CD28- CD8+ T cell Absolute Count || id:ebi-a-GCST90001698	rs190589573	15	79305514	T	C	0.00878003	0.00411733	0.0329997	FALSE	rs190589573	rs190589573	NA	NA	NA	NA	TRUE
CD45RA+ CD28- CD8+ T cell Absolute Count || id:ebi-a-GCST90001698	rs192467351	14	76826605	G	C	-0.00117421	0.00322826	0.719999	FALSE	rs192467351	rs192467351	NA	NA	NA	NA	TRUE
CD45RA+ CD28- CD8+ T cell Absolute Count || id:ebi-a-GCST90001698	rs192484154	17	47652035	A	G	0.00391511	0.00387683	0.31	FALSE	rs192484154	rs192484154	NA	NA	NA	NA	TRUE
CD45RA+ CD28- CD8+ T cell Absolute Count || id:ebi-a-GCST90001698	rs200198801	19	46387941	A	G	0.000860166	0.00252831	0.73	FALSE	rs200198801	rs200198801	NA	NA	NA	NA	TRUE
CD45RA+ CD28- CD8+ T cell Absolute Count || id:ebi-a-GCST90001698	rs2441781	15	52321843	C	T	-0.00165436	0.00175491	0.35	FALSE	rs2441781	rs2441781	NA	NA	NA	NA	TRUE
CD45RA+ CD28- CD8+ T cell Absolute Count || id:ebi-a-GCST90001698	rs28622225	4	166260369	A	G	-0.00268128	0.00383458	0.48	FALSE	rs28622225	rs28622225	NA	NA	NA	NA	TRUE
CD45RA+ CD28- CD8+ T cell Absolute Count || id:ebi-a-GCST90001698	rs34265859	16	25931790	C	G	-0.00327141	0.00388225	0.4	FALSE	rs34265859	rs34265859	NA	NA	NA	NA	TRUE
CD45RA+ CD28- CD8+ T cell Absolute Count || id:ebi-a-GCST90001698	rs34539402	17	39959627	A	G	-0.00569936	0.00576325	0.32	FALSE	rs34539402	rs34539402	NA	NA	NA	NA	TRUE
CD45RA+ CD28- CD8+ T cell Absolute Count || id:ebi-a-GCST90001698	rs34609592	9	136915695	A	G	0.00303857	0.00355012	0.39	FALSE	rs34609592	rs34609592	NA	NA	NA	NA	TRUE
CD45RA+ CD28- CD8+ T cell Absolute Count || id:ebi-a-GCST90001698	rs35275693	12	88561479	G	A	-0.00156232	0.0027835	0.57	FALSE	rs35275693	rs35275693	NA	NA	NA	NA	TRUE
CD45RA+ CD28- CD8+ T cell Absolute Count || id:ebi-a-GCST90001698	rs3848018	13	99034552	G	A	0.0087276	0.00419121	0.0369999	FALSE	rs3848018	rs3848018	NA	NA	NA	NA	TRUE
CD45RA+ CD28- CD8+ T cell Absolute Count || id:ebi-a-GCST90001698	rs459056	20	15614140	G	T	0.000612471	0.00293932	0.83	FALSE	rs459056	rs459056	NA	NA	NA	NA	TRUE
CD45RA+ CD28- CD8+ T cell Absolute Count || id:ebi-a-GCST90001698	rs536434085	18	63832285	T	C	0.000817417	0.00374846	0.83	FALSE	rs536434085	rs536434085	NA	NA	NA	NA	TRUE
CD45RA+ CD28- CD8+ T cell Absolute Count || id:ebi-a-GCST90001698	rs55658055	17	17705424	G	A	-0.00360362	0.0020024	0.0719996	FALSE	rs55658055	rs55658055	NA	NA	NA	NA	TRUE
CD45RA+ CD28- CD8+ T cell Absolute Count || id:ebi-a-GCST90001698	rs55856613	17	79094162	A	G	-0.000104555	0.00289131	0.97	FALSE	rs55856613	rs55856613	NA	NA	NA	NA	TRUE
CD45RA+ CD28- CD8+ T cell Absolute Count || id:ebi-a-GCST90001698	rs56041702	15	50008133	C	G	0.00125588	0.00270188	0.64	FALSE	rs56041702	rs56041702	NA	NA	NA	NA	TRUE
CD45RA+ CD28- CD8+ T cell Absolute Count || id:ebi-a-GCST90001698	rs56375820	17	9999183	T	C	0.000361473	0.00210577	0.86	FALSE	rs56375820	rs56375820	NA	NA	NA	NA	TRUE
CD45RA+ CD28- CD8+ T cell Absolute Count || id:ebi-a-GCST90001698	rs566794699	20	25333520	A	T	-0.00288056	0.00211282	0.17	FALSE	rs566794699	rs566794699	NA	NA	NA	NA	TRUE
CD45RA+ CD28- CD8+ T cell Absolute Count || id:ebi-a-GCST90001698	rs572954905	16	31402773	G	C	0.00160221	0.00282643	0.57	FALSE	rs572954905	rs572954905	NA	NA	NA	NA	TRUE
CD45RA+ CD28- CD8+ T cell Absolute Count || id:ebi-a-GCST90001698	rs59745713	19	34075835	A	G	0.00395265	0.00303638	0.19	FALSE	rs59745713	rs59745713	NA	NA	NA	NA	TRUE
CD45RA+ CD28- CD8+ T cell Absolute Count || id:ebi-a-GCST90001698	rs6094100	20	43776760	C	T	0.00309288	0.00274655	0.26	TRUE	rs6094100	rs6104041	C	T	T	C	TRUE
CD45RA+ CD28- CD8+ T cell Absolute Count || id:ebi-a-GCST90001698	rs61755651	14	72431599	T	C	-0.00203785	0.00425648	0.630001	FALSE	rs61755651	rs61755651	NA	NA	NA	NA	TRUE
CD45RA+ CD28- CD8+ T cell Absolute Count || id:ebi-a-GCST90001698	rs62009323	15	96961294	G	A	0.000754919	0.00241329	0.75	FALSE	rs62009323	rs62009323	NA	NA	NA	NA	TRUE
CD45RA+ CD28- CD8+ T cell Absolute Count || id:ebi-a-GCST90001698	rs62098570	18	60238886	T	G	-0.00324237	0.00348489	0.35	FALSE	rs62098570	rs62098570	NA	NA	NA	NA	TRUE
CD45RA+ CD28- CD8+ T cell Absolute Count || id:ebi-a-GCST90001698	rs62321187	4	120605817	T	C	0.0042426	0.0024294	0.0810009	FALSE	rs62321187	rs62321187	NA	NA	NA	NA	TRUE
CD45RA+ CD28- CD8+ T cell Absolute Count || id:ebi-a-GCST90001698	rs6517382	21	38156170	C	T	0.000540542	0.00193222	0.780001	FALSE	rs6517382	rs6517382	NA	NA	NA	NA	TRUE
CD45RA+ CD28- CD8+ T cell Absolute Count || id:ebi-a-GCST90001698	rs7139515	13	96254406	T	C	-0.00375955	0.00498028	0.450001	FALSE	rs7139515	rs7139515	NA	NA	NA	NA	TRUE
CD45RA+ CD28- CD8+ T cell Absolute Count || id:ebi-a-GCST90001698	rs71466029	12	82065434	T	C	-0.000574228	0.00372984	0.88	FALSE	rs71466029	rs71466029	NA	NA	NA	NA	TRUE
CD45RA+ CD28- CD8+ T cell Absolute Count || id:ebi-a-GCST90001698	rs7235263	18	74408679	G	T	0.00167207	0.00273369	0.54	FALSE	rs7235263	rs7235263	NA	NA	NA	NA	TRUE
CD45RA+ CD28- CD8+ T cell Absolute Count || id:ebi-a-GCST90001698	rs7254864	19	9246656	A	G	-0.00599317	0.00310437	0.0539995	FALSE	rs7254864	rs7254864	NA	NA	NA	NA	TRUE
CD45RA+ CD28- CD8+ T cell Absolute Count || id:ebi-a-GCST90001698	rs72672939	14	45753508	T	C	-0.0039433	0.00435205	0.36	FALSE	rs72672939	rs72672939	NA	NA	NA	NA	TRUE
CD45RA+ CD28- CD8+ T cell Absolute Count || id:ebi-a-GCST90001698	rs72694381	14	24859553	T	A	-0.00297157	0.00300966	0.32	FALSE	rs72694381	rs72694381	NA	NA	NA	NA	TRUE
CD45RA+ CD28- CD8+ T cell Absolute Count || id:ebi-a-GCST90001698	rs72750943	15	63828258	C	T	-0.00107363	0.00192153	0.58	FALSE	rs72750943	rs72750943	NA	NA	NA	NA	TRUE
CD45RA+ CD28- CD8+ T cell Absolute Count || id:ebi-a-GCST90001698	rs72996438	2	211172214	C	T	-0.000112968	0.00225554	0.96	FALSE	rs72996438	rs72996438	NA	NA	NA	NA	TRUE
CD45RA+ CD28- CD8+ T cell Absolute Count || id:ebi-a-GCST90001698	rs73034498	19	44937435	T	C	-0.00120715	0.00209215	0.56	FALSE	rs73034498	rs73034498	NA	NA	NA	NA	TRUE
CD45RA+ CD28- CD8+ T cell Absolute Count || id:ebi-a-GCST90001698	rs73102494	20	41197100	A	G	0.00231445	0.00248925	0.35	FALSE	rs73102494	rs73102494	NA	NA	NA	NA	TRUE
CD45RA+ CD28- CD8+ T cell Absolute Count || id:ebi-a-GCST90001698	rs73878713	22	23055148	T	C	0.00124958	0.00252899	0.62	FALSE	rs73878713	rs73878713	NA	NA	NA	NA	TRUE
CD45RA+ CD28- CD8+ T cell Absolute Count || id:ebi-a-GCST90001698	rs74465961	17	15099614	T	C	0.000256956	0.00323738	0.94	FALSE	rs74465961	rs74465961	NA	NA	NA	NA	TRUE
CD45RA+ CD28- CD8+ T cell Absolute Count || id:ebi-a-GCST90001698	rs74565504	14	89207147	T	G	-0.00078842	0.00228695	0.73	FALSE	rs74565504	rs74565504	NA	NA	NA	NA	TRUE
CD45RA+ CD28- CD8+ T cell Absolute Count || id:ebi-a-GCST90001698	rs74932477	2	229222112	A	G	-0.00323851	0.00390867	0.41	FALSE	rs74932477	rs74932477	NA	NA	NA	NA	TRUE
CD45RA+ CD28- CD8+ T cell Absolute Count || id:ebi-a-GCST90001698	rs75013096	12	44084962	C	G	0.00457751	0.0024667	0.0629999	FALSE	rs75013096	rs75013096	NA	NA	NA	NA	TRUE
CD45RA+ CD28- CD8+ T cell Absolute Count || id:ebi-a-GCST90001698	rs7510888	22	26185358	T	C	0.000666426	0.00364115	0.85	TRUE	rs7510888	rs5996974	C	T	G	T	TRUE
CD45RA+ CD28- CD8+ T cell Absolute Count || id:ebi-a-GCST90001698	rs75391939	12	133446245	T	C	-0.00208944	0.00337951	0.54	FALSE	rs75391939	rs75391939	NA	NA	NA	NA	TRUE
CD45RA+ CD28- CD8+ T cell Absolute Count || id:ebi-a-GCST90001698	rs75438005	18	26017285	A	G	-0.000795058	0.00420484	0.85	FALSE	rs75438005	rs75438005	NA	NA	NA	NA	TRUE
CD45RA+ CD28- CD8+ T cell Absolute Count || id:ebi-a-GCST90001698	rs75483199	21	32526668	A	T	0.00257091	0.00256792	0.32	FALSE	rs75483199	rs75483199	NA	NA	NA	NA	TRUE
CD45RA+ CD28- CD8+ T cell Absolute Count || id:ebi-a-GCST90001698	rs75550713	13	112088993	T	C	0.00496921	0.00327855	0.13	FALSE	rs75550713	rs75550713	NA	NA	NA	NA	TRUE
CD45RA+ CD28- CD8+ T cell Absolute Count || id:ebi-a-GCST90001698	rs75592465	13	105831838	T	G	0.00551197	0.00311168	0.0759994	FALSE	rs75592465	rs75592465	NA	NA	NA	NA	TRUE
CD45RA+ CD28- CD8+ T cell Absolute Count || id:ebi-a-GCST90001698	rs75600477	20	40197928	G	T	0.00578753	0.00248953	0.02	FALSE	rs75600477	rs75600477	NA	NA	NA	NA	TRUE
CD45RA+ CD28- CD8+ T cell Absolute Count || id:ebi-a-GCST90001698	rs75669615	15	39668760	A	G	-0.0022596	0.0035346	0.52	FALSE	rs75669615	rs75669615	NA	NA	NA	NA	TRUE
CD45RA+ CD28- CD8+ T cell Absolute Count || id:ebi-a-GCST90001698	rs76066405	16	78454375	G	A	-0.000146781	0.0022237	0.95	FALSE	rs76066405	rs76066405	NA	NA	NA	NA	TRUE
CD45RA+ CD28- CD8+ T cell Absolute Count || id:ebi-a-GCST90001698	rs76256154	13	95650711	A	G	0.00551051	0.00205899	0.00739997	FALSE	rs76256154	rs76256154	NA	NA	NA	NA	TRUE
CD45RA+ CD28- CD8+ T cell Absolute Count || id:ebi-a-GCST90001698	rs76312917	20	38969262	A	G	-0.000455336	0.00179574	0.8	FALSE	rs76312917	rs76312917	NA	NA	NA	NA	TRUE
CD45RA+ CD28- CD8+ T cell Absolute Count || id:ebi-a-GCST90001698	rs76444609	1	249084997	A	G	0.00495249	0.00336399	0.14	FALSE	rs76444609	rs76444609	NA	NA	NA	NA	TRUE
CD45RA+ CD28- CD8+ T cell Absolute Count || id:ebi-a-GCST90001698	rs76545164	14	36027615	A	G	0.0031993	0.00242414	0.19	FALSE	rs76545164	rs76545164	NA	NA	NA	NA	TRUE
CD45RA+ CD28- CD8+ T cell Absolute Count || id:ebi-a-GCST90001698	rs76552842	11	83433494	A	G	-0.00270731	0.00269897	0.32	FALSE	rs76552842	rs76552842	NA	NA	NA	NA	TRUE
CD45RA+ CD28- CD8+ T cell Absolute Count || id:ebi-a-GCST90001698	rs76648333	19	33873371	T	C	0.00338094	0.00226981	0.14	FALSE	rs76648333	rs76648333	NA	NA	NA	NA	TRUE
CD45RA+ CD28- CD8+ T cell Absolute Count || id:ebi-a-GCST90001698	rs76720524	20	1832785	T	C	-0.00134609	0.00246206	0.58	FALSE	rs76720524	rs76720524	NA	NA	NA	NA	TRUE
CD45RA+ CD28- CD8+ T cell Absolute Count || id:ebi-a-GCST90001698	rs76808079	18	22735939	C	A	0.000320129	0.002103	0.88	FALSE	rs76808079	rs76808079	NA	NA	NA	NA	TRUE
CD45RA+ CD28- CD8+ T cell Absolute Count || id:ebi-a-GCST90001698	rs76911919	13	112714493	C	T	-0.0030367	0.00238766	0.2	FALSE	rs76911919	rs76911919	NA	NA	NA	NA	TRUE
CD45RA+ CD28- CD8+ T cell Absolute Count || id:ebi-a-GCST90001698	rs77145028	16	54932285	C	T	-0.00368106	0.00224904	0.1	FALSE	rs77145028	rs77145028	NA	NA	NA	NA	TRUE
CD45RA+ CD28- CD8+ T cell Absolute Count || id:ebi-a-GCST90001698	rs77191330	14	79365684	C	T	-0.00352402	0.00237518	0.14	FALSE	rs77191330	rs77191330	NA	NA	NA	NA	TRUE
CD45RA+ CD28- CD8+ T cell Absolute Count || id:ebi-a-GCST90001698	rs77214871	13	84005540	T	A	0.00159264	0.00332007	0.630001	FALSE	rs77214871	rs77214871	NA	NA	NA	NA	TRUE
CD45RA+ CD28- CD8+ T cell Absolute Count || id:ebi-a-GCST90001698	rs77725246	17	55639212	T	C	-0.00329614	0.00292781	0.26	FALSE	rs77725246	rs77725246	NA	NA	NA	NA	TRUE
CD45RA+ CD28- CD8+ T cell Absolute Count || id:ebi-a-GCST90001698	rs77841631	22	44942066	A	G	-0.00168965	0.00361697	0.64	FALSE	rs77841631	rs77841631	NA	NA	NA	NA	TRUE
CD45RA+ CD28- CD8+ T cell Absolute Count || id:ebi-a-GCST90001698	rs77955766	19	17307102	G	T	0.00456705	0.00422864	0.28	FALSE	rs77955766	rs77955766	NA	NA	NA	NA	TRUE
CD45RA+ CD28- CD8+ T cell Absolute Count || id:ebi-a-GCST90001698	rs78100215	17	8298873	A	G	0.00680206	0.00268388	0.0109999	FALSE	rs78100215	rs78100215	NA	NA	NA	NA	TRUE
CD45RA+ CD28- CD8+ T cell Absolute Count || id:ebi-a-GCST90001698	rs78606202	18	46581667	T	C	-0.000196921	0.00263472	0.94	FALSE	rs78606202	rs78606202	NA	NA	NA	NA	TRUE
CD45RA+ CD28- CD8+ T cell Absolute Count || id:ebi-a-GCST90001698	rs78656354	1	166905650	A	G	-0.000544088	0.0030459	0.86	FALSE	rs78656354	rs78656354	NA	NA	NA	NA	TRUE
CD45RA+ CD28- CD8+ T cell Absolute Count || id:ebi-a-GCST90001698	rs78703636	19	33953595	C	T	0.000168317	0.00235927	0.94	FALSE	rs78703636	rs78703636	NA	NA	NA	NA	TRUE
CD45RA+ CD28- CD8+ T cell Absolute Count || id:ebi-a-GCST90001698	rs78750136	14	26308944	C	T	-0.000479585	0.00252108	0.85	FALSE	rs78750136	rs78750136	NA	NA	NA	NA	TRUE
CD45RA+ CD28- CD8+ T cell Absolute Count || id:ebi-a-GCST90001698	rs78773852	12	71181930	C	T	-0.00235274	0.00244287	0.34	FALSE	rs78773852	rs78773852	NA	NA	NA	NA	TRUE
CD45RA+ CD28- CD8+ T cell Absolute Count || id:ebi-a-GCST90001698	rs78888262	16	88701572	A	C	0.00387442	0.00220539	0.0790005	FALSE	rs78888262	rs78888262	NA	NA	NA	NA	TRUE
CD45RA+ CD28- CD8+ T cell Absolute Count || id:ebi-a-GCST90001698	rs79655468	21	42790901	T	G	-0.00195228	0.00215196	0.36	FALSE	rs79655468	rs79655468	NA	NA	NA	NA	TRUE
CD45RA+ CD28- CD8+ T cell Absolute Count || id:ebi-a-GCST90001698	rs79757812	17	65896989	A	G	0.00250354	0.00250812	0.32	FALSE	rs79757812	rs79757812	NA	NA	NA	NA	TRUE
CD45RA+ CD28- CD8+ T cell Absolute Count || id:ebi-a-GCST90001698	rs7985427	13	47807626	C	T	-0.00353898	0.00246934	0.15	FALSE	rs7985427	rs7985427	NA	NA	NA	NA	TRUE
CD45RA+ CD28- CD8+ T cell Absolute Count || id:ebi-a-GCST90001698	rs8002354	13	109776660	G	A	-0.000734018	0.0027174	0.79	TRUE	rs8002354	rs12428694	G	A	G	A	TRUE
CD45RA+ CD28- CD8+ T cell Absolute Count || id:ebi-a-GCST90001698	rs80063983	18	75193391	A	G	0.000239882	0.00299421	0.94	FALSE	rs80063983	rs80063983	NA	NA	NA	NA	TRUE
CD45RA+ CD28- CD8+ T cell Absolute Count || id:ebi-a-GCST90001698	rs80128954	13	76775102	T	C	-0.00337149	0.00415273	0.42	FALSE	rs80128954	rs80128954	NA	NA	NA	NA	TRUE
CD45RA+ CD28- CD8+ T cell Absolute Count || id:ebi-a-GCST90001698	rs80133207	13	113264513	C	G	0.000113908	0.00403586	0.98	FALSE	rs80133207	rs80133207	NA	NA	NA	NA	TRUE
CD45RA+ CD28- CD8+ T cell Absolute Count || id:ebi-a-GCST90001698	rs80331554	15	59024203	G	A	0.00369153	0.00290197	0.2	TRUE	rs80331554	rs111699210	G	A	C	T	TRUE
CD45RA+ CD28- CD8+ T cell Absolute Count || id:ebi-a-GCST90001698	rs80334718	14	33998519	G	A	0.00245951	0.00233087	0.29	FALSE	rs80334718	rs80334718	NA	NA	NA	NA	TRUE
CD45RA+ CD28- CD8+ T cell Absolute Count || id:ebi-a-GCST90001698	rs9584374	13	97185631	C	T	-0.00358216	0.00217371	0.0990011	FALSE	rs9584374	rs9584374	NA	NA	NA	NA	TRUE
CD62L- plasmacytoid Dendritic Cell %Dendritic Cell || id:ebi-a-GCST90001471	rs11000032	10	73619601	A	G	-0.000128676	0.000785601	0.87	FALSE	rs11000032	rs11000032	NA	NA	NA	NA	TRUE
CD62L- plasmacytoid Dendritic Cell %Dendritic Cell || id:ebi-a-GCST90001471	rs116054627	2	51168498	A	G	0.000405516	0.00119848	0.74	FALSE	rs116054627	rs116054627	NA	NA	NA	NA	TRUE
CD62L- plasmacytoid Dendritic Cell %Dendritic Cell || id:ebi-a-GCST90001471	rs146839224	10	131367364	A	G	0.0036728	0.00351639	0.3	FALSE	rs146839224	rs146839224	NA	NA	NA	NA	TRUE
CD62L- plasmacytoid Dendritic Cell %Dendritic Cell || id:ebi-a-GCST90001471	rs148594241	2	236709624	C	T	0.00170375	0.00355042	0.630001	FALSE	rs148594241	rs148594241	NA	NA	NA	NA	TRUE
CD62L- plasmacytoid Dendritic Cell %Dendritic Cell || id:ebi-a-GCST90001471	rs148863428	4	107554477	A	G	-0.00238992	0.00275864	0.39	FALSE	rs148863428	rs148863428	NA	NA	NA	NA	TRUE
CD62L- plasmacytoid Dendritic Cell %Dendritic Cell || id:ebi-a-GCST90001471	rs182833362	16	27972325	A	G	-0.00200942	0.00326734	0.54	FALSE	rs182833362	rs182833362	NA	NA	NA	NA	TRUE
CD62L- plasmacytoid Dendritic Cell %Dendritic Cell || id:ebi-a-GCST90001471	rs1835019	5	66583829	T	C	-0.000385873	0.000779714	0.62	FALSE	rs1835019	rs1835019	NA	NA	NA	NA	TRUE
CD62L- plasmacytoid Dendritic Cell %Dendritic Cell || id:ebi-a-GCST90001471	rs191779135	4	82502357	G	A	-0.00179889	0.00348983	0.61	FALSE	rs191779135	rs191779135	NA	NA	NA	NA	TRUE
CD62L- plasmacytoid Dendritic Cell %Dendritic Cell || id:ebi-a-GCST90001471	rs3827963	20	20371744	G	A	-7.1886e-05	0.000782496	0.93	FALSE	rs3827963	rs3827963	NA	NA	NA	NA	TRUE
CD62L- plasmacytoid Dendritic Cell %Dendritic Cell || id:ebi-a-GCST90001471	rs4462104	1	36975893	C	T	0.000152674	0.000890063	0.86	FALSE	rs4462104	rs4462104	NA	NA	NA	NA	TRUE
CD62L- plasmacytoid Dendritic Cell %Dendritic Cell || id:ebi-a-GCST90001471	rs56374915	7	115086436	A	G	-0.00051565	0.00129079	0.69	FALSE	rs56374915	rs56374915	NA	NA	NA	NA	TRUE
CD62L- plasmacytoid Dendritic Cell %Dendritic Cell || id:ebi-a-GCST90001471	rs61859443	10	43792983	A	G	-0.00290787	0.00171969	0.0909997	FALSE	rs61859443	rs61859443	NA	NA	NA	NA	TRUE
CD62L- plasmacytoid Dendritic Cell %Dendritic Cell || id:ebi-a-GCST90001471	rs62297340	4	5407389	A	C	0.00140243	0.000920944	0.13	FALSE	rs62297340	rs62297340	NA	NA	NA	NA	TRUE
CD62L- plasmacytoid Dendritic Cell %Dendritic Cell || id:ebi-a-GCST90001471	rs62495198	8	13705385	T	A	0.000220538	0.000727708	0.760001	FALSE	rs62495198	rs62495198	NA	NA	NA	NA	FALSE
CD62L- plasmacytoid Dendritic Cell %Dendritic Cell || id:ebi-a-GCST90001471	rs6535445	4	84151427	C	T	-5.06712e-05	0.000759207	0.95	FALSE	rs6535445	rs6535445	NA	NA	NA	NA	TRUE
CD62L- plasmacytoid Dendritic Cell %Dendritic Cell || id:ebi-a-GCST90001471	rs75472065	3	77076673	C	A	-0.000264216	0.00389025	0.95	FALSE	rs75472065	rs75472065	NA	NA	NA	NA	TRUE
CD62L- plasmacytoid Dendritic Cell %Dendritic Cell || id:ebi-a-GCST90001471	rs79659729	4	84265416	T	C	-0.0025553	0.00207679	0.22	FALSE	rs79659729	rs79659729	NA	NA	NA	NA	TRUE
CD62L- plasmacytoid Dendritic Cell %Dendritic Cell || id:ebi-a-GCST90001471	rs79976443	3	78714454	A	G	0.00327909	0.00278003	0.24	FALSE	rs79976443	rs79976443	NA	NA	NA	NA	TRUE
CD62L- plasmacytoid Dendritic Cell %Dendritic Cell || id:ebi-a-GCST90001471	rs8044705	16	48914991	C	T	0.000653694	0.000726529	0.37	FALSE	rs8044705	rs8044705	NA	NA	NA	NA	TRUE
IgD on IgD+ CD24- B cell || id:ebi-a-GCST90001821	rs10987840	9	130793178	G	A	-0.000392746	0.000886237	0.66	FALSE	rs10987840	rs10987840	NA	NA	NA	NA	TRUE
IgD on IgD+ CD24- B cell || id:ebi-a-GCST90001821	rs117797158	17	78954840	A	G	0.000862203	0.00190586	0.649999	FALSE	rs117797158	rs117797158	NA	NA	NA	NA	TRUE
IgD on IgD+ CD24- B cell || id:ebi-a-GCST90001821	rs11841715	13	60244803	G	A	0.00208016	0.00278176	0.450001	FALSE	rs11841715	rs11841715	NA	NA	NA	NA	TRUE
IgD on IgD+ CD24- B cell || id:ebi-a-GCST90001821	rs13096753	3	74511065	T	C	-0.00158673	0.00173371	0.36	FALSE	rs13096753	rs13096753	NA	NA	NA	NA	TRUE
IgD on IgD+ CD24- B cell || id:ebi-a-GCST90001821	rs139357193	3	51971998	A	C	-0.00238512	0.00258346	0.36	FALSE	rs139357193	rs139357193	NA	NA	NA	NA	TRUE
IgD on IgD+ CD24- B cell || id:ebi-a-GCST90001821	rs142302290	16	55222535	A	G	-0.00431456	0.00284936	0.13	FALSE	rs142302290	rs142302290	NA	NA	NA	NA	TRUE
IgD on IgD+ CD24- B cell || id:ebi-a-GCST90001821	rs2061780	19	28481413	A	G	0.000465404	0.00119846	0.7	FALSE	rs2061780	rs2061780	NA	NA	NA	NA	TRUE
IgD on IgD+ CD24- B cell || id:ebi-a-GCST90001821	rs2398397	12	128804435	A	G	0.00101861	0.000849872	0.23	FALSE	rs2398397	rs2398397	NA	NA	NA	NA	TRUE
IgD on IgD+ CD24- B cell || id:ebi-a-GCST90001821	rs2403197	14	104053764	T	C	0.00115684	0.000799441	0.15	FALSE	rs2403197	rs2403197	NA	NA	NA	NA	TRUE
IgD on IgD+ CD24- B cell || id:ebi-a-GCST90001821	rs28523633	22	49098031	C	A	0.00104759	0.000788426	0.18	FALSE	rs28523633	rs28523633	NA	NA	NA	NA	TRUE
IgD on IgD+ CD24- B cell || id:ebi-a-GCST90001821	rs28634695	15	40856113	A	G	0.000421797	0.000723262	0.56	FALSE	rs28634695	rs28634695	NA	NA	NA	NA	TRUE
IgD on IgD+ CD24- B cell || id:ebi-a-GCST90001821	rs28723652	14	106644507	A	C	0.000153742	0.00112576	0.89	FALSE	rs28723652	rs28723652	NA	NA	NA	NA	TRUE
IgD on IgD+ CD24- B cell || id:ebi-a-GCST90001821	rs35501848	17	62021003	T	G	9.84043e-05	0.000757971	0.9	FALSE	rs35501848	rs35501848	NA	NA	NA	NA	TRUE
IgD on IgD+ CD24- B cell || id:ebi-a-GCST90001821	rs41274268	9	100886920	T	C	-0.000118797	0.00187228	0.95	FALSE	rs41274268	rs41274268	NA	NA	NA	NA	TRUE
IgD on IgD+ CD24- B cell || id:ebi-a-GCST90001821	rs4416670	6	43950453	C	T	0.000215254	0.000726805	0.77	FALSE	rs4416670	rs4416670	NA	NA	NA	NA	TRUE
IgD on IgD+ CD24- B cell || id:ebi-a-GCST90001821	rs56112295	14	105877057	T	C	0.000413031	0.000905497	0.649999	FALSE	rs56112295	rs56112295	NA	NA	NA	NA	TRUE
IgD on IgD+ CD24- B cell || id:ebi-a-GCST90001821	rs56783728	6	29459769	G	C	-0.00199558	0.00284908	0.48	FALSE	rs56783728	rs56783728	NA	NA	NA	NA	TRUE
IgD on IgD+ CD24- B cell || id:ebi-a-GCST90001821	rs71314904	22	34855476	A	G	-0.000989448	0.00130996	0.450001	FALSE	rs71314904	rs71314904	NA	NA	NA	NA	TRUE
IgD on IgD+ CD24- B cell || id:ebi-a-GCST90001821	rs719611	15	63277356	C	T	0.000617482	0.000733523	0.4	FALSE	rs719611	rs719611	NA	NA	NA	NA	TRUE
IgD on IgD+ CD24- B cell || id:ebi-a-GCST90001821	rs72715996	14	105277950	A	G	-0.00060224	0.00101085	0.55	FALSE	rs72715996	rs72715996	NA	NA	NA	NA	TRUE
IgD on IgD+ CD24- B cell || id:ebi-a-GCST90001821	rs72819694	10	84605536	T	C	-0.0028086	0.00144756	0.0519996	FALSE	rs72819694	rs72819694	NA	NA	NA	NA	TRUE
IgD on IgD+ CD24- B cell || id:ebi-a-GCST90001821	rs72871227	2	151000647	T	C	0.000666572	0.000933652	0.48	FALSE	rs72871227	rs72871227	NA	NA	NA	NA	TRUE
IgD on IgD+ CD24- B cell || id:ebi-a-GCST90001821	rs74720509	1	11891626	G	A	0.00354173	0.00208272	0.089	FALSE	rs74720509	rs74720509	NA	NA	NA	NA	TRUE
IgD on IgD+ CD24- B cell || id:ebi-a-GCST90001821	rs78102093	10	12691374	G	A	-0.00241561	0.00266802	0.37	FALSE	rs78102093	rs78102093	NA	NA	NA	NA	TRUE
IgD on IgD+ CD24- B cell || id:ebi-a-GCST90001821	rs78844770	15	87829544	T	G	0.00205414	0.0034682	0.55	FALSE	rs78844770	rs78844770	NA	NA	NA	NA	TRUE
IgD on IgD+ CD24- B cell || id:ebi-a-GCST90001821	rs887387	17	3828702	C	T	-0.000127459	0.000747608	0.86	FALSE	rs887387	rs887387	NA	NA	NA	NA	TRUE
IgD on IgD+ CD24- B cell || id:ebi-a-GCST90001821	rs933793	2	106511846	C	T	0.00112601	0.000744139	0.13	FALSE	rs933793	rs933793	NA	NA	NA	NA	TRUE
IgD on IgD+ CD24- B cell || id:ebi-a-GCST90001821	rs9467989	6	27064275	T	C	-0.00206952	0.000845361	0.0140001	FALSE	rs9467989	rs9467989	NA	NA	NA	NA	TRUE
IgD on IgD+ CD24- B cell || id:ebi-a-GCST90001821	rs9639820	7	40094641	G	A	0.000646539	0.000751795	0.39	FALSE	rs9639820	rs9639820	NA	NA	NA	NA	TRUE
CD45 on Natural Killer || id:ebi-a-GCST90001911	rs10882100	10	94460687	G	C	0.000901869	0.000722818	0.21	FALSE	rs10882100	rs10882100	NA	NA	NA	NA	FALSE
CD45 on Natural Killer || id:ebi-a-GCST90001911	rs10917571	1	161519411	A	C	-0.000518611	0.000730679	0.48	FALSE	rs10917571	rs10917571	NA	NA	NA	NA	TRUE
CD45 on Natural Killer || id:ebi-a-GCST90001911	rs11613388	12	54342563	T	C	-0.000327622	0.000996261	0.74	FALSE	rs11613388	rs11613388	NA	NA	NA	NA	TRUE
CD45 on Natural Killer || id:ebi-a-GCST90001911	rs117491214	7	26905913	T	C	0.000897635	0.00225569	0.69	FALSE	rs117491214	rs117491214	NA	NA	NA	NA	TRUE
CD45 on Natural Killer || id:ebi-a-GCST90001911	rs1182654	9	19731896	T	C	-0.000530899	0.000740343	0.47	FALSE	rs1182654	rs1182654	NA	NA	NA	NA	TRUE
CD45 on Natural Killer || id:ebi-a-GCST90001911	rs12593800	15	79575521	C	T	0.000118383	0.00077464	0.88	FALSE	rs12593800	rs12593800	NA	NA	NA	NA	TRUE
CD45 on Natural Killer || id:ebi-a-GCST90001911	rs12928699	16	5027948	T	C	0.000571244	0.00129594	0.66	FALSE	rs12928699	rs12928699	NA	NA	NA	NA	TRUE
CD45 on Natural Killer || id:ebi-a-GCST90001911	rs142823250	3	17817424	A	G	0.00079413	0.00144877	0.58	FALSE	rs142823250	rs142823250	NA	NA	NA	NA	TRUE
CD45 on Natural Killer || id:ebi-a-GCST90001911	rs146515193	15	69715791	T	G	-0.0030944	0.00263981	0.24	FALSE	rs146515193	rs146515193	NA	NA	NA	NA	TRUE
CD45 on Natural Killer || id:ebi-a-GCST90001911	rs149803985	8	110654552	G	A	-0.0010604	0.00266694	0.69	FALSE	rs149803985	rs149803985	NA	NA	NA	NA	TRUE
CD45 on Natural Killer || id:ebi-a-GCST90001911	rs150065473	1	158359489	T	C	0.00420056	0.00418069	0.32	FALSE	rs150065473	rs150065473	NA	NA	NA	NA	TRUE
CD45 on Natural Killer || id:ebi-a-GCST90001911	rs150425620	9	72572853	T	C	-0.00072772	0.00404881	0.86	FALSE	rs150425620	rs150425620	NA	NA	NA	NA	TRUE
CD45 on Natural Killer || id:ebi-a-GCST90001911	rs190229330	6	82039242	T	G	0.00474455	0.00424751	0.26	FALSE	rs190229330	rs190229330	NA	NA	NA	NA	TRUE
CD45 on Natural Killer || id:ebi-a-GCST90001911	rs2163548	2	201226862	G	C	-0.000633498	0.00102491	0.54	FALSE	rs2163548	rs2163548	NA	NA	NA	NA	TRUE
CD45 on Natural Killer || id:ebi-a-GCST90001911	rs2377027	1	226420536	G	C	0.000614408	0.000721452	0.39	FALSE	rs2377027	rs2377027	NA	NA	NA	NA	FALSE
CD45 on Natural Killer || id:ebi-a-GCST90001911	rs34664922	7	56100176	C	A	-0.00199961	0.00357814	0.58	FALSE	rs34664922	rs34664922	NA	NA	NA	NA	TRUE
CD45 on Natural Killer || id:ebi-a-GCST90001911	rs3780495	9	33125942	C	A	-1.95007e-05	0.000775621	0.98	FALSE	rs3780495	rs3780495	NA	NA	NA	NA	TRUE
CD45 on Natural Killer || id:ebi-a-GCST90001911	rs4327090	17	43902541	G	A	-0.00207779	0.000914626	0.0230001	FALSE	rs4327090	rs4327090	NA	NA	NA	NA	TRUE
CD45 on Natural Killer || id:ebi-a-GCST90001911	rs6702066	1	29711271	C	T	0.00173744	0.00203635	0.39	FALSE	rs6702066	rs6702066	NA	NA	NA	NA	TRUE
CD45 on Natural Killer || id:ebi-a-GCST90001911	rs6721978	2	232290157	C	T	-0.00140684	0.000853541	0.0990011	FALSE	rs6721978	rs6721978	NA	NA	NA	NA	TRUE
CD45 on Natural Killer || id:ebi-a-GCST90001911	rs71576013	8	134855565	C	G	0.000219757	0.000933759	0.81	FALSE	rs71576013	rs71576013	NA	NA	NA	NA	TRUE
CD45 on Natural Killer || id:ebi-a-GCST90001911	rs72502555	6	31234208	G	C	0.00114871	0.00154803	0.46	FALSE	rs72502555	rs72502555	NA	NA	NA	NA	TRUE
CD45 on Natural Killer || id:ebi-a-GCST90001911	rs72677702	14	40030520	G	T	-0.00146938	0.000808337	0.0690001	FALSE	rs72677702	rs72677702	NA	NA	NA	NA	TRUE
CD45 on Natural Killer || id:ebi-a-GCST90001911	rs72756114	5	54862828	A	C	-0.000694707	0.000788502	0.38	FALSE	rs72756114	rs72756114	NA	NA	NA	NA	TRUE
CD45 on Natural Killer || id:ebi-a-GCST90001911	rs751514	10	126366931	C	T	-0.00064327	0.000953095	0.5	FALSE	rs751514	rs751514	NA	NA	NA	NA	TRUE
CD45 on Natural Killer || id:ebi-a-GCST90001911	rs75312377	1	24836544	T	G	0.00181869	0.00301834	0.55	FALSE	rs75312377	rs75312377	NA	NA	NA	NA	TRUE
CD45 on Natural Killer || id:ebi-a-GCST90001911	rs77592206	22	39163362	T	C	-0.00254292	0.00218232	0.24	FALSE	rs77592206	rs77592206	NA	NA	NA	NA	TRUE
CD4-CD8- T cell %T cell || id:ebi-a-GCST90001599	rs11180823	12	76477941	C	A	0.000224379	0.000731484	0.760001	FALSE	rs11180823	rs11180823	NA	NA	NA	NA	TRUE
CD4-CD8- T cell %T cell || id:ebi-a-GCST90001599	rs117051230	20	18427743	G	T	-0.00166358	0.00244862	0.5	FALSE	rs117051230	rs117051230	NA	NA	NA	NA	TRUE
CD4-CD8- T cell %T cell || id:ebi-a-GCST90001599	rs13108209	4	4355328	A	G	0.00111996	0.000787484	0.15	TRUE	rs13108209	rs4256182	G	A	C	T	TRUE
CD4-CD8- T cell %T cell || id:ebi-a-GCST90001599	rs17060639	6	100915659	C	G	-0.00385309	0.00197819	0.051	FALSE	rs17060639	rs17060639	NA	NA	NA	NA	TRUE
CD4-CD8- T cell %T cell || id:ebi-a-GCST90001599	rs181508809	1	19032967	C	T	0.00405485	0.0023435	0.0840001	FALSE	rs181508809	rs181508809	NA	NA	NA	NA	TRUE
CD4-CD8- T cell %T cell || id:ebi-a-GCST90001599	rs4711821	6	45556291	A	G	0.000850585	0.000726541	0.24	FALSE	rs4711821	rs4711821	NA	NA	NA	NA	TRUE
CD4-CD8- T cell %T cell || id:ebi-a-GCST90001599	rs7021333	9	98823528	G	T	-4.46656e-05	0.00072874	0.95	FALSE	rs7021333	rs7021333	NA	NA	NA	NA	TRUE
CD4-CD8- T cell %T cell || id:ebi-a-GCST90001599	rs7569868	2	87025460	T	C	0.000759462	0.000831855	0.36	TRUE	rs7569868	rs55817008	T	C	A	G	TRUE
CD4-CD8- T cell %T cell || id:ebi-a-GCST90001599	rs7664985	4	96189661	G	C	-0.00108172	0.000723836	0.14	FALSE	rs7664985	rs7664985	NA	NA	NA	NA	FALSE
CD4-CD8- T cell %T cell || id:ebi-a-GCST90001599	rs79251210	6	100468602	A	G	0.00175308	0.0019616	0.37	FALSE	rs79251210	rs79251210	NA	NA	NA	NA	TRUE
CD19 on IgD+ CD38- B cell || id:ebi-a-GCST90001726	rs10738775	9	27514318	A	T	2.09672e-05	0.000797465	0.98	FALSE	rs10738775	rs10738775	NA	NA	NA	NA	TRUE
CD19 on IgD+ CD38- B cell || id:ebi-a-GCST90001726	rs11051699	12	32107411	C	T	-0.000561612	0.000907917	0.54	FALSE	rs11051699	rs11051699	NA	NA	NA	NA	TRUE
CD19 on IgD+ CD38- B cell || id:ebi-a-GCST90001726	rs112802874	10	89640021	G	T	-0.00119124	0.00158589	0.450001	FALSE	rs112802874	rs112802874	NA	NA	NA	NA	TRUE
CD19 on IgD+ CD38- B cell || id:ebi-a-GCST90001726	rs113812519	1	207276336	G	A	0.00160272	0.00264108	0.54	FALSE	rs113812519	rs113812519	NA	NA	NA	NA	TRUE
CD19 on IgD+ CD38- B cell || id:ebi-a-GCST90001726	rs115727814	4	170699036	A	G	0.0016554	0.0020318	0.42	FALSE	rs115727814	rs115727814	NA	NA	NA	NA	TRUE
CD19 on IgD+ CD38- B cell || id:ebi-a-GCST90001726	rs117004076	14	97702226	G	A	-0.00166535	0.00257228	0.52	FALSE	rs117004076	rs117004076	NA	NA	NA	NA	TRUE
CD19 on IgD+ CD38- B cell || id:ebi-a-GCST90001726	rs11733521	4	68968349	T	C	0.00401574	0.00207615	0.0530005	FALSE	rs11733521	rs11733521	NA	NA	NA	NA	TRUE
CD19 on IgD+ CD38- B cell || id:ebi-a-GCST90001726	rs11764670	7	76455763	G	A	0.000253748	0.000767322	0.74	FALSE	rs11764670	rs11764670	NA	NA	NA	NA	TRUE
CD19 on IgD+ CD38- B cell || id:ebi-a-GCST90001726	rs118033073	8	9086777	A	G	-0.00458672	0.00283342	0.11	FALSE	rs118033073	rs118033073	NA	NA	NA	NA	TRUE
CD19 on IgD+ CD38- B cell || id:ebi-a-GCST90001726	rs118099810	16	2406183	T	C	0.00253895	0.00155621	0.1	FALSE	rs118099810	rs118099810	NA	NA	NA	NA	TRUE
CD19 on IgD+ CD38- B cell || id:ebi-a-GCST90001726	rs12554596	9	37002142	G	A	0.00144221	0.000893214	0.11	FALSE	rs12554596	rs12554596	NA	NA	NA	NA	TRUE
CD19 on IgD+ CD38- B cell || id:ebi-a-GCST90001726	rs138920008	16	32422808	C	G	0.000918038	0.00275469	0.74	FALSE	rs138920008	rs138920008	NA	NA	NA	NA	TRUE
CD19 on IgD+ CD38- B cell || id:ebi-a-GCST90001726	rs142109788	1	149815561	G	A	0.00306499	0.00309367	0.32	FALSE	rs142109788	rs142109788	NA	NA	NA	NA	TRUE
CD19 on IgD+ CD38- B cell || id:ebi-a-GCST90001726	rs144392728	22	33029820	T	A	6.67681e-05	0.00218908	0.98	FALSE	rs144392728	rs144392728	NA	NA	NA	NA	TRUE
CD19 on IgD+ CD38- B cell || id:ebi-a-GCST90001726	rs148381451	17	63085557	T	C	0.000642243	0.00243606	0.79	FALSE	rs148381451	rs148381451	NA	NA	NA	NA	TRUE
CD19 on IgD+ CD38- B cell || id:ebi-a-GCST90001726	rs2356414	16	71378301	T	C	-0.000736495	0.000777913	0.34	FALSE	rs2356414	rs2356414	NA	NA	NA	NA	TRUE
CD19 on IgD+ CD38- B cell || id:ebi-a-GCST90001726	rs34488330	19	7105841	C	A	0.00168266	0.0021635	0.44	FALSE	rs34488330	rs34488330	NA	NA	NA	NA	TRUE
CD19 on IgD+ CD38- B cell || id:ebi-a-GCST90001726	rs34762764	1	47996882	T	C	-0.00143087	0.000833867	0.0860003	FALSE	rs34762764	rs34762764	NA	NA	NA	NA	TRUE
CD19 on IgD+ CD38- B cell || id:ebi-a-GCST90001726	rs55712453	1	206902437	G	A	0.0054611	0.00334203	0.1	FALSE	rs55712453	rs55712453	NA	NA	NA	NA	TRUE
CD19 on IgD+ CD38- B cell || id:ebi-a-GCST90001726	rs62524107	8	141805137	C	T	-0.00268147	0.00157204	0.0879995	FALSE	rs62524107	rs62524107	NA	NA	NA	NA	TRUE
CD19 on IgD+ CD38- B cell || id:ebi-a-GCST90001726	rs6554147	4	54958646	G	T	0.00140365	0.000775057	0.0700003	FALSE	rs6554147	rs6554147	NA	NA	NA	NA	TRUE
CD19 on IgD+ CD38- B cell || id:ebi-a-GCST90001726	rs6567179	18	58273913	C	T	-0.000107506	0.000956542	0.91	FALSE	rs6567179	rs6567179	NA	NA	NA	NA	TRUE
CD19 on IgD+ CD38- B cell || id:ebi-a-GCST90001726	rs6602758	10	14778920	T	C	-0.000566887	0.00123205	0.649999	FALSE	rs6602758	rs6602758	NA	NA	NA	NA	TRUE
CD19 on IgD+ CD38- B cell || id:ebi-a-GCST90001726	rs6908848	6	14717247	A	G	0.0018728	0.00334809	0.58	FALSE	rs6908848	rs6908848	NA	NA	NA	NA	TRUE
CD19 on IgD+ CD38- B cell || id:ebi-a-GCST90001726	rs73056862	19	52235616	T	C	0.000327601	0.00122692	0.79	FALSE	rs73056862	rs73056862	NA	NA	NA	NA	TRUE
CD19 on IgD+ CD38- B cell || id:ebi-a-GCST90001726	rs74518629	12	130845523	T	C	-0.000943571	0.00209725	0.649999	FALSE	rs74518629	rs74518629	NA	NA	NA	NA	TRUE
CD19 on IgD+ CD38- B cell || id:ebi-a-GCST90001726	rs7496584	15	23877607	C	A	0.000138036	0.00086048	0.87	FALSE	rs7496584	rs7496584	NA	NA	NA	NA	TRUE
CD19 on IgD+ CD38- B cell || id:ebi-a-GCST90001726	rs75382958	13	70194834	G	A	0.000322465	0.00147942	0.83	FALSE	rs75382958	rs75382958	NA	NA	NA	NA	TRUE
CD19 on IgD+ CD38- B cell || id:ebi-a-GCST90001726	rs75912463	9	133354402	C	T	-0.00447206	0.00322776	0.17	FALSE	rs75912463	rs75912463	NA	NA	NA	NA	TRUE
CD19 on IgD+ CD38- B cell || id:ebi-a-GCST90001726	rs78044532	16	21168467	T	C	-3.9399e-05	0.00240653	0.99	FALSE	rs78044532	rs78044532	NA	NA	NA	NA	TRUE
CD19 on IgD+ CD38- B cell || id:ebi-a-GCST90001726	rs79856590	1	205241642	A	G	0.00399798	0.00172016	0.02	FALSE	rs79856590	rs79856590	NA	NA	NA	NA	TRUE
CD4 regulatory T cell %T cell || id:ebi-a-GCST90001479	rs10212061	22	49581637	A	G	-0.000207553	0.00108166	0.85	TRUE	rs10212061	rs17179649	A	G	A	G	TRUE
CD4 regulatory T cell %T cell || id:ebi-a-GCST90001479	rs115707165	7	81108184	T	C	-0.000629384	0.00171124	0.709999	TRUE	rs115707165	rs10233381	T	C	G	A	TRUE
CD4 regulatory T cell %T cell || id:ebi-a-GCST90001479	rs11869223	17	33775713	G	C	0.000206418	0.000788623	0.79	FALSE	rs11869223	rs11869223	NA	NA	NA	NA	FALSE
CD4 regulatory T cell %T cell || id:ebi-a-GCST90001479	rs139191636	12	23591661	A	G	0.00056427	0.00160716	0.73	FALSE	rs139191636	rs139191636	NA	NA	NA	NA	TRUE
CD4 regulatory T cell %T cell || id:ebi-a-GCST90001479	rs146090095	14	25035095	T	A	0.000139999	0.00241428	0.95	FALSE	rs146090095	rs146090095	NA	NA	NA	NA	TRUE
CD4 regulatory T cell %T cell || id:ebi-a-GCST90001479	rs1571025	10	6134869	G	A	-0.000158775	0.00106162	0.88	FALSE	rs1571025	rs1571025	NA	NA	NA	NA	TRUE
CD4 regulatory T cell %T cell || id:ebi-a-GCST90001479	rs219948	6	12155899	A	G	0.000927697	0.000753761	0.22	FALSE	rs219948	rs219948	NA	NA	NA	NA	TRUE
CD4 regulatory T cell %T cell || id:ebi-a-GCST90001479	rs2526941	14	73155735	C	T	0.00295882	0.00217727	0.17	FALSE	rs2526941	rs2526941	NA	NA	NA	NA	TRUE
CD4 regulatory T cell %T cell || id:ebi-a-GCST90001479	rs28445004	8	34560021	C	T	0.00162146	0.00195439	0.41	FALSE	rs28445004	rs28445004	NA	NA	NA	NA	TRUE
CD4 regulatory T cell %T cell || id:ebi-a-GCST90001479	rs2975007	6	29902714	T	G	0.00280898	0.000769288	0.000259998	TRUE	rs2975007	rs7770901	T	G	G	T	TRUE
CD4 regulatory T cell %T cell || id:ebi-a-GCST90001479	rs56043453	17	80190329	T	A	0.00151411	0.000781032	0.0530005	TRUE	rs56043453	rs12453290	A	T	G	A	TRUE
CD4 regulatory T cell %T cell || id:ebi-a-GCST90001479	rs61907712	11	128161142	G	C	1.05026e-05	0.000917579	0.99	FALSE	rs61907712	rs61907712	NA	NA	NA	NA	TRUE
CD4 regulatory T cell %T cell || id:ebi-a-GCST90001479	rs62055610	17	5640871	T	C	-0.00103221	0.000776829	0.18	FALSE	rs62055610	rs62055610	NA	NA	NA	NA	TRUE
CD4 regulatory T cell %T cell || id:ebi-a-GCST90001479	rs6602392	10	6078079	A	C	0.000206667	0.00121347	0.86	FALSE	rs6602392	rs6602392	NA	NA	NA	NA	TRUE
CD4 regulatory T cell %T cell || id:ebi-a-GCST90001479	rs76239041	5	153002618	A	G	-0.00106899	0.0010197	0.29	FALSE	rs76239041	rs76239041	NA	NA	NA	NA	TRUE
CD4 regulatory T cell %T cell || id:ebi-a-GCST90001479	rs79327855	3	144158111	T	C	0.00289542	0.00347591	0.4	FALSE	rs79327855	rs79327855	NA	NA	NA	NA	TRUE
CD4 regulatory T cell %T cell || id:ebi-a-GCST90001479	rs971864	6	164597687	T	C	-0.00120701	0.000744962	0.11	FALSE	rs971864	rs971864	NA	NA	NA	NA	TRUE
CCR2 on CD62L+ plasmacytoid Dendritic Cell || id:ebi-a-GCST90002016	rs10759524	9	114834318	A	G	0.000306891	0.000783113	0.7	NA	NA	NA	NA	NA	NA	NA	TRUE
CCR2 on CD62L+ plasmacytoid Dendritic Cell || id:ebi-a-GCST90002016	rs111309798	8	138508508	T	C	0.00449141	0.00223913	0.0449997	NA	NA	NA	NA	NA	NA	NA	TRUE
CCR2 on CD62L+ plasmacytoid Dendritic Cell || id:ebi-a-GCST90002016	rs116403890	4	189033600	T	C	0.00175842	0.00237386	0.46	NA	NA	NA	NA	NA	NA	NA	TRUE
CCR2 on CD62L+ plasmacytoid Dendritic Cell || id:ebi-a-GCST90002016	rs13276925	8	62682295	C	T	0.00136414	0.000724349	0.0599998	NA	NA	NA	NA	NA	NA	NA	TRUE
CCR2 on CD62L+ plasmacytoid Dendritic Cell || id:ebi-a-GCST90002016	rs138130091	3	45509296	T	A	-0.000326368	0.00419405	0.94	NA	NA	NA	NA	NA	NA	NA	TRUE
CCR2 on CD62L+ plasmacytoid Dendritic Cell || id:ebi-a-GCST90002016	rs142099221	10	85391963	T	C	-0.00140212	0.00126163	0.27	TRUE	rs142099221	rs7914547	T	C	T	G	TRUE
CCR2 on CD62L+ plasmacytoid Dendritic Cell || id:ebi-a-GCST90002016	rs142651372	6	20032295	C	A	0.000814436	0.0024808	0.74	NA	NA	NA	NA	NA	NA	NA	TRUE
CCR2 on CD62L+ plasmacytoid Dendritic Cell || id:ebi-a-GCST90002016	rs143407337	7	1095701	T	C	-0.000879415	0.00180211	0.630001	NA	NA	NA	NA	NA	NA	NA	TRUE
CCR2 on CD62L+ plasmacytoid Dendritic Cell || id:ebi-a-GCST90002016	rs145634669	16	29694414	C	G	0.000669287	0.000801778	0.4	TRUE	rs145634669	rs11644909	C	G	T	C	FALSE
CCR2 on CD62L+ plasmacytoid Dendritic Cell || id:ebi-a-GCST90002016	rs1466802	11	85927213	C	T	-0.00126162	0.00086212	0.14	NA	NA	NA	NA	NA	NA	NA	TRUE
CCR2 on CD62L+ plasmacytoid Dendritic Cell || id:ebi-a-GCST90002016	rs148970617	3	51940494	A	G	0.00847143	0.00442439	0.0560003	NA	NA	NA	NA	NA	NA	NA	TRUE
CCR2 on CD62L+ plasmacytoid Dendritic Cell || id:ebi-a-GCST90002016	rs1698491	14	43236053	T	C	0.000484881	0.000752655	0.52	NA	NA	NA	NA	NA	NA	NA	TRUE
CCR2 on CD62L+ plasmacytoid Dendritic Cell || id:ebi-a-GCST90002016	rs3092963	3	46396938	G	A	-3.06983e-06	0.000779719	1	NA	NA	NA	NA	NA	NA	NA	TRUE
CCR2 on CD62L+ plasmacytoid Dendritic Cell || id:ebi-a-GCST90002016	rs356643	2	101536192	G	A	-0.00027664	0.000728683	0.7	NA	NA	NA	NA	NA	NA	NA	TRUE
CCR2 on CD62L+ plasmacytoid Dendritic Cell || id:ebi-a-GCST90002016	rs3852012	3	44045981	A	G	-0.000291259	0.000784783	0.709999	NA	NA	NA	NA	NA	NA	NA	TRUE
CCR2 on CD62L+ plasmacytoid Dendritic Cell || id:ebi-a-GCST90002016	rs62331379	4	158465376	G	T	-0.00056086	0.00107657	0.6	TRUE	rs62331379	rs62331380	G	T	C	T	TRUE
CCR2 on CD62L+ plasmacytoid Dendritic Cell || id:ebi-a-GCST90002016	rs67765474	2	64168437	T	C	-0.000322155	0.000915453	0.719999	NA	NA	NA	NA	NA	NA	NA	TRUE
CCR2 on CD62L+ plasmacytoid Dendritic Cell || id:ebi-a-GCST90002016	rs7075746	10	73533177	C	T	0.000113826	0.000728252	0.88	TRUE	rs7075746	rs3747862	C	T	G	A	TRUE
CCR2 on CD62L+ plasmacytoid Dendritic Cell || id:ebi-a-GCST90002016	rs7303538	12	119070518	C	T	-0.000240492	0.00172838	0.89	NA	NA	NA	NA	NA	NA	NA	TRUE
CCR2 on CD62L+ plasmacytoid Dendritic Cell || id:ebi-a-GCST90002016	rs78825186	11	74883559	A	G	0.0008972	0.002534	0.719999	NA	NA	NA	NA	NA	NA	NA	TRUE
CCR2 on CD62L+ myeloid Dendritic Cell || id:ebi-a-GCST90002014	rs10977191	9	862889	T	C	0.000636852	0.000745433	0.39	NA	NA	NA	NA	NA	NA	NA	TRUE
CCR2 on CD62L+ myeloid Dendritic Cell || id:ebi-a-GCST90002014	rs115044799	3	47053135	G	T	-0.000441855	0.00287294	0.88	NA	NA	NA	NA	NA	NA	NA	TRUE
CCR2 on CD62L+ myeloid Dendritic Cell || id:ebi-a-GCST90002014	rs115100307	4	31408232	C	T	-0.00340207	0.00227037	0.13	NA	NA	NA	NA	NA	NA	NA	TRUE
CCR2 on CD62L+ myeloid Dendritic Cell || id:ebi-a-GCST90002014	rs12573934	11	4702567	T	C	0.000682468	0.00258335	0.79	NA	NA	NA	NA	NA	NA	NA	TRUE
CCR2 on CD62L+ myeloid Dendritic Cell || id:ebi-a-GCST90002014	rs138016528	16	72111834	A	C	-0.0047579	0.00235658	0.0430002	NA	NA	NA	NA	NA	NA	NA	TRUE
CCR2 on CD62L+ myeloid Dendritic Cell || id:ebi-a-GCST90002014	rs139258218	1	118620702	C	T	0.00164971	0.00316273	0.6	NA	NA	NA	NA	NA	NA	NA	TRUE
CCR2 on CD62L+ myeloid Dendritic Cell || id:ebi-a-GCST90002014	rs16827093	1	22744534	T	C	-0.002256	0.00109464	0.0389996	NA	NA	NA	NA	NA	NA	NA	TRUE
CCR2 on CD62L+ myeloid Dendritic Cell || id:ebi-a-GCST90002014	rs2011807	16	83976564	T	C	-0.00127756	0.000883175	0.15	NA	NA	NA	NA	NA	NA	NA	TRUE
CCR2 on CD62L+ myeloid Dendritic Cell || id:ebi-a-GCST90002014	rs35587265	3	46259296	G	A	0.000182711	0.00135808	0.89	NA	NA	NA	NA	NA	NA	NA	TRUE
CCR2 on CD62L+ myeloid Dendritic Cell || id:ebi-a-GCST90002014	rs3813658	2	30473522	C	T	-0.00112574	0.000724615	0.12	NA	NA	NA	NA	NA	NA	NA	TRUE
CCR2 on CD62L+ myeloid Dendritic Cell || id:ebi-a-GCST90002014	rs61802333	1	161589982	T	G	0.000200372	0.000747443	0.79	NA	NA	NA	NA	NA	NA	NA	TRUE
CCR2 on CD62L+ myeloid Dendritic Cell || id:ebi-a-GCST90002014	rs61896808	11	111183251	T	C	0.00165416	0.00184357	0.37	NA	NA	NA	NA	NA	NA	NA	TRUE
CCR2 on CD62L+ myeloid Dendritic Cell || id:ebi-a-GCST90002014	rs6687275	1	161515638	G	T	0.00130603	0.000966543	0.18	NA	NA	NA	NA	NA	NA	NA	TRUE
CCR2 on CD62L+ myeloid Dendritic Cell || id:ebi-a-GCST90002014	rs9470090	6	35737527	T	C	-0.000196178	0.000760946	0.8	NA	NA	NA	NA	NA	NA	NA	TRUE
CCR2 on CD62L+ myeloid Dendritic Cell || id:ebi-a-GCST90002014	rs969808	8	72599402	T	C	-0.000851744	0.00163388	0.6	NA	NA	NA	NA	NA	NA	NA	TRUE
CD39+ CD4+ T cell Absolute Count || id:ebi-a-GCST90001660	rs1002938	10	99461284	T	A	-0.00105507	0.00198774	0.6	FALSE	rs1002938	rs1002938	NA	NA	NA	NA	TRUE
CD39+ CD4+ T cell Absolute Count || id:ebi-a-GCST90001660	rs10882324	10	82674931	T	C	-0.000462866	0.000832096	0.58	FALSE	rs10882324	rs10882324	NA	NA	NA	NA	TRUE
CD39+ CD4+ T cell Absolute Count || id:ebi-a-GCST90001660	rs10882701	10	97741071	C	A	-0.00114801	0.000759799	0.13	FALSE	rs10882701	rs10882701	NA	NA	NA	NA	TRUE
CD39+ CD4+ T cell Absolute Count || id:ebi-a-GCST90001660	rs114844216	10	98158952	C	T	-0.00278291	0.00326914	0.39	FALSE	rs114844216	rs114844216	NA	NA	NA	NA	TRUE
CD39+ CD4+ T cell Absolute Count || id:ebi-a-GCST90001660	rs11598645	10	68351521	C	T	-7.90494e-05	0.00251743	0.97	FALSE	rs11598645	rs11598645	NA	NA	NA	NA	TRUE
CD39+ CD4+ T cell Absolute Count || id:ebi-a-GCST90001660	rs11718018	3	60374028	C	T	-0.000368712	0.000746634	0.62	TRUE	rs11718018	rs9868281	C	T	T	C	TRUE
CD39+ CD4+ T cell Absolute Count || id:ebi-a-GCST90001660	rs12778797	10	96998688	C	T	-0.000540583	0.000736505	0.46	FALSE	rs12778797	rs12778797	NA	NA	NA	NA	TRUE
CD39+ CD4+ T cell Absolute Count || id:ebi-a-GCST90001660	rs138807420	5	6231929	T	A	-6.69836e-05	0.00270109	0.98	FALSE	rs138807420	rs138807420	NA	NA	NA	NA	TRUE
CD39+ CD4+ T cell Absolute Count || id:ebi-a-GCST90001660	rs139577399	7	23203415	C	T	0.00323127	0.0036641	0.38	FALSE	rs139577399	rs139577399	NA	NA	NA	NA	TRUE
CD39+ CD4+ T cell Absolute Count || id:ebi-a-GCST90001660	rs1410600	10	97070694	T	C	9.09045e-05	0.000721522	0.9	FALSE	rs1410600	rs1410600	NA	NA	NA	NA	TRUE
CD39+ CD4+ T cell Absolute Count || id:ebi-a-GCST90001660	rs145557266	10	95850055	G	A	-0.00319425	0.00272006	0.24	FALSE	rs145557266	rs145557266	NA	NA	NA	NA	TRUE
CD39+ CD4+ T cell Absolute Count || id:ebi-a-GCST90001660	rs149951966	17	41137136	C	T	-0.000678855	0.000941783	0.47	FALSE	rs149951966	rs149951966	NA	NA	NA	NA	TRUE
CD39+ CD4+ T cell Absolute Count || id:ebi-a-GCST90001660	rs2251521	10	109471331	T	C	0.000773478	0.000896437	0.39	FALSE	rs2251521	rs2251521	NA	NA	NA	NA	TRUE
CD39+ CD4+ T cell Absolute Count || id:ebi-a-GCST90001660	rs35163827	8	9606332	G	A	-0.000792157	0.0028656	0.780001	FALSE	rs35163827	rs35163827	NA	NA	NA	NA	TRUE
CD39+ CD4+ T cell Absolute Count || id:ebi-a-GCST90001660	rs4321083	13	84031916	A	G	-0.00209097	0.000834777	0.012	FALSE	rs4321083	rs4321083	NA	NA	NA	NA	TRUE
CD39+ CD4+ T cell Absolute Count || id:ebi-a-GCST90001660	rs4918960	10	97472570	A	T	7.25781e-05	0.000728296	0.92	FALSE	rs4918960	rs4918960	NA	NA	NA	NA	FALSE
CD39+ CD4+ T cell Absolute Count || id:ebi-a-GCST90001660	rs57516532	7	1172869	T	C	0.00370062	0.00194144	0.0569994	FALSE	rs57516532	rs57516532	NA	NA	NA	NA	TRUE
CD39+ CD4+ T cell Absolute Count || id:ebi-a-GCST90001660	rs62421103	6	113160344	T	G	-0.000698512	0.00150227	0.64	FALSE	rs62421103	rs62421103	NA	NA	NA	NA	TRUE
CD39+ CD4+ T cell Absolute Count || id:ebi-a-GCST90001660	rs74791100	9	86052403	C	T	0.00185676	0.00362209	0.61	FALSE	rs74791100	rs74791100	NA	NA	NA	NA	TRUE
CD39+ CD4+ T cell Absolute Count || id:ebi-a-GCST90001660	rs78027772	7	126248228	A	G	-0.00125326	0.00116434	0.28	FALSE	rs78027772	rs78027772	NA	NA	NA	NA	TRUE
CD39+ CD4+ T cell Absolute Count || id:ebi-a-GCST90001660	rs8076447	17	75229883	A	G	0.00037721	0.000953271	0.69	FALSE	rs8076447	rs8076447	NA	NA	NA	NA	TRUE
Effector Memory CD8+ T cell %T cell || id:ebi-a-GCST90001556	rs111551789	6	29720277	A	G	0.000218388	0.00511011	0.97	FALSE	rs111551789	rs111551789	NA	NA	NA	NA	TRUE
Effector Memory CD8+ T cell %T cell || id:ebi-a-GCST90001556	rs116944484	10	83233799	A	G	0.00108656	0.00262892	0.68	FALSE	rs116944484	rs116944484	NA	NA	NA	NA	TRUE
Effector Memory CD8+ T cell %T cell || id:ebi-a-GCST90001556	rs13359589	5	73116673	T	C	-0.00180315	0.0025744	0.48	FALSE	rs13359589	rs13359589	NA	NA	NA	NA	TRUE
Effector Memory CD8+ T cell %T cell || id:ebi-a-GCST90001556	rs141730400	1	244508870	T	A	0.00614474	0.00333375	0.0649995	FALSE	rs141730400	rs141730400	NA	NA	NA	NA	TRUE
Effector Memory CD8+ T cell %T cell || id:ebi-a-GCST90001556	rs1583072	5	118002423	G	A	0.001153	0.000883214	0.19	FALSE	rs1583072	rs1583072	NA	NA	NA	NA	TRUE
Effector Memory CD8+ T cell %T cell || id:ebi-a-GCST90001556	rs17583875	1	197924770	A	G	0.000610022	0.00251389	0.81	FALSE	rs17583875	rs17583875	NA	NA	NA	NA	TRUE
Effector Memory CD8+ T cell %T cell || id:ebi-a-GCST90001556	rs2275854	6	29976838	G	A	0.000716258	0.000864906	0.41	FALSE	rs2275854	rs2275854	NA	NA	NA	NA	TRUE
Effector Memory CD8+ T cell %T cell || id:ebi-a-GCST90001556	rs4507432	4	1757235	G	A	0.000538349	0.000915223	0.56	TRUE	rs4507432	rs4600980	A	G	T	G	TRUE
Effector Memory CD8+ T cell %T cell || id:ebi-a-GCST90001556	rs4802765	19	51589473	C	T	8.2628e-05	0.00103951	0.94	FALSE	rs4802765	rs4802765	NA	NA	NA	NA	TRUE
Effector Memory CD8+ T cell %T cell || id:ebi-a-GCST90001556	rs542493	1	65508317	A	C	-0.00224907	0.00224662	0.32	FALSE	rs542493	rs542493	NA	NA	NA	NA	TRUE
Effector Memory CD8+ T cell %T cell || id:ebi-a-GCST90001556	rs58905133	2	38892207	G	A	-0.000408932	0.000754651	0.59	TRUE	rs58905133	rs7559619	G	A	G	A	TRUE
Effector Memory CD8+ T cell %T cell || id:ebi-a-GCST90001556	rs7496	6	52842839	T	C	-0.00061928	0.00116127	0.59	FALSE	rs7496	rs7496	NA	NA	NA	NA	TRUE
Effector Memory CD8+ T cell %T cell || id:ebi-a-GCST90001556	rs76668354	2	103587624	G	C	-0.000333295	0.00133205	0.8	FALSE	rs76668354	rs76668354	NA	NA	NA	NA	TRUE
Activated & resting CD4 regulatory T cell %CD4+ T cell || id:ebi-a-GCST90001500	rs11109601	12	99174032	C	T	0.00185541	0.00130536	0.16	FALSE	rs11109601	rs11109601	NA	NA	NA	NA	TRUE
Activated & resting CD4 regulatory T cell %CD4+ T cell || id:ebi-a-GCST90001500	rs113376235	16	75514711	A	C	8.87282e-05	0.0026291	0.97	FALSE	rs113376235	rs113376235	NA	NA	NA	NA	TRUE
Activated & resting CD4 regulatory T cell %CD4+ T cell || id:ebi-a-GCST90001500	rs114400243	9	11577096	A	T	0.000612509	0.00320453	0.85	FALSE	rs114400243	rs114400243	NA	NA	NA	NA	TRUE
Activated & resting CD4 regulatory T cell %CD4+ T cell || id:ebi-a-GCST90001500	rs116794175	1	194010208	C	T	-0.0101597	0.00722842	0.16	FALSE	rs116794175	rs116794175	NA	NA	NA	NA	TRUE
Activated & resting CD4 regulatory T cell %CD4+ T cell || id:ebi-a-GCST90001500	rs1247730	11	79922768	T	C	0.000128115	0.000772789	0.87	FALSE	rs1247730	rs1247730	NA	NA	NA	NA	TRUE
Activated & resting CD4 regulatory T cell %CD4+ T cell || id:ebi-a-GCST90001500	rs13006059	2	43022720	G	A	-0.00171338	0.000740626	0.021	FALSE	rs13006059	rs13006059	NA	NA	NA	NA	TRUE
Activated & resting CD4 regulatory T cell %CD4+ T cell || id:ebi-a-GCST90001500	rs13410035	2	161139489	T	C	-0.0014005	0.00363207	0.7	FALSE	rs13410035	rs13410035	NA	NA	NA	NA	TRUE
Activated & resting CD4 regulatory T cell %CD4+ T cell || id:ebi-a-GCST90001500	rs1371033	2	148248261	C	T	-0.00220399	0.00116078	0.0580003	FALSE	rs1371033	rs1371033	NA	NA	NA	NA	TRUE
Activated & resting CD4 regulatory T cell %CD4+ T cell || id:ebi-a-GCST90001500	rs137997033	6	124005085	T	C	0.00441667	0.00239861	0.0659994	FALSE	rs137997033	rs137997033	NA	NA	NA	NA	TRUE
Activated & resting CD4 regulatory T cell %CD4+ T cell || id:ebi-a-GCST90001500	rs145165211	8	21371903	A	G	0.000945569	0.00395227	0.81	FALSE	rs145165211	rs145165211	NA	NA	NA	NA	TRUE
Activated & resting CD4 regulatory T cell %CD4+ T cell || id:ebi-a-GCST90001500	rs17583875	1	197924770	A	G	0.000610022	0.00251389	0.81	FALSE	rs17583875	rs17583875	NA	NA	NA	NA	TRUE
Activated & resting CD4 regulatory T cell %CD4+ T cell || id:ebi-a-GCST90001500	rs17780836	5	58623098	T	C	-0.00211274	0.000988417	0.0329997	TRUE	rs17780836	rs17780860	T	C	A	G	TRUE
Activated & resting CD4 regulatory T cell %CD4+ T cell || id:ebi-a-GCST90001500	rs190023756	1	199471227	A	G	0.000793367	0.00155252	0.61	FALSE	rs190023756	rs190023756	NA	NA	NA	NA	TRUE
Activated & resting CD4 regulatory T cell %CD4+ T cell || id:ebi-a-GCST90001500	rs408686	2	39177320	A	C	0.000481347	0.00130336	0.709999	FALSE	rs408686	rs408686	NA	NA	NA	NA	TRUE
Activated & resting CD4 regulatory T cell %CD4+ T cell || id:ebi-a-GCST90001500	rs461709	19	47666711	A	G	-0.000785401	0.000848747	0.35	FALSE	rs461709	rs461709	NA	NA	NA	NA	TRUE
Activated & resting CD4 regulatory T cell %CD4+ T cell || id:ebi-a-GCST90001500	rs514150	10	8084573	C	T	0.000355434	0.000771496	0.649999	FALSE	rs514150	rs514150	NA	NA	NA	NA	TRUE
Activated & resting CD4 regulatory T cell %CD4+ T cell || id:ebi-a-GCST90001500	rs56090633	7	51393519	T	A	9.39822e-05	0.000745249	0.9	FALSE	rs56090633	rs56090633	NA	NA	NA	NA	FALSE
Activated & resting CD4 regulatory T cell %CD4+ T cell || id:ebi-a-GCST90001500	rs60174426	16	29355773	C	T	0.000683611	0.000745684	0.36	FALSE	rs60174426	rs60174426	NA	NA	NA	NA	TRUE
Activated & resting CD4 regulatory T cell %CD4+ T cell || id:ebi-a-GCST90001500	rs61924635	12	25650645	C	T	-0.00176822	0.00241669	0.46	FALSE	rs61924635	rs61924635	NA	NA	NA	NA	TRUE
Activated & resting CD4 regulatory T cell %CD4+ T cell || id:ebi-a-GCST90001500	rs62285107	4	1731279	T	C	-0.000773735	0.00109102	0.48	FALSE	rs62285107	rs62285107	NA	NA	NA	NA	TRUE
Activated & resting CD4 regulatory T cell %CD4+ T cell || id:ebi-a-GCST90001500	rs62390348	6	14892248	T	C	-0.00058837	0.00360513	0.87	FALSE	rs62390348	rs62390348	NA	NA	NA	NA	TRUE
Activated & resting CD4 regulatory T cell %CD4+ T cell || id:ebi-a-GCST90001500	rs6724848	2	38678651	A	G	0.000622714	0.000752372	0.41	FALSE	rs6724848	rs6724848	NA	NA	NA	NA	TRUE
Activated & resting CD4 regulatory T cell %CD4+ T cell || id:ebi-a-GCST90001500	rs6733868	2	25499867	G	C	0.000254727	0.000721923	0.719999	FALSE	rs6733868	rs6733868	NA	NA	NA	NA	FALSE
Activated & resting CD4 regulatory T cell %CD4+ T cell || id:ebi-a-GCST90001500	rs6751481	2	38897810	C	T	-7.78544e-05	0.000729401	0.91	FALSE	rs6751481	rs6751481	NA	NA	NA	NA	TRUE
Activated & resting CD4 regulatory T cell %CD4+ T cell || id:ebi-a-GCST90001500	rs73009664	3	2721613	C	T	-0.00128774	0.00174017	0.46	FALSE	rs73009664	rs73009664	NA	NA	NA	NA	TRUE
Activated & resting CD4 regulatory T cell %CD4+ T cell || id:ebi-a-GCST90001500	rs76882749	1	54532130	C	T	-0.00337234	0.00359297	0.35	FALSE	rs76882749	rs76882749	NA	NA	NA	NA	TRUE
Activated & resting CD4 regulatory T cell %CD4+ T cell || id:ebi-a-GCST90001500	rs77071786	12	23501010	C	G	0.000326032	0.00160862	0.84	FALSE	rs77071786	rs77071786	NA	NA	NA	NA	TRUE
Activated & resting CD4 regulatory T cell %CD4+ T cell || id:ebi-a-GCST90001500	rs9269074	6	32440792	A	G	-0.00389991	0.00104717	0.0002	FALSE	rs9269074	rs9269074	NA	NA	NA	NA	TRUE
HLA DR on myeloid Dendritic Cell || id:ebi-a-GCST90002104	rs116007826	6	31569745	G	A	-0.000551928	0.00458948	0.9	NA	NA	NA	NA	NA	NA	NA	TRUE
HLA DR on myeloid Dendritic Cell || id:ebi-a-GCST90002104	rs116607596	3	125955606	G	A	0.00273191	0.00152808	0.0739997	NA	NA	NA	NA	NA	NA	NA	TRUE
HLA DR on myeloid Dendritic Cell || id:ebi-a-GCST90002104	rs11979208	7	80529639	C	T	0.00047556	0.00162131	0.77	NA	NA	NA	NA	NA	NA	NA	TRUE
HLA DR on myeloid Dendritic Cell || id:ebi-a-GCST90002104	rs142640535	8	122566151	G	T	0.00135185	0.00347998	0.7	NA	NA	NA	NA	NA	NA	NA	TRUE
HLA DR on myeloid Dendritic Cell || id:ebi-a-GCST90002104	rs144823164	6	22385857	G	C	-0.000946676	0.00326556	0.77	NA	NA	NA	NA	NA	NA	NA	TRUE
HLA DR on myeloid Dendritic Cell || id:ebi-a-GCST90002104	rs1634738	6	31284067	A	G	-0.00174786	0.000817132	0.032	NA	NA	NA	NA	NA	NA	NA	TRUE
HLA DR on myeloid Dendritic Cell || id:ebi-a-GCST90002104	rs2858885	6	32699782	T	C	0.000839231	0.000742507	0.26	NA	NA	NA	NA	NA	NA	NA	TRUE
HLA DR on myeloid Dendritic Cell || id:ebi-a-GCST90002104	rs29221	6	29589124	G	C	0.00113343	0.00085709	0.19	NA	NA	NA	NA	NA	NA	NA	TRUE
HLA DR on myeloid Dendritic Cell || id:ebi-a-GCST90002104	rs34618458	7	806948	C	A	0.00159557	0.00253072	0.53	NA	NA	NA	NA	NA	NA	NA	TRUE
HLA DR on myeloid Dendritic Cell || id:ebi-a-GCST90002104	rs35525122	6	32561283	A	C	0.0030743	0.000917791	0.000809991	NA	NA	NA	NA	NA	NA	NA	TRUE
HLA DR on myeloid Dendritic Cell || id:ebi-a-GCST90002104	rs3756577	5	149628644	T	C	-0.00102625	0.000996412	0.3	NA	NA	NA	NA	NA	NA	NA	TRUE
HLA DR on myeloid Dendritic Cell || id:ebi-a-GCST90002104	rs42362	16	9438363	C	G	0.000428965	0.000729202	0.56	NA	NA	NA	NA	NA	NA	NA	FALSE
HLA DR on myeloid Dendritic Cell || id:ebi-a-GCST90002104	rs6925683	6	33894292	G	T	0.00234721	0.000859188	0.00629999	NA	NA	NA	NA	NA	NA	NA	TRUE
HLA DR on myeloid Dendritic Cell || id:ebi-a-GCST90002104	rs72973336	2	228879579	A	G	-0.00399066	0.00413956	0.34	NA	NA	NA	NA	NA	NA	NA	TRUE
HLA DR on myeloid Dendritic Cell || id:ebi-a-GCST90002104	rs74134806	10	54787061	G	A	-0.000620461	0.00361581	0.86	NA	NA	NA	NA	NA	NA	NA	TRUE
HLA DR on myeloid Dendritic Cell || id:ebi-a-GCST90002104	rs9267650	6	31824912	T	A	-0.000385799	0.00166803	0.82	NA	NA	NA	NA	NA	NA	NA	TRUE
HLA DR on myeloid Dendritic Cell || id:ebi-a-GCST90002104	rs9533322	13	43546618	T	C	-0.00158447	0.00136174	0.24	NA	NA	NA	NA	NA	NA	NA	TRUE
HLA DR on myeloid Dendritic Cell || id:ebi-a-GCST90002104	rs9853546	3	73377280	C	T	0.00211284	0.0010121	0.0369999	NA	NA	NA	NA	NA	NA	NA	TRUE
CD45RA on naive CD4+ T cell || id:ebi-a-GCST90002098	rs10022333	4	19362367	G	C	-0.000273415	0.000850098	0.75	NA	NA	NA	NA	NA	NA	NA	TRUE
CD45RA on naive CD4+ T cell || id:ebi-a-GCST90002098	rs113885925	2	38094107	T	C	-0.000617244	0.00235632	0.79	NA	NA	NA	NA	NA	NA	NA	TRUE
CD45RA on naive CD4+ T cell || id:ebi-a-GCST90002098	rs115645435	4	22091595	C	T	-0.00257835	0.00274368	0.35	NA	NA	NA	NA	NA	NA	NA	TRUE
CD45RA on naive CD4+ T cell || id:ebi-a-GCST90002098	rs117626397	10	131423918	G	A	-0.00374244	0.00277807	0.18	FALSE	rs117626397	rs117626397	NA	NA	NA	NA	TRUE
CD45RA on naive CD4+ T cell || id:ebi-a-GCST90002098	rs12730924	1	10870863	G	A	-3.99575e-05	0.00078157	0.96	NA	NA	NA	NA	NA	NA	NA	TRUE
CD45RA on naive CD4+ T cell || id:ebi-a-GCST90002098	rs138283413	2	40480936	T	C	0.00315015	0.00223878	0.16	NA	NA	NA	NA	NA	NA	NA	TRUE
CD45RA on naive CD4+ T cell || id:ebi-a-GCST90002098	rs138915779	1	190079170	A	C	0.00247666	0.00254097	0.33	FALSE	rs138915779	rs138915779	NA	NA	NA	NA	TRUE
CD45RA on naive CD4+ T cell || id:ebi-a-GCST90002098	rs139544135	2	37885284	T	C	0.00677272	0.00289058	0.0189998	NA	NA	NA	NA	NA	NA	NA	TRUE
CD45RA on naive CD4+ T cell || id:ebi-a-GCST90002098	rs147071297	1	191648600	A	G	-0.000627575	0.00247179	0.8	FALSE	rs147071297	rs147071297	NA	NA	NA	NA	TRUE
CD45RA on naive CD4+ T cell || id:ebi-a-GCST90002098	rs147692482	2	39864242	T	C	0.000320623	0.00358416	0.93	NA	NA	NA	NA	NA	NA	NA	TRUE
CD45RA on naive CD4+ T cell || id:ebi-a-GCST90002098	rs1641548	17	7574779	T	C	-0.0016371	0.000925075	0.0769999	NA	NA	NA	NA	NA	NA	NA	TRUE
CD45RA on naive CD4+ T cell || id:ebi-a-GCST90002098	rs17583875	1	197924770	A	G	0.000610022	0.00251389	0.81	FALSE	rs17583875	rs17583875	NA	NA	NA	NA	TRUE
CD45RA on naive CD4+ T cell || id:ebi-a-GCST90002098	rs182240059	2	38955419	G	C	-0.00514349	0.00340194	0.13	NA	NA	NA	NA	NA	NA	NA	TRUE
CD45RA on naive CD4+ T cell || id:ebi-a-GCST90002098	rs28590272	7	50360663	G	A	-0.00161529	0.000788142	0.04	NA	NA	NA	NA	NA	NA	NA	TRUE
CD45RA on naive CD4+ T cell || id:ebi-a-GCST90002098	rs34558770	2	38933040	T	C	0.000844816	0.00135523	0.53	NA	NA	NA	NA	NA	NA	NA	TRUE
CD45RA on naive CD4+ T cell || id:ebi-a-GCST90002098	rs35550194	3	10639764	A	G	0.00173601	0.00162451	0.29	NA	NA	NA	NA	NA	NA	NA	TRUE
CD45RA on naive CD4+ T cell || id:ebi-a-GCST90002098	rs35592432	3	71355240	C	G	-0.00144407	0.00232093	0.53	NA	NA	NA	NA	NA	NA	NA	TRUE
CD45RA on naive CD4+ T cell || id:ebi-a-GCST90002098	rs42803	2	40837037	C	G	0.000233184	0.000722526	0.75	NA	NA	NA	NA	NA	NA	NA	FALSE
CD45RA on naive CD4+ T cell || id:ebi-a-GCST90002098	rs55733272	18	4765016	C	G	3.29072e-05	0.000909219	0.97	NA	NA	NA	NA	NA	NA	NA	TRUE
CD45RA on naive CD4+ T cell || id:ebi-a-GCST90002098	rs61913600	12	12884357	G	A	0.00113392	0.000756089	0.13	NA	NA	NA	NA	NA	NA	NA	TRUE
CD45RA on naive CD4+ T cell || id:ebi-a-GCST90002098	rs61938012	12	119526748	A	G	0.000596752	0.000803146	0.46	NA	NA	NA	NA	NA	NA	NA	TRUE
CD45RA on naive CD4+ T cell || id:ebi-a-GCST90002098	rs62328019	4	147691255	T	C	0.00235616	0.00136594	0.0850002	NA	NA	NA	NA	NA	NA	NA	TRUE
CD45RA on naive CD4+ T cell || id:ebi-a-GCST90002098	rs72859264	11	11304233	A	G	0.000444398	0.00212356	0.83	NA	NA	NA	NA	NA	NA	NA	TRUE
CD45RA on naive CD4+ T cell || id:ebi-a-GCST90002098	rs74967706	1	195466150	C	T	0.0058055	0.00206816	0.005	NA	NA	NA	NA	NA	NA	NA	TRUE
CD45RA on naive CD4+ T cell || id:ebi-a-GCST90002098	rs75425544	20	31591228	T	C	0.00163833	0.00246846	0.51	NA	NA	NA	NA	NA	NA	NA	TRUE
CD45RA on naive CD4+ T cell || id:ebi-a-GCST90002098	rs7605193	2	38698112	G	T	0.00158684	0.00161357	0.33	NA	NA	NA	NA	NA	NA	NA	TRUE
CD45RA on naive CD4+ T cell || id:ebi-a-GCST90002098	rs79000121	7	10126364	G	A	-0.00034387	0.00147908	0.82	NA	NA	NA	NA	NA	NA	NA	TRUE
CD45RA on naive CD4+ T cell || id:ebi-a-GCST90002098	rs79505210	12	132969270	T	C	-0.00104056	0.00275163	0.709999	NA	NA	NA	NA	NA	NA	NA	TRUE
CD45RA on naive CD4+ T cell || id:ebi-a-GCST90002098	rs79747818	2	41757305	T	C	-0.00465642	0.00265418	0.0790005	NA	NA	NA	NA	NA	NA	NA	TRUE
CD45RA on naive CD4+ T cell || id:ebi-a-GCST90002098	rs917116	7	28172739	G	T	-0.00116819	0.000879985	0.18	NA	NA	NA	NA	NA	NA	NA	TRUE
CD45RA on naive CD4+ T cell || id:ebi-a-GCST90002098	rs9834739	3	11614492	C	T	0.00282015	0.00244556	0.25	NA	NA	NA	NA	NA	NA	NA	TRUE
Memory B cell Absolute Count || id:ebi-a-GCST90001407	rs10018308	4	120657899	G	A	9.0175e-05	0.000756119	0.91	FALSE	rs10018308	rs10018308	NA	NA	NA	NA	TRUE
Memory B cell Absolute Count || id:ebi-a-GCST90001407	rs11653761	17	2716535	T	G	0.00123568	0.000742474	0.0959997	FALSE	rs11653761	rs11653761	NA	NA	NA	NA	TRUE
Memory B cell Absolute Count || id:ebi-a-GCST90001407	rs12216018	6	130514590	T	C	-0.00191125	0.00100193	0.0560003	FALSE	rs12216018	rs12216018	NA	NA	NA	NA	TRUE
Memory B cell Absolute Count || id:ebi-a-GCST90001407	rs12763172	10	85447519	C	T	0.000868794	0.00073401	0.24	FALSE	rs12763172	rs12763172	NA	NA	NA	NA	TRUE
Memory B cell Absolute Count || id:ebi-a-GCST90001407	rs12874404	13	108993494	G	A	-0.00295434	0.00159394	0.064	FALSE	rs12874404	rs12874404	NA	NA	NA	NA	TRUE
Memory B cell Absolute Count || id:ebi-a-GCST90001407	rs144295598	22	45164171	A	G	0.00682105	0.00481239	0.16	FALSE	rs144295598	rs144295598	NA	NA	NA	NA	TRUE
Memory B cell Absolute Count || id:ebi-a-GCST90001407	rs16867231	2	181050023	A	G	-0.00170533	0.00184298	0.35	FALSE	rs16867231	rs16867231	NA	NA	NA	NA	TRUE
Memory B cell Absolute Count || id:ebi-a-GCST90001407	rs17708396	5	148410250	A	C	0.00481877	0.00336476	0.15	FALSE	rs17708396	rs17708396	NA	NA	NA	NA	TRUE
Memory B cell Absolute Count || id:ebi-a-GCST90001407	rs2879633	10	53757050	A	G	0.000612322	0.000834487	0.46	FALSE	rs2879633	rs2879633	NA	NA	NA	NA	TRUE
Memory B cell Absolute Count || id:ebi-a-GCST90001407	rs36072728	11	29448646	T	C	-0.000620333	0.00133932	0.64	FALSE	rs36072728	rs36072728	NA	NA	NA	NA	TRUE
Memory B cell Absolute Count || id:ebi-a-GCST90001407	rs557577736	13	46224092	G	A	0.00631269	0.00363933	0.0830004	FALSE	rs557577736	rs557577736	NA	NA	NA	NA	TRUE
Memory B cell Absolute Count || id:ebi-a-GCST90001407	rs61997631	14	104600920	G	C	0.000885942	0.00148726	0.55	FALSE	rs61997631	rs61997631	NA	NA	NA	NA	TRUE
Memory B cell Absolute Count || id:ebi-a-GCST90001407	rs74565175	7	81370578	A	G	0.000493844	0.00103804	0.630001	FALSE	rs74565175	rs74565175	NA	NA	NA	NA	TRUE
Memory B cell Absolute Count || id:ebi-a-GCST90001407	rs77643931	9	129171041	G	T	-0.000661409	0.00100821	0.51	FALSE	rs77643931	rs77643931	NA	NA	NA	NA	TRUE
Memory B cell Absolute Count || id:ebi-a-GCST90001407	rs77762131	14	96205838	C	G	-0.00321089	0.00264328	0.22	FALSE	rs77762131	rs77762131	NA	NA	NA	NA	TRUE
Memory B cell Absolute Count || id:ebi-a-GCST90001407	rs9614226	22	44688150	G	T	-0.00153386	0.00161408	0.34	FALSE	rs9614226	rs9614226	NA	NA	NA	NA	TRUE
CCR7 on naive CD8+ T cell || id:ebi-a-GCST90001908	rs114222516	4	137459015	T	C	-0.000485426	0.00244853	0.84	FALSE	rs114222516	rs114222516	NA	NA	NA	NA	TRUE
CCR7 on naive CD8+ T cell || id:ebi-a-GCST90001908	rs116872842	16	51249917	T	A	-0.0023802	0.00250482	0.34	FALSE	rs116872842	rs116872842	NA	NA	NA	NA	TRUE
CCR7 on naive CD8+ T cell || id:ebi-a-GCST90001908	rs13261112	8	82954367	A	G	0.00605666	0.00191974	0.0016	FALSE	rs13261112	rs13261112	NA	NA	NA	NA	TRUE
CCR7 on naive CD8+ T cell || id:ebi-a-GCST90001908	rs13295814	9	35969765	C	A	0.00146225	0.00075759	0.0539995	FALSE	rs13295814	rs13295814	NA	NA	NA	NA	TRUE
CCR7 on naive CD8+ T cell || id:ebi-a-GCST90001908	rs139036545	16	86333892	A	G	0.00404286	0.00343495	0.24	FALSE	rs139036545	rs139036545	NA	NA	NA	NA	TRUE
CCR7 on naive CD8+ T cell || id:ebi-a-GCST90001908	rs143859887	20	58399063	G	A	0.000262977	0.0034537	0.94	FALSE	rs143859887	rs143859887	NA	NA	NA	NA	TRUE
CCR7 on naive CD8+ T cell || id:ebi-a-GCST90001908	rs146494321	5	32490061	G	T	0.00173143	0.0047715	0.719999	FALSE	rs146494321	rs146494321	NA	NA	NA	NA	TRUE
CCR7 on naive CD8+ T cell || id:ebi-a-GCST90001908	rs1492564	16	73774321	T	C	-0.000371059	0.000733729	0.61	FALSE	rs1492564	rs1492564	NA	NA	NA	NA	TRUE
CCR7 on naive CD8+ T cell || id:ebi-a-GCST90001908	rs187179931	4	138000655	G	A	-0.00105837	0.00179461	0.56	FALSE	rs187179931	rs187179931	NA	NA	NA	NA	TRUE
CCR7 on naive CD8+ T cell || id:ebi-a-GCST90001908	rs188524489	4	65000122	G	A	-0.00501378	0.00415693	0.23	FALSE	rs188524489	rs188524489	NA	NA	NA	NA	TRUE
CCR7 on naive CD8+ T cell || id:ebi-a-GCST90001908	rs2204128	3	61688122	T	G	-0.000303354	0.00151112	0.84	FALSE	rs2204128	rs2204128	NA	NA	NA	NA	TRUE
CCR7 on naive CD8+ T cell || id:ebi-a-GCST90001908	rs2228015	17	38715186	C	T	-0.000537899	0.00188567	0.780001	FALSE	rs2228015	rs2228015	NA	NA	NA	NA	TRUE
CCR7 on naive CD8+ T cell || id:ebi-a-GCST90001908	rs3806092	6	70982817	C	A	-0.00134151	0.00128007	0.29	FALSE	rs3806092	rs3806092	NA	NA	NA	NA	TRUE
CCR7 on naive CD8+ T cell || id:ebi-a-GCST90001908	rs460267	5	76722891	C	T	3.57055e-05	0.000729575	0.96	FALSE	rs460267	rs460267	NA	NA	NA	NA	TRUE
CCR7 on naive CD8+ T cell || id:ebi-a-GCST90001908	rs5020353	16	423423	G	A	-0.000155953	0.000729823	0.83	FALSE	rs5020353	rs5020353	NA	NA	NA	NA	TRUE
CCR7 on naive CD8+ T cell || id:ebi-a-GCST90001908	rs56043797	15	76068559	C	T	-0.000692031	0.000793216	0.38	FALSE	rs56043797	rs56043797	NA	NA	NA	NA	TRUE
CCR7 on naive CD8+ T cell || id:ebi-a-GCST90001908	rs6925194	6	156369631	C	T	0.00123421	0.00108596	0.26	FALSE	rs6925194	rs6925194	NA	NA	NA	NA	TRUE
CCR7 on naive CD8+ T cell || id:ebi-a-GCST90001908	rs7629505	3	31921624	G	A	1.33724e-05	0.000773639	0.99	FALSE	rs7629505	rs7629505	NA	NA	NA	NA	TRUE
CCR7 on naive CD8+ T cell || id:ebi-a-GCST90001908	rs7924111	10	3161871	T	C	0.00157961	0.00170593	0.35	FALSE	rs7924111	rs7924111	NA	NA	NA	NA	TRUE
CCR7 on naive CD8+ T cell || id:ebi-a-GCST90001908	rs8179096	17	76921649	A	G	0.00165571	0.00156607	0.29	FALSE	rs8179096	rs8179096	NA	NA	NA	NA	TRUE
CCR7 on naive CD8+ T cell || id:ebi-a-GCST90001908	rs842297	9	7722331	G	A	0.000929075	0.000865737	0.28	FALSE	rs842297	rs842297	NA	NA	NA	NA	TRUE
CCR7 on naive CD8+ T cell || id:ebi-a-GCST90001908	rs9614090	22	30269907	A	T	0.00167448	0.000723429	0.021	FALSE	rs9614090	rs9614090	NA	NA	NA	NA	FALSE
IgD+ B cell %B cell || id:ebi-a-GCST90001391	rs10226722	7	68025695	C	T	0.000551202	0.000742499	0.46	FALSE	rs10226722	rs10226722	NA	NA	NA	NA	TRUE
IgD+ B cell %B cell || id:ebi-a-GCST90001391	rs11068290	12	110228055	T	C	-0.00488091	0.00321106	0.13	FALSE	rs11068290	rs11068290	NA	NA	NA	NA	TRUE
IgD+ B cell %B cell || id:ebi-a-GCST90001391	rs11616703	13	22879729	T	G	-0.00175464	0.00216654	0.42	FALSE	rs11616703	rs11616703	NA	NA	NA	NA	TRUE
IgD+ B cell %B cell || id:ebi-a-GCST90001391	rs12204136	6	91791081	C	T	0.00121091	0.00141694	0.39	FALSE	rs12204136	rs12204136	NA	NA	NA	NA	TRUE
IgD+ B cell %B cell || id:ebi-a-GCST90001391	rs138919897	3	106834795	G	A	1.4212e-05	0.00285049	1	FALSE	rs138919897	rs138919897	NA	NA	NA	NA	TRUE
IgD+ B cell %B cell || id:ebi-a-GCST90001391	rs140191306	9	2570753	T	C	-0.000151503	0.00382102	0.97	FALSE	rs140191306	rs140191306	NA	NA	NA	NA	TRUE
IgD+ B cell %B cell || id:ebi-a-GCST90001391	rs148496020	17	51092001	A	T	0.00237613	0.00400865	0.55	FALSE	rs148496020	rs148496020	NA	NA	NA	NA	TRUE
IgD+ B cell %B cell || id:ebi-a-GCST90001391	rs17405603	5	144608340	T	A	-0.000928909	0.000798472	0.24	FALSE	rs17405603	rs17405603	NA	NA	NA	NA	TRUE
IgD+ B cell %B cell || id:ebi-a-GCST90001391	rs2450220	8	119323401	T	C	0.000761614	0.00134379	0.57	FALSE	rs2450220	rs2450220	NA	NA	NA	NA	TRUE
IgD+ B cell %B cell || id:ebi-a-GCST90001391	rs4691917	4	164344795	G	A	-0.00185422	0.00176601	0.29	FALSE	rs4691917	rs4691917	NA	NA	NA	NA	TRUE
IgD+ B cell %B cell || id:ebi-a-GCST90001391	rs56209800	2	238560295	T	A	0.00195219	0.00125795	0.12	FALSE	rs56209800	rs56209800	NA	NA	NA	NA	TRUE
IgD+ B cell %B cell || id:ebi-a-GCST90001391	rs62057183	16	30744826	T	C	0.0026995	0.00101433	0.00779992	FALSE	rs62057183	rs62057183	NA	NA	NA	NA	TRUE
IgD+ B cell %B cell || id:ebi-a-GCST90001391	rs72757888	1	233045963	T	C	0.000210483	0.00130085	0.87	FALSE	rs72757888	rs72757888	NA	NA	NA	NA	TRUE
IgD+ B cell %B cell || id:ebi-a-GCST90001391	rs72952600	6	114522609	G	C	-0.00139828	0.00174944	0.42	FALSE	rs72952600	rs72952600	NA	NA	NA	NA	TRUE
IgD+ B cell %B cell || id:ebi-a-GCST90001391	rs73426855	17	77637123	C	T	0.000205742	0.000913349	0.82	FALSE	rs73426855	rs73426855	NA	NA	NA	NA	TRUE
IgD+ B cell %B cell || id:ebi-a-GCST90001391	rs7597061	2	66001846	G	T	0.000185633	0.001216	0.88	FALSE	rs7597061	rs7597061	NA	NA	NA	NA	TRUE
IgD+ B cell %B cell || id:ebi-a-GCST90001391	rs9265870	6	31312892	G	A	-0.00185928	0.000754932	0.0140001	FALSE	rs9265870	rs9265870	NA	NA	NA	NA	TRUE
Terminally Differentiated CD8+ T cell Absolute Count || id:ebi-a-GCST90001557	rs10829262	10	18999976	G	T	-8.39029e-05	0.000753942	0.91	FALSE	rs10829262	rs10829262	NA	NA	NA	NA	TRUE
Terminally Differentiated CD8+ T cell Absolute Count || id:ebi-a-GCST90001557	rs113702891	1	9586393	A	G	-0.000523284	0.00104467	0.62	FALSE	rs113702891	rs113702891	NA	NA	NA	NA	TRUE
Terminally Differentiated CD8+ T cell Absolute Count || id:ebi-a-GCST90001557	rs114799586	5	27430294	T	C	-0.00107058	0.00252865	0.67	FALSE	rs114799586	rs114799586	NA	NA	NA	NA	TRUE
Terminally Differentiated CD8+ T cell Absolute Count || id:ebi-a-GCST90001557	rs118009051	21	17079538	G	C	-0.00277375	0.00240434	0.25	FALSE	rs118009051	rs118009051	NA	NA	NA	NA	TRUE
Terminally Differentiated CD8+ T cell Absolute Count || id:ebi-a-GCST90001557	rs12352819	9	133271663	T	C	0.000700438	0.00229161	0.760001	FALSE	rs12352819	rs12352819	NA	NA	NA	NA	TRUE
Terminally Differentiated CD8+ T cell Absolute Count || id:ebi-a-GCST90001557	rs138437119	10	129206876	T	A	-0.00563655	0.0026946	0.0359998	FALSE	rs138437119	rs138437119	NA	NA	NA	NA	TRUE
Terminally Differentiated CD8+ T cell Absolute Count || id:ebi-a-GCST90001557	rs191753228	1	196321168	T	C	0.00324288	0.00232218	0.16	FALSE	rs191753228	rs191753228	NA	NA	NA	NA	TRUE
Terminally Differentiated CD8+ T cell Absolute Count || id:ebi-a-GCST90001557	rs1958553	14	34077214	A	G	-0.00056786	0.00113611	0.62	FALSE	rs1958553	rs1958553	NA	NA	NA	NA	TRUE
Terminally Differentiated CD8+ T cell Absolute Count || id:ebi-a-GCST90001557	rs2837838	21	42191862	G	A	-0.00058648	0.00147937	0.69	FALSE	rs2837838	rs2837838	NA	NA	NA	NA	TRUE
Terminally Differentiated CD8+ T cell Absolute Count || id:ebi-a-GCST90001557	rs4593919	10	118142847	C	T	-0.00031996	0.00112349	0.780001	FALSE	rs4593919	rs4593919	NA	NA	NA	NA	TRUE
Terminally Differentiated CD8+ T cell Absolute Count || id:ebi-a-GCST90001557	rs4796089	17	33814758	C	T	0.000979764	0.00130353	0.450001	FALSE	rs4796089	rs4796089	NA	NA	NA	NA	TRUE
Terminally Differentiated CD8+ T cell Absolute Count || id:ebi-a-GCST90001557	rs561315248	10	68625120	A	G	-0.00058272	0.00243211	0.81	TRUE	rs561315248	rs59629178	A	G	T	G	TRUE
Terminally Differentiated CD8+ T cell Absolute Count || id:ebi-a-GCST90001557	rs56669682	4	136465712	A	C	-1.17778e-05	0.00126709	0.99	FALSE	rs56669682	rs56669682	NA	NA	NA	NA	TRUE
Terminally Differentiated CD8+ T cell Absolute Count || id:ebi-a-GCST90001557	rs6707421	2	38897781	G	A	0.000287524	0.000964495	0.77	FALSE	rs6707421	rs6707421	NA	NA	NA	NA	TRUE
Terminally Differentiated CD8+ T cell Absolute Count || id:ebi-a-GCST90001557	rs6915999	6	31377851	A	G	0.00014505	0.000967984	0.88	FALSE	rs6915999	rs6915999	NA	NA	NA	NA	TRUE
Terminally Differentiated CD8+ T cell Absolute Count || id:ebi-a-GCST90001557	rs7583259	2	38921934	G	C	-0.000786793	0.000727077	0.28	FALSE	rs7583259	rs7583259	NA	NA	NA	NA	FALSE
Terminally Differentiated CD8+ T cell Absolute Count || id:ebi-a-GCST90001557	rs78245997	7	67448185	G	T	0.000549171	0.00159542	0.73	FALSE	rs78245997	rs78245997	NA	NA	NA	NA	TRUE
Terminally Differentiated CD8+ T cell Absolute Count || id:ebi-a-GCST90001557	rs78397636	2	36822684	T	C	-0.000465265	0.00199135	0.82	FALSE	rs78397636	rs78397636	NA	NA	NA	NA	TRUE
Terminally Differentiated CD8+ T cell Absolute Count || id:ebi-a-GCST90001557	rs79293829	4	37444327	G	A	-0.000733296	0.00223765	0.74	FALSE	rs79293829	rs79293829	NA	NA	NA	NA	TRUE
Terminally Differentiated CD8+ T cell Absolute Count || id:ebi-a-GCST90001557	rs7989683	13	96304050	T	C	-0.00186552	0.00158495	0.24	FALSE	rs7989683	rs7989683	NA	NA	NA	NA	TRUE
CD25++ CD4+ T cell %T cell || id:ebi-a-GCST90001506	rs113339346	2	42801648	T	C	0.00188661	0.00152597	0.22	FALSE	rs113339346	rs113339346	NA	NA	NA	NA	TRUE
CD25++ CD4+ T cell %T cell || id:ebi-a-GCST90001506	rs117469911	7	79791344	A	C	-0.00192118	0.00316177	0.54	FALSE	rs117469911	rs117469911	NA	NA	NA	NA	TRUE
CD25++ CD4+ T cell %T cell || id:ebi-a-GCST90001506	rs11869223	17	33775713	G	C	0.000206418	0.000788623	0.79	FALSE	rs11869223	rs11869223	NA	NA	NA	NA	FALSE
CD25++ CD4+ T cell %T cell || id:ebi-a-GCST90001506	rs12325554	16	84053417	C	G	0.00145743	0.0016874	0.39	FALSE	rs12325554	rs12325554	NA	NA	NA	NA	TRUE
CD25++ CD4+ T cell %T cell || id:ebi-a-GCST90001506	rs139753341	9	124831580	T	G	0.000834339	0.00226379	0.709999	FALSE	rs139753341	rs139753341	NA	NA	NA	NA	TRUE
CD25++ CD4+ T cell %T cell || id:ebi-a-GCST90001506	rs141382158	20	590294	G	C	0.00077847	0.00189764	0.68	FALSE	rs141382158	rs141382158	NA	NA	NA	NA	TRUE
CD25++ CD4+ T cell %T cell || id:ebi-a-GCST90001506	rs1558501	4	55482148	C	G	-0.000376097	0.000734205	0.61	FALSE	rs1558501	rs1558501	NA	NA	NA	NA	TRUE
CD25++ CD4+ T cell %T cell || id:ebi-a-GCST90001506	rs183422804	8	90678452	G	A	0.001218	0.00235395	0.6	FALSE	rs183422804	rs183422804	NA	NA	NA	NA	TRUE
CD25++ CD4+ T cell %T cell || id:ebi-a-GCST90001506	rs2004605	9	37391292	T	C	-3.86846e-05	0.000807882	0.96	FALSE	rs2004605	rs2004605	NA	NA	NA	NA	TRUE
CD25++ CD4+ T cell %T cell || id:ebi-a-GCST90001506	rs2403273	4	1760374	G	C	-0.00052468	0.000853384	0.54	FALSE	rs2403273	rs2403273	NA	NA	NA	NA	TRUE
CD25++ CD4+ T cell %T cell || id:ebi-a-GCST90001506	rs2702579	18	71659838	T	C	-0.00232625	0.00149152	0.12	FALSE	rs2702579	rs2702579	NA	NA	NA	NA	TRUE
CD25++ CD4+ T cell %T cell || id:ebi-a-GCST90001506	rs419099	5	102089442	G	A	0.000462468	0.000726121	0.52	FALSE	rs419099	rs419099	NA	NA	NA	NA	TRUE
CD25++ CD4+ T cell %T cell || id:ebi-a-GCST90001506	rs4587210	6	1543191	T	C	0.000611501	0.000721328	0.4	FALSE	rs4587210	rs4587210	NA	NA	NA	NA	TRUE
CD25++ CD4+ T cell %T cell || id:ebi-a-GCST90001506	rs58498656	11	127076480	A	T	0.000966683	0.00140631	0.49	TRUE	rs58498656	rs28485354	A	T	G	C	TRUE
CD25++ CD4+ T cell %T cell || id:ebi-a-GCST90001506	rs61839660	10	6094697	T	C	-0.000979609	0.00121425	0.42	FALSE	rs61839660	rs61839660	NA	NA	NA	NA	TRUE
CD25++ CD4+ T cell %T cell || id:ebi-a-GCST90001506	rs62392327	5	145144060	C	T	-5.36379e-05	0.002615	0.98	FALSE	rs62392327	rs62392327	NA	NA	NA	NA	TRUE
CD25++ CD4+ T cell %T cell || id:ebi-a-GCST90001506	rs62626343	10	6128374	G	C	-0.00112307	0.00115998	0.33	FALSE	rs62626343	rs62626343	NA	NA	NA	NA	TRUE
CD25++ CD4+ T cell %T cell || id:ebi-a-GCST90001506	rs67691565	20	52169857	A	G	0.00115549	0.00100017	0.25	FALSE	rs67691565	rs67691565	NA	NA	NA	NA	TRUE
CD25++ CD4+ T cell %T cell || id:ebi-a-GCST90001506	rs6771179	3	14769598	G	C	-0.000596216	0.000723055	0.41	FALSE	rs6771179	rs6771179	NA	NA	NA	NA	FALSE
CD25++ CD4+ T cell %T cell || id:ebi-a-GCST90001506	rs71506285	10	59399542	C	T	0.00105524	0.00294697	0.719999	FALSE	rs71506285	rs71506285	NA	NA	NA	NA	TRUE
CD25++ CD4+ T cell %T cell || id:ebi-a-GCST90001506	rs78193200	1	149148053	A	G	0.00116705	0.00365715	0.75	FALSE	rs78193200	rs78193200	NA	NA	NA	NA	TRUE
CD25++ CD4+ T cell %T cell || id:ebi-a-GCST90001506	rs79327855	3	144158111	T	C	0.00289542	0.00347591	0.4	FALSE	rs79327855	rs79327855	NA	NA	NA	NA	TRUE
CD45 on HLA DR+ T cell || id:ebi-a-GCST90001918	rs10411493	19	30617388	G	A	0.00433851	0.00207959	0.0369999	FALSE	rs10411493	rs10411493	NA	NA	NA	NA	TRUE
CD45 on HLA DR+ T cell || id:ebi-a-GCST90001918	rs11195975	10	114254390	T	C	0.00136815	0.00283601	0.630001	FALSE	rs11195975	rs11195975	NA	NA	NA	NA	TRUE
CD45 on HLA DR+ T cell || id:ebi-a-GCST90001918	rs12884891	14	90027519	A	C	0.000402575	0.000842235	0.630001	FALSE	rs12884891	rs12884891	NA	NA	NA	NA	TRUE
CD45 on HLA DR+ T cell || id:ebi-a-GCST90001918	rs12924236	16	10974423	C	G	-0.000935461	0.000842287	0.27	FALSE	rs12924236	rs12924236	NA	NA	NA	NA	TRUE
CD45 on HLA DR+ T cell || id:ebi-a-GCST90001918	rs141959698	15	81676142	A	G	0.000896329	0.00271236	0.74	FALSE	rs141959698	rs141959698	NA	NA	NA	NA	TRUE
CD45 on HLA DR+ T cell || id:ebi-a-GCST90001918	rs142492586	6	33202756	C	T	-0.00531585	0.00394978	0.18	FALSE	rs142492586	rs142492586	NA	NA	NA	NA	TRUE
CD45 on HLA DR+ T cell || id:ebi-a-GCST90001918	rs2002814	22	21399278	C	T	0.000320681	0.000899283	0.719999	FALSE	rs2002814	rs2002814	NA	NA	NA	NA	TRUE
CD45 on HLA DR+ T cell || id:ebi-a-GCST90001918	rs200751912	12	63154161	A	T	0.000511365	0.00282245	0.86	TRUE	rs200751912	rs201741213	A	T	G	A	TRUE
CD45 on HLA DR+ T cell || id:ebi-a-GCST90001918	rs34970051	17	1060410	C	T	-0.000536281	0.0012265	0.66	TRUE	rs34970051	rs34106175	C	T	T	C	TRUE
CD45 on HLA DR+ T cell || id:ebi-a-GCST90001918	rs4287807	2	1310118	G	A	0.000137734	0.000742563	0.85	FALSE	rs4287807	rs4287807	NA	NA	NA	NA	TRUE
CD45 on HLA DR+ T cell || id:ebi-a-GCST90001918	rs45490493	3	9002572	T	C	0.00288241	0.00468106	0.54	FALSE	rs45490493	rs45490493	NA	NA	NA	NA	TRUE
CD45 on HLA DR+ T cell || id:ebi-a-GCST90001918	rs56073410	4	188847101	T	C	-0.00290568	0.00386958	0.450001	FALSE	rs56073410	rs56073410	NA	NA	NA	NA	TRUE
CD45 on HLA DR+ T cell || id:ebi-a-GCST90001918	rs71543398	7	140888195	C	T	0.00133551	0.00212396	0.53	FALSE	rs71543398	rs71543398	NA	NA	NA	NA	TRUE
CD45 on HLA DR+ T cell || id:ebi-a-GCST90001918	rs76771115	5	16169518	T	C	-0.000937274	0.00163894	0.57	FALSE	rs76771115	rs76771115	NA	NA	NA	NA	TRUE
CD45 on HLA DR+ T cell || id:ebi-a-GCST90001918	rs77299479	3	195101176	A	G	-0.00189689	0.00203952	0.35	FALSE	rs77299479	rs77299479	NA	NA	NA	NA	TRUE
CD45 on HLA DR+ T cell || id:ebi-a-GCST90001918	rs77647448	1	198669823	A	G	0.0023385	0.00120692	0.0530005	FALSE	rs77647448	rs77647448	NA	NA	NA	NA	TRUE
CD45 on HLA DR+ T cell || id:ebi-a-GCST90001918	rs79909944	6	151771153	A	G	-0.0069473	0.00286016	0.015	FALSE	rs79909944	rs79909944	NA	NA	NA	NA	TRUE
CD64 on CD14+ CD16- monocyte || id:ebi-a-GCST90001987	rs112755578	1	149716369	G	A	0.00375287	0.00150758	0.0129999	NA	NA	NA	NA	NA	NA	NA	TRUE
CD64 on CD14+ CD16- monocyte || id:ebi-a-GCST90001987	rs1146114	12	63713121	C	T	0.000731889	0.000724911	0.31	NA	NA	NA	NA	NA	NA	NA	TRUE
CD64 on CD14+ CD16- monocyte || id:ebi-a-GCST90001987	rs116004327	1	117459175	T	G	-0.00563143	0.00309146	0.0690001	NA	NA	NA	NA	NA	NA	NA	TRUE
CD64 on CD14+ CD16- monocyte || id:ebi-a-GCST90001987	rs116275309	1	150863650	A	G	-0.0012399	0.00187118	0.51	NA	NA	NA	NA	NA	NA	NA	TRUE
CD64 on CD14+ CD16- monocyte || id:ebi-a-GCST90001987	rs11934532	4	182164089	G	A	0.000614945	0.000820373	0.450001	NA	NA	NA	NA	NA	NA	NA	TRUE
CD64 on CD14+ CD16- monocyte || id:ebi-a-GCST90001987	rs12135207	1	160944691	T	C	0.0052078	0.0023741	0.0280001	NA	NA	NA	NA	NA	NA	NA	TRUE
CD64 on CD14+ CD16- monocyte || id:ebi-a-GCST90001987	rs1320440	14	101333700	C	T	0.00196176	0.00162875	0.23	NA	NA	NA	NA	NA	NA	NA	TRUE
CD64 on CD14+ CD16- monocyte || id:ebi-a-GCST90001987	rs139244126	2	69117194	A	G	-0.00605586	0.00425568	0.15	NA	NA	NA	NA	NA	NA	NA	TRUE
CD64 on CD14+ CD16- monocyte || id:ebi-a-GCST90001987	rs140329252	4	131026425	G	C	-0.00390966	0.00235624	0.0969996	NA	NA	NA	NA	NA	NA	NA	TRUE
CD64 on CD14+ CD16- monocyte || id:ebi-a-GCST90001987	rs142811849	6	45627057	A	G	0.00207483	0.00305426	0.5	NA	NA	NA	NA	NA	NA	NA	TRUE
CD64 on CD14+ CD16- monocyte || id:ebi-a-GCST90001987	rs144823175	1	149924994	G	C	0.00114281	0.00232685	0.62	TRUE	rs144823175	rs191494655	G	C	C	T	TRUE
CD64 on CD14+ CD16- monocyte || id:ebi-a-GCST90001987	rs145828126	1	120233380	A	G	-0.000682641	0.0013856	0.62	NA	NA	NA	NA	NA	NA	NA	TRUE
CD64 on CD14+ CD16- monocyte || id:ebi-a-GCST90001987	rs150145799	1	149738590	C	T	0.000592241	0.00137641	0.67	NA	NA	NA	NA	NA	NA	NA	TRUE
CD64 on CD14+ CD16- monocyte || id:ebi-a-GCST90001987	rs1560982	4	184826026	A	G	-0.00044363	0.000742579	0.55	NA	NA	NA	NA	NA	NA	NA	TRUE
CD64 on CD14+ CD16- monocyte || id:ebi-a-GCST90001987	rs16960068	17	64692068	A	G	-0.00100047	0.00144961	0.49	NA	NA	NA	NA	NA	NA	NA	TRUE
CD64 on CD14+ CD16- monocyte || id:ebi-a-GCST90001987	rs190928917	6	157071062	T	A	-0.00599808	0.00387681	0.12	NA	NA	NA	NA	NA	NA	NA	TRUE
CD64 on CD14+ CD16- monocyte || id:ebi-a-GCST90001987	rs1919458	10	13876322	C	A	-0.000903426	0.000928143	0.33	NA	NA	NA	NA	NA	NA	NA	TRUE
CD64 on CD14+ CD16- monocyte || id:ebi-a-GCST90001987	rs192225504	7	1597362	T	C	0.0026164	0.003576	0.46	NA	NA	NA	NA	NA	NA	NA	TRUE
CD64 on CD14+ CD16- monocyte || id:ebi-a-GCST90001987	rs192899694	1	146480265	C	T	0.000915389	0.00291702	0.75	NA	NA	NA	NA	NA	NA	NA	TRUE
CD64 on CD14+ CD16- monocyte || id:ebi-a-GCST90001987	rs406130	19	11940761	A	G	0.00102266	0.000721835	0.16	NA	NA	NA	NA	NA	NA	NA	TRUE
CD64 on CD14+ CD16- monocyte || id:ebi-a-GCST90001987	rs58902422	14	39342923	G	A	-0.00216362	0.00158072	0.17	NA	NA	NA	NA	NA	NA	NA	TRUE
CD64 on CD14+ CD16- monocyte || id:ebi-a-GCST90001987	rs610249	1	109692641	A	G	0.000840999	0.000725508	0.25	NA	NA	NA	NA	NA	NA	NA	TRUE
CD64 on CD14+ CD16- monocyte || id:ebi-a-GCST90001987	rs627319	11	62247621	C	G	0.000976728	0.0018373	0.59	NA	NA	NA	NA	NA	NA	NA	TRUE
CD64 on CD14+ CD16- monocyte || id:ebi-a-GCST90001987	rs6480509	10	73075711	C	A	0.0016452	0.00145704	0.26	TRUE	rs6480509	rs7899555	C	A	G	A	TRUE
CD64 on CD14+ CD16- monocyte || id:ebi-a-GCST90001987	rs6780007	3	55074425	T	A	-0.000720162	0.000750742	0.34	NA	NA	NA	NA	NA	NA	NA	TRUE
CD64 on CD14+ CD16- monocyte || id:ebi-a-GCST90001987	rs72475593	1	146529499	C	G	-0.000326392	0.00236971	0.89	NA	NA	NA	NA	NA	NA	NA	TRUE
CD64 on CD14+ CD16- monocyte || id:ebi-a-GCST90001987	rs72705789	1	162501593	T	G	0.000997162	0.0013278	0.450001	NA	NA	NA	NA	NA	NA	NA	TRUE
CD64 on CD14+ CD16- monocyte || id:ebi-a-GCST90001987	rs72774507	16	6170178	T	C	0.000936215	0.00284804	0.74	NA	NA	NA	NA	NA	NA	NA	TRUE
CD64 on CD14+ CD16- monocyte || id:ebi-a-GCST90001987	rs76405727	1	119909416	T	A	0.00133409	0.00179562	0.46	NA	NA	NA	NA	NA	NA	NA	TRUE
CD64 on CD14+ CD16- monocyte || id:ebi-a-GCST90001987	rs766041	1	165432190	C	A	-0.000137287	0.00164164	0.93	NA	NA	NA	NA	NA	NA	NA	TRUE
CD64 on CD14+ CD16- monocyte || id:ebi-a-GCST90001987	rs79003328	6	71947935	A	G	-0.00710908	0.00364365	0.051	NA	NA	NA	NA	NA	NA	NA	TRUE
CD64 on CD14+ CD16- monocyte || id:ebi-a-GCST90001987	rs80178684	8	59726631	G	A	-0.000144926	0.00240231	0.95	NA	NA	NA	NA	NA	NA	NA	TRUE
CD62L on CD62L+ myeloid Dendritic Cell || id:ebi-a-GCST90001831	rs114141182	6	13173850	T	C	-0.00244792	0.00229324	0.29	FALSE	rs114141182	rs114141182	NA	NA	NA	NA	TRUE
CD62L on CD62L+ myeloid Dendritic Cell || id:ebi-a-GCST90001831	rs12724134	1	95075566	C	G	0.000867987	0.000794935	0.27	FALSE	rs12724134	rs12724134	NA	NA	NA	NA	TRUE
CD62L on CD62L+ myeloid Dendritic Cell || id:ebi-a-GCST90001831	rs143375069	1	157915841	G	T	0.00289063	0.00510174	0.57	FALSE	rs143375069	rs143375069	NA	NA	NA	NA	TRUE
CD62L on CD62L+ myeloid Dendritic Cell || id:ebi-a-GCST90001831	rs2038655	13	26228943	C	T	-0.000786194	0.000723265	0.28	FALSE	rs2038655	rs2038655	NA	NA	NA	NA	TRUE
CD62L on CD62L+ myeloid Dendritic Cell || id:ebi-a-GCST90001831	rs2990641	1	170237066	G	C	0.000313094	0.000738635	0.67	FALSE	rs2990641	rs2990641	NA	NA	NA	NA	TRUE
CD62L on CD62L+ myeloid Dendritic Cell || id:ebi-a-GCST90001831	rs58315932	15	79777547	A	G	0.00252757	0.00169176	0.14	FALSE	rs58315932	rs58315932	NA	NA	NA	NA	TRUE
CD62L on CD62L+ myeloid Dendritic Cell || id:ebi-a-GCST90001831	rs6427213	1	169713146	G	A	0.000783191	0.00104671	0.450001	FALSE	rs6427213	rs6427213	NA	NA	NA	NA	TRUE
CD62L on CD62L+ myeloid Dendritic Cell || id:ebi-a-GCST90001831	rs6539095	12	104097877	A	G	-1.85386e-05	0.00146755	0.99	TRUE	rs6539095	rs7303410	G	A	G	A	TRUE
CD62L on CD62L+ myeloid Dendritic Cell || id:ebi-a-GCST90001831	rs7234534	18	23407436	T	G	0.00119326	0.000725198	0.1	FALSE	rs7234534	rs7234534	NA	NA	NA	NA	TRUE
CD62L on CD62L+ myeloid Dendritic Cell || id:ebi-a-GCST90001831	rs75145851	2	96804588	A	G	0.000386204	0.000930049	0.68	FALSE	rs75145851	rs75145851	NA	NA	NA	NA	TRUE
CD62L on CD62L+ myeloid Dendritic Cell || id:ebi-a-GCST90001831	rs76305105	1	168573042	A	G	0.00207307	0.00190572	0.28	FALSE	rs76305105	rs76305105	NA	NA	NA	NA	TRUE
CD62L on CD62L+ myeloid Dendritic Cell || id:ebi-a-GCST90001831	rs9890410	17	16279572	C	G	0.000183455	0.00101412	0.86	FALSE	rs9890410	rs9890410	NA	NA	NA	NA	TRUE
IgD on IgD+ CD24+ B cell || id:ebi-a-GCST90001820	rs10076053	5	150649861	A	G	-0.0020901	0.00199501	0.29	FALSE	rs10076053	rs10076053	NA	NA	NA	NA	TRUE
IgD on IgD+ CD24+ B cell || id:ebi-a-GCST90001820	rs112421400	6	28205826	T	C	-0.000693089	0.00165243	0.67	FALSE	rs112421400	rs112421400	NA	NA	NA	NA	TRUE
IgD on IgD+ CD24+ B cell || id:ebi-a-GCST90001820	rs11621990	14	106875768	T	C	0.000423982	0.000944703	0.649999	FALSE	rs11621990	rs11621990	NA	NA	NA	NA	TRUE
IgD on IgD+ CD24+ B cell || id:ebi-a-GCST90001820	rs1181899	7	76993184	C	T	0.00114876	0.00103231	0.27	FALSE	rs1181899	rs1181899	NA	NA	NA	NA	TRUE
IgD on IgD+ CD24+ B cell || id:ebi-a-GCST90001820	rs12505403	4	130367811	A	G	-0.00044828	0.00115739	0.7	FALSE	rs12505403	rs12505403	NA	NA	NA	NA	TRUE
IgD on IgD+ CD24+ B cell || id:ebi-a-GCST90001820	rs139084170	6	43351686	A	C	0.000853618	0.00308596	0.780001	FALSE	rs139084170	rs139084170	NA	NA	NA	NA	TRUE
IgD on IgD+ CD24+ B cell || id:ebi-a-GCST90001820	rs144583907	2	217837059	G	A	-0.00171083	0.00300913	0.57	FALSE	rs144583907	rs144583907	NA	NA	NA	NA	TRUE
IgD on IgD+ CD24+ B cell || id:ebi-a-GCST90001820	rs147051683	1	170103711	G	C	-2.92629e-05	0.00277558	0.99	FALSE	rs147051683	rs147051683	NA	NA	NA	NA	TRUE
IgD on IgD+ CD24+ B cell || id:ebi-a-GCST90001820	rs147854460	6	143010177	A	T	0.00432396	0.00270652	0.11	FALSE	rs147854460	rs147854460	NA	NA	NA	NA	TRUE
IgD on IgD+ CD24+ B cell || id:ebi-a-GCST90001820	rs151050474	19	57875874	A	G	-0.0020102	0.00178384	0.26	FALSE	rs151050474	rs151050474	NA	NA	NA	NA	TRUE
IgD on IgD+ CD24+ B cell || id:ebi-a-GCST90001820	rs1794511	6	32671207	G	T	-0.00505513	0.00102736	8.60003e-07	FALSE	rs1794511	rs1794511	NA	NA	NA	NA	TRUE
IgD on IgD+ CD24+ B cell || id:ebi-a-GCST90001820	rs2630640	17	68538485	A	C	1.67374e-05	0.000723252	0.98	FALSE	rs2630640	rs2630640	NA	NA	NA	NA	TRUE
IgD on IgD+ CD24+ B cell || id:ebi-a-GCST90001820	rs2819455	14	105445412	C	G	0.000480007	0.00109084	0.66	FALSE	rs2819455	rs2819455	NA	NA	NA	NA	TRUE
IgD on IgD+ CD24+ B cell || id:ebi-a-GCST90001820	rs28866515	15	40971835	A	T	0.000531703	0.000725916	0.46	FALSE	rs28866515	rs28866515	NA	NA	NA	NA	FALSE
IgD on IgD+ CD24+ B cell || id:ebi-a-GCST90001820	rs4796030	17	33353332	C	A	-0.000733949	0.000728319	0.31	TRUE	rs4796030	rs3926358	A	C	T	C	TRUE
IgD on IgD+ CD24+ B cell || id:ebi-a-GCST90001820	rs55675835	12	210957	A	G	-0.004156	0.0019694	0.0350002	FALSE	rs55675835	rs55675835	NA	NA	NA	NA	TRUE
IgD on IgD+ CD24+ B cell || id:ebi-a-GCST90001820	rs58259062	14	107284188	C	T	-0.00379782	0.00258998	0.14	FALSE	rs58259062	rs58259062	NA	NA	NA	NA	TRUE
IgD on IgD+ CD24+ B cell || id:ebi-a-GCST90001820	rs72871227	2	151000647	T	C	0.000666572	0.000933652	0.48	FALSE	rs72871227	rs72871227	NA	NA	NA	NA	TRUE
IgD on IgD+ CD24+ B cell || id:ebi-a-GCST90001820	rs72944511	2	216742657	T	G	-0.00207395	0.00231112	0.37	FALSE	rs72944511	rs72944511	NA	NA	NA	NA	TRUE
IgD on IgD+ CD24+ B cell || id:ebi-a-GCST90001820	rs73022545	6	164591715	A	G	-0.00177043	0.00180382	0.33	FALSE	rs73022545	rs73022545	NA	NA	NA	NA	TRUE
IgD on IgD+ CD24+ B cell || id:ebi-a-GCST90001820	rs73031919	5	1980101	C	T	-0.000683721	0.000899506	0.450001	FALSE	rs73031919	rs73031919	NA	NA	NA	NA	TRUE
IgD on IgD+ CD24+ B cell || id:ebi-a-GCST90001820	rs74143009	10	69860366	A	G	0.00103622	0.00207662	0.62	FALSE	rs74143009	rs74143009	NA	NA	NA	NA	TRUE
IgD on IgD+ CD24+ B cell || id:ebi-a-GCST90001820	rs80149865	8	120027617	G	C	-0.00212913	0.00247689	0.39	FALSE	rs80149865	rs80149865	NA	NA	NA	NA	TRUE
IgD on IgD+ CD24+ B cell || id:ebi-a-GCST90001820	rs850492	7	145314534	A	G	0.00161723	0.000801723	0.0439997	FALSE	rs850492	rs850492	NA	NA	NA	NA	TRUE
IgD on IgD+ CD24+ B cell || id:ebi-a-GCST90001820	rs9265515	6	31297744	C	T	-0.0022114	0.00100755	0.0280001	FALSE	rs9265515	rs9265515	NA	NA	NA	NA	TRUE
BAFF-R on B cell || id:ebi-a-GCST90001829	rs1009544	22	42239348	C	G	-0.00068261	0.00107692	0.53	FALSE	rs1009544	rs1009544	NA	NA	NA	NA	TRUE
BAFF-R on B cell || id:ebi-a-GCST90001829	rs116470335	4	24492147	A	G	-0.00216713	0.00317985	0.5	FALSE	rs116470335	rs116470335	NA	NA	NA	NA	TRUE
BAFF-R on B cell || id:ebi-a-GCST90001829	rs12529650	6	1751206	T	G	7.60053e-06	0.00075234	0.99	FALSE	rs12529650	rs12529650	NA	NA	NA	NA	TRUE
BAFF-R on B cell || id:ebi-a-GCST90001829	rs140725954	22	43080791	G	T	-0.00025965	0.00298829	0.93	FALSE	rs140725954	rs140725954	NA	NA	NA	NA	TRUE
BAFF-R on B cell || id:ebi-a-GCST90001829	rs143106266	13	29908421	A	C	0.000108755	0.00440023	0.98	FALSE	rs143106266	rs143106266	NA	NA	NA	NA	TRUE
BAFF-R on B cell || id:ebi-a-GCST90001829	rs148563640	17	48145906	T	C	-0.00148902	0.00289289	0.61	FALSE	rs148563640	rs148563640	NA	NA	NA	NA	TRUE
BAFF-R on B cell || id:ebi-a-GCST90001829	rs148646251	22	40987104	G	A	-0.00146539	0.00222223	0.51	FALSE	rs148646251	rs148646251	NA	NA	NA	NA	TRUE
BAFF-R on B cell || id:ebi-a-GCST90001829	rs149153670	2	142280835	C	T	-0.00405698	0.00183589	0.0269998	FALSE	rs149153670	rs149153670	NA	NA	NA	NA	TRUE
BAFF-R on B cell || id:ebi-a-GCST90001829	rs149398740	22	23924845	T	C	0.00516231	0.00391442	0.19	FALSE	rs149398740	rs149398740	NA	NA	NA	NA	TRUE
BAFF-R on B cell || id:ebi-a-GCST90001829	rs150453698	22	44524022	G	A	0.000982154	0.00392839	0.8	FALSE	rs150453698	rs150453698	NA	NA	NA	NA	TRUE
BAFF-R on B cell || id:ebi-a-GCST90001829	rs150612106	22	40175781	A	G	-0.00324821	0.00253419	0.2	FALSE	rs150612106	rs150612106	NA	NA	NA	NA	TRUE
BAFF-R on B cell || id:ebi-a-GCST90001829	rs1563991	11	37670518	T	G	0.000239501	0.000931255	0.8	FALSE	rs1563991	rs1563991	NA	NA	NA	NA	TRUE
BAFF-R on B cell || id:ebi-a-GCST90001829	rs228962	22	37535494	A	G	0.000261403	0.00208183	0.9	FALSE	rs228962	rs228962	NA	NA	NA	NA	TRUE
BAFF-R on B cell || id:ebi-a-GCST90001829	rs2925323	3	101658926	T	C	-0.000674712	0.000737975	0.36	FALSE	rs2925323	rs2925323	NA	NA	NA	NA	TRUE
BAFF-R on B cell || id:ebi-a-GCST90001829	rs56020760	10	72391681	T	C	-0.000936219	0.00134109	0.49	FALSE	rs56020760	rs56020760	NA	NA	NA	NA	TRUE
BAFF-R on B cell || id:ebi-a-GCST90001829	rs62238186	22	41778714	T	C	0.00120168	0.00301758	0.69	FALSE	rs62238186	rs62238186	NA	NA	NA	NA	TRUE
BAFF-R on B cell || id:ebi-a-GCST90001829	rs6680891	1	164083691	T	A	-0.000803824	0.000775164	0.3	FALSE	rs6680891	rs6680891	NA	NA	NA	NA	TRUE
BAFF-R on B cell || id:ebi-a-GCST90001829	rs72658947	1	30372026	C	G	-0.000587199	0.00254926	0.82	FALSE	rs72658947	rs72658947	NA	NA	NA	NA	TRUE
BAFF-R on B cell || id:ebi-a-GCST90001829	rs73176684	22	41778617	C	T	0.00165887	0.00156096	0.29	FALSE	rs73176684	rs73176684	NA	NA	NA	NA	TRUE
BAFF-R on B cell || id:ebi-a-GCST90001829	rs75737464	22	43126236	A	G	-0.00202629	0.00325516	0.53	FALSE	rs75737464	rs75737464	NA	NA	NA	NA	TRUE
BAFF-R on B cell || id:ebi-a-GCST90001829	rs76140411	22	43213724	C	G	-0.00139085	0.00230829	0.55	FALSE	rs76140411	rs76140411	NA	NA	NA	NA	TRUE
BAFF-R on B cell || id:ebi-a-GCST90001829	rs9611061	22	39375623	C	G	0.00197586	0.00266213	0.46	FALSE	rs9611061	rs9611061	NA	NA	NA	NA	TRUE
HLA DR+ T cell%lymphocyte || id:ebi-a-GCST90001620	rs10244964	7	46432552	T	G	0.00174833	0.00190947	0.36	FALSE	rs10244964	rs10244964	NA	NA	NA	NA	TRUE
HLA DR+ T cell%lymphocyte || id:ebi-a-GCST90001620	rs10787670	10	118187405	C	T	0.00104636	0.00127692	0.41	FALSE	rs10787670	rs10787670	NA	NA	NA	NA	TRUE
HLA DR+ T cell%lymphocyte || id:ebi-a-GCST90001620	rs10788105	10	122390777	A	G	-0.00129122	0.000966593	0.18	FALSE	rs10788105	rs10788105	NA	NA	NA	NA	TRUE
HLA DR+ T cell%lymphocyte || id:ebi-a-GCST90001620	rs11054779	12	12458534	T	G	0.000705605	0.0015261	0.64	TRUE	rs11054779	rs10845527	T	G	G	A	TRUE
HLA DR+ T cell%lymphocyte || id:ebi-a-GCST90001620	rs11070458	15	45771751	T	C	0.000676328	0.00160482	0.67	FALSE	rs11070458	rs11070458	NA	NA	NA	NA	TRUE
HLA DR+ T cell%lymphocyte || id:ebi-a-GCST90001620	rs116797692	2	158854583	A	G	-0.0015726	0.00261328	0.55	FALSE	rs116797692	rs116797692	NA	NA	NA	NA	TRUE
HLA DR+ T cell%lymphocyte || id:ebi-a-GCST90001620	rs117014352	10	76784567	T	C	-0.00163099	0.00252565	0.52	FALSE	rs117014352	rs117014352	NA	NA	NA	NA	TRUE
HLA DR+ T cell%lymphocyte || id:ebi-a-GCST90001620	rs140410174	19	1671156	T	C	-0.00225505	0.00193825	0.24	FALSE	rs140410174	rs140410174	NA	NA	NA	NA	TRUE
HLA DR+ T cell%lymphocyte || id:ebi-a-GCST90001620	rs143916977	3	33852454	C	A	-0.00133397	0.00262374	0.61	FALSE	rs143916977	rs143916977	NA	NA	NA	NA	TRUE
HLA DR+ T cell%lymphocyte || id:ebi-a-GCST90001620	rs144674286	9	101028704	A	G	-0.000870972	0.0012798	0.5	FALSE	rs144674286	rs144674286	NA	NA	NA	NA	TRUE
HLA DR+ T cell%lymphocyte || id:ebi-a-GCST90001620	rs148323639	4	27183687	A	G	-0.00138536	0.00389455	0.719999	FALSE	rs148323639	rs148323639	NA	NA	NA	NA	TRUE
HLA DR+ T cell%lymphocyte || id:ebi-a-GCST90001620	rs1863851	12	11396335	A	G	-0.00152525	0.00241868	0.53	FALSE	rs1863851	rs1863851	NA	NA	NA	NA	TRUE
HLA DR+ T cell%lymphocyte || id:ebi-a-GCST90001620	rs2414178	15	53001538	C	T	0.000892561	0.000876602	0.31	FALSE	rs2414178	rs2414178	NA	NA	NA	NA	TRUE
HLA DR+ T cell%lymphocyte || id:ebi-a-GCST90001620	rs3087456	16	10970902	A	G	0.00118164	0.000827381	0.15	FALSE	rs3087456	rs3087456	NA	NA	NA	NA	TRUE
HLA DR+ T cell%lymphocyte || id:ebi-a-GCST90001620	rs506151	13	110882752	T	C	0.000906672	0.00173645	0.6	FALSE	rs506151	rs506151	NA	NA	NA	NA	TRUE
HLA DR+ T cell%lymphocyte || id:ebi-a-GCST90001620	rs542160	11	107676543	T	C	0.000908872	0.000722343	0.21	FALSE	rs542160	rs542160	NA	NA	NA	NA	TRUE
HLA DR+ T cell%lymphocyte || id:ebi-a-GCST90001620	rs55724950	16	10993712	A	G	0.00052049	0.00233697	0.82	FALSE	rs55724950	rs55724950	NA	NA	NA	NA	TRUE
HLA DR+ T cell%lymphocyte || id:ebi-a-GCST90001620	rs62029480	16	10651993	T	C	-0.000428849	0.00236775	0.86	FALSE	rs62029480	rs62029480	NA	NA	NA	NA	TRUE
HLA DR+ T cell%lymphocyte || id:ebi-a-GCST90001620	rs67501806	2	158891420	A	T	0.000152262	0.00106176	0.89	FALSE	rs67501806	rs67501806	NA	NA	NA	NA	TRUE
HLA DR+ T cell%lymphocyte || id:ebi-a-GCST90001620	rs68174286	6	32503204	T	C	0.000621635	0.000728688	0.39	FALSE	rs68174286	rs68174286	NA	NA	NA	NA	TRUE
HLA DR+ T cell%lymphocyte || id:ebi-a-GCST90001620	rs7032773	9	117645562	T	C	-0.0014246	0.000731336	0.051	FALSE	rs7032773	rs7032773	NA	NA	NA	NA	TRUE
HLA DR+ T cell%lymphocyte || id:ebi-a-GCST90001620	rs7088079	10	3066899	A	G	0.000485702	0.00164756	0.77	FALSE	rs7088079	rs7088079	NA	NA	NA	NA	TRUE
HLA DR+ T cell%lymphocyte || id:ebi-a-GCST90001620	rs7294683	12	126542791	G	A	-0.000755434	0.000727798	0.3	FALSE	rs7294683	rs7294683	NA	NA	NA	NA	TRUE
HLA DR+ T cell%lymphocyte || id:ebi-a-GCST90001620	rs73030989	19	38996871	T	C	-0.000344699	0.00311257	0.91	FALSE	rs73030989	rs73030989	NA	NA	NA	NA	TRUE
HLA DR+ T cell%lymphocyte || id:ebi-a-GCST90001620	rs76997602	7	115451309	G	A	-0.00341536	0.00214311	0.11	FALSE	rs76997602	rs76997602	NA	NA	NA	NA	TRUE
HLA DR+ T cell%lymphocyte || id:ebi-a-GCST90001620	rs79178843	2	13251154	A	G	-0.00260599	0.00236045	0.27	FALSE	rs79178843	rs79178843	NA	NA	NA	NA	TRUE
HLA DR+ T cell%lymphocyte || id:ebi-a-GCST90001620	rs9526689	13	51299267	A	G	-0.00213683	0.00141024	0.13	FALSE	rs9526689	rs9526689	NA	NA	NA	NA	TRUE
CD8 on CD39+ CD8+ T cell || id:ebi-a-GCST90002121	rs10974005	9	38733270	C	G	-0.000586649	0.000796807	0.46	NA	NA	NA	NA	NA	NA	NA	TRUE
CD8 on CD39+ CD8+ T cell || id:ebi-a-GCST90002121	rs11008428	10	31536806	C	T	-0.00510929	0.00258388	0.0479999	NA	NA	NA	NA	NA	NA	NA	TRUE
CD8 on CD39+ CD8+ T cell || id:ebi-a-GCST90002121	rs111359007	6	31761201	A	T	-0.00488378	0.00248548	0.0490004	NA	NA	NA	NA	NA	NA	NA	TRUE
CD8 on CD39+ CD8+ T cell || id:ebi-a-GCST90002121	rs117519014	10	97403248	A	C	-0.00170694	0.0017099	0.32	NA	NA	NA	NA	NA	NA	NA	TRUE
CD8 on CD39+ CD8+ T cell || id:ebi-a-GCST90002121	rs13017213	2	79976286	C	T	0.000928734	0.000748185	0.21	NA	NA	NA	NA	NA	NA	NA	TRUE
CD8 on CD39+ CD8+ T cell || id:ebi-a-GCST90002121	rs140045313	7	96366491	G	A	-0.00134803	0.0035693	0.709999	NA	NA	NA	NA	NA	NA	NA	TRUE
CD8 on CD39+ CD8+ T cell || id:ebi-a-GCST90002121	rs148989317	3	59931183	T	C	0.00134144	0.00146108	0.36	NA	NA	NA	NA	NA	NA	NA	TRUE
CD8 on CD39+ CD8+ T cell || id:ebi-a-GCST90002121	rs1493960	11	12344362	C	T	-0.00180672	0.00107217	0.0920005	NA	NA	NA	NA	NA	NA	NA	TRUE
CD8 on CD39+ CD8+ T cell || id:ebi-a-GCST90002121	rs17197199	6	31138472	T	C	-0.00325284	0.00220822	0.14	NA	NA	NA	NA	NA	NA	NA	TRUE
CD8 on CD39+ CD8+ T cell || id:ebi-a-GCST90002121	rs17634993	17	38679607	T	C	0.000561384	0.00158571	0.719999	NA	NA	NA	NA	NA	NA	NA	TRUE
CD8 on CD39+ CD8+ T cell || id:ebi-a-GCST90002121	rs17635782	11	38978717	A	G	0.00087652	0.000766136	0.25	NA	NA	NA	NA	NA	NA	NA	TRUE
CD8 on CD39+ CD8+ T cell || id:ebi-a-GCST90002121	rs3128900	6	29833057	T	G	0.00118318	0.000995512	0.23	NA	NA	NA	NA	NA	NA	NA	TRUE
CD8 on CD39+ CD8+ T cell || id:ebi-a-GCST90002121	rs34134566	14	91842928	T	C	-0.00121864	0.000937241	0.19	NA	NA	NA	NA	NA	NA	NA	TRUE
CD8 on CD39+ CD8+ T cell || id:ebi-a-GCST90002121	rs4237773	11	6031584	C	G	0.000345514	0.000751533	0.649999	NA	NA	NA	NA	NA	NA	NA	TRUE
CD8 on CD39+ CD8+ T cell || id:ebi-a-GCST90002121	rs55740958	6	32073700	T	C	0.000492671	0.00145263	0.73	NA	NA	NA	NA	NA	NA	NA	TRUE
CD8 on CD39+ CD8+ T cell || id:ebi-a-GCST90002121	rs71382764	16	49736424	C	G	0.00112749	0.00166653	0.5	NA	NA	NA	NA	NA	NA	NA	TRUE
CD8 on CD39+ CD8+ T cell || id:ebi-a-GCST90002121	rs72847706	2	87055981	C	T	0.000775108	0.000766422	0.31	NA	NA	NA	NA	NA	NA	NA	TRUE
CD8 on CD39+ CD8+ T cell || id:ebi-a-GCST90002121	rs75071804	2	14847536	T	A	-2.02657e-05	0.00167579	0.99	NA	NA	NA	NA	NA	NA	NA	TRUE
CD8 on CD39+ CD8+ T cell || id:ebi-a-GCST90002121	rs75329937	3	194563616	C	T	-0.00122998	0.00308542	0.69	NA	NA	NA	NA	NA	NA	NA	TRUE
CD8 on CD39+ CD8+ T cell || id:ebi-a-GCST90002121	rs75482992	2	237394959	A	G	0.00194164	0.00193364	0.32	NA	NA	NA	NA	NA	NA	NA	TRUE
CD8 on CD39+ CD8+ T cell || id:ebi-a-GCST90002121	rs76748045	2	21986200	T	C	0.000595009	0.00145202	0.68	NA	NA	NA	NA	NA	NA	NA	TRUE
CD8 on CD39+ CD8+ T cell || id:ebi-a-GCST90002121	rs9284960	5	17107957	T	C	0.000848969	0.00269764	0.75	NA	NA	NA	NA	NA	NA	NA	TRUE
CD8 on CD39+ CD8+ T cell || id:ebi-a-GCST90002121	rs9357097	6	30285121	T	C	-0.000466753	0.00084232	0.58	NA	NA	NA	NA	NA	NA	NA	TRUE
CD8 on Natural Killer T || id:ebi-a-GCST90002059	rs11050506	12	30013127	C	T	0.00114141	0.00221535	0.61	NA	NA	NA	NA	NA	NA	NA	TRUE
CD8 on Natural Killer T || id:ebi-a-GCST90002059	rs114165927	2	163117904	C	G	0.00167927	0.00141591	0.24	NA	NA	NA	NA	NA	NA	NA	TRUE
CD8 on Natural Killer T || id:ebi-a-GCST90002059	rs117884995	11	11712983	A	G	-0.00132623	0.00180089	0.46	NA	NA	NA	NA	NA	NA	NA	TRUE
CD8 on Natural Killer T || id:ebi-a-GCST90002059	rs12408387	1	119528329	A	C	0.000385608	0.000783755	0.62	NA	NA	NA	NA	NA	NA	NA	TRUE
CD8 on Natural Killer T || id:ebi-a-GCST90002059	rs138458033	6	161660100	T	C	-0.00203583	0.00333802	0.54	NA	NA	NA	NA	NA	NA	NA	TRUE
CD8 on Natural Killer T || id:ebi-a-GCST90002059	rs143651731	5	22407099	C	T	-0.0034912	0.00229262	0.13	NA	NA	NA	NA	NA	NA	NA	TRUE
CD8 on Natural Killer T || id:ebi-a-GCST90002059	rs146192023	4	25802933	A	G	-0.000637616	0.00112331	0.57	NA	NA	NA	NA	NA	NA	NA	TRUE
CD8 on Natural Killer T || id:ebi-a-GCST90002059	rs1871698	18	65187856	T	A	-0.000535195	0.000995963	0.59	NA	NA	NA	NA	NA	NA	NA	TRUE
CD8 on Natural Killer T || id:ebi-a-GCST90002059	rs2249975	10	108116365	A	G	0.00354622	0.00233004	0.13	TRUE	rs2249975	rs821695	G	A	A	G	TRUE
CD8 on Natural Killer T || id:ebi-a-GCST90002059	rs2286004	19	1792190	C	A	0.000952038	0.000836768	0.26	NA	NA	NA	NA	NA	NA	NA	TRUE
CD8 on Natural Killer T || id:ebi-a-GCST90002059	rs2610941	8	21151009	A	G	-0.00149885	0.000756339	0.0479999	NA	NA	NA	NA	NA	NA	NA	TRUE
CD8 on Natural Killer T || id:ebi-a-GCST90002059	rs369008323	2	100182724	G	T	-0.00596989	0.00405215	0.14	NA	NA	NA	NA	NA	NA	NA	TRUE
CD8 on Natural Killer T || id:ebi-a-GCST90002059	rs56331909	16	84582423	A	G	0.000543591	0.000829565	0.51	NA	NA	NA	NA	NA	NA	NA	TRUE
CD8 on Natural Killer T || id:ebi-a-GCST90002059	rs6915999	6	31377851	A	G	0.00014505	0.000967984	0.88	FALSE	rs6915999	rs6915999	NA	NA	NA	NA	TRUE
CD8 on Natural Killer T || id:ebi-a-GCST90002059	rs7126488	11	24190138	A	G	0.000381067	0.000730369	0.6	NA	NA	NA	NA	NA	NA	NA	TRUE
CD8 on Natural Killer T || id:ebi-a-GCST90002059	rs72625020	3	185596778	T	C	-0.000829465	0.000984896	0.4	NA	NA	NA	NA	NA	NA	NA	TRUE
CD8 on Natural Killer T || id:ebi-a-GCST90002059	rs77495878	3	148979844	T	C	-0.00123923	0.00172077	0.47	NA	NA	NA	NA	NA	NA	NA	TRUE
HLA DR on CD33- HLA DR+ || id:ebi-a-GCST90002112	rs114068468	6	33073038	T	C	-0.00663923	0.00345435	0.0549997	TRUE	rs114068468	rs116273953	T	C	C	G	TRUE
HLA DR on CD33- HLA DR+ || id:ebi-a-GCST90002112	rs11576012	6	31795619	T	C	0.00141248	0.00248094	0.57	NA	NA	NA	NA	NA	NA	NA	TRUE
HLA DR on CD33- HLA DR+ || id:ebi-a-GCST90002112	rs140697652	7	101713394	C	T	-0.00452169	0.00460403	0.33	NA	NA	NA	NA	NA	NA	NA	TRUE
HLA DR on CD33- HLA DR+ || id:ebi-a-GCST90002112	rs1474618	6	18655570	A	C	5.1769e-05	0.000794242	0.95	NA	NA	NA	NA	NA	NA	NA	TRUE
HLA DR on CD33- HLA DR+ || id:ebi-a-GCST90002112	rs2760980	6	32565201	A	G	0.00316916	0.000950451	0.000850002	NA	NA	NA	NA	NA	NA	NA	TRUE
HLA DR on CD33- HLA DR+ || id:ebi-a-GCST90002112	rs775443	12	70152984	T	C	0.000860587	0.0012831	0.5	TRUE	rs775443	rs11177832	C	T	C	T	TRUE
HLA DR on CD33- HLA DR+ || id:ebi-a-GCST90002112	rs78909221	4	8219482	G	A	0.00175521	0.00342868	0.61	NA	NA	NA	NA	NA	NA	NA	TRUE
HLA DR on CD33- HLA DR+ || id:ebi-a-GCST90002112	rs79778131	11	94044559	A	G	0.00224213	0.00255024	0.38	NA	NA	NA	NA	NA	NA	NA	TRUE
HLA DR on CD33- HLA DR+ || id:ebi-a-GCST90002112	rs9268430	6	32345429	C	A	0.00151808	0.00146328	0.3	NA	NA	NA	NA	NA	NA	NA	TRUE
HLA DR on CD33- HLA DR+ || id:ebi-a-GCST90002112	rs9279789	6	32574398	C	T	-0.00426642	0.00379279	0.26	TRUE	rs9279789	rs147947406	C	T	G	T	TRUE
HLA DR on CD33- HLA DR+ || id:ebi-a-GCST90002112	rs928189	13	94559274	C	T	0.00115191	0.000772909	0.14	NA	NA	NA	NA	NA	NA	NA	TRUE
HLA DR on CD33- HLA DR+ || id:ebi-a-GCST90002112	rs9310124	3	68608477	C	A	-0.000359083	0.000744594	0.630001	NA	NA	NA	NA	NA	NA	NA	TRUE
HLA DR on CD33- HLA DR+ || id:ebi-a-GCST90002112	rs9368784	6	33895001	T	G	0.00219393	0.000860936	0.0109999	NA	NA	NA	NA	NA	NA	NA	TRUE
HLA DR on CD33- HLA DR+ || id:ebi-a-GCST90002112	rs9545905	13	82450885	G	A	-0.00108742	0.000724628	0.13	NA	NA	NA	NA	NA	NA	NA	TRUE
CD39+ activated CD4 regulatory T cell Absolute Count || id:ebi-a-GCST90001489	rs1002938	10	99461284	T	A	-0.00105507	0.00198774	0.6	FALSE	rs1002938	rs1002938	NA	NA	NA	NA	TRUE
CD39+ activated CD4 regulatory T cell Absolute Count || id:ebi-a-GCST90001489	rs10059458	5	73681489	C	T	7.48845e-05	0.000722624	0.92	FALSE	rs10059458	rs10059458	NA	NA	NA	NA	TRUE
CD39+ activated CD4 regulatory T cell Absolute Count || id:ebi-a-GCST90001489	rs10882701	10	97741071	C	A	-0.00114801	0.000759799	0.13	FALSE	rs10882701	rs10882701	NA	NA	NA	NA	TRUE
CD39+ activated CD4 regulatory T cell Absolute Count || id:ebi-a-GCST90001489	rs11002579	10	80258836	A	G	0.000486481	0.000852773	0.57	FALSE	rs11002579	rs11002579	NA	NA	NA	NA	TRUE
CD39+ activated CD4 regulatory T cell Absolute Count || id:ebi-a-GCST90001489	rs111806244	10	47637202	T	C	-0.00213291	0.00249854	0.39	FALSE	rs111806244	rs111806244	NA	NA	NA	NA	TRUE
CD39+ activated CD4 regulatory T cell Absolute Count || id:ebi-a-GCST90001489	rs114844216	10	98158952	C	T	-0.00278291	0.00326914	0.39	FALSE	rs114844216	rs114844216	NA	NA	NA	NA	TRUE
CD39+ activated CD4 regulatory T cell Absolute Count || id:ebi-a-GCST90001489	rs11777493	8	113921646	A	T	0.000714256	0.000834007	0.39	FALSE	rs11777493	rs11777493	NA	NA	NA	NA	TRUE
CD39+ activated CD4 regulatory T cell Absolute Count || id:ebi-a-GCST90001489	rs11795139	9	86150415	T	C	0.000240293	0.000800783	0.760001	FALSE	rs11795139	rs11795139	NA	NA	NA	NA	TRUE
CD39+ activated CD4 regulatory T cell Absolute Count || id:ebi-a-GCST90001489	rs12648210	4	89266460	G	A	9.18768e-05	0.00150861	0.95	FALSE	rs12648210	rs12648210	NA	NA	NA	NA	TRUE
CD39+ activated CD4 regulatory T cell Absolute Count || id:ebi-a-GCST90001489	rs12707040	7	80480551	A	G	-0.00129277	0.000895363	0.15	FALSE	rs12707040	rs12707040	NA	NA	NA	NA	TRUE
CD39+ activated CD4 regulatory T cell Absolute Count || id:ebi-a-GCST90001489	rs12778797	10	96998688	C	T	-0.000540583	0.000736505	0.46	FALSE	rs12778797	rs12778797	NA	NA	NA	NA	TRUE
CD39+ activated CD4 regulatory T cell Absolute Count || id:ebi-a-GCST90001489	rs139577399	7	23203415	C	T	0.00323127	0.0036641	0.38	FALSE	rs139577399	rs139577399	NA	NA	NA	NA	TRUE
CD39+ activated CD4 regulatory T cell Absolute Count || id:ebi-a-GCST90001489	rs139917391	16	18152860	T	C	-0.00525717	0.00348261	0.13	FALSE	rs139917391	rs139917391	NA	NA	NA	NA	TRUE
CD39+ activated CD4 regulatory T cell Absolute Count || id:ebi-a-GCST90001489	rs1410600	10	97070694	T	C	9.09045e-05	0.000721522	0.9	FALSE	rs1410600	rs1410600	NA	NA	NA	NA	TRUE
CD39+ activated CD4 regulatory T cell Absolute Count || id:ebi-a-GCST90001489	rs142422333	5	155375550	T	C	-0.00134012	0.00394644	0.73	FALSE	rs142422333	rs142422333	NA	NA	NA	NA	TRUE
CD39+ activated CD4 regulatory T cell Absolute Count || id:ebi-a-GCST90001489	rs191262582	9	85042639	A	T	0.000479233	0.00391245	0.9	FALSE	rs191262582	rs191262582	NA	NA	NA	NA	TRUE
CD39+ activated CD4 regulatory T cell Absolute Count || id:ebi-a-GCST90001489	rs2251521	10	109471331	T	C	0.000773478	0.000896437	0.39	FALSE	rs2251521	rs2251521	NA	NA	NA	NA	TRUE
CD39+ activated CD4 regulatory T cell Absolute Count || id:ebi-a-GCST90001489	rs289708	16	57038162	G	A	0.00029933	0.00101939	0.77	FALSE	rs289708	rs289708	NA	NA	NA	NA	TRUE
CD39+ activated CD4 regulatory T cell Absolute Count || id:ebi-a-GCST90001489	rs35163827	8	9606332	G	A	-0.000792157	0.0028656	0.780001	FALSE	rs35163827	rs35163827	NA	NA	NA	NA	TRUE
CD39+ activated CD4 regulatory T cell Absolute Count || id:ebi-a-GCST90001489	rs4321083	13	84031916	A	G	-0.00209097	0.000834777	0.012	FALSE	rs4321083	rs4321083	NA	NA	NA	NA	TRUE
CD39+ activated CD4 regulatory T cell Absolute Count || id:ebi-a-GCST90001489	rs4441121	13	19651354	G	A	0.00053725	0.000820867	0.51	TRUE	rs4441121	rs10467647	G	A	T	C	TRUE
CD39+ activated CD4 regulatory T cell Absolute Count || id:ebi-a-GCST90001489	rs4811602	20	36849088	A	G	0.000590636	0.000729293	0.42	FALSE	rs4811602	rs4811602	NA	NA	NA	NA	TRUE
CD39+ activated CD4 regulatory T cell Absolute Count || id:ebi-a-GCST90001489	rs4918960	10	97472570	A	T	7.25781e-05	0.000728296	0.92	FALSE	rs4918960	rs4918960	NA	NA	NA	NA	FALSE
CD39+ activated CD4 regulatory T cell Absolute Count || id:ebi-a-GCST90001489	rs56197234	15	70222702	A	G	-0.00196525	0.0015721	0.21	FALSE	rs56197234	rs56197234	NA	NA	NA	NA	TRUE
CD39+ activated CD4 regulatory T cell Absolute Count || id:ebi-a-GCST90001489	rs618250	18	362116	T	C	-0.00167094	0.0021029	0.43	FALSE	rs618250	rs618250	NA	NA	NA	NA	TRUE
CD39+ activated CD4 regulatory T cell Absolute Count || id:ebi-a-GCST90001489	rs72811105	10	98188904	T	C	-1.26491e-05	0.00144331	0.99	FALSE	rs72811105	rs72811105	NA	NA	NA	NA	TRUE
CD39+ activated CD4 regulatory T cell Absolute Count || id:ebi-a-GCST90001489	rs7432284	3	186094684	C	A	-9.79279e-05	0.00150858	0.95	FALSE	rs7432284	rs7432284	NA	NA	NA	NA	TRUE
CD39+ activated CD4 regulatory T cell Absolute Count || id:ebi-a-GCST90001489	rs77020191	15	59643449	G	C	0.000698714	0.00144673	0.630001	FALSE	rs77020191	rs77020191	NA	NA	NA	NA	TRUE
CD39+ activated CD4 regulatory T cell Absolute Count || id:ebi-a-GCST90001489	rs78027772	7	126248228	A	G	-0.00125326	0.00116434	0.28	FALSE	rs78027772	rs78027772	NA	NA	NA	NA	TRUE
CD39+ activated CD4 regulatory T cell Absolute Count || id:ebi-a-GCST90001489	rs8076447	17	75229883	A	G	0.00037721	0.000953271	0.69	FALSE	rs8076447	rs8076447	NA	NA	NA	NA	TRUE
CD25++ CD8+ T cell Absolute Count || id:ebi-a-GCST90001681	rs111066413	8	142715815	A	G	0.00508051	0.00364964	0.16	FALSE	rs111066413	rs111066413	NA	NA	NA	NA	TRUE
CD25++ CD8+ T cell Absolute Count || id:ebi-a-GCST90001681	rs113792557	7	63496409	C	T	-0.000217166	0.00142833	0.88	FALSE	rs113792557	rs113792557	NA	NA	NA	NA	TRUE
CD25++ CD8+ T cell Absolute Count || id:ebi-a-GCST90001681	rs115540740	5	2863938	A	G	-6.4766e-05	0.00180954	0.97	FALSE	rs115540740	rs115540740	NA	NA	NA	NA	TRUE
CD25++ CD8+ T cell Absolute Count || id:ebi-a-GCST90001681	rs117603761	16	77741894	C	G	0.000181727	0.00317878	0.95	FALSE	rs117603761	rs117603761	NA	NA	NA	NA	TRUE
CD25++ CD8+ T cell Absolute Count || id:ebi-a-GCST90001681	rs12090749	1	204152575	T	A	-0.000438961	0.00120666	0.719999	FALSE	rs12090749	rs12090749	NA	NA	NA	NA	TRUE
CD25++ CD8+ T cell Absolute Count || id:ebi-a-GCST90001681	rs12722558	10	6070276	T	A	-0.00042863	0.00112644	0.7	FALSE	rs12722558	rs12722558	NA	NA	NA	NA	TRUE
CD25++ CD8+ T cell Absolute Count || id:ebi-a-GCST90001681	rs12873951	13	86136478	A	G	0.00129468	0.00100712	0.2	FALSE	rs12873951	rs12873951	NA	NA	NA	NA	TRUE
CD25++ CD8+ T cell Absolute Count || id:ebi-a-GCST90001681	rs139199585	3	189800760	G	C	-0.00145987	0.00149229	0.33	FALSE	rs139199585	rs139199585	NA	NA	NA	NA	TRUE
CD25++ CD8+ T cell Absolute Count || id:ebi-a-GCST90001681	rs1403755	18	30263492	T	C	0.000561707	0.00154704	0.719999	FALSE	rs1403755	rs1403755	NA	NA	NA	NA	TRUE
CD25++ CD8+ T cell Absolute Count || id:ebi-a-GCST90001681	rs147417158	2	28165568	G	T	-0.00237446	0.00373639	0.53	FALSE	rs147417158	rs147417158	NA	NA	NA	NA	TRUE
CD25++ CD8+ T cell Absolute Count || id:ebi-a-GCST90001681	rs186153147	2	233285448	C	G	-0.000349633	0.00440419	0.94	FALSE	rs186153147	rs186153147	NA	NA	NA	NA	TRUE
CD25++ CD8+ T cell Absolute Count || id:ebi-a-GCST90001681	rs2381937	5	174189338	G	A	0.000244566	0.000748801	0.74	FALSE	rs2381937	rs2381937	NA	NA	NA	NA	TRUE
CD25++ CD8+ T cell Absolute Count || id:ebi-a-GCST90001681	rs268887	19	51460566	G	A	0.00048321	0.00073998	0.51	TRUE	rs268887	rs56107782	G	A	C	T	TRUE
CD25++ CD8+ T cell Absolute Count || id:ebi-a-GCST90001681	rs285429	1	165421240	G	C	8.50749e-05	0.00102976	0.93	FALSE	rs285429	rs285429	NA	NA	NA	NA	TRUE
CD25++ CD8+ T cell Absolute Count || id:ebi-a-GCST90001681	rs2875404	3	76674553	T	C	-0.00115863	0.000882746	0.19	FALSE	rs2875404	rs2875404	NA	NA	NA	NA	TRUE
CD25++ CD8+ T cell Absolute Count || id:ebi-a-GCST90001681	rs3112458	5	170912245	G	C	-0.00254877	0.00168928	0.13	FALSE	rs3112458	rs3112458	NA	NA	NA	NA	TRUE
CD25++ CD8+ T cell Absolute Count || id:ebi-a-GCST90001681	rs6004851	22	26346108	G	A	-0.000495421	0.00101128	0.62	FALSE	rs6004851	rs6004851	NA	NA	NA	NA	TRUE
CD25++ CD8+ T cell Absolute Count || id:ebi-a-GCST90001681	rs61975285	14	82650928	G	A	0.000906809	0.00145012	0.53	FALSE	rs61975285	rs61975285	NA	NA	NA	NA	TRUE
CD25++ CD8+ T cell Absolute Count || id:ebi-a-GCST90001681	rs6502728	17	3394299	A	C	0.000460134	0.00102516	0.649999	FALSE	rs6502728	rs6502728	NA	NA	NA	NA	TRUE
CD25++ CD8+ T cell Absolute Count || id:ebi-a-GCST90001681	rs67641209	18	1728457	T	C	-0.000334902	0.000727382	0.649999	FALSE	rs67641209	rs67641209	NA	NA	NA	NA	TRUE
CD25++ CD8+ T cell Absolute Count || id:ebi-a-GCST90001681	rs67795607	6	148558828	G	C	0.00211281	0.00109445	0.0539995	FALSE	rs67795607	rs67795607	NA	NA	NA	NA	TRUE
CD25++ CD8+ T cell Absolute Count || id:ebi-a-GCST90001681	rs72915262	2	199736794	T	C	0.00139341	0.00139866	0.32	FALSE	rs72915262	rs72915262	NA	NA	NA	NA	TRUE
CD25++ CD8+ T cell Absolute Count || id:ebi-a-GCST90001681	rs76836923	13	68739557	C	T	-0.00195647	0.00175978	0.27	FALSE	rs76836923	rs76836923	NA	NA	NA	NA	TRUE
CD25++ CD8+ T cell Absolute Count || id:ebi-a-GCST90001681	rs77859155	14	66658886	G	A	-0.00115749	0.0014677	0.43	FALSE	rs77859155	rs77859155	NA	NA	NA	NA	TRUE
CD25++ CD8+ T cell Absolute Count || id:ebi-a-GCST90001681	rs79217088	10	56038091	A	C	0.000118556	0.00116573	0.92	FALSE	rs79217088	rs79217088	NA	NA	NA	NA	TRUE
HLA DR on HLA DR+ T cell || id:ebi-a-GCST90002113	rs116985795	13	105513838	A	G	0.00191775	0.00131426	0.14	NA	NA	NA	NA	NA	NA	NA	TRUE
HLA DR on HLA DR+ T cell || id:ebi-a-GCST90002113	rs117406069	10	130262493	A	C	0.00344003	0.00150406	0.0219999	NA	NA	NA	NA	NA	NA	NA	TRUE
HLA DR on HLA DR+ T cell || id:ebi-a-GCST90002113	rs11771690	7	42031304	G	A	0.00174001	0.00234639	0.46	NA	NA	NA	NA	NA	NA	NA	TRUE
HLA DR on HLA DR+ T cell || id:ebi-a-GCST90002113	rs11931648	4	117545645	C	T	-0.000176232	0.00075654	0.82	NA	NA	NA	NA	NA	NA	NA	TRUE
HLA DR on HLA DR+ T cell || id:ebi-a-GCST90002113	rs12449199	16	10968440	G	T	-0.000454072	0.000797395	0.57	NA	NA	NA	NA	NA	NA	NA	TRUE
HLA DR on HLA DR+ T cell || id:ebi-a-GCST90002113	rs146706846	15	100671214	T	A	-0.00228103	0.00301964	0.450001	NA	NA	NA	NA	NA	NA	NA	TRUE
HLA DR on HLA DR+ T cell || id:ebi-a-GCST90002113	rs17512470	1	60755909	A	G	-0.00189473	0.00241016	0.43	NA	NA	NA	NA	NA	NA	NA	TRUE
HLA DR on HLA DR+ T cell || id:ebi-a-GCST90002113	rs2027912	14	107045318	C	T	-0.000877672	0.000750046	0.24	NA	NA	NA	NA	NA	NA	NA	TRUE
HLA DR on HLA DR+ T cell || id:ebi-a-GCST90002113	rs246230	16	16132880	T	C	0.000992813	0.00104492	0.34	NA	NA	NA	NA	NA	NA	NA	TRUE
HLA DR on HLA DR+ T cell || id:ebi-a-GCST90002113	rs2526231	5	128296872	T	A	0.000212524	0.0019136	0.91	NA	NA	NA	NA	NA	NA	NA	TRUE
HLA DR on HLA DR+ T cell || id:ebi-a-GCST90002113	rs2584732	18	11025325	A	G	7.44535e-05	0.000723487	0.92	NA	NA	NA	NA	NA	NA	NA	TRUE
HLA DR on HLA DR+ T cell || id:ebi-a-GCST90002113	rs34590422	2	192127400	A	C	0.000650453	0.000742915	0.38	NA	NA	NA	NA	NA	NA	NA	TRUE
HLA DR on HLA DR+ T cell || id:ebi-a-GCST90002113	rs4565150	4	6517066	C	T	0.000510791	0.00073428	0.49	NA	NA	NA	NA	NA	NA	NA	TRUE
HLA DR on HLA DR+ T cell || id:ebi-a-GCST90002113	rs4588375	3	161826111	T	A	-0.0002923	0.000764465	0.7	NA	NA	NA	NA	NA	NA	NA	TRUE
HLA DR on HLA DR+ T cell || id:ebi-a-GCST90002113	rs55899966	20	361668	T	C	0.00116643	0.00129365	0.37	NA	NA	NA	NA	NA	NA	NA	TRUE
HLA DR on HLA DR+ T cell || id:ebi-a-GCST90002113	rs609101	1	181413584	T	C	0.00016653	0.00109751	0.88	NA	NA	NA	NA	NA	NA	NA	TRUE
HLA DR on HLA DR+ T cell || id:ebi-a-GCST90002113	rs62131098	19	11397571	A	G	0.000664797	0.00120401	0.58	TRUE	rs62131098	rs2082450	A	G	G	A	TRUE
HLA DR on HLA DR+ T cell || id:ebi-a-GCST90002113	rs7211380	17	64206768	G	A	0.00209808	0.00143504	0.14	NA	NA	NA	NA	NA	NA	NA	TRUE
HLA DR on HLA DR+ T cell || id:ebi-a-GCST90002113	rs74633806	4	76114786	C	T	-0.00436639	0.00223226	0.05	NA	NA	NA	NA	NA	NA	NA	TRUE
CD25 on CD39+ CD4 regulatory T cell || id:ebi-a-GCST90001935	rs113703605	9	136787946	A	G	0.00158973	0.00188767	0.4	NA	NA	NA	NA	NA	NA	NA	TRUE
CD25 on CD39+ CD4 regulatory T cell || id:ebi-a-GCST90001935	rs11861637	16	68656715	T	C	-0.00202792	0.00271073	0.450001	NA	NA	NA	NA	NA	NA	NA	TRUE
CD25 on CD39+ CD4 regulatory T cell || id:ebi-a-GCST90001935	rs11968423	6	25422353	T	C	0.0011657	0.00107596	0.28	NA	NA	NA	NA	NA	NA	NA	TRUE
CD25 on CD39+ CD4 regulatory T cell || id:ebi-a-GCST90001935	rs139265102	2	238325747	T	C	-0.0018983	0.00319809	0.55	NA	NA	NA	NA	NA	NA	NA	TRUE
CD25 on CD39+ CD4 regulatory T cell || id:ebi-a-GCST90001935	rs17516976	15	96452800	A	T	-0.000632576	0.000776459	0.42	NA	NA	NA	NA	NA	NA	NA	TRUE
CD25 on CD39+ CD4 regulatory T cell || id:ebi-a-GCST90001935	rs182193538	10	91754083	A	C	0.0027665	0.00281237	0.33	NA	NA	NA	NA	NA	NA	NA	TRUE
CD25 on CD39+ CD4 regulatory T cell || id:ebi-a-GCST90001935	rs1840456	18	11351562	C	A	9.01603e-05	0.00220022	0.97	NA	NA	NA	NA	NA	NA	NA	TRUE
CD25 on CD39+ CD4 regulatory T cell || id:ebi-a-GCST90001935	rs205775	7	130643318	T	C	-0.000163899	0.000720864	0.82	NA	NA	NA	NA	NA	NA	NA	TRUE
CD25 on CD39+ CD4 regulatory T cell || id:ebi-a-GCST90001935	rs209493	6	53183509	C	G	-0.00103261	0.00128666	0.42	NA	NA	NA	NA	NA	NA	NA	TRUE
CD25 on CD39+ CD4 regulatory T cell || id:ebi-a-GCST90001935	rs61960319	13	83537406	A	G	0.00147678	0.00383397	0.7	NA	NA	NA	NA	NA	NA	NA	TRUE
CD25 on CD39+ CD4 regulatory T cell || id:ebi-a-GCST90001935	rs6434720	2	195806052	G	A	-0.00250861	0.00174248	0.15	NA	NA	NA	NA	NA	NA	NA	TRUE
CD25 on CD39+ CD4 regulatory T cell || id:ebi-a-GCST90001935	rs6584030	10	97566052	C	G	0.000176581	0.000724696	0.81	NA	NA	NA	NA	NA	NA	NA	FALSE
CD25 on CD39+ CD4 regulatory T cell || id:ebi-a-GCST90001935	rs7078614	10	6075831	T	G	-9.12391e-05	0.000740939	0.9	FALSE	rs7078614	rs7078614	NA	NA	NA	NA	TRUE
CD25 on CD39+ CD4 regulatory T cell || id:ebi-a-GCST90001935	rs71526028	7	23773150	A	G	-0.000160782	0.000970473	0.87	NA	NA	NA	NA	NA	NA	NA	TRUE
CD25 on CD39+ CD4 regulatory T cell || id:ebi-a-GCST90001935	rs7477011	10	6040594	A	G	0.00014932	0.000723456	0.84	NA	NA	NA	NA	NA	NA	NA	TRUE
CD25 on CD39+ CD4 regulatory T cell || id:ebi-a-GCST90001935	rs75122374	16	1295355	G	C	-0.00420592	0.00260854	0.11	NA	NA	NA	NA	NA	NA	NA	TRUE
CD25 on CD39+ CD4 regulatory T cell || id:ebi-a-GCST90001935	rs77535422	20	59751404	C	A	0.00102017	0.00382563	0.79	NA	NA	NA	NA	NA	NA	NA	TRUE
CD38 on CD3- CD19- || id:ebi-a-GCST90001810	rs112430743	10	23725269	C	A	-0.00144002	0.00246553	0.56	FALSE	rs112430743	rs112430743	NA	NA	NA	NA	TRUE
CD38 on CD3- CD19- || id:ebi-a-GCST90001810	rs12979358	19	54906099	T	C	-0.000511669	0.000928314	0.58	FALSE	rs12979358	rs12979358	NA	NA	NA	NA	TRUE
CD38 on CD3- CD19- || id:ebi-a-GCST90001810	rs1920695	12	42348524	C	T	-0.00347027	0.00249385	0.16	FALSE	rs1920695	rs1920695	NA	NA	NA	NA	TRUE
CD38 on CD3- CD19- || id:ebi-a-GCST90001810	rs2050811	10	128915719	A	G	-0.00369443	0.00154379	0.017	FALSE	rs2050811	rs2050811	NA	NA	NA	NA	TRUE
CD38 on CD3- CD19- || id:ebi-a-GCST90001810	rs3807839	7	8191966	C	T	-0.0005993	0.000816817	0.46	FALSE	rs3807839	rs3807839	NA	NA	NA	NA	TRUE
CD38 on CD3- CD19- || id:ebi-a-GCST90001810	rs4781564	16	14128524	T	C	0.000359705	0.000729562	0.62	FALSE	rs4781564	rs4781564	NA	NA	NA	NA	TRUE
CD38 on CD3- CD19- || id:ebi-a-GCST90001810	rs548316	11	128077683	A	G	0.000431756	0.000794786	0.59	FALSE	rs548316	rs548316	NA	NA	NA	NA	TRUE
CD38 on CD3- CD19- || id:ebi-a-GCST90001810	rs62121123	19	18166559	C	T	-0.00132538	0.00104821	0.21	FALSE	rs62121123	rs62121123	NA	NA	NA	NA	TRUE
CD38 on CD3- CD19- || id:ebi-a-GCST90001810	rs7522863	1	39385086	C	A	0.000676145	0.00191249	0.719999	FALSE	rs7522863	rs7522863	NA	NA	NA	NA	TRUE
CD38 on CD3- CD19- || id:ebi-a-GCST90001810	rs76112278	4	15915069	A	G	0.000443899	0.00308227	0.89	FALSE	rs76112278	rs76112278	NA	NA	NA	NA	TRUE
CD38 on CD3- CD19- || id:ebi-a-GCST90001810	rs76476334	4	14111959	G	A	-0.0012223	0.00367637	0.74	FALSE	rs76476334	rs76476334	NA	NA	NA	NA	TRUE
CD38 on CD3- CD19- || id:ebi-a-GCST90001810	rs78814315	1	23729223	T	C	1.71919e-05	0.0017162	0.99	FALSE	rs78814315	rs78814315	NA	NA	NA	NA	TRUE
CD38 on CD3- CD19- || id:ebi-a-GCST90001810	rs79113171	3	145525293	A	G	0.00127342	0.00203674	0.53	FALSE	rs79113171	rs79113171	NA	NA	NA	NA	TRUE
CD38 on CD3- CD19- || id:ebi-a-GCST90001810	rs7919742	10	61273488	T	G	8.22089e-05	0.000845633	0.92	FALSE	rs7919742	rs7919742	NA	NA	NA	NA	TRUE
CD38 on CD3- CD19- || id:ebi-a-GCST90001810	rs79251210	6	100468602	A	G	0.00175308	0.0019616	0.37	FALSE	rs79251210	rs79251210	NA	NA	NA	NA	TRUE
CD38 on CD3- CD19- || id:ebi-a-GCST90001810	rs9292443	5	31805341	C	T	-0.000105635	0.000745745	0.89	FALSE	rs9292443	rs9292443	NA	NA	NA	NA	TRUE
CD38 on CD3- CD19- || id:ebi-a-GCST90001810	rs9637082	21	21213236	T	C	0.000436528	0.00242366	0.86	FALSE	rs9637082	rs9637082	NA	NA	NA	NA	TRUE
CCR2 on CD14+ CD16+ monocyte || id:ebi-a-GCST90001992	rs1019348	12	127402727	C	T	-0.00359151	0.00368688	0.33	NA	NA	NA	NA	NA	NA	NA	TRUE
CCR2 on CD14+ CD16+ monocyte || id:ebi-a-GCST90001992	rs111661013	18	25869222	C	T	0.00119116	0.00268993	0.66	NA	NA	NA	NA	NA	NA	NA	TRUE
CCR2 on CD14+ CD16+ monocyte || id:ebi-a-GCST90001992	rs114766366	2	1326700	T	C	0.00440865	0.00201418	0.0290001	NA	NA	NA	NA	NA	NA	NA	TRUE
CCR2 on CD14+ CD16+ monocyte || id:ebi-a-GCST90001992	rs11592564	10	115126137	C	T	-0.000832084	0.00229839	0.719999	NA	NA	NA	NA	NA	NA	NA	TRUE
CCR2 on CD14+ CD16+ monocyte || id:ebi-a-GCST90001992	rs116231488	5	101620120	G	A	-0.00141298	0.00277866	0.61	NA	NA	NA	NA	NA	NA	NA	TRUE
CCR2 on CD14+ CD16+ monocyte || id:ebi-a-GCST90001992	rs117340589	8	138634227	G	A	-0.00290102	0.00244651	0.24	NA	NA	NA	NA	NA	NA	NA	TRUE
CCR2 on CD14+ CD16+ monocyte || id:ebi-a-GCST90001992	rs117427319	7	69208295	T	A	-0.00479624	0.00263131	0.0680002	NA	NA	NA	NA	NA	NA	NA	TRUE
CCR2 on CD14+ CD16+ monocyte || id:ebi-a-GCST90001992	rs11753009	6	123999692	C	T	-0.00290426	0.00225243	0.2	NA	NA	NA	NA	NA	NA	NA	TRUE
CCR2 on CD14+ CD16+ monocyte || id:ebi-a-GCST90001992	rs139144024	2	88635490	A	G	0.000865245	0.00155055	0.58	NA	NA	NA	NA	NA	NA	NA	TRUE
CCR2 on CD14+ CD16+ monocyte || id:ebi-a-GCST90001992	rs139288206	17	14094524	T	G	-0.00312253	0.00396867	0.43	NA	NA	NA	NA	NA	NA	NA	TRUE
CCR2 on CD14+ CD16+ monocyte || id:ebi-a-GCST90001992	rs140019375	19	54863920	T	C	0.00342028	0.00230354	0.14	NA	NA	NA	NA	NA	NA	NA	TRUE
CCR2 on CD14+ CD16+ monocyte || id:ebi-a-GCST90001992	rs144845257	2	227026744	A	T	-0.0041435	0.00386903	0.28	NA	NA	NA	NA	NA	NA	NA	TRUE
CCR2 on CD14+ CD16+ monocyte || id:ebi-a-GCST90001992	rs146496206	7	116000806	A	G	-0.00165112	0.00169512	0.33	NA	NA	NA	NA	NA	NA	NA	TRUE
CCR2 on CD14+ CD16+ monocyte || id:ebi-a-GCST90001992	rs17351300	15	82273904	T	C	0.00157454	0.00332721	0.64	NA	NA	NA	NA	NA	NA	NA	TRUE
CCR2 on CD14+ CD16+ monocyte || id:ebi-a-GCST90001992	rs2036234	3	1261465	C	T	0.000853747	0.000842974	0.31	NA	NA	NA	NA	NA	NA	NA	TRUE
CCR2 on CD14+ CD16+ monocyte || id:ebi-a-GCST90001992	rs2046587	12	32360576	T	C	6.72134e-05	0.00078129	0.93	NA	NA	NA	NA	NA	NA	NA	TRUE
CCR2 on CD14+ CD16+ monocyte || id:ebi-a-GCST90001992	rs2361832	3	190260037	A	G	0.000754172	0.000903832	0.4	NA	NA	NA	NA	NA	NA	NA	TRUE
CCR2 on CD14+ CD16+ monocyte || id:ebi-a-GCST90001992	rs2745595	6	1604845	C	A	0.000448213	0.000750017	0.55	NA	NA	NA	NA	NA	NA	NA	TRUE
CCR2 on CD14+ CD16+ monocyte || id:ebi-a-GCST90001992	rs34162749	5	171532755	A	C	0.0031122	0.00407864	0.450001	NA	NA	NA	NA	NA	NA	NA	TRUE
CCR2 on CD14+ CD16+ monocyte || id:ebi-a-GCST90001992	rs34205394	17	55095409	A	G	0.000217003	0.00107241	0.84	NA	NA	NA	NA	NA	NA	NA	TRUE
CCR2 on CD14+ CD16+ monocyte || id:ebi-a-GCST90001992	rs34690145	19	3759702	C	T	1.60769e-05	0.00440536	1	NA	NA	NA	NA	NA	NA	NA	TRUE
CCR2 on CD14+ CD16+ monocyte || id:ebi-a-GCST90001992	rs4547380	17	32670982	G	A	0.000295275	0.000755237	0.7	NA	NA	NA	NA	NA	NA	NA	TRUE
CCR2 on CD14+ CD16+ monocyte || id:ebi-a-GCST90001992	rs62042644	16	58478227	G	A	0.00139923	0.00341872	0.68	NA	NA	NA	NA	NA	NA	NA	TRUE
CCR2 on CD14+ CD16+ monocyte || id:ebi-a-GCST90001992	rs72653608	13	103344593	A	G	-0.00258263	0.00295942	0.38	NA	NA	NA	NA	NA	NA	NA	TRUE
CCR2 on CD14+ CD16+ monocyte || id:ebi-a-GCST90001992	rs72951070	18	30847362	C	T	-0.00114581	0.00194525	0.56	NA	NA	NA	NA	NA	NA	NA	TRUE
CCR2 on CD14+ CD16+ monocyte || id:ebi-a-GCST90001992	rs74890470	1	236911296	A	T	-0.00276539	0.00330756	0.4	NA	NA	NA	NA	NA	NA	NA	TRUE
CCR2 on CD14+ CD16+ monocyte || id:ebi-a-GCST90001992	rs75117507	5	102937489	C	T	-0.00149305	0.00296168	0.61	NA	NA	NA	NA	NA	NA	NA	TRUE
CCR2 on CD14+ CD16+ monocyte || id:ebi-a-GCST90001992	rs75270021	13	70725465	G	A	0.0013038	0.00253962	0.61	NA	NA	NA	NA	NA	NA	NA	TRUE
CCR2 on CD14+ CD16+ monocyte || id:ebi-a-GCST90001992	rs76082466	11	43196874	T	C	0.00139746	0.00178252	0.43	NA	NA	NA	NA	NA	NA	NA	TRUE
CCR2 on CD14+ CD16+ monocyte || id:ebi-a-GCST90001992	rs76641435	9	1393540	T	C	0.00037906	0.00204735	0.85	NA	NA	NA	NA	NA	NA	NA	TRUE
CCR2 on CD14+ CD16+ monocyte || id:ebi-a-GCST90001992	rs77640671	16	58607804	T	C	-0.00181204	0.00207267	0.38	NA	NA	NA	NA	NA	NA	NA	TRUE
CCR2 on CD14+ CD16+ monocyte || id:ebi-a-GCST90001992	rs77927026	4	159974748	T	C	0.00177535	0.00113121	0.12	NA	NA	NA	NA	NA	NA	NA	TRUE
CCR2 on CD14+ CD16+ monocyte || id:ebi-a-GCST90001992	rs78093069	7	147981012	G	A	-0.00288576	0.00237316	0.22	NA	NA	NA	NA	NA	NA	NA	TRUE
CCR2 on CD14+ CD16+ monocyte || id:ebi-a-GCST90001992	rs9312875	5	14909283	G	A	0.00150001	0.000727452	0.0389996	TRUE	rs9312875	rs10057978	G	A	G	A	TRUE
CCR2 on CD14+ CD16+ monocyte || id:ebi-a-GCST90001992	rs9397486	6	152449900	A	G	-6.68764e-05	0.00079096	0.93	NA	NA	NA	NA	NA	NA	NA	TRUE
CCR2 on CD14+ CD16+ monocyte || id:ebi-a-GCST90001992	rs9850642	3	46200823	C	A	0.00105315	0.00072291	0.15	NA	NA	NA	NA	NA	NA	NA	TRUE
BAFF-R on IgD+ CD38- naive B cell || id:ebi-a-GCST90001706	rs10155189	4	38927396	C	T	-0.000505522	0.000720667	0.48	FALSE	rs10155189	rs10155189	NA	NA	NA	NA	TRUE
BAFF-R on IgD+ CD38- naive B cell || id:ebi-a-GCST90001706	rs1081003	22	42583910	A	G	-0.000835948	0.00231573	0.719999	TRUE	rs1081003	rs5751238	A	G	A	G	TRUE
BAFF-R on IgD+ CD38- naive B cell || id:ebi-a-GCST90001706	rs115650989	8	145510474	A	G	0.000917861	0.00258153	0.719999	FALSE	rs115650989	rs115650989	NA	NA	NA	NA	TRUE
BAFF-R on IgD+ CD38- naive B cell || id:ebi-a-GCST90001706	rs11599977	11	38419307	A	G	0.000743165	0.00105384	0.48	FALSE	rs11599977	rs11599977	NA	NA	NA	NA	TRUE
BAFF-R on IgD+ CD38- naive B cell || id:ebi-a-GCST90001706	rs117430146	22	41998660	C	G	0.000566263	0.00295159	0.85	FALSE	rs117430146	rs117430146	NA	NA	NA	NA	TRUE
BAFF-R on IgD+ CD38- naive B cell || id:ebi-a-GCST90001706	rs117705111	22	41957510	A	G	0.00112015	0.00202701	0.58	FALSE	rs117705111	rs117705111	NA	NA	NA	NA	TRUE
BAFF-R on IgD+ CD38- naive B cell || id:ebi-a-GCST90001706	rs1368364	5	146926845	G	C	0.000418582	0.000721287	0.56	FALSE	rs1368364	rs1368364	NA	NA	NA	NA	FALSE
BAFF-R on IgD+ CD38- naive B cell || id:ebi-a-GCST90001706	rs147730115	21	26858465	A	C	0.00118607	0.00311669	0.7	FALSE	rs147730115	rs147730115	NA	NA	NA	NA	TRUE
BAFF-R on IgD+ CD38- naive B cell || id:ebi-a-GCST90001706	rs149806587	22	40774205	G	A	-0.00497047	0.00323368	0.12	FALSE	rs149806587	rs149806587	NA	NA	NA	NA	TRUE
BAFF-R on IgD+ CD38- naive B cell || id:ebi-a-GCST90001706	rs150624416	10	57677034	A	G	0.000288894	0.00223721	0.9	FALSE	rs150624416	rs150624416	NA	NA	NA	NA	TRUE
BAFF-R on IgD+ CD38- naive B cell || id:ebi-a-GCST90001706	rs17596501	5	1557372	A	G	0.000143178	0.000773841	0.85	FALSE	rs17596501	rs17596501	NA	NA	NA	NA	TRUE
BAFF-R on IgD+ CD38- naive B cell || id:ebi-a-GCST90001706	rs1894588	22	40629980	T	C	-0.000490732	0.00205425	0.81	FALSE	rs1894588	rs1894588	NA	NA	NA	NA	TRUE
BAFF-R on IgD+ CD38- naive B cell || id:ebi-a-GCST90001706	rs2018340	22	43390319	A	G	0.00310714	0.00137919	0.0239999	FALSE	rs2018340	rs2018340	NA	NA	NA	NA	TRUE
BAFF-R on IgD+ CD38- naive B cell || id:ebi-a-GCST90001706	rs35291683	21	42576275	A	G	0.000158776	0.00116194	0.89	FALSE	rs35291683	rs35291683	NA	NA	NA	NA	TRUE
BAFF-R on IgD+ CD38- naive B cell || id:ebi-a-GCST90001706	rs55846026	4	130179421	C	T	0.00126576	0.00117656	0.28	FALSE	rs55846026	rs55846026	NA	NA	NA	NA	TRUE
BAFF-R on IgD+ CD38- naive B cell || id:ebi-a-GCST90001706	rs5757678	22	39843409	T	C	-0.00102473	0.000827296	0.22	FALSE	rs5757678	rs5757678	NA	NA	NA	NA	TRUE
BAFF-R on IgD+ CD38- naive B cell || id:ebi-a-GCST90001706	rs57736830	5	168402085	G	C	0.000271393	0.00100397	0.79	FALSE	rs57736830	rs57736830	NA	NA	NA	NA	TRUE
BAFF-R on IgD+ CD38- naive B cell || id:ebi-a-GCST90001706	rs59598877	2	196505282	G	T	-0.00130022	0.00124796	0.3	FALSE	rs59598877	rs59598877	NA	NA	NA	NA	TRUE
BAFF-R on IgD+ CD38- naive B cell || id:ebi-a-GCST90001706	rs6002543	22	42320547	G	C	9.6604e-05	0.0013256	0.94	FALSE	rs6002543	rs6002543	NA	NA	NA	NA	TRUE
BAFF-R on IgD+ CD38- naive B cell || id:ebi-a-GCST90001706	rs6804241	3	61516583	G	A	-0.000402022	0.00117805	0.73	FALSE	rs6804241	rs6804241	NA	NA	NA	NA	TRUE
BAFF-R on IgD+ CD38- naive B cell || id:ebi-a-GCST90001706	rs73451452	7	137804100	A	T	4.2501e-06	0.00186994	1	FALSE	rs73451452	rs73451452	NA	NA	NA	NA	TRUE
BAFF-R on IgD+ CD38- naive B cell || id:ebi-a-GCST90001706	rs7504122	18	10226551	T	C	-0.000444419	0.000853183	0.6	FALSE	rs7504122	rs7504122	NA	NA	NA	NA	TRUE
BAFF-R on IgD+ CD38- naive B cell || id:ebi-a-GCST90001706	rs75589560	8	129239338	G	C	-0.00186932	0.00169388	0.27	FALSE	rs75589560	rs75589560	NA	NA	NA	NA	TRUE
BAFF-R on IgD+ CD38- naive B cell || id:ebi-a-GCST90001706	rs76146864	22	40246055	T	C	-0.0013643	0.00231476	0.56	FALSE	rs76146864	rs76146864	NA	NA	NA	NA	TRUE
BAFF-R on IgD+ CD38- naive B cell || id:ebi-a-GCST90001706	rs79451942	11	109330334	T	G	0.00252011	0.00238299	0.29	FALSE	rs79451942	rs79451942	NA	NA	NA	NA	TRUE
BAFF-R on IgD+ CD38- naive B cell || id:ebi-a-GCST90001706	rs9815713	3	153568131	G	A	-0.00162123	0.00112317	0.15	FALSE	rs9815713	rs9815713	NA	NA	NA	NA	TRUE
BAFF-R on IgD+ CD38- naive B cell || id:ebi-a-GCST90001706	rs9896701	17	68048182	G	A	-0.000632074	0.000739835	0.39	FALSE	rs9896701	rs9896701	NA	NA	NA	NA	TRUE
CD4+ CD8dim T cell %leukocyte || id:ebi-a-GCST90001611	rs10858526	12	87314863	A	C	-0.00070352	0.000727843	0.33	TRUE	rs10858526	rs11104192	C	A	A	C	TRUE
CD4+ CD8dim T cell %leukocyte || id:ebi-a-GCST90001611	rs10880825	12	45991896	A	C	0.00122935	0.000745882	0.0990011	FALSE	rs10880825	rs10880825	NA	NA	NA	NA	TRUE
CD4+ CD8dim T cell %leukocyte || id:ebi-a-GCST90001611	rs111693583	16	28583610	T	C	-0.000786515	0.000741709	0.29	FALSE	rs111693583	rs111693583	NA	NA	NA	NA	TRUE
CD4+ CD8dim T cell %leukocyte || id:ebi-a-GCST90001611	rs114200183	2	97350229	T	C	0.00334266	0.00177093	0.0589997	FALSE	rs114200183	rs114200183	NA	NA	NA	NA	TRUE
CD4+ CD8dim T cell %leukocyte || id:ebi-a-GCST90001611	rs150052968	3	42526600	C	T	0.00194745	0.000791226	0.0140001	TRUE	rs150052968	rs420851	C	T	G	C	TRUE
CD4+ CD8dim T cell %leukocyte || id:ebi-a-GCST90001611	rs150339178	2	85647906	T	C	0.00500766	0.00293573	0.0879995	FALSE	rs150339178	rs150339178	NA	NA	NA	NA	TRUE
CD4+ CD8dim T cell %leukocyte || id:ebi-a-GCST90001611	rs17530643	1	83469264	G	A	0.000204625	0.00121218	0.87	FALSE	rs17530643	rs17530643	NA	NA	NA	NA	TRUE
CD4+ CD8dim T cell %leukocyte || id:ebi-a-GCST90001611	rs2801996	1	90372717	C	T	-0.000281936	0.000805929	0.73	FALSE	rs2801996	rs2801996	NA	NA	NA	NA	TRUE
CD4+ CD8dim T cell %leukocyte || id:ebi-a-GCST90001611	rs28366280	6	32560262	G	A	-0.00129794	0.000949623	0.17	FALSE	rs28366280	rs28366280	NA	NA	NA	NA	TRUE
CD4+ CD8dim T cell %leukocyte || id:ebi-a-GCST90001611	rs28521508	15	84131989	G	A	-0.000370884	0.00072492	0.61	FALSE	rs28521508	rs28521508	NA	NA	NA	NA	TRUE
CD4+ CD8dim T cell %leukocyte || id:ebi-a-GCST90001611	rs35290870	2	87023103	C	G	0.000751377	0.000831436	0.37	FALSE	rs35290870	rs35290870	NA	NA	NA	NA	TRUE
CD4+ CD8dim T cell %leukocyte || id:ebi-a-GCST90001611	rs4959028	6	32383138	G	A	0.00135655	0.00171596	0.43	FALSE	rs4959028	rs4959028	NA	NA	NA	NA	TRUE
CD4+ CD8dim T cell %leukocyte || id:ebi-a-GCST90001611	rs511713	11	128099099	A	G	0.000557871	0.000794444	0.48	FALSE	rs511713	rs511713	NA	NA	NA	NA	TRUE
CD4+ CD8dim T cell %leukocyte || id:ebi-a-GCST90001611	rs73729106	6	32514288	T	G	-0.00214224	0.000740663	0.00379997	FALSE	rs73729106	rs73729106	NA	NA	NA	NA	TRUE
CD4+ CD8dim T cell %leukocyte || id:ebi-a-GCST90001611	rs78510378	7	154998925	G	A	-0.000477756	0.00136458	0.73	FALSE	rs78510378	rs78510378	NA	NA	NA	NA	TRUE
CD4+ CD8dim T cell %leukocyte || id:ebi-a-GCST90001611	rs79131379	6	33133040	A	G	0.00216292	0.00129412	0.0949992	FALSE	rs79131379	rs79131379	NA	NA	NA	NA	TRUE
CD4+ CD8dim T cell %leukocyte || id:ebi-a-GCST90001611	rs903881	16	16206042	T	C	0.00349822	0.000959206	0.000269998	FALSE	rs903881	rs903881	NA	NA	NA	NA	TRUE
CD39 on CD39+ CD8+ T cell || id:ebi-a-GCST90002029	rs10422831	19	2019930	G	T	-9.22623e-05	0.000905128	0.92	NA	NA	NA	NA	NA	NA	NA	TRUE
CD39 on CD39+ CD8+ T cell || id:ebi-a-GCST90002029	rs10882701	10	97741071	C	A	-0.00114801	0.000759799	0.13	FALSE	rs10882701	rs10882701	NA	NA	NA	NA	TRUE
CD39 on CD39+ CD8+ T cell || id:ebi-a-GCST90002029	rs11107237	12	94282149	T	C	-0.00127765	0.000729121	0.08	NA	NA	NA	NA	NA	NA	NA	TRUE
CD39 on CD39+ CD8+ T cell || id:ebi-a-GCST90002029	rs111933386	3	119262389	T	C	9.5679e-05	0.00379664	0.98	NA	NA	NA	NA	NA	NA	NA	TRUE
CD39 on CD39+ CD8+ T cell || id:ebi-a-GCST90002029	rs113261188	12	107834932	A	G	0.00022683	0.00294772	0.94	NA	NA	NA	NA	NA	NA	NA	TRUE
CD39 on CD39+ CD8+ T cell || id:ebi-a-GCST90002029	rs116646957	2	115975810	G	C	0.00576531	0.00417656	0.17	NA	NA	NA	NA	NA	NA	NA	TRUE
CD39 on CD39+ CD8+ T cell || id:ebi-a-GCST90002029	rs11674407	2	1464530	C	G	-0.000477591	0.00155156	0.760001	NA	NA	NA	NA	NA	NA	NA	TRUE
CD39 on CD39+ CD8+ T cell || id:ebi-a-GCST90002029	rs11815047	10	1112149	C	G	0.000172704	0.0010683	0.87	NA	NA	NA	NA	NA	NA	NA	TRUE
CD39 on CD39+ CD8+ T cell || id:ebi-a-GCST90002029	rs118169282	7	52373730	C	G	0.000800507	0.0024933	0.75	NA	NA	NA	NA	NA	NA	NA	TRUE
CD39 on CD39+ CD8+ T cell || id:ebi-a-GCST90002029	rs12237839	9	135281367	C	A	0.000516221	0.00149145	0.73	NA	NA	NA	NA	NA	NA	NA	TRUE
CD39 on CD39+ CD8+ T cell || id:ebi-a-GCST90002029	rs12415115	10	82712186	A	G	5.74968e-05	0.000886602	0.95	NA	NA	NA	NA	NA	NA	NA	TRUE
CD39 on CD39+ CD8+ T cell || id:ebi-a-GCST90002029	rs13070466	3	87382102	A	G	0.00170952	0.00201918	0.4	NA	NA	NA	NA	NA	NA	NA	TRUE
CD39 on CD39+ CD8+ T cell || id:ebi-a-GCST90002029	rs2120877	3	106178942	G	T	-0.000218997	0.000723366	0.760001	NA	NA	NA	NA	NA	NA	NA	TRUE
CD39 on CD39+ CD8+ T cell || id:ebi-a-GCST90002029	rs2167204	4	121827202	T	C	0.00159519	0.00162596	0.33	NA	NA	NA	NA	NA	NA	NA	TRUE
CD39 on CD39+ CD8+ T cell || id:ebi-a-GCST90002029	rs2901833	10	96998591	A	G	-0.000538668	0.000736365	0.46	FALSE	rs2901833	rs2901833	NA	NA	NA	NA	TRUE
CD39 on CD39+ CD8+ T cell || id:ebi-a-GCST90002029	rs4341854	19	52260567	A	C	-0.0018297	0.00122203	0.13	NA	NA	NA	NA	NA	NA	NA	TRUE
CD39 on CD39+ CD8+ T cell || id:ebi-a-GCST90002029	rs7088961	10	97608114	G	C	0.000175045	0.000724543	0.81	FALSE	rs7088961	rs7088961	NA	NA	NA	NA	FALSE
CD39 on CD39+ CD8+ T cell || id:ebi-a-GCST90002029	rs72866625	6	47410742	A	T	0.00338564	0.0016377	0.0389996	NA	NA	NA	NA	NA	NA	NA	TRUE
CD39 on CD39+ CD8+ T cell || id:ebi-a-GCST90002029	rs728713	10	105552449	G	A	-0.00217527	0.00141631	0.12	NA	NA	NA	NA	NA	NA	NA	TRUE
CD39 on CD39+ CD8+ T cell || id:ebi-a-GCST90002029	rs76983442	7	101186788	G	C	-0.00146248	0.00139744	0.3	NA	NA	NA	NA	NA	NA	NA	TRUE
CD39 on CD39+ CD8+ T cell || id:ebi-a-GCST90002029	rs78570145	4	158695975	G	A	-0.000460482	0.00229415	0.84	NA	NA	NA	NA	NA	NA	NA	TRUE
CD39 on CD39+ CD8+ T cell || id:ebi-a-GCST90002029	rs78933037	6	1424645	C	T	0.00261456	0.00186225	0.16	NA	NA	NA	NA	NA	NA	NA	TRUE
CD39 on CD39+ CD8+ T cell || id:ebi-a-GCST90002029	rs8014341	14	89487689	C	T	0.000877091	0.00071926	0.22	NA	NA	NA	NA	NA	NA	NA	TRUE
CD39 on CD39+ CD8+ T cell || id:ebi-a-GCST90002029	rs8178474	21	34649337	G	A	0.00097237	0.00111383	0.38	NA	NA	NA	NA	NA	NA	NA	TRUE
CD39 on CD39+ CD8+ T cell || id:ebi-a-GCST90002029	rs9882438	3	36776413	G	A	-0.00457206	0.00242813	0.0599998	NA	NA	NA	NA	NA	NA	NA	TRUE
CD4 on HLA DR+ CD4+ T cell || id:ebi-a-GCST90001959	rs10047088	1	228004140	C	T	-0.00105889	0.00172556	0.54	NA	NA	NA	NA	NA	NA	NA	TRUE
CD4 on HLA DR+ CD4+ T cell || id:ebi-a-GCST90001959	rs10179730	2	188410351	A	G	0.00217089	0.00107665	0.0439997	NA	NA	NA	NA	NA	NA	NA	TRUE
CD4 on HLA DR+ CD4+ T cell || id:ebi-a-GCST90001959	rs10517576	4	154561623	C	T	0.00158875	0.00215935	0.46	NA	NA	NA	NA	NA	NA	NA	TRUE
CD4 on HLA DR+ CD4+ T cell || id:ebi-a-GCST90001959	rs10518646	1	81127816	T	C	-0.00116447	0.00216495	0.59	NA	NA	NA	NA	NA	NA	NA	TRUE
CD4 on HLA DR+ CD4+ T cell || id:ebi-a-GCST90001959	rs10946649	6	23957018	T	C	0.00328993	0.00210274	0.12	NA	NA	NA	NA	NA	NA	NA	TRUE
CD4 on HLA DR+ CD4+ T cell || id:ebi-a-GCST90001959	rs11614716	12	6904146	G	T	6.63799e-05	0.00078772	0.93	NA	NA	NA	NA	NA	NA	NA	TRUE
CD4 on HLA DR+ CD4+ T cell || id:ebi-a-GCST90001959	rs11929631	3	164980538	A	T	-0.00225681	0.00107732	0.0359998	NA	NA	NA	NA	NA	NA	NA	TRUE
CD4 on HLA DR+ CD4+ T cell || id:ebi-a-GCST90001959	rs12684941	9	37654930	G	A	0.000546303	0.000734447	0.46	NA	NA	NA	NA	NA	NA	NA	TRUE
CD4 on HLA DR+ CD4+ T cell || id:ebi-a-GCST90001959	rs13316780	3	108851829	C	T	0.00101024	0.00242416	0.68	NA	NA	NA	NA	NA	NA	NA	TRUE
CD4 on HLA DR+ CD4+ T cell || id:ebi-a-GCST90001959	rs166223	5	86031019	A	T	-0.000146481	0.000732613	0.84	NA	NA	NA	NA	NA	NA	NA	FALSE
CD4 on HLA DR+ CD4+ T cell || id:ebi-a-GCST90001959	rs17002700	4	78417537	G	T	0.00183706	0.000979433	0.061	NA	NA	NA	NA	NA	NA	NA	TRUE
CD4 on HLA DR+ CD4+ T cell || id:ebi-a-GCST90001959	rs17088862	8	22843975	A	T	-0.00294192	0.00181321	0.1	TRUE	rs17088862	rs141992036	A	T	C	T	TRUE
CD4 on HLA DR+ CD4+ T cell || id:ebi-a-GCST90001959	rs184989157	4	4214108	T	C	-0.0002115	0.00298237	0.94	NA	NA	NA	NA	NA	NA	NA	TRUE
CD4 on HLA DR+ CD4+ T cell || id:ebi-a-GCST90001959	rs2524081	6	31250195	C	G	-0.00222528	0.00101028	0.0280001	TRUE	rs2524081	rs9264767	C	G	A	G	TRUE
CD4 on HLA DR+ CD4+ T cell || id:ebi-a-GCST90001959	rs35032648	5	3225418	C	T	0.000274041	0.000729659	0.709999	NA	NA	NA	NA	NA	NA	NA	TRUE
CD4 on HLA DR+ CD4+ T cell || id:ebi-a-GCST90001959	rs35996890	15	50184767	T	A	-0.000228005	0.000751621	0.760001	TRUE	rs35996890	rs17487811	T	A	G	A	TRUE
CD4 on HLA DR+ CD4+ T cell || id:ebi-a-GCST90001959	rs4371876	6	31067550	A	G	-0.00390233	0.000767159	3.59998e-07	NA	NA	NA	NA	NA	NA	NA	TRUE
CD4 on HLA DR+ CD4+ T cell || id:ebi-a-GCST90001959	rs72822577	10	97168100	A	T	-0.00076399	0.00286903	0.79	NA	NA	NA	NA	NA	NA	NA	TRUE
CD4 on HLA DR+ CD4+ T cell || id:ebi-a-GCST90001959	rs75559970	10	100518962	T	G	-0.00243019	0.00224131	0.28	NA	NA	NA	NA	NA	NA	NA	TRUE
CD4 on HLA DR+ CD4+ T cell || id:ebi-a-GCST90001959	rs7819104	8	121748105	T	A	-0.000482489	0.000894537	0.59	NA	NA	NA	NA	NA	NA	NA	TRUE
CD4 on HLA DR+ CD4+ T cell || id:ebi-a-GCST90001959	rs9357097	6	30285121	T	C	-0.000466753	0.00084232	0.58	NA	NA	NA	NA	NA	NA	NA	TRUE
CD39+ CD4+ T cell %CD4+ T cell || id:ebi-a-GCST90001659	rs10882701	10	97741071	C	A	-0.00114801	0.000759799	0.13	FALSE	rs10882701	rs10882701	NA	NA	NA	NA	TRUE
CD39+ CD4+ T cell %CD4+ T cell || id:ebi-a-GCST90001659	rs114844216	10	98158952	C	T	-0.00278291	0.00326914	0.39	FALSE	rs114844216	rs114844216	NA	NA	NA	NA	TRUE
CD39+ CD4+ T cell %CD4+ T cell || id:ebi-a-GCST90001659	rs12648210	4	89266460	G	A	9.18768e-05	0.00150861	0.95	FALSE	rs12648210	rs12648210	NA	NA	NA	NA	TRUE
CD39+ CD4+ T cell %CD4+ T cell || id:ebi-a-GCST90001659	rs12778797	10	96998688	C	T	-0.000540583	0.000736505	0.46	FALSE	rs12778797	rs12778797	NA	NA	NA	NA	TRUE
CD39+ CD4+ T cell %CD4+ T cell || id:ebi-a-GCST90001659	rs1410600	10	97070694	T	C	9.09045e-05	0.000721522	0.9	FALSE	rs1410600	rs1410600	NA	NA	NA	NA	TRUE
CD39+ CD4+ T cell %CD4+ T cell || id:ebi-a-GCST90001659	rs145557266	10	95850055	G	A	-0.00319425	0.00272006	0.24	FALSE	rs145557266	rs145557266	NA	NA	NA	NA	TRUE
CD39+ CD4+ T cell %CD4+ T cell || id:ebi-a-GCST90001659	rs4918960	10	97472570	A	T	7.25781e-05	0.000728296	0.92	FALSE	rs4918960	rs4918960	NA	NA	NA	NA	FALSE
CD39+ CD4+ T cell %CD4+ T cell || id:ebi-a-GCST90001659	rs61873892	10	100118038	T	C	0.00273296	0.0017329	0.11	FALSE	rs61873892	rs61873892	NA	NA	NA	NA	TRUE
CD39+ CD4+ T cell %CD4+ T cell || id:ebi-a-GCST90001659	rs74346764	3	145230069	A	G	0.00461232	0.00242689	0.0569994	FALSE	rs74346764	rs74346764	NA	NA	NA	NA	TRUE
Effector Memory CD4+ T cell Absolute Count || id:ebi-a-GCST90001542	rs112785791	12	114413657	A	G	-0.00145975	0.00174117	0.4	FALSE	rs112785791	rs112785791	NA	NA	NA	NA	TRUE
Effector Memory CD4+ T cell Absolute Count || id:ebi-a-GCST90001542	rs115531274	5	18401623	G	A	0.00185888	0.00193128	0.34	FALSE	rs115531274	rs115531274	NA	NA	NA	NA	TRUE
Effector Memory CD4+ T cell Absolute Count || id:ebi-a-GCST90001542	rs115795061	6	32731861	A	T	0.0102378	0.00352978	0.00369999	FALSE	rs115795061	rs115795061	NA	NA	NA	NA	TRUE
Effector Memory CD4+ T cell Absolute Count || id:ebi-a-GCST90001542	rs11579717	1	199999121	A	G	-0.00282842	0.0017229	0.1	FALSE	rs11579717	rs11579717	NA	NA	NA	NA	TRUE
Effector Memory CD4+ T cell Absolute Count || id:ebi-a-GCST90001542	rs12894769	14	79210529	A	G	0.000429134	0.00199494	0.83	FALSE	rs12894769	rs12894769	NA	NA	NA	NA	TRUE
Effector Memory CD4+ T cell Absolute Count || id:ebi-a-GCST90001542	rs142002778	3	75855397	C	T	-0.00109596	0.00248845	0.66	FALSE	rs142002778	rs142002778	NA	NA	NA	NA	TRUE
Effector Memory CD4+ T cell Absolute Count || id:ebi-a-GCST90001542	rs143648086	9	139422055	A	G	-0.00028536	0.00315782	0.93	FALSE	rs143648086	rs143648086	NA	NA	NA	NA	TRUE
Effector Memory CD4+ T cell Absolute Count || id:ebi-a-GCST90001542	rs148709760	9	136923252	A	G	0.000380209	0.00231988	0.87	FALSE	rs148709760	rs148709760	NA	NA	NA	NA	TRUE
Effector Memory CD4+ T cell Absolute Count || id:ebi-a-GCST90001542	rs150956189	1	214625781	C	T	0.000925429	0.00272844	0.73	FALSE	rs150956189	rs150956189	NA	NA	NA	NA	TRUE
Effector Memory CD4+ T cell Absolute Count || id:ebi-a-GCST90001542	rs17183358	10	2738100	A	T	-0.00120978	0.00126079	0.34	FALSE	rs17183358	rs17183358	NA	NA	NA	NA	TRUE
Effector Memory CD4+ T cell Absolute Count || id:ebi-a-GCST90001542	rs17376950	3	60085026	C	G	-0.0011189	0.00180693	0.54	FALSE	rs17376950	rs17376950	NA	NA	NA	NA	TRUE
Effector Memory CD4+ T cell Absolute Count || id:ebi-a-GCST90001542	rs6729741	2	118599600	T	A	-0.00181981	0.000725699	0.012	FALSE	rs6729741	rs6729741	NA	NA	NA	NA	FALSE
Effector Memory CD4+ T cell Absolute Count || id:ebi-a-GCST90001542	rs72705882	15	26023978	T	C	0.000793679	0.00136943	0.56	FALSE	rs72705882	rs72705882	NA	NA	NA	NA	TRUE
Effector Memory CD4+ T cell Absolute Count || id:ebi-a-GCST90001542	rs74010649	16	7400983	T	G	-0.000385225	0.00122093	0.75	FALSE	rs74010649	rs74010649	NA	NA	NA	NA	TRUE
Effector Memory CD4+ T cell Absolute Count || id:ebi-a-GCST90001542	rs74443612	8	77653957	G	A	0.00126986	0.00197207	0.52	FALSE	rs74443612	rs74443612	NA	NA	NA	NA	TRUE
Effector Memory CD4+ T cell Absolute Count || id:ebi-a-GCST90001542	rs75275482	8	121950150	T	C	-0.0079178	0.00395887	0.0449997	FALSE	rs75275482	rs75275482	NA	NA	NA	NA	TRUE
Effector Memory CD4+ T cell Absolute Count || id:ebi-a-GCST90001542	rs75603168	4	5108593	T	C	-0.00409524	0.00267283	0.13	FALSE	rs75603168	rs75603168	NA	NA	NA	NA	TRUE
Effector Memory CD4+ T cell Absolute Count || id:ebi-a-GCST90001542	rs7737130	5	123727627	A	C	-0.000872222	0.00151249	0.56	FALSE	rs7737130	rs7737130	NA	NA	NA	NA	TRUE
Effector Memory CD4+ T cell Absolute Count || id:ebi-a-GCST90001542	rs77802035	13	49298909	T	C	-0.00223017	0.00291993	0.450001	FALSE	rs77802035	rs77802035	NA	NA	NA	NA	TRUE
Effector Memory CD4+ T cell Absolute Count || id:ebi-a-GCST90001542	rs78082758	22	26812132	G	A	0.00343211	0.00400391	0.39	FALSE	rs78082758	rs78082758	NA	NA	NA	NA	TRUE
Effector Memory CD4+ T cell Absolute Count || id:ebi-a-GCST90001542	rs9967156	18	73833744	C	G	0.00013825	0.000764532	0.86	FALSE	rs9967156	rs9967156	NA	NA	NA	NA	FALSE
CD25 on activated CD4 regulatory T cell || id:ebi-a-GCST90001939	rs111871083	1	27823957	T	C	0.000139634	0.00139943	0.92	NA	NA	NA	NA	NA	NA	NA	TRUE
CD25 on activated CD4 regulatory T cell || id:ebi-a-GCST90001939	rs112819427	2	38588385	G	A	0.0006113	0.00164856	0.709999	NA	NA	NA	NA	NA	NA	NA	TRUE
CD25 on activated CD4 regulatory T cell || id:ebi-a-GCST90001939	rs113116201	1	198830942	C	T	0.00148919	0.00258877	0.57	FALSE	rs113116201	rs113116201	NA	NA	NA	NA	TRUE
CD25 on activated CD4 regulatory T cell || id:ebi-a-GCST90001939	rs114746521	6	33720059	A	G	-0.00222421	0.0027274	0.41	NA	NA	NA	NA	NA	NA	NA	TRUE
CD25 on activated CD4 regulatory T cell || id:ebi-a-GCST90001939	rs11578578	1	22917278	C	G	2.73468e-05	0.00100796	0.98	NA	NA	NA	NA	NA	NA	NA	TRUE
CD25 on activated CD4 regulatory T cell || id:ebi-a-GCST90001939	rs117690070	18	11450416	T	A	0.00533075	0.00355501	0.13	NA	NA	NA	NA	NA	NA	NA	TRUE
CD25 on activated CD4 regulatory T cell || id:ebi-a-GCST90001939	rs1332159	9	25552600	G	T	0.000383755	0.000727088	0.6	NA	NA	NA	NA	NA	NA	NA	TRUE
CD25 on activated CD4 regulatory T cell || id:ebi-a-GCST90001939	rs16843666	2	159955595	T	C	-0.000332177	0.00110282	0.760001	NA	NA	NA	NA	NA	NA	NA	TRUE
CD25 on activated CD4 regulatory T cell || id:ebi-a-GCST90001939	rs16903407	5	2165975	T	G	-0.00146872	0.0016132	0.36	FALSE	rs16903407	rs16903407	NA	NA	NA	NA	TRUE
CD25 on activated CD4 regulatory T cell || id:ebi-a-GCST90001939	rs254283	19	54687334	G	C	0.00141061	0.000737538	0.0560003	NA	NA	NA	NA	NA	NA	NA	FALSE
CD25 on activated CD4 regulatory T cell || id:ebi-a-GCST90001939	rs6939307	6	129838002	T	G	0.000574883	0.00079099	0.47	NA	NA	NA	NA	NA	NA	NA	TRUE
CD25 on activated CD4 regulatory T cell || id:ebi-a-GCST90001939	rs73215328	4	29722257	A	G	0.000301346	0.000972634	0.760001	NA	NA	NA	NA	NA	NA	NA	TRUE
CD25 on activated CD4 regulatory T cell || id:ebi-a-GCST90001939	rs76542581	5	39250293	C	T	-0.00125328	0.00380844	0.74	NA	NA	NA	NA	NA	NA	NA	TRUE
CD25 on activated CD4 regulatory T cell || id:ebi-a-GCST90001939	rs77205061	16	11133225	G	A	-0.000141737	0.00184534	0.94	NA	NA	NA	NA	NA	NA	NA	TRUE
CD25 on activated CD4 regulatory T cell || id:ebi-a-GCST90001939	rs77993403	1	154316996	A	G	7.26454e-05	0.00170158	0.97	NA	NA	NA	NA	NA	NA	NA	TRUE
CD25 on activated CD4 regulatory T cell || id:ebi-a-GCST90001939	rs78257733	3	152588864	T	C	0.00318868	0.0026042	0.22	NA	NA	NA	NA	NA	NA	NA	TRUE
CD25 on activated CD4 regulatory T cell || id:ebi-a-GCST90001939	rs7999263	13	104070037	T	C	0.00145135	0.00104416	0.16	NA	NA	NA	NA	NA	NA	NA	TRUE
Naive CD8+ T cell %CD8+ T cell || id:ebi-a-GCST90001552	rs1064086	2	237034061	A	G	0.00160246	0.000745233	0.032	FALSE	rs1064086	rs1064086	NA	NA	NA	NA	TRUE
Naive CD8+ T cell %CD8+ T cell || id:ebi-a-GCST90001552	rs114559146	6	31395062	C	G	0.000437163	0.000914023	0.630001	FALSE	rs114559146	rs114559146	NA	NA	NA	NA	FALSE
Naive CD8+ T cell %CD8+ T cell || id:ebi-a-GCST90001552	rs116495677	4	6612728	T	C	0.000864836	0.00253699	0.73	FALSE	rs116495677	rs116495677	NA	NA	NA	NA	TRUE
Naive CD8+ T cell %CD8+ T cell || id:ebi-a-GCST90001552	rs117111088	7	8319815	T	C	0.00186476	0.00177183	0.29	TRUE	rs117111088	rs143681281	T	C	T	A	TRUE
Naive CD8+ T cell %CD8+ T cell || id:ebi-a-GCST90001552	rs118003243	21	43795055	C	T	-0.000715128	0.0013503	0.6	FALSE	rs118003243	rs118003243	NA	NA	NA	NA	TRUE
Naive CD8+ T cell %CD8+ T cell || id:ebi-a-GCST90001552	rs12631411	3	106253801	C	G	-0.00113347	0.000910357	0.21	FALSE	rs12631411	rs12631411	NA	NA	NA	NA	TRUE
Naive CD8+ T cell %CD8+ T cell || id:ebi-a-GCST90001552	rs13253487	8	62835179	G	A	0.000538493	0.00172721	0.760001	FALSE	rs13253487	rs13253487	NA	NA	NA	NA	TRUE
Naive CD8+ T cell %CD8+ T cell || id:ebi-a-GCST90001552	rs13359589	5	73116673	T	C	-0.00180315	0.0025744	0.48	FALSE	rs13359589	rs13359589	NA	NA	NA	NA	TRUE
Naive CD8+ T cell %CD8+ T cell || id:ebi-a-GCST90001552	rs139415527	21	46904641	G	A	0.000840642	0.00339291	0.8	FALSE	rs139415527	rs139415527	NA	NA	NA	NA	TRUE
Naive CD8+ T cell %CD8+ T cell || id:ebi-a-GCST90001552	rs141596789	7	28687227	C	G	0.00318242	0.00465071	0.49	FALSE	rs141596789	rs141596789	NA	NA	NA	NA	TRUE
Naive CD8+ T cell %CD8+ T cell || id:ebi-a-GCST90001552	rs142772175	2	120240225	T	C	-0.00150963	0.00438373	0.73	FALSE	rs142772175	rs142772175	NA	NA	NA	NA	TRUE
Naive CD8+ T cell %CD8+ T cell || id:ebi-a-GCST90001552	rs143788880	17	57361218	A	G	0.00118055	0.00212994	0.58	FALSE	rs143788880	rs143788880	NA	NA	NA	NA	TRUE
Naive CD8+ T cell %CD8+ T cell || id:ebi-a-GCST90001552	rs143809235	2	167484735	G	T	0.00152284	0.00298891	0.61	FALSE	rs143809235	rs143809235	NA	NA	NA	NA	TRUE
Naive CD8+ T cell %CD8+ T cell || id:ebi-a-GCST90001552	rs149655274	4	154029285	T	C	-0.00154925	0.00436286	0.719999	FALSE	rs149655274	rs149655274	NA	NA	NA	NA	TRUE
Naive CD8+ T cell %CD8+ T cell || id:ebi-a-GCST90001552	rs150213926	1	200202822	G	C	-0.00258604	0.00381387	0.5	FALSE	rs150213926	rs150213926	NA	NA	NA	NA	TRUE
Naive CD8+ T cell %CD8+ T cell || id:ebi-a-GCST90001552	rs1533299	2	111616141	T	C	0.000949164	0.00074437	0.2	FALSE	rs1533299	rs1533299	NA	NA	NA	NA	TRUE
Naive CD8+ T cell %CD8+ T cell || id:ebi-a-GCST90001552	rs181235482	16	21569690	T	A	0.000576626	0.00328024	0.86	FALSE	rs181235482	rs181235482	NA	NA	NA	NA	TRUE
Naive CD8+ T cell %CD8+ T cell || id:ebi-a-GCST90001552	rs185397210	9	12807800	T	C	-9.16761e-05	0.00268232	0.97	FALSE	rs185397210	rs185397210	NA	NA	NA	NA	TRUE
Naive CD8+ T cell %CD8+ T cell || id:ebi-a-GCST90001552	rs1879612	15	99398708	C	T	-0.000165868	0.000751273	0.83	FALSE	rs1879612	rs1879612	NA	NA	NA	NA	TRUE
Naive CD8+ T cell %CD8+ T cell || id:ebi-a-GCST90001552	rs205358	16	28114995	T	C	0.00108721	0.00125891	0.39	FALSE	rs205358	rs205358	NA	NA	NA	NA	TRUE
Naive CD8+ T cell %CD8+ T cell || id:ebi-a-GCST90001552	rs2629824	1	114687316	G	A	0.000434617	0.000785758	0.58	FALSE	rs2629824	rs2629824	NA	NA	NA	NA	TRUE
Naive CD8+ T cell %CD8+ T cell || id:ebi-a-GCST90001552	rs275837	19	48876190	A	C	0.00102807	0.000721598	0.15	FALSE	rs275837	rs275837	NA	NA	NA	NA	TRUE
Naive CD8+ T cell %CD8+ T cell || id:ebi-a-GCST90001552	rs34001747	17	16863687	G	C	-0.00241423	0.00280956	0.39	FALSE	rs34001747	rs34001747	NA	NA	NA	NA	TRUE
Naive CD8+ T cell %CD8+ T cell || id:ebi-a-GCST90001552	rs4658869	1	243020284	C	G	-0.00423393	0.00208992	0.0430002	FALSE	rs4658869	rs4658869	NA	NA	NA	NA	TRUE
Naive CD8+ T cell %CD8+ T cell || id:ebi-a-GCST90001552	rs4862490	4	185923329	C	G	-0.00046734	0.000799352	0.56	FALSE	rs4862490	rs4862490	NA	NA	NA	NA	TRUE
Naive CD8+ T cell %CD8+ T cell || id:ebi-a-GCST90001552	rs5011724	17	41759061	C	T	0.000768355	0.000729439	0.29	FALSE	rs5011724	rs5011724	NA	NA	NA	NA	TRUE
Naive CD8+ T cell %CD8+ T cell || id:ebi-a-GCST90001552	rs62572630	9	114635416	A	G	-0.00220155	0.00210972	0.3	FALSE	rs62572630	rs62572630	NA	NA	NA	NA	TRUE
Naive CD8+ T cell %CD8+ T cell || id:ebi-a-GCST90001552	rs72757070	9	113053653	T	A	-0.00171272	0.00113448	0.13	FALSE	rs72757070	rs72757070	NA	NA	NA	NA	TRUE
Naive CD8+ T cell %CD8+ T cell || id:ebi-a-GCST90001552	rs72811823	5	145928905	A	G	-0.00207344	0.00298382	0.49	FALSE	rs72811823	rs72811823	NA	NA	NA	NA	TRUE
Naive CD8+ T cell %CD8+ T cell || id:ebi-a-GCST90001552	rs76508332	6	167353961	T	C	-0.00290617	0.00210934	0.17	FALSE	rs76508332	rs76508332	NA	NA	NA	NA	TRUE
Naive CD8+ T cell %CD8+ T cell || id:ebi-a-GCST90001552	rs76668354	2	103587624	G	C	-0.000333295	0.00133205	0.8	FALSE	rs76668354	rs76668354	NA	NA	NA	NA	TRUE
Naive CD8+ T cell %CD8+ T cell || id:ebi-a-GCST90001552	rs77779289	8	18461126	G	T	0.00276533	0.00359558	0.44	FALSE	rs77779289	rs77779289	NA	NA	NA	NA	TRUE
Naive CD8+ T cell %CD8+ T cell || id:ebi-a-GCST90001552	rs77986171	10	54725683	A	G	-0.000175437	0.00130209	0.89	FALSE	rs77986171	rs77986171	NA	NA	NA	NA	TRUE
Naive CD8+ T cell %CD8+ T cell || id:ebi-a-GCST90001552	rs78038265	12	85949580	G	A	0.00239613	0.0030969	0.44	FALSE	rs78038265	rs78038265	NA	NA	NA	NA	TRUE
Naive CD8+ T cell %CD8+ T cell || id:ebi-a-GCST90001552	rs8057009	16	85990923	G	T	6.72e-05	0.000852856	0.94	FALSE	rs8057009	rs8057009	NA	NA	NA	NA	TRUE
Naive CD8+ T cell %CD8+ T cell || id:ebi-a-GCST90001552	rs8067835	17	31363767	G	A	5.14076e-06	0.000892	1	FALSE	rs8067835	rs8067835	NA	NA	NA	NA	TRUE
Naive CD8+ T cell %CD8+ T cell || id:ebi-a-GCST90001552	rs9260902	6	29947740	C	T	0.000800895	0.000867039	0.36	FALSE	rs9260902	rs9260902	NA	NA	NA	NA	TRUE
Naive CD8+ T cell %CD8+ T cell || id:ebi-a-GCST90001552	rs9577271	13	114096507	G	A	0.000371166	0.000996682	0.709999	FALSE	rs9577271	rs9577271	NA	NA	NA	NA	TRUE
Naive CD8+ T cell %CD8+ T cell || id:ebi-a-GCST90001552	rs9792050	7	31164655	T	G	0.000446029	0.00119869	0.709999	FALSE	rs9792050	rs9792050	NA	NA	NA	NA	TRUE
CD33 on basophil || id:ebi-a-GCST90001954	rs10040068	5	17802524	T	C	0.001397	0.000805583	0.0830004	TRUE	rs10040068	rs10064153	C	T	C	A	TRUE
CD33 on basophil || id:ebi-a-GCST90001954	rs114475810	19	36056431	A	G	-0.00132693	0.00245743	0.59	NA	NA	NA	NA	NA	NA	NA	TRUE
CD33 on basophil || id:ebi-a-GCST90001954	rs117140964	10	101688758	T	C	-3.82976e-05	0.00186608	0.98	TRUE	rs117140964	rs4298837	T	C	A	G	TRUE
CD33 on basophil || id:ebi-a-GCST90001954	rs1836704	4	30413400	C	A	0.00023391	0.000781175	0.760001	NA	NA	NA	NA	NA	NA	NA	TRUE
CD33 on basophil || id:ebi-a-GCST90001954	rs4567661	15	38786114	C	A	-0.000280264	0.000757239	0.709999	NA	NA	NA	NA	NA	NA	NA	TRUE
CD33 on basophil || id:ebi-a-GCST90001954	rs462331	16	83832299	T	A	0.000712899	0.000944071	0.450001	NA	NA	NA	NA	NA	NA	NA	TRUE
CD33 on basophil || id:ebi-a-GCST90001954	rs548194341	17	9133857	G	C	-0.00876436	0.00384321	0.0230001	TRUE	rs548194341	rs148796218	G	C	T	C	TRUE
CD33 on basophil || id:ebi-a-GCST90001954	rs56043070	1	247719769	A	G	-0.000686386	0.00139723	0.62	NA	NA	NA	NA	NA	NA	NA	TRUE
CD33 on basophil || id:ebi-a-GCST90001954	rs57883729	2	162100169	A	C	0.00148317	0.00192684	0.44	NA	NA	NA	NA	NA	NA	NA	TRUE
CD33 on basophil || id:ebi-a-GCST90001954	rs58337014	10	53354043	A	C	0.0012642	0.00105973	0.23	NA	NA	NA	NA	NA	NA	NA	TRUE
CD33 on basophil || id:ebi-a-GCST90001954	rs58483275	19	51868443	T	C	-0.0031072	0.00353997	0.38	NA	NA	NA	NA	NA	NA	NA	TRUE
CD33 on basophil || id:ebi-a-GCST90001954	rs6974483	7	52705752	A	T	0.00128222	0.000804255	0.11	NA	NA	NA	NA	NA	NA	NA	TRUE
CD33 on basophil || id:ebi-a-GCST90001954	rs6979650	7	36536896	A	G	-0.00161968	0.00182736	0.38	NA	NA	NA	NA	NA	NA	NA	TRUE
CD33 on basophil || id:ebi-a-GCST90001954	rs72640540	4	67038487	A	G	0.000808423	0.00152193	0.6	NA	NA	NA	NA	NA	NA	NA	TRUE
CD33 on basophil || id:ebi-a-GCST90001954	rs77635331	16	8691661	T	C	-0.00121618	0.002098	0.56	NA	NA	NA	NA	NA	NA	NA	TRUE
CD33 on basophil || id:ebi-a-GCST90001954	rs79349965	1	248009263	C	G	0.00050166	0.00196432	0.8	NA	NA	NA	NA	NA	NA	NA	TRUE
CD33 on basophil || id:ebi-a-GCST90001954	rs79377141	19	51538952	A	G	-0.00114029	0.00127998	0.37	NA	NA	NA	NA	NA	NA	NA	TRUE
CD33 on basophil || id:ebi-a-GCST90001954	rs8069226	17	8938562	T	C	-0.000699938	0.000722081	0.33	NA	NA	NA	NA	NA	NA	NA	TRUE
CD28- CD127- CD25++ CD8+ T cell %T cell || id:ebi-a-GCST90001673	rs1015011	22	24893021	G	C	-0.00136809	0.00122537	0.26	FALSE	rs1015011	rs1015011	NA	NA	NA	NA	TRUE
CD28- CD127- CD25++ CD8+ T cell %T cell || id:ebi-a-GCST90001673	rs10411958	19	13113641	C	T	-0.000930804	0.000723565	0.2	FALSE	rs10411958	rs10411958	NA	NA	NA	NA	TRUE
CD28- CD127- CD25++ CD8+ T cell %T cell || id:ebi-a-GCST90001673	rs111856210	7	7026180	A	T	0.000312026	0.00109723	0.780001	FALSE	rs111856210	rs111856210	NA	NA	NA	NA	TRUE
CD28- CD127- CD25++ CD8+ T cell %T cell || id:ebi-a-GCST90001673	rs115642223	4	141162325	C	T	-0.00278489	0.0022557	0.22	FALSE	rs115642223	rs115642223	NA	NA	NA	NA	TRUE
CD28- CD127- CD25++ CD8+ T cell %T cell || id:ebi-a-GCST90001673	rs12450916	17	74615933	T	C	-4.27176e-05	0.000723143	0.95	FALSE	rs12450916	rs12450916	NA	NA	NA	NA	TRUE
CD28- CD127- CD25++ CD8+ T cell %T cell || id:ebi-a-GCST90001673	rs142394211	1	20454583	T	A	-0.00183828	0.00242326	0.450001	FALSE	rs142394211	rs142394211	NA	NA	NA	NA	TRUE
CD28- CD127- CD25++ CD8+ T cell %T cell || id:ebi-a-GCST90001673	rs146970469	2	30292698	A	G	-0.00232495	0.00333295	0.49	FALSE	rs146970469	rs146970469	NA	NA	NA	NA	TRUE
CD28- CD127- CD25++ CD8+ T cell %T cell || id:ebi-a-GCST90001673	rs186154	3	60305117	G	A	-0.00161086	0.000816845	0.0490004	FALSE	rs186154	rs186154	NA	NA	NA	NA	TRUE
CD28- CD127- CD25++ CD8+ T cell %T cell || id:ebi-a-GCST90001673	rs1871360	15	95276540	A	T	0.00152074	0.000755674	0.0439997	FALSE	rs1871360	rs1871360	NA	NA	NA	NA	FALSE
CD28- CD127- CD25++ CD8+ T cell %T cell || id:ebi-a-GCST90001673	rs35089045	1	57910243	C	T	0.00227895	0.00160626	0.16	FALSE	rs35089045	rs35089045	NA	NA	NA	NA	TRUE
CD28- CD127- CD25++ CD8+ T cell %T cell || id:ebi-a-GCST90001673	rs56098200	8	62999497	A	G	-0.000579589	0.000864199	0.5	TRUE	rs56098200	rs35035266	A	G	T	C	TRUE
CD28- CD127- CD25++ CD8+ T cell %T cell || id:ebi-a-GCST90001673	rs58434301	1	233952844	G	C	0.00157089	0.00246851	0.52	FALSE	rs58434301	rs58434301	NA	NA	NA	NA	TRUE
CD28- CD127- CD25++ CD8+ T cell %T cell || id:ebi-a-GCST90001673	rs6085043	20	5222441	G	T	0.00247953	0.00150261	0.0990011	FALSE	rs6085043	rs6085043	NA	NA	NA	NA	TRUE
CD28- CD127- CD25++ CD8+ T cell %T cell || id:ebi-a-GCST90001673	rs62166861	2	122691344	A	G	-0.000158019	0.00142705	0.91	FALSE	rs62166861	rs62166861	NA	NA	NA	NA	TRUE
CD28- CD127- CD25++ CD8+ T cell %T cell || id:ebi-a-GCST90001673	rs74139363	10	71528846	C	T	-0.000991791	0.00380973	0.79	FALSE	rs74139363	rs74139363	NA	NA	NA	NA	TRUE
CD28- CD127- CD25++ CD8+ T cell %T cell || id:ebi-a-GCST90001673	rs79000044	17	67264572	T	A	0.00298205	0.00302785	0.32	FALSE	rs79000044	rs79000044	NA	NA	NA	NA	TRUE
CD28- CD127- CD25++ CD8+ T cell %T cell || id:ebi-a-GCST90001673	rs7963204	12	52559164	A	G	0.00152238	0.00093802	0.1	FALSE	rs7963204	rs7963204	NA	NA	NA	NA	TRUE
CD28- CD127- CD25++ CD8+ T cell %T cell || id:ebi-a-GCST90001673	rs9269118	6	32443641	A	G	-0.00169454	0.000803076	0.0350002	FALSE	rs9269118	rs9269118	NA	NA	NA	NA	TRUE
CD28- CD127- CD25++ CD8+ T cell %T cell || id:ebi-a-GCST90001673	rs9823305	3	169749221	A	T	-0.000837685	0.000758291	0.27	TRUE	rs9823305	rs6778888	A	T	T	C	TRUE
CD28- CD127- CD25++ CD8+ T cell %T cell || id:ebi-a-GCST90001673	rs990962	14	22567561	T	C	-0.000699769	0.000991895	0.48	FALSE	rs990962	rs990962	NA	NA	NA	NA	TRUE
CD62L- plasmacytoid Dendritic Cell Absolute Count || id:ebi-a-GCST90001470	rs116054627	2	51168498	A	G	0.000405516	0.00119848	0.74	FALSE	rs116054627	rs116054627	NA	NA	NA	NA	TRUE
CD62L- plasmacytoid Dendritic Cell Absolute Count || id:ebi-a-GCST90001470	rs11659751	18	55736723	A	T	-0.000459397	0.00115007	0.69	FALSE	rs11659751	rs11659751	NA	NA	NA	NA	TRUE
CD62L- plasmacytoid Dendritic Cell Absolute Count || id:ebi-a-GCST90001470	rs116894787	10	12240106	C	G	-0.000730625	0.00508116	0.89	FALSE	rs116894787	rs116894787	NA	NA	NA	NA	TRUE
CD62L- plasmacytoid Dendritic Cell Absolute Count || id:ebi-a-GCST90001470	rs118054784	8	130658684	A	G	0.00343347	0.00226271	0.13	FALSE	rs118054784	rs118054784	NA	NA	NA	NA	TRUE
CD62L- plasmacytoid Dendritic Cell Absolute Count || id:ebi-a-GCST90001470	rs12061996	1	167814385	G	A	-0.000221755	0.00148812	0.88	FALSE	rs12061996	rs12061996	NA	NA	NA	NA	TRUE
CD62L- plasmacytoid Dendritic Cell Absolute Count || id:ebi-a-GCST90001470	rs13201703	6	22921471	A	C	5.58423e-05	0.00167695	0.97	FALSE	rs13201703	rs13201703	NA	NA	NA	NA	TRUE
CD62L- plasmacytoid Dendritic Cell Absolute Count || id:ebi-a-GCST90001470	rs1391986	5	52071311	T	G	0.00108672	0.0024013	0.649999	FALSE	rs1391986	rs1391986	NA	NA	NA	NA	TRUE
CD62L- plasmacytoid Dendritic Cell Absolute Count || id:ebi-a-GCST90001470	rs1472757	5	6455872	C	T	0.002142	0.000764042	0.0051	FALSE	rs1472757	rs1472757	NA	NA	NA	NA	TRUE
CD62L- plasmacytoid Dendritic Cell Absolute Count || id:ebi-a-GCST90001470	rs150918748	22	43446390	T	C	-0.00216708	0.00298494	0.47	FALSE	rs150918748	rs150918748	NA	NA	NA	NA	TRUE
CD62L- plasmacytoid Dendritic Cell Absolute Count || id:ebi-a-GCST90001470	rs16957038	13	100542252	A	G	0.0028144	0.00331528	0.4	FALSE	rs16957038	rs16957038	NA	NA	NA	NA	TRUE
CD62L- plasmacytoid Dendritic Cell Absolute Count || id:ebi-a-GCST90001470	rs170697	14	83856849	A	G	0.000670618	0.000722543	0.35	FALSE	rs170697	rs170697	NA	NA	NA	NA	TRUE
CD62L- plasmacytoid Dendritic Cell Absolute Count || id:ebi-a-GCST90001470	rs17224524	2	182346146	C	T	-0.00124612	0.000906578	0.17	FALSE	rs17224524	rs17224524	NA	NA	NA	NA	TRUE
CD62L- plasmacytoid Dendritic Cell Absolute Count || id:ebi-a-GCST90001470	rs191779135	4	82502357	G	A	-0.00179889	0.00348983	0.61	FALSE	rs191779135	rs191779135	NA	NA	NA	NA	TRUE
CD62L- plasmacytoid Dendritic Cell Absolute Count || id:ebi-a-GCST90001470	rs4462104	1	36975893	C	T	0.000152674	0.000890063	0.86	FALSE	rs4462104	rs4462104	NA	NA	NA	NA	TRUE
CD62L- plasmacytoid Dendritic Cell Absolute Count || id:ebi-a-GCST90001470	rs4928176	3	98972835	A	G	0.000649715	0.00074457	0.38	FALSE	rs4928176	rs4928176	NA	NA	NA	NA	TRUE
CD62L- plasmacytoid Dendritic Cell Absolute Count || id:ebi-a-GCST90001470	rs56374915	7	115086436	A	G	-0.00051565	0.00129079	0.69	FALSE	rs56374915	rs56374915	NA	NA	NA	NA	TRUE
CD62L- plasmacytoid Dendritic Cell Absolute Count || id:ebi-a-GCST90001470	rs61936377	12	63530291	C	T	-0.00164146	0.000905825	0.0700003	FALSE	rs61936377	rs61936377	NA	NA	NA	NA	TRUE
CD62L- plasmacytoid Dendritic Cell Absolute Count || id:ebi-a-GCST90001470	rs6535445	4	84151427	C	T	-5.06712e-05	0.000759207	0.95	FALSE	rs6535445	rs6535445	NA	NA	NA	NA	TRUE
CD62L- plasmacytoid Dendritic Cell Absolute Count || id:ebi-a-GCST90001470	rs7114664	11	22793001	C	T	-0.00062882	0.000883568	0.48	FALSE	rs7114664	rs7114664	NA	NA	NA	NA	TRUE
CD62L- plasmacytoid Dendritic Cell Absolute Count || id:ebi-a-GCST90001470	rs72716416	8	131993230	T	C	-0.000195092	0.001379	0.89	FALSE	rs72716416	rs72716416	NA	NA	NA	NA	TRUE
CD62L- plasmacytoid Dendritic Cell Absolute Count || id:ebi-a-GCST90001470	rs75472065	3	77076673	C	A	-0.000264216	0.00389025	0.95	FALSE	rs75472065	rs75472065	NA	NA	NA	NA	TRUE
CD62L- plasmacytoid Dendritic Cell Absolute Count || id:ebi-a-GCST90001470	rs9403901	6	148286133	A	G	-0.000989456	0.00113632	0.38	FALSE	rs9403901	rs9403901	NA	NA	NA	NA	TRUE
CD62L- plasmacytoid Dendritic Cell Absolute Count || id:ebi-a-GCST90001470	rs9502274	6	566060	T	A	0.00109605	0.00100696	0.28	FALSE	rs9502274	rs9502274	NA	NA	NA	NA	TRUE
CD62L- plasmacytoid Dendritic Cell Absolute Count || id:ebi-a-GCST90001470	rs9900969	17	76194489	T	G	-0.0004034	0.000916116	0.66	FALSE	rs9900969	rs9900969	NA	NA	NA	NA	TRUE
CD28+ CD45RA+ CD8+ T cell %T cell || id:ebi-a-GCST90001688	rs10183338	2	111610816	T	G	7.67111e-06	0.000789814	0.99	FALSE	rs10183338	rs10183338	NA	NA	NA	NA	TRUE
CD28+ CD45RA+ CD8+ T cell %T cell || id:ebi-a-GCST90001688	rs111275136	2	52593468	A	G	-0.000128512	0.00289585	0.96	FALSE	rs111275136	rs111275136	NA	NA	NA	NA	TRUE
CD28+ CD45RA+ CD8+ T cell %T cell || id:ebi-a-GCST90001688	rs111283043	16	79205197	C	A	0.0028799	0.00654112	0.66	FALSE	rs111283043	rs111283043	NA	NA	NA	NA	TRUE
CD28+ CD45RA+ CD8+ T cell %T cell || id:ebi-a-GCST90001688	rs111346930	11	91003050	T	C	-0.000433181	0.00140348	0.760001	FALSE	rs111346930	rs111346930	NA	NA	NA	NA	TRUE
CD28+ CD45RA+ CD8+ T cell %T cell || id:ebi-a-GCST90001688	rs111503027	8	59820131	A	G	-0.00171727	0.0023935	0.47	FALSE	rs111503027	rs111503027	NA	NA	NA	NA	TRUE
CD28+ CD45RA+ CD8+ T cell %T cell || id:ebi-a-GCST90001688	rs112258643	12	55672838	T	C	-0.000818251	0.00291012	0.780001	FALSE	rs112258643	rs112258643	NA	NA	NA	NA	TRUE
CD28+ CD45RA+ CD8+ T cell %T cell || id:ebi-a-GCST90001688	rs112571466	7	111704231	G	A	-0.000259303	0.00325657	0.94	FALSE	rs112571466	rs112571466	NA	NA	NA	NA	TRUE
CD28+ CD45RA+ CD8+ T cell %T cell || id:ebi-a-GCST90001688	rs112637846	6	149114553	A	C	0.00113183	0.00229885	0.62	FALSE	rs112637846	rs112637846	NA	NA	NA	NA	TRUE
CD28+ CD45RA+ CD8+ T cell %T cell || id:ebi-a-GCST90001688	rs112779860	8	127602530	A	G	0.0011696	0.00346741	0.74	FALSE	rs112779860	rs112779860	NA	NA	NA	NA	TRUE
CD28+ CD45RA+ CD8+ T cell %T cell || id:ebi-a-GCST90001688	rs113046419	2	66598636	C	T	0.00361466	0.00271818	0.18	FALSE	rs113046419	rs113046419	NA	NA	NA	NA	TRUE
CD28+ CD45RA+ CD8+ T cell %T cell || id:ebi-a-GCST90001688	rs113116201	1	198830942	C	T	0.00148919	0.00258877	0.57	FALSE	rs113116201	rs113116201	NA	NA	NA	NA	TRUE
CD28+ CD45RA+ CD8+ T cell %T cell || id:ebi-a-GCST90001688	rs113447229	9	105346840	C	T	-0.00342394	0.00267134	0.2	FALSE	rs113447229	rs113447229	NA	NA	NA	NA	TRUE
CD28+ CD45RA+ CD8+ T cell %T cell || id:ebi-a-GCST90001688	rs114795342	3	24791112	T	A	-0.000417417	0.00297449	0.89	FALSE	rs114795342	rs114795342	NA	NA	NA	NA	TRUE
CD28+ CD45RA+ CD8+ T cell %T cell || id:ebi-a-GCST90001688	rs115077170	2	53872294	G	T	-0.00176099	0.00343938	0.61	FALSE	rs115077170	rs115077170	NA	NA	NA	NA	TRUE
CD28+ CD45RA+ CD8+ T cell %T cell || id:ebi-a-GCST90001688	rs115218435	4	67836131	G	T	-0.00277637	0.00346519	0.42	FALSE	rs115218435	rs115218435	NA	NA	NA	NA	TRUE
CD28+ CD45RA+ CD8+ T cell %T cell || id:ebi-a-GCST90001688	rs116131582	3	177291240	C	T	-0.0036307	0.00335805	0.28	FALSE	rs116131582	rs116131582	NA	NA	NA	NA	TRUE
CD28+ CD45RA+ CD8+ T cell %T cell || id:ebi-a-GCST90001688	rs11652705	17	41761741	G	A	0.000118741	0.000839332	0.89	FALSE	rs11652705	rs11652705	NA	NA	NA	NA	TRUE
CD28+ CD45RA+ CD8+ T cell %T cell || id:ebi-a-GCST90001688	rs116562707	6	31360602	G	A	0.000467913	0.00221763	0.83	FALSE	rs116562707	rs116562707	NA	NA	NA	NA	TRUE
CD28+ CD45RA+ CD8+ T cell %T cell || id:ebi-a-GCST90001688	rs116767883	6	24745313	T	C	-0.00114541	0.00513575	0.82	FALSE	rs116767883	rs116767883	NA	NA	NA	NA	TRUE
CD28+ CD45RA+ CD8+ T cell %T cell || id:ebi-a-GCST90001688	rs116954000	22	40298491	A	T	0.00138333	0.00363165	0.7	FALSE	rs116954000	rs116954000	NA	NA	NA	NA	TRUE
CD28+ CD45RA+ CD8+ T cell %T cell || id:ebi-a-GCST90001688	rs116984539	13	22348885	T	C	-0.00438597	0.00380853	0.25	FALSE	rs116984539	rs116984539	NA	NA	NA	NA	TRUE
CD28+ CD45RA+ CD8+ T cell %T cell || id:ebi-a-GCST90001688	rs11735841	4	25612506	A	G	-0.00258688	0.00376719	0.49	FALSE	rs11735841	rs11735841	NA	NA	NA	NA	TRUE
CD28+ CD45RA+ CD8+ T cell %T cell || id:ebi-a-GCST90001688	rs117475733	6	148775706	T	C	0.00183063	0.00228423	0.42	FALSE	rs117475733	rs117475733	NA	NA	NA	NA	TRUE
CD28+ CD45RA+ CD8+ T cell %T cell || id:ebi-a-GCST90001688	rs117494082	14	56862154	A	G	-0.0032915	0.0045433	0.47	FALSE	rs117494082	rs117494082	NA	NA	NA	NA	TRUE
CD28+ CD45RA+ CD8+ T cell %T cell || id:ebi-a-GCST90001688	rs117795441	17	54735696	A	G	-0.00239782	0.00308219	0.44	FALSE	rs117795441	rs117795441	NA	NA	NA	NA	TRUE
CD28+ CD45RA+ CD8+ T cell %T cell || id:ebi-a-GCST90001688	rs117927481	12	49315200	A	G	-0.00660198	0.00402703	0.1	FALSE	rs117927481	rs117927481	NA	NA	NA	NA	TRUE
CD28+ CD45RA+ CD8+ T cell %T cell || id:ebi-a-GCST90001688	rs118016388	12	28662288	C	T	-0.0016226	0.00249943	0.52	FALSE	rs118016388	rs118016388	NA	NA	NA	NA	TRUE
CD28+ CD45RA+ CD8+ T cell %T cell || id:ebi-a-GCST90001688	rs118127261	8	39979373	A	G	0.0044012	0.00338175	0.19	FALSE	rs118127261	rs118127261	NA	NA	NA	NA	TRUE
CD28+ CD45RA+ CD8+ T cell %T cell || id:ebi-a-GCST90001688	rs12258605	10	125342204	A	T	0.000442041	0.001115	0.69	FALSE	rs12258605	rs12258605	NA	NA	NA	NA	TRUE
CD28+ CD45RA+ CD8+ T cell %T cell || id:ebi-a-GCST90001688	rs12555210	9	33428882	G	A	0.000640025	0.00209436	0.760001	FALSE	rs12555210	rs12555210	NA	NA	NA	NA	TRUE
CD28+ CD45RA+ CD8+ T cell %T cell || id:ebi-a-GCST90001688	rs12755474	1	216352525	G	A	-0.000108758	0.00377934	0.98	FALSE	rs12755474	rs12755474	NA	NA	NA	NA	TRUE
CD28+ CD45RA+ CD8+ T cell %T cell || id:ebi-a-GCST90001688	rs13115676	4	139253983	A	G	0.00349463	0.00216049	0.11	FALSE	rs13115676	rs13115676	NA	NA	NA	NA	TRUE
CD28+ CD45RA+ CD8+ T cell %T cell || id:ebi-a-GCST90001688	rs13243221	7	80880540	G	T	-0.00272856	0.00259634	0.29	FALSE	rs13243221	rs13243221	NA	NA	NA	NA	TRUE
CD28+ CD45RA+ CD8+ T cell %T cell || id:ebi-a-GCST90001688	rs137858581	5	173002007	C	T	-0.00585232	0.00469103	0.21	FALSE	rs137858581	rs137858581	NA	NA	NA	NA	TRUE
CD28+ CD45RA+ CD8+ T cell %T cell || id:ebi-a-GCST90001688	rs138649004	7	2205884	A	C	-0.00198033	0.00499437	0.69	FALSE	rs138649004	rs138649004	NA	NA	NA	NA	TRUE
CD28+ CD45RA+ CD8+ T cell %T cell || id:ebi-a-GCST90001688	rs138653244	11	47745696	C	G	0.00533754	0.00572525	0.35	FALSE	rs138653244	rs138653244	NA	NA	NA	NA	TRUE
CD28+ CD45RA+ CD8+ T cell %T cell || id:ebi-a-GCST90001688	rs138736730	15	87138558	G	T	-0.000328647	0.00388756	0.93	FALSE	rs138736730	rs138736730	NA	NA	NA	NA	TRUE
CD28+ CD45RA+ CD8+ T cell %T cell || id:ebi-a-GCST90001688	rs139463423	14	31143832	T	C	-0.00532399	0.00345348	0.12	FALSE	rs139463423	rs139463423	NA	NA	NA	NA	TRUE
CD28+ CD45RA+ CD8+ T cell %T cell || id:ebi-a-GCST90001688	rs140064908	2	141593935	T	C	0.00463055	0.00318411	0.15	FALSE	rs140064908	rs140064908	NA	NA	NA	NA	TRUE
CD28+ CD45RA+ CD8+ T cell %T cell || id:ebi-a-GCST90001688	rs141341926	11	119643891	T	G	-0.00661373	0.00446548	0.14	FALSE	rs141341926	rs141341926	NA	NA	NA	NA	TRUE
CD28+ CD45RA+ CD8+ T cell %T cell || id:ebi-a-GCST90001688	rs141357353	1	58442574	A	G	0.00158068	0.00324167	0.630001	FALSE	rs141357353	rs141357353	NA	NA	NA	NA	TRUE
CD28+ CD45RA+ CD8+ T cell %T cell || id:ebi-a-GCST90001688	rs141596789	7	28687227	C	G	0.00318242	0.00465071	0.49	FALSE	rs141596789	rs141596789	NA	NA	NA	NA	TRUE
CD28+ CD45RA+ CD8+ T cell %T cell || id:ebi-a-GCST90001688	rs142208889	19	51829114	T	C	-0.001678	0.00256521	0.51	FALSE	rs142208889	rs142208889	NA	NA	NA	NA	TRUE
CD28+ CD45RA+ CD8+ T cell %T cell || id:ebi-a-GCST90001688	rs142967914	9	12800264	C	G	-7.56251e-05	0.00392375	0.98	FALSE	rs142967914	rs142967914	NA	NA	NA	NA	TRUE
CD28+ CD45RA+ CD8+ T cell %T cell || id:ebi-a-GCST90001688	rs143498795	8	140342260	A	C	-0.00118923	0.00329355	0.719999	FALSE	rs143498795	rs143498795	NA	NA	NA	NA	TRUE
CD28+ CD45RA+ CD8+ T cell %T cell || id:ebi-a-GCST90001688	rs144547268	3	79405328	C	T	0.00274563	0.00213839	0.2	FALSE	rs144547268	rs144547268	NA	NA	NA	NA	TRUE
CD28+ CD45RA+ CD8+ T cell %T cell || id:ebi-a-GCST90001688	rs144591335	16	59010741	G	A	-0.000701497	0.00388642	0.86	FALSE	rs144591335	rs144591335	NA	NA	NA	NA	TRUE
CD28+ CD45RA+ CD8+ T cell %T cell || id:ebi-a-GCST90001688	rs144593458	1	159355851	T	C	0.00464711	0.002262	0.04	FALSE	rs144593458	rs144593458	NA	NA	NA	NA	TRUE
CD28+ CD45RA+ CD8+ T cell %T cell || id:ebi-a-GCST90001688	rs144788631	6	145827461	T	C	0.00327598	0.00373948	0.38	FALSE	rs144788631	rs144788631	NA	NA	NA	NA	TRUE
CD28+ CD45RA+ CD8+ T cell %T cell || id:ebi-a-GCST90001688	rs145208064	1	187976146	T	C	-0.00269685	0.00416919	0.52	FALSE	rs145208064	rs145208064	NA	NA	NA	NA	TRUE
CD28+ CD45RA+ CD8+ T cell %T cell || id:ebi-a-GCST90001688	rs145865638	17	2098010	T	C	-0.00965686	0.00517743	0.0619998	TRUE	rs145865638	rs543319299	T	C	C	A	TRUE
CD28+ CD45RA+ CD8+ T cell %T cell || id:ebi-a-GCST90001688	rs148064908	3	162634226	A	G	0.00141087	0.00238625	0.55	FALSE	rs148064908	rs148064908	NA	NA	NA	NA	TRUE
CD28+ CD45RA+ CD8+ T cell %T cell || id:ebi-a-GCST90001688	rs149023182	1	232756653	G	A	0.00391359	0.00318699	0.22	TRUE	rs149023182	rs114019634	G	A	T	A	TRUE
CD28+ CD45RA+ CD8+ T cell %T cell || id:ebi-a-GCST90001688	rs149926070	21	41143748	A	G	-0.000488074	0.00406768	0.9	FALSE	rs149926070	rs149926070	NA	NA	NA	NA	TRUE
CD28+ CD45RA+ CD8+ T cell %T cell || id:ebi-a-GCST90001688	rs150096082	3	126743223	A	G	-0.00600859	0.00376775	0.11	FALSE	rs150096082	rs150096082	NA	NA	NA	NA	TRUE
CD28+ CD45RA+ CD8+ T cell %T cell || id:ebi-a-GCST90001688	rs17292948	5	80467636	T	C	0.00241267	0.00249578	0.33	FALSE	rs17292948	rs17292948	NA	NA	NA	NA	TRUE
CD28+ CD45RA+ CD8+ T cell %T cell || id:ebi-a-GCST90001688	rs17685199	15	36405909	C	A	0.000444899	0.00108299	0.68	FALSE	rs17685199	rs17685199	NA	NA	NA	NA	TRUE
CD28+ CD45RA+ CD8+ T cell %T cell || id:ebi-a-GCST90001688	rs179609	16	13818107	T	G	0.00103234	0.000766374	0.18	FALSE	rs179609	rs179609	NA	NA	NA	NA	TRUE
CD28+ CD45RA+ CD8+ T cell %T cell || id:ebi-a-GCST90001688	rs182236332	7	124954943	G	A	0.0028503	0.00374148	0.450001	FALSE	rs182236332	rs182236332	NA	NA	NA	NA	TRUE
CD28+ CD45RA+ CD8+ T cell %T cell || id:ebi-a-GCST90001688	rs184134422	7	109990427	T	C	0.000986112	0.0036435	0.79	FALSE	rs184134422	rs184134422	NA	NA	NA	NA	TRUE
CD28+ CD45RA+ CD8+ T cell %T cell || id:ebi-a-GCST90001688	rs188748536	19	8271140	C	T	-0.00475899	0.0032619	0.14	FALSE	rs188748536	rs188748536	NA	NA	NA	NA	TRUE
CD28+ CD45RA+ CD8+ T cell %T cell || id:ebi-a-GCST90001688	rs189801254	10	68336237	A	C	-0.00109849	0.00293116	0.709999	FALSE	rs189801254	rs189801254	NA	NA	NA	NA	TRUE
CD28+ CD45RA+ CD8+ T cell %T cell || id:ebi-a-GCST90001688	rs192267028	1	108485333	T	A	-0.00503241	0.00479009	0.29	FALSE	rs192267028	rs192267028	NA	NA	NA	NA	FALSE
CD28+ CD45RA+ CD8+ T cell %T cell || id:ebi-a-GCST90001688	rs192475369	9	33552507	T	A	-0.00205895	0.00269268	0.44	FALSE	rs192475369	rs192475369	NA	NA	NA	NA	TRUE
CD28+ CD45RA+ CD8+ T cell %T cell || id:ebi-a-GCST90001688	rs2075682	6	29691097	T	A	-0.000466	0.0011195	0.68	FALSE	rs2075682	rs2075682	NA	NA	NA	NA	TRUE
CD28+ CD45RA+ CD8+ T cell %T cell || id:ebi-a-GCST90001688	rs28460753	15	63000142	A	G	-0.00093361	0.00202022	0.64	TRUE	rs28460753	rs12906971	A	G	A	G	TRUE
CD28+ CD45RA+ CD8+ T cell %T cell || id:ebi-a-GCST90001688	rs35890579	10	129690837	T	G	0.000903987	0.00168825	0.59	FALSE	rs35890579	rs35890579	NA	NA	NA	NA	TRUE
CD28+ CD45RA+ CD8+ T cell %T cell || id:ebi-a-GCST90001688	rs3923561	2	209734353	A	G	0.000550076	0.00265276	0.84	FALSE	rs3923561	rs3923561	NA	NA	NA	NA	TRUE
CD28+ CD45RA+ CD8+ T cell %T cell || id:ebi-a-GCST90001688	rs56095154	18	50159833	C	G	-0.000527489	0.00163893	0.75	FALSE	rs56095154	rs56095154	NA	NA	NA	NA	TRUE
CD28+ CD45RA+ CD8+ T cell %T cell || id:ebi-a-GCST90001688	rs56125740	11	134093512	G	A	-0.0093489	0.00281083	0.000879995	FALSE	rs56125740	rs56125740	NA	NA	NA	NA	TRUE
CD28+ CD45RA+ CD8+ T cell %T cell || id:ebi-a-GCST90001688	rs58471414	14	28349764	G	T	-0.000960871	0.00453417	0.83	FALSE	rs58471414	rs58471414	NA	NA	NA	NA	TRUE
CD28+ CD45RA+ CD8+ T cell %T cell || id:ebi-a-GCST90001688	rs60455861	19	53953072	G	T	0.000740071	0.000861039	0.39	FALSE	rs60455861	rs60455861	NA	NA	NA	NA	TRUE
CD28+ CD45RA+ CD8+ T cell %T cell || id:ebi-a-GCST90001688	rs62477133	7	118626871	G	C	0.00376899	0.00201787	0.0619998	FALSE	rs62477133	rs62477133	NA	NA	NA	NA	TRUE
CD28+ CD45RA+ CD8+ T cell %T cell || id:ebi-a-GCST90001688	rs6833962	4	103558731	T	C	0.00168971	0.00127019	0.18	FALSE	rs6833962	rs6833962	NA	NA	NA	NA	TRUE
CD28+ CD45RA+ CD8+ T cell %T cell || id:ebi-a-GCST90001688	rs72968960	2	128497022	G	A	-0.00316619	0.00261055	0.23	FALSE	rs72968960	rs72968960	NA	NA	NA	NA	TRUE
CD28+ CD45RA+ CD8+ T cell %T cell || id:ebi-a-GCST90001688	rs73404248	6	31410352	A	G	-0.000719143	0.00188472	0.7	FALSE	rs73404248	rs73404248	NA	NA	NA	NA	TRUE
CD28+ CD45RA+ CD8+ T cell %T cell || id:ebi-a-GCST90001688	rs73648165	9	36889554	G	C	-0.00420754	0.00393787	0.29	FALSE	rs73648165	rs73648165	NA	NA	NA	NA	TRUE
CD28+ CD45RA+ CD8+ T cell %T cell || id:ebi-a-GCST90001688	rs74723190	10	96183831	C	A	-0.00369918	0.00276181	0.18	FALSE	rs74723190	rs74723190	NA	NA	NA	NA	TRUE
CD28+ CD45RA+ CD8+ T cell %T cell || id:ebi-a-GCST90001688	rs74926697	2	653215	A	G	-0.000358814	0.00277664	0.9	FALSE	rs74926697	rs74926697	NA	NA	NA	NA	TRUE
CD28+ CD45RA+ CD8+ T cell %T cell || id:ebi-a-GCST90001688	rs7567302	2	237036253	G	C	0.00137888	0.000742479	0.0629999	TRUE	rs7567302	rs6431426	G	C	G	A	TRUE
CD28+ CD45RA+ CD8+ T cell %T cell || id:ebi-a-GCST90001688	rs7583259	2	38921934	G	C	-0.000786793	0.000727077	0.28	FALSE	rs7583259	rs7583259	NA	NA	NA	NA	FALSE
CD28+ CD45RA+ CD8+ T cell %T cell || id:ebi-a-GCST90001688	rs76325389	9	122676137	G	A	0.0025861	0.00339862	0.450001	FALSE	rs76325389	rs76325389	NA	NA	NA	NA	TRUE
CD28+ CD45RA+ CD8+ T cell %T cell || id:ebi-a-GCST90001688	rs76604940	4	31397782	C	A	-6.02974e-05	0.00267051	0.98	FALSE	rs76604940	rs76604940	NA	NA	NA	NA	TRUE
CD28+ CD45RA+ CD8+ T cell %T cell || id:ebi-a-GCST90001688	rs77414299	14	71392583	T	C	-0.00337372	0.00316022	0.29	FALSE	rs77414299	rs77414299	NA	NA	NA	NA	TRUE
CD28+ CD45RA+ CD8+ T cell %T cell || id:ebi-a-GCST90001688	rs77458346	1	247120912	G	A	-0.000580556	0.00177103	0.74	FALSE	rs77458346	rs77458346	NA	NA	NA	NA	TRUE
CD28+ CD45RA+ CD8+ T cell %T cell || id:ebi-a-GCST90001688	rs77670766	15	94589979	A	G	-0.00172636	0.00351937	0.62	FALSE	rs77670766	rs77670766	NA	NA	NA	NA	TRUE
CD28+ CD45RA+ CD8+ T cell %T cell || id:ebi-a-GCST90001688	rs77780671	12	129183573	C	T	-0.00362986	0.00265429	0.17	FALSE	rs77780671	rs77780671	NA	NA	NA	NA	TRUE
CD28+ CD45RA+ CD8+ T cell %T cell || id:ebi-a-GCST90001688	rs77935824	18	68968361	G	A	0.0031519	0.00328898	0.34	FALSE	rs77935824	rs77935824	NA	NA	NA	NA	TRUE
CD28+ CD45RA+ CD8+ T cell %T cell || id:ebi-a-GCST90001688	rs78743764	1	3301962	A	C	0.00354208	0.0025133	0.16	FALSE	rs78743764	rs78743764	NA	NA	NA	NA	TRUE
CD28+ CD45RA+ CD8+ T cell %T cell || id:ebi-a-GCST90001688	rs79112776	2	56230278	T	C	0.000631549	0.002764	0.82	FALSE	rs79112776	rs79112776	NA	NA	NA	NA	TRUE
CD28+ CD45RA+ CD8+ T cell %T cell || id:ebi-a-GCST90001688	rs80194890	10	91332621	G	T	-0.00225315	0.00335626	0.5	FALSE	rs80194890	rs80194890	NA	NA	NA	NA	TRUE
CD28+ CD45RA+ CD8+ T cell %T cell || id:ebi-a-GCST90001688	rs8067835	17	31363767	G	A	5.14076e-06	0.000892	1	FALSE	rs8067835	rs8067835	NA	NA	NA	NA	TRUE
CD28+ CD45RA+ CD8+ T cell %T cell || id:ebi-a-GCST90001688	rs8180936	8	61151574	T	C	0.000742821	0.00077725	0.34	FALSE	rs8180936	rs8180936	NA	NA	NA	NA	TRUE
CD28+ CD45RA+ CD8+ T cell %T cell || id:ebi-a-GCST90001688	rs9592479	13	67157607	C	G	-0.00345946	0.00226633	0.13	FALSE	rs9592479	rs9592479	NA	NA	NA	NA	TRUE
HLA DR on CD33dim HLA DR+ CD11b+ || id:ebi-a-GCST90002110	rs10511609	9	15335996	G	A	-0.00264073	0.00186988	0.16	NA	NA	NA	NA	NA	NA	NA	TRUE
HLA DR on CD33dim HLA DR+ CD11b+ || id:ebi-a-GCST90002110	rs11074934	16	10979440	T	C	-0.00113117	0.000810955	0.16	NA	NA	NA	NA	NA	NA	NA	TRUE
HLA DR on CD33dim HLA DR+ CD11b+ || id:ebi-a-GCST90002110	rs113773853	22	39607103	C	T	-0.00230493	0.00243014	0.34	NA	NA	NA	NA	NA	NA	NA	TRUE
HLA DR on CD33dim HLA DR+ CD11b+ || id:ebi-a-GCST90002110	rs116632210	6	37856213	G	A	0.000707941	0.00363134	0.85	NA	NA	NA	NA	NA	NA	NA	TRUE
HLA DR on CD33dim HLA DR+ CD11b+ || id:ebi-a-GCST90002110	rs118175684	7	121443863	T	C	-4.95533e-05	0.00334525	0.99	NA	NA	NA	NA	NA	NA	NA	TRUE
HLA DR on CD33dim HLA DR+ CD11b+ || id:ebi-a-GCST90002110	rs12929277	16	10700928	C	T	-0.000420001	0.000883692	0.630001	NA	NA	NA	NA	NA	NA	NA	TRUE
HLA DR on CD33dim HLA DR+ CD11b+ || id:ebi-a-GCST90002110	rs13074783	3	4037838	C	T	-0.000427764	0.000997839	0.67	NA	NA	NA	NA	NA	NA	NA	TRUE
HLA DR on CD33dim HLA DR+ CD11b+ || id:ebi-a-GCST90002110	rs142006783	16	74651733	C	T	-0.00195924	0.00352547	0.58	NA	NA	NA	NA	NA	NA	NA	TRUE
HLA DR on CD33dim HLA DR+ CD11b+ || id:ebi-a-GCST90002110	rs1461277	3	174918975	G	A	-0.000449675	0.000736213	0.54	NA	NA	NA	NA	NA	NA	NA	TRUE
HLA DR on CD33dim HLA DR+ CD11b+ || id:ebi-a-GCST90002110	rs147171620	13	46828483	T	C	2.74078e-05	0.00279878	0.99	NA	NA	NA	NA	NA	NA	NA	TRUE
HLA DR on CD33dim HLA DR+ CD11b+ || id:ebi-a-GCST90002110	rs182790	6	100053560	A	G	-0.000363667	0.000868881	0.68	NA	NA	NA	NA	NA	NA	NA	TRUE
HLA DR on CD33dim HLA DR+ CD11b+ || id:ebi-a-GCST90002110	rs2237423	7	42100425	C	T	0.00125784	0.000787342	0.11	NA	NA	NA	NA	NA	NA	NA	TRUE
HLA DR on CD33dim HLA DR+ CD11b+ || id:ebi-a-GCST90002110	rs2887457	2	185272346	A	T	0.000274365	0.000807728	0.73	NA	NA	NA	NA	NA	NA	NA	TRUE
HLA DR on CD33dim HLA DR+ CD11b+ || id:ebi-a-GCST90002110	rs412492	6	32213831	T	A	-0.00276898	0.000734397	0.00016	NA	NA	NA	NA	NA	NA	NA	TRUE
HLA DR on CD33dim HLA DR+ CD11b+ || id:ebi-a-GCST90002110	rs5016173	20	49233671	C	T	0.000882937	0.000879183	0.32	NA	NA	NA	NA	NA	NA	NA	TRUE
HLA DR on CD33dim HLA DR+ CD11b+ || id:ebi-a-GCST90002110	rs61742525	6	33072522	A	G	-0.00648029	0.00346251	0.061	NA	NA	NA	NA	NA	NA	NA	TRUE
HLA DR on CD33dim HLA DR+ CD11b+ || id:ebi-a-GCST90002110	rs61835728	10	10550265	T	C	0.00161468	0.00195475	0.41	FALSE	rs61835728	rs61835728	NA	NA	NA	NA	TRUE
HLA DR on CD33dim HLA DR+ CD11b+ || id:ebi-a-GCST90002110	rs6917212	6	32583005	G	C	0.00210169	0.000728375	0.00389996	NA	NA	NA	NA	NA	NA	NA	FALSE
HLA DR on CD33dim HLA DR+ CD11b+ || id:ebi-a-GCST90002110	rs72737163	15	39300811	C	T	0.000544156	0.00174605	0.760001	NA	NA	NA	NA	NA	NA	NA	TRUE
HLA DR on CD33dim HLA DR+ CD11b+ || id:ebi-a-GCST90002110	rs76870855	1	183457090	C	T	-6.0483e-05	0.00292959	0.98	NA	NA	NA	NA	NA	NA	NA	TRUE
HLA DR on CD33dim HLA DR+ CD11b+ || id:ebi-a-GCST90002110	rs78082697	12	133777338	A	G	-0.00150805	0.00215195	0.48	NA	NA	NA	NA	NA	NA	NA	TRUE
HLA DR on CD33dim HLA DR+ CD11b+ || id:ebi-a-GCST90002110	rs9269109	6	32443266	C	T	-0.00162849	0.000782488	0.0369999	FALSE	rs9269109	rs9269109	NA	NA	NA	NA	TRUE
CD4 on CD39+ CD4+ T cell || id:ebi-a-GCST90002061	rs10786281	10	98119560	C	T	0.000352722	0.000856433	0.68	TRUE	rs10786281	rs10882777	T	C	T	C	TRUE
CD4 on CD39+ CD4+ T cell || id:ebi-a-GCST90002061	rs11615628	12	6903631	A	G	0.000133201	0.000788362	0.87	NA	NA	NA	NA	NA	NA	NA	TRUE
CD4 on CD39+ CD4+ T cell || id:ebi-a-GCST90002061	rs117190770	10	86457358	A	T	0.00329842	0.0021631	0.13	NA	NA	NA	NA	NA	NA	NA	TRUE
CD4 on CD39+ CD4+ T cell || id:ebi-a-GCST90002061	rs118019481	10	95151086	A	G	-0.000462568	0.00234573	0.84	NA	NA	NA	NA	NA	NA	NA	TRUE
CD4 on CD39+ CD4+ T cell || id:ebi-a-GCST90002061	rs118123748	18	11805408	G	A	0.00227121	0.00179882	0.21	NA	NA	NA	NA	NA	NA	NA	TRUE
CD4 on CD39+ CD4+ T cell || id:ebi-a-GCST90002061	rs12027949	1	218448425	C	T	-0.0019806	0.000857879	0.021	NA	NA	NA	NA	NA	NA	NA	TRUE
CD4 on CD39+ CD4+ T cell || id:ebi-a-GCST90002061	rs12200389	6	38122097	G	A	0.00440697	0.00210855	0.0369999	NA	NA	NA	NA	NA	NA	NA	TRUE
CD4 on CD39+ CD4+ T cell || id:ebi-a-GCST90002061	rs12778618	10	95633120	C	T	8.32861e-06	0.00292732	1	FALSE	rs12778618	rs12778618	NA	NA	NA	NA	TRUE
CD4 on CD39+ CD4+ T cell || id:ebi-a-GCST90002061	rs13127505	4	141880770	T	C	-0.000425774	0.00115601	0.709999	NA	NA	NA	NA	NA	NA	NA	TRUE
CD4 on CD39+ CD4+ T cell || id:ebi-a-GCST90002061	rs139181081	8	96559364	G	T	-0.000761374	0.00128554	0.55	NA	NA	NA	NA	NA	NA	NA	TRUE
CD4 on CD39+ CD4+ T cell || id:ebi-a-GCST90002061	rs142814565	17	75698827	T	C	-0.000386613	0.00259948	0.88	NA	NA	NA	NA	NA	NA	NA	TRUE
CD4 on CD39+ CD4+ T cell || id:ebi-a-GCST90002061	rs16938946	8	75687887	T	A	-0.000175239	0.00124401	0.89	NA	NA	NA	NA	NA	NA	NA	TRUE
CD4 on CD39+ CD4+ T cell || id:ebi-a-GCST90002061	rs17151969	8	10301469	A	C	-0.000692278	0.00120676	0.57	NA	NA	NA	NA	NA	NA	NA	TRUE
CD4 on CD39+ CD4+ T cell || id:ebi-a-GCST90002061	rs1836233	9	8797798	G	C	0.00110802	0.00105469	0.29	NA	NA	NA	NA	NA	NA	NA	TRUE
CD4 on CD39+ CD4+ T cell || id:ebi-a-GCST90002061	rs184085789	7	20296885	A	G	0.00136788	0.00415038	0.74	NA	NA	NA	NA	NA	NA	NA	TRUE
CD4 on CD39+ CD4+ T cell || id:ebi-a-GCST90002061	rs2168739	10	109402407	A	G	0.000886503	0.000774177	0.25	NA	NA	NA	NA	NA	NA	NA	TRUE
CD4 on CD39+ CD4+ T cell || id:ebi-a-GCST90002061	rs2451473	10	106573032	A	G	-0.00163383	0.00108922	0.13	NA	NA	NA	NA	NA	NA	NA	TRUE
CD4 on CD39+ CD4+ T cell || id:ebi-a-GCST90002061	rs2761317	10	95056698	C	T	0.00673737	0.00300777	0.025	NA	NA	NA	NA	NA	NA	NA	TRUE
CD4 on CD39+ CD4+ T cell || id:ebi-a-GCST90002061	rs3016018	6	31314106	G	C	0.000576935	0.000720374	0.42	NA	NA	NA	NA	NA	NA	NA	FALSE
CD4 on CD39+ CD4+ T cell || id:ebi-a-GCST90002061	rs41266967	2	241529785	T	C	-0.00136601	0.00289101	0.64	NA	NA	NA	NA	NA	NA	NA	TRUE
CD4 on CD39+ CD4+ T cell || id:ebi-a-GCST90002061	rs4293064	10	107757380	A	C	-0.00248155	0.00143225	0.0830004	FALSE	rs4293064	rs4293064	NA	NA	NA	NA	TRUE
CD4 on CD39+ CD4+ T cell || id:ebi-a-GCST90002061	rs433305	9	19209546	T	C	-0.000523391	0.00090908	0.56	NA	NA	NA	NA	NA	NA	NA	TRUE
CD4 on CD39+ CD4+ T cell || id:ebi-a-GCST90002061	rs7086986	10	97507312	G	A	-0.000139869	0.000724737	0.85	NA	NA	NA	NA	NA	NA	NA	TRUE
CD4 on CD39+ CD4+ T cell || id:ebi-a-GCST90002061	rs73426887	11	13768946	T	C	0.000943336	0.000879454	0.28	NA	NA	NA	NA	NA	NA	NA	TRUE
CD4 on CD39+ CD4+ T cell || id:ebi-a-GCST90002061	rs7747800	6	30927617	T	G	0.0023894	0.00211802	0.26	NA	NA	NA	NA	NA	NA	NA	TRUE
CD4 on CD39+ CD4+ T cell || id:ebi-a-GCST90002061	rs78933037	6	1424645	C	T	0.00261456	0.00186225	0.16	NA	NA	NA	NA	NA	NA	NA	TRUE
CD4 on CD39+ CD4+ T cell || id:ebi-a-GCST90002061	rs9264532	6	31234381	T	C	-0.00221971	0.000780306	0.00439997	NA	NA	NA	NA	NA	NA	NA	TRUE
CD4 on CD39+ CD4+ T cell || id:ebi-a-GCST90002061	rs9552362	13	21693572	A	G	-0.00044821	0.0007267	0.54	NA	NA	NA	NA	NA	NA	NA	TRUE
CD8+ T cell %leukocyte || id:ebi-a-GCST90001607	rs11080350	17	33774635	T	C	2.90676e-05	0.000800297	0.97	FALSE	rs11080350	rs11080350	NA	NA	NA	NA	TRUE
CD8+ T cell %leukocyte || id:ebi-a-GCST90001607	rs11163186	1	81483189	A	C	-0.000798781	0.0012311	0.52	FALSE	rs11163186	rs11163186	NA	NA	NA	NA	TRUE
CD8+ T cell %leukocyte || id:ebi-a-GCST90001607	rs115924617	1	100383765	T	C	0.00200448	0.00265847	0.450001	FALSE	rs115924617	rs115924617	NA	NA	NA	NA	TRUE
CD8+ T cell %leukocyte || id:ebi-a-GCST90001607	rs12931073	16	78208251	G	C	-0.000732723	0.00109322	0.5	FALSE	rs12931073	rs12931073	NA	NA	NA	NA	TRUE
CD8+ T cell %leukocyte || id:ebi-a-GCST90001607	rs29001478	6	32447162	A	G	0.000708176	0.000725457	0.33	FALSE	rs29001478	rs29001478	NA	NA	NA	NA	TRUE
CD8+ T cell %leukocyte || id:ebi-a-GCST90001607	rs3130685	6	31206206	T	C	-0.00273645	0.00072486	0.00016	FALSE	rs3130685	rs3130685	NA	NA	NA	NA	TRUE
CD8+ T cell %leukocyte || id:ebi-a-GCST90001607	rs3804348	4	3431342	A	C	-0.0037536	0.00220314	0.0879995	FALSE	rs3804348	rs3804348	NA	NA	NA	NA	TRUE
CD8+ T cell %leukocyte || id:ebi-a-GCST90001607	rs3829858	10	85994142	G	A	0.00060981	0.000724692	0.4	FALSE	rs3829858	rs3829858	NA	NA	NA	NA	TRUE
CD8+ T cell %leukocyte || id:ebi-a-GCST90001607	rs6915999	6	31377851	A	G	0.00014505	0.000967984	0.88	FALSE	rs6915999	rs6915999	NA	NA	NA	NA	TRUE
CD8+ T cell %leukocyte || id:ebi-a-GCST90001607	rs6986151	8	101519901	C	T	-0.000298119	0.000907683	0.74	FALSE	rs6986151	rs6986151	NA	NA	NA	NA	TRUE
CD8+ T cell %leukocyte || id:ebi-a-GCST90001607	rs73207267	3	194033312	A	G	-0.00246267	0.00170327	0.15	FALSE	rs73207267	rs73207267	NA	NA	NA	NA	TRUE
CD8+ T cell %leukocyte || id:ebi-a-GCST90001607	rs78326687	1	242316531	A	C	-0.00127951	0.000808684	0.11	FALSE	rs78326687	rs78326687	NA	NA	NA	NA	TRUE
CD8+ T cell %leukocyte || id:ebi-a-GCST90001607	rs9934960	16	17253548	G	C	-0.00039023	0.000786933	0.62	FALSE	rs9934960	rs9934960	NA	NA	NA	NA	TRUE
CD45 on T cell || id:ebi-a-GCST90001915	rs115861687	1	42697317	C	T	-0.000479667	0.0030149	0.87	FALSE	rs115861687	rs115861687	NA	NA	NA	NA	TRUE
CD45 on T cell || id:ebi-a-GCST90001915	rs11676095	2	206656142	T	C	-0.00203736	0.00131061	0.12	FALSE	rs11676095	rs11676095	NA	NA	NA	NA	TRUE
CD45 on T cell || id:ebi-a-GCST90001915	rs142492586	6	33202756	C	T	-0.00531585	0.00394978	0.18	FALSE	rs142492586	rs142492586	NA	NA	NA	NA	TRUE
CD45 on T cell || id:ebi-a-GCST90001915	rs1530599	18	23831649	T	C	-0.00093143	0.000813706	0.25	FALSE	rs1530599	rs1530599	NA	NA	NA	NA	TRUE
CD45 on T cell || id:ebi-a-GCST90001915	rs17307464	16	70755144	A	G	0.000177449	0.000727157	0.81	FALSE	rs17307464	rs17307464	NA	NA	NA	NA	TRUE
CD45 on T cell || id:ebi-a-GCST90001915	rs34291514	17	1058299	A	G	-0.000473015	0.00125805	0.709999	FALSE	rs34291514	rs34291514	NA	NA	NA	NA	TRUE
CD45 on T cell || id:ebi-a-GCST90001915	rs34441251	9	17678842	G	C	0.000191587	0.00110052	0.86	FALSE	rs34441251	rs34441251	NA	NA	NA	NA	TRUE
CD45 on T cell || id:ebi-a-GCST90001915	rs3778139	6	129467732	G	A	-0.00230672	0.00329653	0.48	FALSE	rs3778139	rs3778139	NA	NA	NA	NA	TRUE
CD45 on T cell || id:ebi-a-GCST90001915	rs41317509	1	186159947	G	A	0.000785641	0.00172105	0.649999	FALSE	rs41317509	rs41317509	NA	NA	NA	NA	TRUE
CD45 on T cell || id:ebi-a-GCST90001915	rs469141	1	91546799	T	A	-0.00107321	0.00153273	0.48	FALSE	rs469141	rs469141	NA	NA	NA	NA	TRUE
CD45 on T cell || id:ebi-a-GCST90001915	rs7074916	10	8256695	T	G	0.00110097	0.00125724	0.38	FALSE	rs7074916	rs7074916	NA	NA	NA	NA	TRUE
CD45 on T cell || id:ebi-a-GCST90001915	rs77025195	1	172481043	T	C	-0.004288	0.00201866	0.0340001	FALSE	rs77025195	rs77025195	NA	NA	NA	NA	TRUE
CD45 on T cell || id:ebi-a-GCST90001915	rs7952636	11	103495231	A	G	-0.00133838	0.000835575	0.11	FALSE	rs7952636	rs7952636	NA	NA	NA	NA	TRUE
IgD on unswitched memory B cell || id:ebi-a-GCST90001826	rs10871327	16	76820976	G	A	0.000659685	0.00088069	0.450001	FALSE	rs10871327	rs10871327	NA	NA	NA	NA	TRUE
IgD on unswitched memory B cell || id:ebi-a-GCST90001826	rs11014404	10	25408128	G	A	-0.00121626	0.000784198	0.12	FALSE	rs11014404	rs11014404	NA	NA	NA	NA	TRUE
IgD on unswitched memory B cell || id:ebi-a-GCST90001826	rs1181899	7	76993184	C	T	0.00114876	0.00103231	0.27	FALSE	rs1181899	rs1181899	NA	NA	NA	NA	TRUE
IgD on unswitched memory B cell || id:ebi-a-GCST90001826	rs12609856	19	11807010	A	C	-0.000258744	0.00072224	0.719999	FALSE	rs12609856	rs12609856	NA	NA	NA	NA	TRUE
IgD on unswitched memory B cell || id:ebi-a-GCST90001826	rs139084170	6	43351686	A	C	0.000853618	0.00308596	0.780001	FALSE	rs139084170	rs139084170	NA	NA	NA	NA	TRUE
IgD on unswitched memory B cell || id:ebi-a-GCST90001826	rs142964241	20	20874741	T	C	0.000215119	0.00137919	0.88	FALSE	rs142964241	rs142964241	NA	NA	NA	NA	TRUE
IgD on unswitched memory B cell || id:ebi-a-GCST90001826	rs147471736	9	97195653	A	G	0.00257757	0.00415504	0.54	FALSE	rs147471736	rs147471736	NA	NA	NA	NA	TRUE
IgD on unswitched memory B cell || id:ebi-a-GCST90001826	rs241409	6	32861920	G	A	0.00509718	0.00122715	3.29997e-05	FALSE	rs241409	rs241409	NA	NA	NA	NA	TRUE
IgD on unswitched memory B cell || id:ebi-a-GCST90001826	rs2465073	7	137928696	C	G	-0.000382241	0.000728816	0.6	FALSE	rs2465073	rs2465073	NA	NA	NA	NA	FALSE
IgD on unswitched memory B cell || id:ebi-a-GCST90001826	rs28723652	14	106644507	A	C	0.000153742	0.00112576	0.89	FALSE	rs28723652	rs28723652	NA	NA	NA	NA	TRUE
IgD on unswitched memory B cell || id:ebi-a-GCST90001826	rs3132571	6	30905313	G	A	-0.00181691	0.000744406	0.015	FALSE	rs3132571	rs3132571	NA	NA	NA	NA	TRUE
IgD on unswitched memory B cell || id:ebi-a-GCST90001826	rs55861228	5	2501680	C	T	-0.00158483	0.00139967	0.26	FALSE	rs55861228	rs55861228	NA	NA	NA	NA	TRUE
IgD on unswitched memory B cell || id:ebi-a-GCST90001826	rs73022545	6	164591715	A	G	-0.00177043	0.00180382	0.33	FALSE	rs73022545	rs73022545	NA	NA	NA	NA	TRUE
IgD on unswitched memory B cell || id:ebi-a-GCST90001826	rs75544266	4	104584997	T	C	-0.00150904	0.00158028	0.34	FALSE	rs75544266	rs75544266	NA	NA	NA	NA	TRUE
IgD on unswitched memory B cell || id:ebi-a-GCST90001826	rs76784736	14	71789747	A	T	0.00358163	0.0029417	0.22	TRUE	rs76784736	rs79942796	A	T	T	C	TRUE
IgD on unswitched memory B cell || id:ebi-a-GCST90001826	rs78172850	6	47149877	G	A	-0.00157061	0.001402	0.26	FALSE	rs78172850	rs78172850	NA	NA	NA	NA	TRUE
IgD on unswitched memory B cell || id:ebi-a-GCST90001826	rs78261673	4	7463428	T	A	-0.0028032	0.0035695	0.43	FALSE	rs78261673	rs78261673	NA	NA	NA	NA	TRUE
IgD on unswitched memory B cell || id:ebi-a-GCST90001826	rs9267517	6	31573110	A	G	-0.00409968	0.00300804	0.17	FALSE	rs9267517	rs9267517	NA	NA	NA	NA	TRUE
IgD on unswitched memory B cell || id:ebi-a-GCST90001826	rs9276702	6	32756741	G	A	-0.000399175	0.0010298	0.7	FALSE	rs9276702	rs9276702	NA	NA	NA	NA	TRUE
IgD on unswitched memory B cell || id:ebi-a-GCST90001826	rs9870291	3	8652528	T	A	0.00107622	0.000735554	0.14	FALSE	rs9870291	rs9870291	NA	NA	NA	NA	FALSE
IgD on unswitched memory B cell || id:ebi-a-GCST90001826	rs9923814	16	48808506	C	T	-0.000272696	0.000924463	0.77	FALSE	rs9923814	rs9923814	NA	NA	NA	NA	TRUE
CD25++ CD45RA+ CD4 not regulatory T cell %CD4+ T cell || id:ebi-a-GCST90001508	rs10905719	10	6115171	A	G	-0.000237789	0.000778837	0.760001	FALSE	rs10905719	rs10905719	NA	NA	NA	NA	TRUE
CD25++ CD45RA+ CD4 not regulatory T cell %CD4+ T cell || id:ebi-a-GCST90001508	rs11124653	2	39112166	A	C	-0.000849018	0.000739262	0.25	FALSE	rs11124653	rs11124653	NA	NA	NA	NA	TRUE
CD25++ CD45RA+ CD4 not regulatory T cell %CD4+ T cell || id:ebi-a-GCST90001508	rs11195783	10	113754024	A	G	-0.00202246	0.00119266	0.0899995	FALSE	rs11195783	rs11195783	NA	NA	NA	NA	TRUE
CD25++ CD45RA+ CD4 not regulatory T cell %CD4+ T cell || id:ebi-a-GCST90001508	rs114437347	4	86967620	C	G	9.81017e-05	0.00307577	0.97	FALSE	rs114437347	rs114437347	NA	NA	NA	NA	TRUE
CD25++ CD45RA+ CD4 not regulatory T cell %CD4+ T cell || id:ebi-a-GCST90001508	rs114780506	2	104762054	T	A	0.00207492	0.0032544	0.52	FALSE	rs114780506	rs114780506	NA	NA	NA	NA	TRUE
CD25++ CD45RA+ CD4 not regulatory T cell %CD4+ T cell || id:ebi-a-GCST90001508	rs116517602	1	198922068	T	C	0.00468563	0.00316592	0.14	FALSE	rs116517602	rs116517602	NA	NA	NA	NA	TRUE
CD25++ CD45RA+ CD4 not regulatory T cell %CD4+ T cell || id:ebi-a-GCST90001508	rs116850494	13	60389778	A	G	-0.00413362	0.00226032	0.0669993	FALSE	rs116850494	rs116850494	NA	NA	NA	NA	TRUE
CD25++ CD45RA+ CD4 not regulatory T cell %CD4+ T cell || id:ebi-a-GCST90001508	rs117626397	10	131423918	G	A	-0.00374244	0.00277807	0.18	FALSE	rs117626397	rs117626397	NA	NA	NA	NA	TRUE
CD25++ CD45RA+ CD4 not regulatory T cell %CD4+ T cell || id:ebi-a-GCST90001508	rs1264473	8	102431583	T	C	0.00154524	0.00073034	0.0340001	FALSE	rs1264473	rs1264473	NA	NA	NA	NA	TRUE
CD25++ CD45RA+ CD4 not regulatory T cell %CD4+ T cell || id:ebi-a-GCST90001508	rs12958644	18	6060693	C	A	0.000654312	0.00157188	0.68	FALSE	rs12958644	rs12958644	NA	NA	NA	NA	TRUE
CD25++ CD45RA+ CD4 not regulatory T cell %CD4+ T cell || id:ebi-a-GCST90001508	rs13024840	2	38897074	A	T	-1.76872e-05	0.00114023	0.99	TRUE	rs13024840	rs13011383	A	T	A	G	TRUE
CD25++ CD45RA+ CD4 not regulatory T cell %CD4+ T cell || id:ebi-a-GCST90001508	rs13260343	8	14032496	G	A	0.000176566	0.000740491	0.81	TRUE	rs13260343	rs13282100	G	A	G	A	TRUE
CD25++ CD45RA+ CD4 not regulatory T cell %CD4+ T cell || id:ebi-a-GCST90001508	rs141541045	1	182131075	T	A	0.000889865	0.00328608	0.79	FALSE	rs141541045	rs141541045	NA	NA	NA	NA	TRUE
CD25++ CD45RA+ CD4 not regulatory T cell %CD4+ T cell || id:ebi-a-GCST90001508	rs1430018	2	38132316	C	T	-0.000283699	0.0011467	0.8	FALSE	rs1430018	rs1430018	NA	NA	NA	NA	TRUE
CD25++ CD45RA+ CD4 not regulatory T cell %CD4+ T cell || id:ebi-a-GCST90001508	rs149429639	18	42913522	C	T	0.00324298	0.0021666	0.13	FALSE	rs149429639	rs149429639	NA	NA	NA	NA	TRUE
CD25++ CD45RA+ CD4 not regulatory T cell %CD4+ T cell || id:ebi-a-GCST90001508	rs149541387	12	15408104	A	T	-0.0084267	0.0031656	0.00779992	FALSE	rs149541387	rs149541387	NA	NA	NA	NA	TRUE
CD25++ CD45RA+ CD4 not regulatory T cell %CD4+ T cell || id:ebi-a-GCST90001508	rs150635171	9	137525725	T	C	0.00397995	0.00200596	0.0470002	FALSE	rs150635171	rs150635171	NA	NA	NA	NA	TRUE
CD25++ CD45RA+ CD4 not regulatory T cell %CD4+ T cell || id:ebi-a-GCST90001508	rs1645894	16	57340615	C	G	0.000561905	0.00100179	0.57	FALSE	rs1645894	rs1645894	NA	NA	NA	NA	TRUE
CD25++ CD45RA+ CD4 not regulatory T cell %CD4+ T cell || id:ebi-a-GCST90001508	rs17022951	2	38807441	A	G	0.00419441	0.00284149	0.14	FALSE	rs17022951	rs17022951	NA	NA	NA	NA	TRUE
CD25++ CD45RA+ CD4 not regulatory T cell %CD4+ T cell || id:ebi-a-GCST90001508	rs180839256	1	200021804	C	T	-0.00198611	0.00224391	0.38	FALSE	rs180839256	rs180839256	NA	NA	NA	NA	TRUE
CD25++ CD45RA+ CD4 not regulatory T cell %CD4+ T cell || id:ebi-a-GCST90001508	rs182812626	1	189980053	G	C	0.00442318	0.00304956	0.15	FALSE	rs182812626	rs182812626	NA	NA	NA	NA	TRUE
CD25++ CD45RA+ CD4 not regulatory T cell %CD4+ T cell || id:ebi-a-GCST90001508	rs188418491	19	777304	G	A	0.00277944	0.00234091	0.24	FALSE	rs188418491	rs188418491	NA	NA	NA	NA	TRUE
CD25++ CD45RA+ CD4 not regulatory T cell %CD4+ T cell || id:ebi-a-GCST90001508	rs274814	19	20836911	C	T	-0.000745236	0.000905569	0.41	FALSE	rs274814	rs274814	NA	NA	NA	NA	TRUE
CD25++ CD45RA+ CD4 not regulatory T cell %CD4+ T cell || id:ebi-a-GCST90001508	rs28446907	5	109149543	G	A	0.0018456	0.00285371	0.52	FALSE	rs28446907	rs28446907	NA	NA	NA	NA	TRUE
CD25++ CD45RA+ CD4 not regulatory T cell %CD4+ T cell || id:ebi-a-GCST90001508	rs28592611	16	78381297	T	G	0.00149486	0.000847158	0.0779992	FALSE	rs28592611	rs28592611	NA	NA	NA	NA	TRUE
CD25++ CD45RA+ CD4 not regulatory T cell %CD4+ T cell || id:ebi-a-GCST90001508	rs56000618	2	175199869	T	G	-0.000392388	0.000773672	0.61	FALSE	rs56000618	rs56000618	NA	NA	NA	NA	TRUE
CD25++ CD45RA+ CD4 not regulatory T cell %CD4+ T cell || id:ebi-a-GCST90001508	rs61836370	1	188691469	G	A	-0.00149272	0.00153934	0.33	FALSE	rs61836370	rs61836370	NA	NA	NA	NA	TRUE
CD25++ CD45RA+ CD4 not regulatory T cell %CD4+ T cell || id:ebi-a-GCST90001508	rs71339620	2	87854860	G	T	0.00121803	0.00100009	0.22	FALSE	rs71339620	rs71339620	NA	NA	NA	NA	TRUE
CD25++ CD45RA+ CD4 not regulatory T cell %CD4+ T cell || id:ebi-a-GCST90001508	rs73329062	7	44763296	A	G	-0.000328319	0.0023687	0.89	FALSE	rs73329062	rs73329062	NA	NA	NA	NA	TRUE
CD25++ CD45RA+ CD4 not regulatory T cell %CD4+ T cell || id:ebi-a-GCST90001508	rs73579441	8	49024059	C	T	-0.00122743	0.00163941	0.450001	FALSE	rs73579441	rs73579441	NA	NA	NA	NA	TRUE
CD25++ CD45RA+ CD4 not regulatory T cell %CD4+ T cell || id:ebi-a-GCST90001508	rs738595	22	49372052	C	T	0.00102151	0.000839927	0.22	FALSE	rs738595	rs738595	NA	NA	NA	NA	TRUE
CD25++ CD45RA+ CD4 not regulatory T cell %CD4+ T cell || id:ebi-a-GCST90001508	rs75798204	5	129494174	T	C	-0.000923454	0.00224542	0.68	FALSE	rs75798204	rs75798204	NA	NA	NA	NA	TRUE
CD25++ CD45RA+ CD4 not regulatory T cell %CD4+ T cell || id:ebi-a-GCST90001508	rs75958070	11	79203049	C	G	0.0010941	0.0011167	0.33	FALSE	rs75958070	rs75958070	NA	NA	NA	NA	TRUE
CD25++ CD45RA+ CD4 not regulatory T cell %CD4+ T cell || id:ebi-a-GCST90001508	rs77180728	1	226986331	C	G	0.00197088	0.00162455	0.23	FALSE	rs77180728	rs77180728	NA	NA	NA	NA	TRUE
CD25++ CD45RA+ CD4 not regulatory T cell %CD4+ T cell || id:ebi-a-GCST90001508	rs79536602	15	78621679	G	T	-0.000354047	0.00281693	0.9	FALSE	rs79536602	rs79536602	NA	NA	NA	NA	TRUE
CD33 on CD33+ HLA DR+ || id:ebi-a-GCST90001956	rs11078779	17	8952193	G	A	-0.000954472	0.000809932	0.24	NA	NA	NA	NA	NA	NA	NA	TRUE
CD33 on CD33+ HLA DR+ || id:ebi-a-GCST90001956	rs111918250	10	21637249	C	A	-0.00141275	0.00152583	0.35	NA	NA	NA	NA	NA	NA	NA	TRUE
CD33 on CD33+ HLA DR+ || id:ebi-a-GCST90001956	rs114090793	10	132935005	A	C	-0.00082393	0.00188055	0.66	NA	NA	NA	NA	NA	NA	NA	TRUE
CD33 on CD33+ HLA DR+ || id:ebi-a-GCST90001956	rs139876813	17	2689271	T	C	-0.000693195	0.00120957	0.57	NA	NA	NA	NA	NA	NA	NA	TRUE
CD33 on CD33+ HLA DR+ || id:ebi-a-GCST90001956	rs140051672	16	86460135	A	G	0.000594427	0.00371013	0.87	NA	NA	NA	NA	NA	NA	NA	TRUE
CD33 on CD33+ HLA DR+ || id:ebi-a-GCST90001956	rs17580821	4	114358371	T	C	0.00120441	0.00128127	0.35	NA	NA	NA	NA	NA	NA	NA	TRUE
CD33 on CD33+ HLA DR+ || id:ebi-a-GCST90001956	rs1868503	3	54426911	C	T	-0.000485587	0.0013363	0.719999	NA	NA	NA	NA	NA	NA	NA	TRUE
CD33 on CD33+ HLA DR+ || id:ebi-a-GCST90001956	rs2362605	3	190480177	A	G	0.000113417	0.000779455	0.88	NA	NA	NA	NA	NA	NA	NA	TRUE
CD33 on CD33+ HLA DR+ || id:ebi-a-GCST90001956	rs2849905	21	18957035	C	G	0.000670557	0.00077429	0.39	NA	NA	NA	NA	NA	NA	NA	TRUE
CD33 on CD33+ HLA DR+ || id:ebi-a-GCST90001956	rs4442789	15	98373329	T	C	-0.000344193	0.000876151	0.69	NA	NA	NA	NA	NA	NA	NA	TRUE
CD33 on CD33+ HLA DR+ || id:ebi-a-GCST90001956	rs558625031	19	51858911	A	G	-0.00175889	0.00247917	0.48	NA	NA	NA	NA	NA	NA	NA	TRUE
CD33 on CD33+ HLA DR+ || id:ebi-a-GCST90001956	rs58301181	19	52097261	G	C	-0.000616179	0.00116522	0.6	NA	NA	NA	NA	NA	NA	NA	TRUE
CD33 on CD33+ HLA DR+ || id:ebi-a-GCST90001956	rs6679331	1	244420967	A	C	-0.00236669	0.00208017	0.26	NA	NA	NA	NA	NA	NA	NA	TRUE
CD33 on CD33+ HLA DR+ || id:ebi-a-GCST90001956	rs6679371	1	246566874	C	T	-0.00021293	0.00122888	0.86	NA	NA	NA	NA	NA	NA	NA	TRUE
CD33 on CD33+ HLA DR+ || id:ebi-a-GCST90001956	rs6892757	5	743878	G	T	0.0035757	0.00124141	0.004	NA	NA	NA	NA	NA	NA	NA	TRUE
CD33 on CD33+ HLA DR+ || id:ebi-a-GCST90001956	rs7047105	9	105951980	G	A	-0.000509638	0.00078169	0.51	NA	NA	NA	NA	NA	NA	NA	TRUE
CD33 on CD33+ HLA DR+ || id:ebi-a-GCST90001956	rs72957739	6	115952566	A	T	0.00141283	0.00103001	0.17	NA	NA	NA	NA	NA	NA	NA	TRUE
CD33 on CD33+ HLA DR+ || id:ebi-a-GCST90001956	rs73051934	19	48582916	G	A	0.00398493	0.00273517	0.15	NA	NA	NA	NA	NA	NA	NA	TRUE
CD33 on CD33+ HLA DR+ || id:ebi-a-GCST90001956	rs75216873	14	53742598	G	A	-0.00105333	0.00266639	0.69	NA	NA	NA	NA	NA	NA	NA	TRUE
CD33 on CD33+ HLA DR+ || id:ebi-a-GCST90001956	rs77462109	7	33188933	G	T	0.000562208	0.000917973	0.54	TRUE	rs77462109	rs764127	G	T	C	G	TRUE
CD28+ CD45RA+ CD8+ T cell Absolute Count || id:ebi-a-GCST90001690	rs111275136	2	52593468	A	G	-0.000128512	0.00289585	0.96	FALSE	rs111275136	rs111275136	NA	NA	NA	NA	TRUE
CD28+ CD45RA+ CD8+ T cell Absolute Count || id:ebi-a-GCST90001690	rs111283043	16	79205197	C	A	0.0028799	0.00654112	0.66	FALSE	rs111283043	rs111283043	NA	NA	NA	NA	TRUE
CD28+ CD45RA+ CD8+ T cell Absolute Count || id:ebi-a-GCST90001690	rs113447229	9	105346840	C	T	-0.00342394	0.00267134	0.2	FALSE	rs113447229	rs113447229	NA	NA	NA	NA	TRUE
CD28+ CD45RA+ CD8+ T cell Absolute Count || id:ebi-a-GCST90001690	rs113911480	14	29113167	G	T	0.00142202	0.0019104	0.46	FALSE	rs113911480	rs113911480	NA	NA	NA	NA	TRUE
CD28+ CD45RA+ CD8+ T cell Absolute Count || id:ebi-a-GCST90001690	rs115077170	2	53872294	G	T	-0.00176099	0.00343938	0.61	FALSE	rs115077170	rs115077170	NA	NA	NA	NA	TRUE
CD28+ CD45RA+ CD8+ T cell Absolute Count || id:ebi-a-GCST90001690	rs115574093	4	67743517	C	T	-0.00294489	0.00346633	0.4	FALSE	rs115574093	rs115574093	NA	NA	NA	NA	TRUE
CD28+ CD45RA+ CD8+ T cell Absolute Count || id:ebi-a-GCST90001690	rs11735841	4	25612506	A	G	-0.00258688	0.00376719	0.49	FALSE	rs11735841	rs11735841	NA	NA	NA	NA	TRUE
CD28+ CD45RA+ CD8+ T cell Absolute Count || id:ebi-a-GCST90001690	rs117475733	6	148775706	T	C	0.00183063	0.00228423	0.42	FALSE	rs117475733	rs117475733	NA	NA	NA	NA	TRUE
CD28+ CD45RA+ CD8+ T cell Absolute Count || id:ebi-a-GCST90001690	rs117927481	12	49315200	A	G	-0.00660198	0.00402703	0.1	FALSE	rs117927481	rs117927481	NA	NA	NA	NA	TRUE
CD28+ CD45RA+ CD8+ T cell Absolute Count || id:ebi-a-GCST90001690	rs11896593	2	38925155	C	G	0.000227987	0.000908488	0.8	FALSE	rs11896593	rs11896593	NA	NA	NA	NA	TRUE
CD28+ CD45RA+ CD8+ T cell Absolute Count || id:ebi-a-GCST90001690	rs12575977	11	126507219	T	C	-0.000465473	0.00113314	0.68	FALSE	rs12575977	rs12575977	NA	NA	NA	NA	TRUE
CD28+ CD45RA+ CD8+ T cell Absolute Count || id:ebi-a-GCST90001690	rs12901644	15	36456429	T	C	0.000869536	0.00130599	0.51	FALSE	rs12901644	rs12901644	NA	NA	NA	NA	TRUE
CD28+ CD45RA+ CD8+ T cell Absolute Count || id:ebi-a-GCST90001690	rs142208889	19	51829114	T	C	-0.001678	0.00256521	0.51	FALSE	rs142208889	rs142208889	NA	NA	NA	NA	TRUE
CD28+ CD45RA+ CD8+ T cell Absolute Count || id:ebi-a-GCST90001690	rs142967914	9	12800264	C	G	-7.56251e-05	0.00392375	0.98	FALSE	rs142967914	rs142967914	NA	NA	NA	NA	TRUE
CD28+ CD45RA+ CD8+ T cell Absolute Count || id:ebi-a-GCST90001690	rs144591335	16	59010741	G	A	-0.000701497	0.00388642	0.86	FALSE	rs144591335	rs144591335	NA	NA	NA	NA	TRUE
CD28+ CD45RA+ CD8+ T cell Absolute Count || id:ebi-a-GCST90001690	rs148593283	5	42120894	A	G	0.00397848	0.00306466	0.19	FALSE	rs148593283	rs148593283	NA	NA	NA	NA	TRUE
CD28+ CD45RA+ CD8+ T cell Absolute Count || id:ebi-a-GCST90001690	rs149023182	1	232756653	G	A	0.00391359	0.00318699	0.22	TRUE	rs149023182	rs114019634	G	A	T	A	TRUE
CD28+ CD45RA+ CD8+ T cell Absolute Count || id:ebi-a-GCST90001690	rs149926070	21	41143748	A	G	-0.000488074	0.00406768	0.9	FALSE	rs149926070	rs149926070	NA	NA	NA	NA	TRUE
CD28+ CD45RA+ CD8+ T cell Absolute Count || id:ebi-a-GCST90001690	rs182236332	7	124954943	G	A	0.0028503	0.00374148	0.450001	FALSE	rs182236332	rs182236332	NA	NA	NA	NA	TRUE
CD28+ CD45RA+ CD8+ T cell Absolute Count || id:ebi-a-GCST90001690	rs188748536	19	8271140	C	T	-0.00475899	0.0032619	0.14	FALSE	rs188748536	rs188748536	NA	NA	NA	NA	TRUE
CD28+ CD45RA+ CD8+ T cell Absolute Count || id:ebi-a-GCST90001690	rs189801254	10	68336237	A	C	-0.00109849	0.00293116	0.709999	FALSE	rs189801254	rs189801254	NA	NA	NA	NA	TRUE
CD28+ CD45RA+ CD8+ T cell Absolute Count || id:ebi-a-GCST90001690	rs192475369	9	33552507	T	A	-0.00205895	0.00269268	0.44	FALSE	rs192475369	rs192475369	NA	NA	NA	NA	TRUE
CD28+ CD45RA+ CD8+ T cell Absolute Count || id:ebi-a-GCST90001690	rs1974459	6	32452142	G	C	-0.000721658	0.00143345	0.61	FALSE	rs1974459	rs1974459	NA	NA	NA	NA	TRUE
CD28+ CD45RA+ CD8+ T cell Absolute Count || id:ebi-a-GCST90001690	rs2629830	1	114684259	G	C	2.45131e-07	0.000792502	1	FALSE	rs2629830	rs2629830	NA	NA	NA	NA	TRUE
CD28+ CD45RA+ CD8+ T cell Absolute Count || id:ebi-a-GCST90001690	rs2853995	6	31333019	C	T	-0.00214952	0.00086598	0.0129999	FALSE	rs2853995	rs2853995	NA	NA	NA	NA	TRUE
CD28+ CD45RA+ CD8+ T cell Absolute Count || id:ebi-a-GCST90001690	rs2860255	18	27836611	A	G	0.00110938	0.000756688	0.14	FALSE	rs2860255	rs2860255	NA	NA	NA	NA	TRUE
CD28+ CD45RA+ CD8+ T cell Absolute Count || id:ebi-a-GCST90001690	rs2987632	9	138307633	C	G	0.000173426	0.000904779	0.85	TRUE	rs2987632	rs13298195	C	G	A	G	TRUE
CD28+ CD45RA+ CD8+ T cell Absolute Count || id:ebi-a-GCST90001690	rs302838	19	56414856	C	T	-0.00057029	0.000731115	0.44	FALSE	rs302838	rs302838	NA	NA	NA	NA	TRUE
CD28+ CD45RA+ CD8+ T cell Absolute Count || id:ebi-a-GCST90001690	rs3131627	6	31415065	G	A	-0.00279475	0.000734612	0.000140001	FALSE	rs3131627	rs3131627	NA	NA	NA	NA	TRUE
CD28+ CD45RA+ CD8+ T cell Absolute Count || id:ebi-a-GCST90001690	rs4849134	2	111615015	G	A	-4.47923e-05	0.000798885	0.96	FALSE	rs4849134	rs4849134	NA	NA	NA	NA	TRUE
CD28+ CD45RA+ CD8+ T cell Absolute Count || id:ebi-a-GCST90001690	rs55645768	11	79284506	C	T	9.46347e-05	0.00135595	0.94	FALSE	rs55645768	rs55645768	NA	NA	NA	NA	TRUE
CD28+ CD45RA+ CD8+ T cell Absolute Count || id:ebi-a-GCST90001690	rs58471414	14	28349764	G	T	-0.000960871	0.00453417	0.83	FALSE	rs58471414	rs58471414	NA	NA	NA	NA	TRUE
CD28+ CD45RA+ CD8+ T cell Absolute Count || id:ebi-a-GCST90001690	rs60455861	19	53953072	G	T	0.000740071	0.000861039	0.39	FALSE	rs60455861	rs60455861	NA	NA	NA	NA	TRUE
CD28+ CD45RA+ CD8+ T cell Absolute Count || id:ebi-a-GCST90001690	rs62189428	2	237016087	T	C	0.000951171	0.000741654	0.2	FALSE	rs62189428	rs62189428	NA	NA	NA	NA	TRUE
CD28+ CD45RA+ CD8+ T cell Absolute Count || id:ebi-a-GCST90001690	rs62229789	20	50100758	T	C	0.000231345	0.00192775	0.9	FALSE	rs62229789	rs62229789	NA	NA	NA	NA	TRUE
CD28+ CD45RA+ CD8+ T cell Absolute Count || id:ebi-a-GCST90001690	rs62248512	3	26549717	A	G	0.000189423	0.000884883	0.83	FALSE	rs62248512	rs62248512	NA	NA	NA	NA	TRUE
CD28+ CD45RA+ CD8+ T cell Absolute Count || id:ebi-a-GCST90001690	rs72826622	6	20193704	T	C	0.00112483	0.00148517	0.450001	FALSE	rs72826622	rs72826622	NA	NA	NA	NA	TRUE
CD28+ CD45RA+ CD8+ T cell Absolute Count || id:ebi-a-GCST90001690	rs73127385	4	31396800	G	A	-0.000147078	0.00264029	0.96	FALSE	rs73127385	rs73127385	NA	NA	NA	NA	TRUE
CD28+ CD45RA+ CD8+ T cell Absolute Count || id:ebi-a-GCST90001690	rs73926977	2	38260823	G	A	0.000416871	0.00141527	0.77	FALSE	rs73926977	rs73926977	NA	NA	NA	NA	TRUE
CD28+ CD45RA+ CD8+ T cell Absolute Count || id:ebi-a-GCST90001690	rs74968616	7	44125650	T	C	0.00123709	0.00145708	0.4	FALSE	rs74968616	rs74968616	NA	NA	NA	NA	TRUE
CD28+ CD45RA+ CD8+ T cell Absolute Count || id:ebi-a-GCST90001690	rs75723492	13	84241776	A	G	0.000499171	0.00201638	0.8	FALSE	rs75723492	rs75723492	NA	NA	NA	NA	TRUE
CD28+ CD45RA+ CD8+ T cell Absolute Count || id:ebi-a-GCST90001690	rs75985606	16	56102938	T	C	0.00032937	0.00145293	0.82	FALSE	rs75985606	rs75985606	NA	NA	NA	NA	TRUE
CD28+ CD45RA+ CD8+ T cell Absolute Count || id:ebi-a-GCST90001690	rs76325389	9	122676137	G	A	0.0025861	0.00339862	0.450001	FALSE	rs76325389	rs76325389	NA	NA	NA	NA	TRUE
CD28+ CD45RA+ CD8+ T cell Absolute Count || id:ebi-a-GCST90001690	rs7707297	5	83559348	G	C	-0.000567308	0.000759263	0.450001	FALSE	rs7707297	rs7707297	NA	NA	NA	NA	TRUE
CD28+ CD45RA+ CD8+ T cell Absolute Count || id:ebi-a-GCST90001690	rs78908164	2	127884901	T	G	0.000330054	0.00163684	0.84	FALSE	rs78908164	rs78908164	NA	NA	NA	NA	TRUE
CD28+ CD45RA+ CD8+ T cell Absolute Count || id:ebi-a-GCST90001690	rs79293430	12	71950863	G	A	-0.00104635	0.00239496	0.66	FALSE	rs79293430	rs79293430	NA	NA	NA	NA	TRUE
CD28+ CD45RA+ CD8+ T cell Absolute Count || id:ebi-a-GCST90001690	rs79777035	3	25717920	C	T	-0.000268143	0.00315012	0.93	FALSE	rs79777035	rs79777035	NA	NA	NA	NA	TRUE
CD28+ CD45RA+ CD8+ T cell Absolute Count || id:ebi-a-GCST90001690	rs79934486	18	69051316	C	T	-0.00243122	0.00294035	0.41	FALSE	rs79934486	rs79934486	NA	NA	NA	NA	TRUE
CD28+ CD45RA+ CD8+ T cell Absolute Count || id:ebi-a-GCST90001690	rs80194890	10	91332621	G	T	-0.00225315	0.00335626	0.5	FALSE	rs80194890	rs80194890	NA	NA	NA	NA	TRUE
CD28+ CD45RA+ CD8+ T cell Absolute Count || id:ebi-a-GCST90001690	rs9592479	13	67157607	C	G	-0.00345946	0.00226633	0.13	FALSE	rs9592479	rs9592479	NA	NA	NA	NA	TRUE
CD62L on CD62L+ Dendritic Cell || id:ebi-a-GCST90001833	rs11029935	11	27337967	C	T	-0.000775727	0.00203113	0.7	FALSE	rs11029935	rs11029935	NA	NA	NA	NA	TRUE
CD62L on CD62L+ Dendritic Cell || id:ebi-a-GCST90001833	rs112295585	4	55258914	T	C	-0.000631649	0.00256849	0.81	FALSE	rs112295585	rs112295585	NA	NA	NA	NA	TRUE
CD62L on CD62L+ Dendritic Cell || id:ebi-a-GCST90001833	rs113947601	3	32267533	T	C	-0.000933496	0.00130258	0.47	FALSE	rs113947601	rs113947601	NA	NA	NA	NA	TRUE
CD62L on CD62L+ Dendritic Cell || id:ebi-a-GCST90001833	rs115980202	4	42489975	C	G	-0.00603549	0.00298495	0.0430002	FALSE	rs115980202	rs115980202	NA	NA	NA	NA	TRUE
CD62L on CD62L+ Dendritic Cell || id:ebi-a-GCST90001833	rs11692722	2	23715189	G	A	-0.0005347	0.000871573	0.54	FALSE	rs11692722	rs11692722	NA	NA	NA	NA	TRUE
CD62L on CD62L+ Dendritic Cell || id:ebi-a-GCST90001833	rs11773763	7	50271499	T	C	0.00133375	0.000770731	0.0840001	FALSE	rs11773763	rs11773763	NA	NA	NA	NA	TRUE
CD62L on CD62L+ Dendritic Cell || id:ebi-a-GCST90001833	rs12040885	1	167057766	A	G	-0.00194073	0.000725341	0.00749998	TRUE	rs12040885	rs3820389	A	G	A	G	TRUE
CD62L on CD62L+ Dendritic Cell || id:ebi-a-GCST90001833	rs12041883	1	111320129	A	C	0.000473725	0.000999375	0.64	FALSE	rs12041883	rs12041883	NA	NA	NA	NA	TRUE
CD62L on CD62L+ Dendritic Cell || id:ebi-a-GCST90001833	rs12864970	13	26218284	A	C	-0.000753245	0.000726779	0.3	FALSE	rs12864970	rs12864970	NA	NA	NA	NA	TRUE
CD62L on CD62L+ Dendritic Cell || id:ebi-a-GCST90001833	rs133635	22	48708385	C	T	0.000834452	0.00118842	0.48	TRUE	rs133635	rs133636	T	C	C	A	TRUE
CD62L on CD62L+ Dendritic Cell || id:ebi-a-GCST90001833	rs140597204	4	43926627	T	C	-0.00172875	0.00422854	0.68	FALSE	rs140597204	rs140597204	NA	NA	NA	NA	TRUE
CD62L on CD62L+ Dendritic Cell || id:ebi-a-GCST90001833	rs149982484	20	48349220	T	C	0.00271549	0.00268668	0.31	FALSE	rs149982484	rs149982484	NA	NA	NA	NA	TRUE
CD62L on CD62L+ Dendritic Cell || id:ebi-a-GCST90001833	rs150038452	21	27810403	C	G	0.0081796	0.00391447	0.0369999	FALSE	rs150038452	rs150038452	NA	NA	NA	NA	TRUE
CD62L on CD62L+ Dendritic Cell || id:ebi-a-GCST90001833	rs2428305	10	24651970	G	A	0.000419323	0.00108092	0.7	FALSE	rs2428305	rs2428305	NA	NA	NA	NA	TRUE
CD62L on CD62L+ Dendritic Cell || id:ebi-a-GCST90001833	rs35443755	12	20469483	C	G	0.00321971	0.00300965	0.28	FALSE	rs35443755	rs35443755	NA	NA	NA	NA	TRUE
CD62L on CD62L+ Dendritic Cell || id:ebi-a-GCST90001833	rs3917768	1	169572947	G	T	0.000141692	0.000727857	0.85	FALSE	rs3917768	rs3917768	NA	NA	NA	NA	TRUE
CD62L on CD62L+ Dendritic Cell || id:ebi-a-GCST90001833	rs4731265	7	125443474	A	G	-0.00155804	0.000745119	0.0369999	FALSE	rs4731265	rs4731265	NA	NA	NA	NA	TRUE
CD62L on CD62L+ Dendritic Cell || id:ebi-a-GCST90001833	rs58315932	15	79777547	A	G	0.00252757	0.00169176	0.14	FALSE	rs58315932	rs58315932	NA	NA	NA	NA	TRUE
CD62L on CD62L+ Dendritic Cell || id:ebi-a-GCST90001833	rs62236308	3	31286954	T	G	0.000318261	0.00112904	0.780001	FALSE	rs62236308	rs62236308	NA	NA	NA	NA	TRUE
CD62L on CD62L+ Dendritic Cell || id:ebi-a-GCST90001833	rs703648	12	104080975	C	T	-0.000122414	0.00205254	0.95	FALSE	rs703648	rs703648	NA	NA	NA	NA	TRUE
CD62L on CD62L+ Dendritic Cell || id:ebi-a-GCST90001833	rs72997833	11	108363562	A	G	-0.000730329	0.00101208	0.47	FALSE	rs72997833	rs72997833	NA	NA	NA	NA	TRUE
CD62L on CD62L+ Dendritic Cell || id:ebi-a-GCST90001833	rs742800	1	29718191	T	G	0.00241403	0.00230105	0.29	FALSE	rs742800	rs742800	NA	NA	NA	NA	TRUE
CD62L on CD62L+ Dendritic Cell || id:ebi-a-GCST90001833	rs7526645	1	169728916	T	C	0.00158263	0.000731499	0.0299999	FALSE	rs7526645	rs7526645	NA	NA	NA	NA	TRUE
CD62L on CD62L+ Dendritic Cell || id:ebi-a-GCST90001833	rs75307154	20	17824351	T	C	-0.00165235	0.00126861	0.19	FALSE	rs75307154	rs75307154	NA	NA	NA	NA	TRUE
CD62L on CD62L+ Dendritic Cell || id:ebi-a-GCST90001833	rs75943000	3	56956793	C	G	0.000407553	0.000961942	0.67	FALSE	rs75943000	rs75943000	NA	NA	NA	NA	TRUE
CD19 on IgD+ CD38- naive B cell || id:ebi-a-GCST90001727	rs10754999	2	184906937	C	G	-0.000323812	0.0009536	0.73	FALSE	rs10754999	rs10754999	NA	NA	NA	NA	TRUE
CD19 on IgD+ CD38- naive B cell || id:ebi-a-GCST90001727	rs113812519	1	207276336	G	A	0.00160272	0.00264108	0.54	FALSE	rs113812519	rs113812519	NA	NA	NA	NA	TRUE
CD19 on IgD+ CD38- naive B cell || id:ebi-a-GCST90001727	rs117004076	14	97702226	G	A	-0.00166535	0.00257228	0.52	FALSE	rs117004076	rs117004076	NA	NA	NA	NA	TRUE
CD19 on IgD+ CD38- naive B cell || id:ebi-a-GCST90001727	rs11926501	3	9722257	T	C	0.00310107	0.00142847	0.0299999	FALSE	rs11926501	rs11926501	NA	NA	NA	NA	TRUE
CD19 on IgD+ CD38- naive B cell || id:ebi-a-GCST90001727	rs12451409	17	45544856	G	A	-0.00216359	0.00072932	0.00299999	FALSE	rs12451409	rs12451409	NA	NA	NA	NA	TRUE
CD19 on IgD+ CD38- naive B cell || id:ebi-a-GCST90001727	rs142109788	1	149815561	G	A	0.00306499	0.00309367	0.32	FALSE	rs142109788	rs142109788	NA	NA	NA	NA	TRUE
CD19 on IgD+ CD38- naive B cell || id:ebi-a-GCST90001727	rs1687384	9	117088120	C	T	0.00135022	0.000756199	0.0739997	FALSE	rs1687384	rs1687384	NA	NA	NA	NA	TRUE
CD19 on IgD+ CD38- naive B cell || id:ebi-a-GCST90001727	rs16939238	8	77049589	T	G	-0.00150066	0.00178524	0.4	TRUE	rs16939238	rs17840608	T	G	C	A	TRUE
CD19 on IgD+ CD38- naive B cell || id:ebi-a-GCST90001727	rs17637675	16	79029574	G	A	-0.000647236	0.00102703	0.53	FALSE	rs17637675	rs17637675	NA	NA	NA	NA	TRUE
CD19 on IgD+ CD38- naive B cell || id:ebi-a-GCST90001727	rs28721574	6	29709714	G	A	0.00128772	0.00185064	0.49	FALSE	rs28721574	rs28721574	NA	NA	NA	NA	TRUE
CD19 on IgD+ CD38- naive B cell || id:ebi-a-GCST90001727	rs4022330	19	54781843	T	C	-2.90303e-05	0.000740495	0.97	FALSE	rs4022330	rs4022330	NA	NA	NA	NA	TRUE
CD19 on IgD+ CD38- naive B cell || id:ebi-a-GCST90001727	rs402710	5	1320722	T	C	-0.00182	0.000757237	0.016	FALSE	rs402710	rs402710	NA	NA	NA	NA	TRUE
CD19 on IgD+ CD38- naive B cell || id:ebi-a-GCST90001727	rs4074448	15	63888495	A	G	0.000688959	0.00074302	0.35	FALSE	rs4074448	rs4074448	NA	NA	NA	NA	TRUE
CD19 on IgD+ CD38- naive B cell || id:ebi-a-GCST90001727	rs6127744	20	54986274	T	G	-0.000151716	0.00115007	0.9	FALSE	rs6127744	rs6127744	NA	NA	NA	NA	TRUE
CD19 on IgD+ CD38- naive B cell || id:ebi-a-GCST90001727	rs72716013	9	71165158	G	A	0.000297752	0.000856701	0.73	FALSE	rs72716013	rs72716013	NA	NA	NA	NA	TRUE
CD19 on IgD+ CD38- naive B cell || id:ebi-a-GCST90001727	rs75320486	1	206842241	A	G	-0.0017843	0.00362468	0.62	FALSE	rs75320486	rs75320486	NA	NA	NA	NA	TRUE
CD19 on IgD+ CD38- naive B cell || id:ebi-a-GCST90001727	rs75912463	9	133354402	C	T	-0.00447206	0.00322776	0.17	FALSE	rs75912463	rs75912463	NA	NA	NA	NA	TRUE
CD19 on IgD+ CD38- naive B cell || id:ebi-a-GCST90001727	rs78895027	6	112306917	C	T	-0.00301626	0.00146904	0.04	FALSE	rs78895027	rs78895027	NA	NA	NA	NA	TRUE
CD19 on IgD+ CD38- naive B cell || id:ebi-a-GCST90001727	rs80090296	18	42110459	T	C	-0.000939105	0.000972172	0.33	FALSE	rs80090296	rs80090296	NA	NA	NA	NA	TRUE
CD39 on CD39+ CD4+ T cell || id:ebi-a-GCST90002032	rs10882701	10	97741071	C	A	-0.00114801	0.000759799	0.13	FALSE	rs10882701	rs10882701	NA	NA	NA	NA	TRUE
CD39 on CD39+ CD4+ T cell || id:ebi-a-GCST90002032	rs111290040	16	63795817	A	G	-0.00205042	0.00113687	0.0710003	NA	NA	NA	NA	NA	NA	NA	TRUE
CD39 on CD39+ CD4+ T cell || id:ebi-a-GCST90002032	rs114974397	10	101747783	T	G	-0.000350209	0.00304058	0.91	NA	NA	NA	NA	NA	NA	NA	TRUE
CD39 on CD39+ CD4+ T cell || id:ebi-a-GCST90002032	rs11813225	10	95269997	T	A	1.69787e-05	0.000727344	0.98	NA	NA	NA	NA	NA	NA	NA	FALSE
CD39 on CD39+ CD4+ T cell || id:ebi-a-GCST90002032	rs11929716	4	28719206	C	T	0.00291261	0.00119544	0.015	NA	NA	NA	NA	NA	NA	NA	TRUE
CD39 on CD39+ CD4+ T cell || id:ebi-a-GCST90002032	rs12603021	17	3202903	T	C	0.0013819	0.00128428	0.28	NA	NA	NA	NA	NA	NA	NA	TRUE
CD39 on CD39+ CD4+ T cell || id:ebi-a-GCST90002032	rs1410600	10	97070694	T	C	9.09045e-05	0.000721522	0.9	FALSE	rs1410600	rs1410600	NA	NA	NA	NA	TRUE
CD39 on CD39+ CD4+ T cell || id:ebi-a-GCST90002032	rs147765250	7	153196368	T	C	0.0031537	0.00268645	0.24	NA	NA	NA	NA	NA	NA	NA	TRUE
CD39 on CD39+ CD4+ T cell || id:ebi-a-GCST90002032	rs148810393	12	39023475	T	A	-0.00167264	0.00299369	0.58	TRUE	rs148810393	rs151246505	T	A	A	G	TRUE
CD39 on CD39+ CD4+ T cell || id:ebi-a-GCST90002032	rs28687532	7	137130450	C	A	-0.00051567	0.000744324	0.49	NA	NA	NA	NA	NA	NA	NA	TRUE
CD39 on CD39+ CD4+ T cell || id:ebi-a-GCST90002032	rs2886870	3	192616700	G	T	7.18235e-05	0.000728245	0.92	NA	NA	NA	NA	NA	NA	NA	TRUE
CD39 on CD39+ CD4+ T cell || id:ebi-a-GCST90002032	rs2901833	10	96998591	A	G	-0.000538668	0.000736365	0.46	FALSE	rs2901833	rs2901833	NA	NA	NA	NA	TRUE
CD39 on CD39+ CD4+ T cell || id:ebi-a-GCST90002032	rs308035	19	3099555	G	A	-0.000105238	0.000818986	0.9	NA	NA	NA	NA	NA	NA	NA	TRUE
CD39 on CD39+ CD4+ T cell || id:ebi-a-GCST90002032	rs4918960	10	97472570	A	T	7.25781e-05	0.000728296	0.92	FALSE	rs4918960	rs4918960	NA	NA	NA	NA	FALSE
CD39 on CD39+ CD4+ T cell || id:ebi-a-GCST90002032	rs4919025	10	98238843	T	A	-0.000357314	0.000869333	0.68	NA	NA	NA	NA	NA	NA	NA	TRUE
CD39 on CD39+ CD4+ T cell || id:ebi-a-GCST90002032	rs55760306	22	49885801	C	T	-0.00107973	0.000812479	0.18	NA	NA	NA	NA	NA	NA	NA	TRUE
CD39 on CD39+ CD4+ T cell || id:ebi-a-GCST90002032	rs58548334	10	100202987	G	A	-0.00298152	0.0026356	0.26	NA	NA	NA	NA	NA	NA	NA	TRUE
CD39 on CD39+ CD4+ T cell || id:ebi-a-GCST90002032	rs62138982	2	65095286	C	G	-0.000555795	0.00229602	0.81	NA	NA	NA	NA	NA	NA	NA	TRUE
CD39 on CD39+ CD4+ T cell || id:ebi-a-GCST90002032	rs6815832	4	177211552	T	C	0.000438765	0.000880547	0.62	NA	NA	NA	NA	NA	NA	NA	TRUE
CD39 on CD39+ CD4+ T cell || id:ebi-a-GCST90002032	rs7646534	3	62850140	C	G	-0.00113559	0.000793631	0.15	NA	NA	NA	NA	NA	NA	NA	TRUE
CD39 on CD39+ CD4+ T cell || id:ebi-a-GCST90002032	rs79502391	2	75610667	T	G	0.00108833	0.00107724	0.31	NA	NA	NA	NA	NA	NA	NA	TRUE
HLA DR on B cell || id:ebi-a-GCST90002116	rs1021867	2	8599660	G	A	-0.00158279	0.000787744	0.0449997	NA	NA	NA	NA	NA	NA	NA	TRUE
HLA DR on B cell || id:ebi-a-GCST90002116	rs111281233	2	230286959	A	C	-0.000603919	0.00287986	0.83	NA	NA	NA	NA	NA	NA	NA	TRUE
HLA DR on B cell || id:ebi-a-GCST90002116	rs117640098	9	91723702	G	A	-0.000118716	0.00211719	0.96	NA	NA	NA	NA	NA	NA	NA	TRUE
HLA DR on B cell || id:ebi-a-GCST90002116	rs11969859	6	44605416	G	C	-0.00023691	0.000756493	0.75	NA	NA	NA	NA	NA	NA	NA	TRUE
HLA DR on B cell || id:ebi-a-GCST90002116	rs143305120	6	13991643	C	T	0.00314304	0.00220768	0.15	NA	NA	NA	NA	NA	NA	NA	TRUE
HLA DR on B cell || id:ebi-a-GCST90002116	rs144091827	2	69187142	A	G	0.00420767	0.00273166	0.12	NA	NA	NA	NA	NA	NA	NA	TRUE
HLA DR on B cell || id:ebi-a-GCST90002116	rs144782687	4	167696884	G	C	0.00323564	0.00263634	0.22	NA	NA	NA	NA	NA	NA	NA	TRUE
HLA DR on B cell || id:ebi-a-GCST90002116	rs147210938	6	13892767	A	G	0.0026243	0.00337006	0.44	NA	NA	NA	NA	NA	NA	NA	TRUE
HLA DR on B cell || id:ebi-a-GCST90002116	rs17616631	6	12544548	A	G	0.00150303	0.00238077	0.53	NA	NA	NA	NA	NA	NA	NA	TRUE
HLA DR on B cell || id:ebi-a-GCST90002116	rs2286975	16	11114006	A	G	-0.0003291	0.000802901	0.68	NA	NA	NA	NA	NA	NA	NA	TRUE
HLA DR on B cell || id:ebi-a-GCST90002116	rs2511702	8	103704029	G	A	-0.000318045	0.000720596	0.66	NA	NA	NA	NA	NA	NA	NA	TRUE
HLA DR on B cell || id:ebi-a-GCST90002116	rs3869145	6	31851354	A	G	-0.00186089	0.00208146	0.37	NA	NA	NA	NA	NA	NA	NA	TRUE
HLA DR on B cell || id:ebi-a-GCST90002116	rs7192768	16	11004905	C	T	-0.00162477	0.000854857	0.0569994	NA	NA	NA	NA	NA	NA	NA	TRUE
HLA DR on B cell || id:ebi-a-GCST90002116	rs72880510	6	33729188	T	C	-0.000284582	0.00138514	0.84	NA	NA	NA	NA	NA	NA	NA	TRUE
HLA DR on B cell || id:ebi-a-GCST90002116	rs74405933	6	14095755	A	G	0.00127003	0.00170046	0.46	NA	NA	NA	NA	NA	NA	NA	TRUE
HLA DR on B cell || id:ebi-a-GCST90002116	rs76548433	13	77027095	T	C	0.00304421	0.00394253	0.44	NA	NA	NA	NA	NA	NA	NA	TRUE
HLA DR on B cell || id:ebi-a-GCST90002116	rs79709127	9	126838406	T	G	-0.00685823	0.00354436	0.0530005	NA	NA	NA	NA	NA	NA	NA	TRUE
HLA DR on B cell || id:ebi-a-GCST90002116	rs9270599	6	32561656	A	G	0.000495074	0.000726412	0.5	NA	NA	NA	NA	NA	NA	NA	TRUE
HLA DR on B cell || id:ebi-a-GCST90002116	rs9271768	6	32594188	G	A	0.00101404	0.000748158	0.18	FALSE	rs9271768	rs9271768	NA	NA	NA	NA	FALSE
HLA DR on B cell || id:ebi-a-GCST90002116	rs9379818	6	26023206	T	G	0.00133073	0.000728983	0.0680002	NA	NA	NA	NA	NA	NA	NA	TRUE
HLA DR on B cell || id:ebi-a-GCST90002116	rs944963	10	131688008	G	A	-5.93389e-05	0.000730219	0.94	NA	NA	NA	NA	NA	NA	NA	TRUE
CD25++ CD4+ T cell %CD4+ T cell || id:ebi-a-GCST90001505	rs11221698	11	129253988	T	C	-0.000916542	0.000922213	0.32	FALSE	rs11221698	rs11221698	NA	NA	NA	NA	TRUE
CD25++ CD4+ T cell %CD4+ T cell || id:ebi-a-GCST90001505	rs114400243	9	11577096	A	T	0.000612509	0.00320453	0.85	FALSE	rs114400243	rs114400243	NA	NA	NA	NA	TRUE
CD25++ CD4+ T cell %CD4+ T cell || id:ebi-a-GCST90001505	rs11603619	11	12094804	A	G	-0.00127938	0.00252877	0.61	FALSE	rs11603619	rs11603619	NA	NA	NA	NA	TRUE
CD25++ CD4+ T cell %CD4+ T cell || id:ebi-a-GCST90001505	rs116928928	11	32030595	C	T	-0.0066323	0.00334395	0.0470002	FALSE	rs116928928	rs116928928	NA	NA	NA	NA	TRUE
CD25++ CD4+ T cell %CD4+ T cell || id:ebi-a-GCST90001505	rs117614870	17	63857170	T	C	0.000276134	0.00304932	0.93	FALSE	rs117614870	rs117614870	NA	NA	NA	NA	TRUE
CD25++ CD4+ T cell %CD4+ T cell || id:ebi-a-GCST90001505	rs117760133	8	129187397	T	G	-0.001343	0.00202666	0.51	FALSE	rs117760133	rs117760133	NA	NA	NA	NA	TRUE
CD25++ CD4+ T cell %CD4+ T cell || id:ebi-a-GCST90001505	rs12458491	18	35307820	T	A	-0.00081385	0.00144923	0.57	FALSE	rs12458491	rs12458491	NA	NA	NA	NA	TRUE
CD25++ CD4+ T cell %CD4+ T cell || id:ebi-a-GCST90001505	rs12819777	12	39382086	A	G	-0.00137616	0.000810299	0.089	FALSE	rs12819777	rs12819777	NA	NA	NA	NA	TRUE
CD25++ CD4+ T cell %CD4+ T cell || id:ebi-a-GCST90001505	rs140078626	16	28651774	G	C	-0.00102555	0.00164263	0.53	FALSE	rs140078626	rs140078626	NA	NA	NA	NA	TRUE
CD25++ CD4+ T cell %CD4+ T cell || id:ebi-a-GCST90001505	rs140655813	1	163746986	T	C	0.00075253	0.00365482	0.84	FALSE	rs140655813	rs140655813	NA	NA	NA	NA	TRUE
CD25++ CD4+ T cell %CD4+ T cell || id:ebi-a-GCST90001505	rs181741769	1	26999658	C	T	0.00156185	0.00318934	0.62	FALSE	rs181741769	rs181741769	NA	NA	NA	NA	TRUE
CD25++ CD4+ T cell %CD4+ T cell || id:ebi-a-GCST90001505	rs2448157	8	98470579	C	T	-0.000458798	0.00101726	0.649999	FALSE	rs2448157	rs2448157	NA	NA	NA	NA	TRUE
CD25++ CD4+ T cell %CD4+ T cell || id:ebi-a-GCST90001505	rs3732449	3	170198898	T	C	-0.000553366	0.000932343	0.55	FALSE	rs3732449	rs3732449	NA	NA	NA	NA	TRUE
CD25++ CD4+ T cell %CD4+ T cell || id:ebi-a-GCST90001505	rs419099	5	102089442	G	A	0.000462468	0.000726121	0.52	FALSE	rs419099	rs419099	NA	NA	NA	NA	TRUE
CD25++ CD4+ T cell %CD4+ T cell || id:ebi-a-GCST90001505	rs537403506	12	69385641	A	G	0.00488117	0.00389236	0.21	FALSE	rs537403506	rs537403506	NA	NA	NA	NA	TRUE
CD25++ CD4+ T cell %CD4+ T cell || id:ebi-a-GCST90001505	rs56107686	3	189510063	T	C	-0.00190338	0.00136869	0.16	FALSE	rs56107686	rs56107686	NA	NA	NA	NA	TRUE
CD25++ CD4+ T cell %CD4+ T cell || id:ebi-a-GCST90001505	rs6131700	20	15742230	C	G	0.000423846	0.00274843	0.88	FALSE	rs6131700	rs6131700	NA	NA	NA	NA	TRUE
CD25++ CD4+ T cell %CD4+ T cell || id:ebi-a-GCST90001505	rs61839660	10	6094697	T	C	-0.000979609	0.00121425	0.42	FALSE	rs61839660	rs61839660	NA	NA	NA	NA	TRUE
CD25++ CD4+ T cell %CD4+ T cell || id:ebi-a-GCST90001505	rs71479760	10	6183872	A	C	0.000403095	0.000954719	0.67	FALSE	rs71479760	rs71479760	NA	NA	NA	NA	TRUE
CD25++ CD4+ T cell %CD4+ T cell || id:ebi-a-GCST90001505	rs7305147	12	23524261	C	T	-0.000978018	0.000915923	0.29	FALSE	rs7305147	rs7305147	NA	NA	NA	NA	TRUE
CD25++ CD4+ T cell %CD4+ T cell || id:ebi-a-GCST90001505	rs74553250	17	40063525	T	C	0.00108055	0.00232498	0.64	FALSE	rs74553250	rs74553250	NA	NA	NA	NA	TRUE
CD25++ CD4+ T cell %CD4+ T cell || id:ebi-a-GCST90001505	rs7831142	8	1673599	A	G	-1.52446e-05	0.000868561	0.99	FALSE	rs7831142	rs7831142	NA	NA	NA	NA	TRUE
CD25++ CD4+ T cell %CD4+ T cell || id:ebi-a-GCST90001505	rs79327855	3	144158111	T	C	0.00289542	0.00347591	0.4	FALSE	rs79327855	rs79327855	NA	NA	NA	NA	TRUE
CD25++ CD4+ T cell %CD4+ T cell || id:ebi-a-GCST90001505	rs80266752	20	52010540	C	G	-0.00356072	0.00314192	0.26	FALSE	rs80266752	rs80266752	NA	NA	NA	NA	TRUE
CD25++ CD4+ T cell %CD4+ T cell || id:ebi-a-GCST90001505	rs9268791	6	32425135	C	T	0.00143208	0.000735543	0.0519996	TRUE	rs9268791	rs7743415	T	C	C	T	TRUE
CD4+ T cell %T cell || id:ebi-a-GCST90001591	rs11869223	17	33775713	G	C	0.000206418	0.000788623	0.79	FALSE	rs11869223	rs11869223	NA	NA	NA	NA	FALSE
CD4+ T cell %T cell || id:ebi-a-GCST90001591	rs55699240	2	113838725	C	G	0.00035158	0.000815678	0.67	FALSE	rs55699240	rs55699240	NA	NA	NA	NA	TRUE
CD45RA+ CD28- CD8+ T cell %T cell || id:ebi-a-GCST90001700	rs10176830	2	83631928	C	G	0.000276725	0.00238117	0.91	FALSE	rs10176830	rs10176830	NA	NA	NA	NA	TRUE
CD45RA+ CD28- CD8+ T cell %T cell || id:ebi-a-GCST90001700	rs10274897	7	45344881	G	T	0.00719366	0.00364214	0.0479999	FALSE	rs10274897	rs10274897	NA	NA	NA	NA	TRUE
CD45RA+ CD28- CD8+ T cell %T cell || id:ebi-a-GCST90001700	rs10492710	13	98908125	A	G	-0.000593679	0.00262805	0.82	FALSE	rs10492710	rs10492710	NA	NA	NA	NA	TRUE
CD45RA+ CD28- CD8+ T cell %T cell || id:ebi-a-GCST90001700	rs10505739	12	10043518	C	A	0.00360556	0.00635624	0.57	FALSE	rs10505739	rs10505739	NA	NA	NA	NA	TRUE
CD45RA+ CD28- CD8+ T cell %T cell || id:ebi-a-GCST90001700	rs10769706	11	6693054	A	T	-0.00162148	0.00125998	0.2	FALSE	rs10769706	rs10769706	NA	NA	NA	NA	TRUE
CD45RA+ CD28- CD8+ T cell %T cell || id:ebi-a-GCST90001700	rs111065494	7	48369369	T	A	-0.0035636	0.00252652	0.16	FALSE	rs111065494	rs111065494	NA	NA	NA	NA	TRUE
CD45RA+ CD28- CD8+ T cell %T cell || id:ebi-a-GCST90001700	rs111747460	3	74016318	A	G	0.00106871	0.00320569	0.74	FALSE	rs111747460	rs111747460	NA	NA	NA	NA	TRUE
CD45RA+ CD28- CD8+ T cell %T cell || id:ebi-a-GCST90001700	rs111972324	9	38278118	A	C	-0.00386559	0.00186974	0.0389996	FALSE	rs111972324	rs111972324	NA	NA	NA	NA	TRUE
CD45RA+ CD28- CD8+ T cell %T cell || id:ebi-a-GCST90001700	rs11200733	10	85685084	A	G	0.000812936	0.00233376	0.73	FALSE	rs11200733	rs11200733	NA	NA	NA	NA	TRUE
CD45RA+ CD28- CD8+ T cell %T cell || id:ebi-a-GCST90001700	rs112254351	5	169422728	A	G	-0.000836978	0.00376056	0.82	FALSE	rs112254351	rs112254351	NA	NA	NA	NA	TRUE
CD45RA+ CD28- CD8+ T cell %T cell || id:ebi-a-GCST90001700	rs113007178	13	40914557	A	T	-0.00309224	0.00449939	0.49	FALSE	rs113007178	rs113007178	NA	NA	NA	NA	TRUE
CD45RA+ CD28- CD8+ T cell %T cell || id:ebi-a-GCST90001700	rs113598754	18	9944924	G	A	0.00244307	0.00227899	0.28	FALSE	rs113598754	rs113598754	NA	NA	NA	NA	TRUE
CD45RA+ CD28- CD8+ T cell %T cell || id:ebi-a-GCST90001700	rs114219959	3	106957827	T	G	0.00748246	0.00347321	0.0309999	FALSE	rs114219959	rs114219959	NA	NA	NA	NA	TRUE
CD45RA+ CD28- CD8+ T cell %T cell || id:ebi-a-GCST90001700	rs114430346	4	102760648	A	G	-0.00123251	0.00322562	0.7	FALSE	rs114430346	rs114430346	NA	NA	NA	NA	TRUE
CD45RA+ CD28- CD8+ T cell %T cell || id:ebi-a-GCST90001700	rs114581990	2	235962017	G	A	0.00549242	0.00288518	0.0569994	FALSE	rs114581990	rs114581990	NA	NA	NA	NA	TRUE
CD45RA+ CD28- CD8+ T cell %T cell || id:ebi-a-GCST90001700	rs114619811	4	71875684	G	A	0.00353368	0.00345493	0.31	FALSE	rs114619811	rs114619811	NA	NA	NA	NA	TRUE
CD45RA+ CD28- CD8+ T cell %T cell || id:ebi-a-GCST90001700	rs114672498	1	4591565	G	C	0.00160593	0.00286258	0.57	FALSE	rs114672498	rs114672498	NA	NA	NA	NA	TRUE
CD45RA+ CD28- CD8+ T cell %T cell || id:ebi-a-GCST90001700	rs114827401	3	31288457	T	A	0.0014265	0.000939757	0.13	TRUE	rs114827401	rs72858279	T	A	C	T	TRUE
CD45RA+ CD28- CD8+ T cell %T cell || id:ebi-a-GCST90001700	rs115541238	6	44289942	A	G	0.00528363	0.00244867	0.0309999	FALSE	rs115541238	rs115541238	NA	NA	NA	NA	TRUE
CD45RA+ CD28- CD8+ T cell %T cell || id:ebi-a-GCST90001700	rs115715247	5	68399621	T	C	-0.00453649	0.00404084	0.26	FALSE	rs115715247	rs115715247	NA	NA	NA	NA	TRUE
CD45RA+ CD28- CD8+ T cell %T cell || id:ebi-a-GCST90001700	rs11580627	1	207801545	C	T	9.04466e-05	0.00221226	0.97	FALSE	rs11580627	rs11580627	NA	NA	NA	NA	TRUE
CD45RA+ CD28- CD8+ T cell %T cell || id:ebi-a-GCST90001700	rs115879183	3	194347376	G	A	-0.00222266	0.00432989	0.61	FALSE	rs115879183	rs115879183	NA	NA	NA	NA	TRUE
CD45RA+ CD28- CD8+ T cell %T cell || id:ebi-a-GCST90001700	rs115943331	2	240239970	A	G	-0.00398821	0.00482318	0.41	FALSE	rs115943331	rs115943331	NA	NA	NA	NA	TRUE
CD45RA+ CD28- CD8+ T cell %T cell || id:ebi-a-GCST90001700	rs116581718	5	29413612	C	T	0.00012628	0.00258702	0.96	FALSE	rs116581718	rs116581718	NA	NA	NA	NA	TRUE
CD45RA+ CD28- CD8+ T cell %T cell || id:ebi-a-GCST90001700	rs116915023	18	62442252	T	C	0.0044646	0.00264583	0.0920005	FALSE	rs116915023	rs116915023	NA	NA	NA	NA	TRUE
CD45RA+ CD28- CD8+ T cell %T cell || id:ebi-a-GCST90001700	rs116979366	7	31134950	A	T	0.000475113	0.00239756	0.84	FALSE	rs116979366	rs116979366	NA	NA	NA	NA	TRUE
CD45RA+ CD28- CD8+ T cell %T cell || id:ebi-a-GCST90001700	rs117038196	15	60603443	A	G	-0.0015083	0.00210527	0.47	FALSE	rs117038196	rs117038196	NA	NA	NA	NA	TRUE
CD45RA+ CD28- CD8+ T cell %T cell || id:ebi-a-GCST90001700	rs117173207	11	24544063	A	G	-0.000198526	0.00255835	0.94	FALSE	rs117173207	rs117173207	NA	NA	NA	NA	TRUE
CD45RA+ CD28- CD8+ T cell %T cell || id:ebi-a-GCST90001700	rs117284243	11	122918979	T	A	-0.00306819	0.00435449	0.48	FALSE	rs117284243	rs117284243	NA	NA	NA	NA	TRUE
CD45RA+ CD28- CD8+ T cell %T cell || id:ebi-a-GCST90001700	rs117296998	7	33902745	T	C	0.00404223	0.00237145	0.0879995	FALSE	rs117296998	rs117296998	NA	NA	NA	NA	TRUE
CD45RA+ CD28- CD8+ T cell %T cell || id:ebi-a-GCST90001700	rs117469911	7	79791344	A	C	-0.00192118	0.00316177	0.54	FALSE	rs117469911	rs117469911	NA	NA	NA	NA	TRUE
CD45RA+ CD28- CD8+ T cell %T cell || id:ebi-a-GCST90001700	rs117478414	8	56081028	T	C	8.72707e-05	0.00263565	0.97	FALSE	rs117478414	rs117478414	NA	NA	NA	NA	TRUE
CD45RA+ CD28- CD8+ T cell %T cell || id:ebi-a-GCST90001700	rs117692894	7	39587008	T	G	8.94299e-07	0.00253167	1	FALSE	rs117692894	rs117692894	NA	NA	NA	NA	TRUE
CD45RA+ CD28- CD8+ T cell %T cell || id:ebi-a-GCST90001700	rs117708929	6	124879601	C	T	-0.00611314	0.00338851	0.0710003	FALSE	rs117708929	rs117708929	NA	NA	NA	NA	TRUE
CD45RA+ CD28- CD8+ T cell %T cell || id:ebi-a-GCST90001700	rs117785622	12	132283582	T	G	-0.00249944	0.00319797	0.43	FALSE	rs117785622	rs117785622	NA	NA	NA	NA	TRUE
CD45RA+ CD28- CD8+ T cell %T cell || id:ebi-a-GCST90001700	rs117867588	8	15699657	A	G	-0.00107752	0.00215525	0.62	FALSE	rs117867588	rs117867588	NA	NA	NA	NA	TRUE
CD45RA+ CD28- CD8+ T cell %T cell || id:ebi-a-GCST90001700	rs118089863	19	24477916	T	C	-0.0013747	0.00252518	0.59	FALSE	rs118089863	rs118089863	NA	NA	NA	NA	TRUE
CD45RA+ CD28- CD8+ T cell %T cell || id:ebi-a-GCST90001700	rs118180479	20	37027035	C	T	0.00275424	0.00401625	0.49	FALSE	rs118180479	rs118180479	NA	NA	NA	NA	TRUE
CD45RA+ CD28- CD8+ T cell %T cell || id:ebi-a-GCST90001700	rs12068756	1	233943028	C	T	0.0022155	0.00226603	0.33	FALSE	rs12068756	rs12068756	NA	NA	NA	NA	TRUE
CD45RA+ CD28- CD8+ T cell %T cell || id:ebi-a-GCST90001700	rs12279408	11	84269972	T	C	0.00268194	0.00352322	0.450001	FALSE	rs12279408	rs12279408	NA	NA	NA	NA	TRUE
CD45RA+ CD28- CD8+ T cell %T cell || id:ebi-a-GCST90001700	rs12450105	17	54427514	C	T	-0.00349817	0.0025158	0.16	FALSE	rs12450105	rs12450105	NA	NA	NA	NA	TRUE
CD45RA+ CD28- CD8+ T cell %T cell || id:ebi-a-GCST90001700	rs12596264	16	1058881	A	G	-0.00217527	0.00512378	0.67	FALSE	rs12596264	rs12596264	NA	NA	NA	NA	TRUE
CD45RA+ CD28- CD8+ T cell %T cell || id:ebi-a-GCST90001700	rs132751	22	36610967	T	C	-0.000489938	0.00257931	0.85	FALSE	rs132751	rs132751	NA	NA	NA	NA	TRUE
CD45RA+ CD28- CD8+ T cell %T cell || id:ebi-a-GCST90001700	rs137942933	20	33104122	T	G	0.00108625	0.00246365	0.66	FALSE	rs137942933	rs137942933	NA	NA	NA	NA	TRUE
CD45RA+ CD28- CD8+ T cell %T cell || id:ebi-a-GCST90001700	rs138410422	12	93329083	A	G	-0.0038614	0.00339902	0.26	FALSE	rs138410422	rs138410422	NA	NA	NA	NA	TRUE
CD45RA+ CD28- CD8+ T cell %T cell || id:ebi-a-GCST90001700	rs138547687	14	29258015	A	G	0.00168478	0.0038857	0.66	FALSE	rs138547687	rs138547687	NA	NA	NA	NA	TRUE
CD45RA+ CD28- CD8+ T cell %T cell || id:ebi-a-GCST90001700	rs138697156	17	29972138	G	A	0.000742361	0.00249232	0.77	FALSE	rs138697156	rs138697156	NA	NA	NA	NA	TRUE
CD45RA+ CD28- CD8+ T cell %T cell || id:ebi-a-GCST90001700	rs138765259	17	47337653	G	T	0.00097245	0.00226383	0.67	FALSE	rs138765259	rs138765259	NA	NA	NA	NA	TRUE
CD45RA+ CD28- CD8+ T cell %T cell || id:ebi-a-GCST90001700	rs138766897	18	7853372	T	A	-0.000612449	0.0029135	0.83	FALSE	rs138766897	rs138766897	NA	NA	NA	NA	TRUE
CD45RA+ CD28- CD8+ T cell %T cell || id:ebi-a-GCST90001700	rs138901088	9	2524656	A	C	-0.000884184	0.00349774	0.8	TRUE	rs138901088	rs199922661	A	C	A	T	TRUE
CD45RA+ CD28- CD8+ T cell %T cell || id:ebi-a-GCST90001700	rs138937927	16	51095561	T	C	0.00314385	0.00236848	0.18	FALSE	rs138937927	rs138937927	NA	NA	NA	NA	TRUE
CD45RA+ CD28- CD8+ T cell %T cell || id:ebi-a-GCST90001700	rs139329941	3	166969119	T	C	0.00119307	0.00305476	0.7	FALSE	rs139329941	rs139329941	NA	NA	NA	NA	TRUE
CD45RA+ CD28- CD8+ T cell %T cell || id:ebi-a-GCST90001700	rs139898536	12	109036912	T	A	0.00602621	0.00424041	0.16	FALSE	rs139898536	rs139898536	NA	NA	NA	NA	TRUE
CD45RA+ CD28- CD8+ T cell %T cell || id:ebi-a-GCST90001700	rs140963286	1	24640467	T	C	-0.00196016	0.00413076	0.64	FALSE	rs140963286	rs140963286	NA	NA	NA	NA	TRUE
CD45RA+ CD28- CD8+ T cell %T cell || id:ebi-a-GCST90001700	rs140976870	5	120420356	T	C	0.00387879	0.00247512	0.12	FALSE	rs140976870	rs140976870	NA	NA	NA	NA	TRUE
CD45RA+ CD28- CD8+ T cell %T cell || id:ebi-a-GCST90001700	rs141656769	1	58381604	T	G	-0.00490165	0.00358882	0.17	FALSE	rs141656769	rs141656769	NA	NA	NA	NA	TRUE
CD45RA+ CD28- CD8+ T cell %T cell || id:ebi-a-GCST90001700	rs141850210	14	54222912	A	G	0.00153907	0.00252459	0.54	FALSE	rs141850210	rs141850210	NA	NA	NA	NA	TRUE
CD45RA+ CD28- CD8+ T cell %T cell || id:ebi-a-GCST90001700	rs142866937	17	51002048	C	A	0.000748397	0.00275027	0.79	FALSE	rs142866937	rs142866937	NA	NA	NA	NA	TRUE
CD45RA+ CD28- CD8+ T cell %T cell || id:ebi-a-GCST90001700	rs142884906	9	130626387	A	G	-0.00630353	0.00503228	0.21	FALSE	rs142884906	rs142884906	NA	NA	NA	NA	TRUE
CD45RA+ CD28- CD8+ T cell %T cell || id:ebi-a-GCST90001700	rs143129647	10	125841271	T	C	-0.00519093	0.00397591	0.19	FALSE	rs143129647	rs143129647	NA	NA	NA	NA	TRUE
CD45RA+ CD28- CD8+ T cell %T cell || id:ebi-a-GCST90001700	rs143845801	7	84434549	C	G	-0.00273406	0.00494079	0.58	FALSE	rs143845801	rs143845801	NA	NA	NA	NA	TRUE
CD45RA+ CD28- CD8+ T cell %T cell || id:ebi-a-GCST90001700	rs144104650	17	5023557	A	G	0.00151526	0.00286593	0.6	FALSE	rs144104650	rs144104650	NA	NA	NA	NA	TRUE
CD45RA+ CD28- CD8+ T cell %T cell || id:ebi-a-GCST90001700	rs144275943	14	34065832	G	T	0.000794151	0.00277517	0.77	FALSE	rs144275943	rs144275943	NA	NA	NA	NA	TRUE
CD45RA+ CD28- CD8+ T cell %T cell || id:ebi-a-GCST90001700	rs145410896	19	34111992	G	C	-0.000569101	0.00340493	0.87	FALSE	rs145410896	rs145410896	NA	NA	NA	NA	TRUE
CD45RA+ CD28- CD8+ T cell %T cell || id:ebi-a-GCST90001700	rs146171997	5	52147101	G	A	0.000512392	0.00413728	0.9	FALSE	rs146171997	rs146171997	NA	NA	NA	NA	TRUE
CD45RA+ CD28- CD8+ T cell %T cell || id:ebi-a-GCST90001700	rs146627868	2	81365670	A	G	-0.00156974	0.00249621	0.53	FALSE	rs146627868	rs146627868	NA	NA	NA	NA	TRUE
CD45RA+ CD28- CD8+ T cell %T cell || id:ebi-a-GCST90001700	rs146650864	19	22454852	A	G	-0.000135337	0.00280245	0.96	FALSE	rs146650864	rs146650864	NA	NA	NA	NA	TRUE
CD45RA+ CD28- CD8+ T cell %T cell || id:ebi-a-GCST90001700	rs147093663	15	81422902	T	G	-0.00314097	0.00278939	0.26	FALSE	rs147093663	rs147093663	NA	NA	NA	NA	TRUE
CD45RA+ CD28- CD8+ T cell %T cell || id:ebi-a-GCST90001700	rs147107195	12	48190275	T	C	-0.00533825	0.00403929	0.19	FALSE	rs147107195	rs147107195	NA	NA	NA	NA	TRUE
CD45RA+ CD28- CD8+ T cell %T cell || id:ebi-a-GCST90001700	rs147207602	20	41693849	A	G	-0.00158516	0.00417213	0.7	FALSE	rs147207602	rs147207602	NA	NA	NA	NA	TRUE
CD45RA+ CD28- CD8+ T cell %T cell || id:ebi-a-GCST90001700	rs147572731	19	49416171	T	C	-0.00831252	0.00383456	0.0299999	FALSE	rs147572731	rs147572731	NA	NA	NA	NA	TRUE
CD45RA+ CD28- CD8+ T cell %T cell || id:ebi-a-GCST90001700	rs147600774	1	115926543	T	A	-0.0064986	0.00376208	0.0840001	FALSE	rs147600774	rs147600774	NA	NA	NA	NA	TRUE
CD45RA+ CD28- CD8+ T cell %T cell || id:ebi-a-GCST90001700	rs147841321	4	130934266	T	C	-0.00133696	0.00328285	0.68	FALSE	rs147841321	rs147841321	NA	NA	NA	NA	TRUE
CD45RA+ CD28- CD8+ T cell %T cell || id:ebi-a-GCST90001700	rs148658406	3	153311399	T	C	0.000196909	0.00446128	0.96	FALSE	rs148658406	rs148658406	NA	NA	NA	NA	TRUE
CD45RA+ CD28- CD8+ T cell %T cell || id:ebi-a-GCST90001700	rs149021870	4	135635954	G	A	-0.000634451	0.00205989	0.760001	FALSE	rs149021870	rs149021870	NA	NA	NA	NA	TRUE
CD45RA+ CD28- CD8+ T cell %T cell || id:ebi-a-GCST90001700	rs149394991	7	30944767	A	C	0.00317735	0.00381534	0.4	FALSE	rs149394991	rs149394991	NA	NA	NA	NA	TRUE
CD45RA+ CD28- CD8+ T cell %T cell || id:ebi-a-GCST90001700	rs149908314	15	54344919	T	C	3.21159e-06	0.00445934	1	FALSE	rs149908314	rs149908314	NA	NA	NA	NA	TRUE
CD45RA+ CD28- CD8+ T cell %T cell || id:ebi-a-GCST90001700	rs150885241	17	49002799	A	G	0.00133048	0.00393757	0.74	FALSE	rs150885241	rs150885241	NA	NA	NA	NA	TRUE
CD45RA+ CD28- CD8+ T cell %T cell || id:ebi-a-GCST90001700	rs151244510	6	74134014	A	G	0.00220446	0.00223907	0.32	FALSE	rs151244510	rs151244510	NA	NA	NA	NA	TRUE
CD45RA+ CD28- CD8+ T cell %T cell || id:ebi-a-GCST90001700	rs16864501	3	152385976	A	G	-0.00237874	0.00268085	0.37	FALSE	rs16864501	rs16864501	NA	NA	NA	NA	TRUE
CD45RA+ CD28- CD8+ T cell %T cell || id:ebi-a-GCST90001700	rs17524895	8	11660136	T	C	0.00473854	0.00306136	0.12	FALSE	rs17524895	rs17524895	NA	NA	NA	NA	TRUE
CD45RA+ CD28- CD8+ T cell %T cell || id:ebi-a-GCST90001700	rs17791728	20	17556587	C	T	-0.00190712	0.00196212	0.33	FALSE	rs17791728	rs17791728	NA	NA	NA	NA	TRUE
CD45RA+ CD28- CD8+ T cell %T cell || id:ebi-a-GCST90001700	rs180972485	20	24457030	A	G	0.00421245	0.00473826	0.37	FALSE	rs180972485	rs180972485	NA	NA	NA	NA	TRUE
CD45RA+ CD28- CD8+ T cell %T cell || id:ebi-a-GCST90001700	rs183436787	14	41636680	T	C	0.00431918	0.00465513	0.35	FALSE	rs183436787	rs183436787	NA	NA	NA	NA	TRUE
CD45RA+ CD28- CD8+ T cell %T cell || id:ebi-a-GCST90001700	rs184040186	18	1699838	A	T	9.98542e-05	0.00451925	0.98	FALSE	rs184040186	rs184040186	NA	NA	NA	NA	TRUE
CD45RA+ CD28- CD8+ T cell %T cell || id:ebi-a-GCST90001700	rs185587352	3	117384981	A	G	0.00138705	0.00292287	0.64	FALSE	rs185587352	rs185587352	NA	NA	NA	NA	TRUE
CD45RA+ CD28- CD8+ T cell %T cell || id:ebi-a-GCST90001700	rs1879612	15	99398708	C	T	-0.000165868	0.000751273	0.83	FALSE	rs1879612	rs1879612	NA	NA	NA	NA	TRUE
CD45RA+ CD28- CD8+ T cell %T cell || id:ebi-a-GCST90001700	rs188074116	12	19311236	A	G	0.000236061	0.00373518	0.95	FALSE	rs188074116	rs188074116	NA	NA	NA	NA	TRUE
CD45RA+ CD28- CD8+ T cell %T cell || id:ebi-a-GCST90001700	rs189420173	4	4128043	G	T	-0.00191513	0.00233228	0.41	FALSE	rs189420173	rs189420173	NA	NA	NA	NA	TRUE
CD45RA+ CD28- CD8+ T cell %T cell || id:ebi-a-GCST90001700	rs190658660	13	93311613	A	T	-0.00162912	0.00348722	0.64	FALSE	rs190658660	rs190658660	NA	NA	NA	NA	TRUE
CD45RA+ CD28- CD8+ T cell %T cell || id:ebi-a-GCST90001700	rs190764862	7	41180710	T	C	-0.00317168	0.00550063	0.56	TRUE	rs190764862	rs141947617	T	C	C	G	TRUE
CD45RA+ CD28- CD8+ T cell %T cell || id:ebi-a-GCST90001700	rs191923221	19	18858754	A	G	0.0041853	0.00430733	0.33	FALSE	rs191923221	rs191923221	NA	NA	NA	NA	TRUE
CD45RA+ CD28- CD8+ T cell %T cell || id:ebi-a-GCST90001700	rs200198801	19	46387941	A	G	0.000860166	0.00252831	0.73	FALSE	rs200198801	rs200198801	NA	NA	NA	NA	TRUE
CD45RA+ CD28- CD8+ T cell %T cell || id:ebi-a-GCST90001700	rs202047604	1	223112799	C	A	-2.20721e-05	0.00103527	0.98	TRUE	rs202047604	rs2609388	C	A	C	T	TRUE
CD45RA+ CD28- CD8+ T cell %T cell || id:ebi-a-GCST90001700	rs2152857	1	81185936	G	A	0.00393096	0.00255225	0.12	FALSE	rs2152857	rs2152857	NA	NA	NA	NA	TRUE
CD45RA+ CD28- CD8+ T cell %T cell || id:ebi-a-GCST90001700	rs2192500	2	59373057	G	A	0.00243448	0.00295431	0.41	FALSE	rs2192500	rs2192500	NA	NA	NA	NA	TRUE
CD45RA+ CD28- CD8+ T cell %T cell || id:ebi-a-GCST90001700	rs34947488	7	125751	C	G	0.000328888	0.000945644	0.73	FALSE	rs34947488	rs34947488	NA	NA	NA	NA	TRUE
CD45RA+ CD28- CD8+ T cell %T cell || id:ebi-a-GCST90001700	rs375356899	6	165166578	G	A	0.00338197	0.00306375	0.27	FALSE	rs375356899	rs375356899	NA	NA	NA	NA	TRUE
CD45RA+ CD28- CD8+ T cell %T cell || id:ebi-a-GCST90001700	rs449647	19	45408564	T	A	-0.00112725	0.00100037	0.26	FALSE	rs449647	rs449647	NA	NA	NA	NA	TRUE
CD45RA+ CD28- CD8+ T cell %T cell || id:ebi-a-GCST90001700	rs4670265	2	38932777	G	T	0.000270693	0.00072258	0.709999	FALSE	rs4670265	rs4670265	NA	NA	NA	NA	TRUE
CD45RA+ CD28- CD8+ T cell %T cell || id:ebi-a-GCST90001700	rs4796089	17	33814758	C	T	0.000979764	0.00130353	0.450001	FALSE	rs4796089	rs4796089	NA	NA	NA	NA	TRUE
CD45RA+ CD28- CD8+ T cell %T cell || id:ebi-a-GCST90001700	rs4919341	10	101282501	T	A	0.000571077	0.00084382	0.5	FALSE	rs4919341	rs4919341	NA	NA	NA	NA	TRUE
CD45RA+ CD28- CD8+ T cell %T cell || id:ebi-a-GCST90001700	rs59615051	13	114557883	C	T	-0.000769781	0.00164689	0.64	FALSE	rs59615051	rs59615051	NA	NA	NA	NA	TRUE
CD45RA+ CD28- CD8+ T cell %T cell || id:ebi-a-GCST90001700	rs59745713	19	34075835	A	G	0.00395265	0.00303638	0.19	FALSE	rs59745713	rs59745713	NA	NA	NA	NA	TRUE
CD45RA+ CD28- CD8+ T cell %T cell || id:ebi-a-GCST90001700	rs61746209	1	238644579	C	G	-0.00150119	0.00187603	0.42	FALSE	rs61746209	rs61746209	NA	NA	NA	NA	TRUE
CD45RA+ CD28- CD8+ T cell %T cell || id:ebi-a-GCST90001700	rs62218442	22	23072586	A	T	-0.000210746	0.00241542	0.93	FALSE	rs62218442	rs62218442	NA	NA	NA	NA	TRUE
CD45RA+ CD28- CD8+ T cell %T cell || id:ebi-a-GCST90001700	rs62321187	4	120605817	T	C	0.0042426	0.0024294	0.0810009	FALSE	rs62321187	rs62321187	NA	NA	NA	NA	TRUE
CD45RA+ CD28- CD8+ T cell %T cell || id:ebi-a-GCST90001700	rs62491100	7	112589900	T	C	0.00104851	0.00268171	0.7	FALSE	rs62491100	rs62491100	NA	NA	NA	NA	TRUE
CD45RA+ CD28- CD8+ T cell %T cell || id:ebi-a-GCST90001700	rs6982554	8	4172183	C	G	-0.00178354	0.00376704	0.64	FALSE	rs6982554	rs6982554	NA	NA	NA	NA	TRUE
CD45RA+ CD28- CD8+ T cell %T cell || id:ebi-a-GCST90001700	rs7044904	9	16069316	G	A	-0.00172081	0.00253308	0.5	FALSE	rs7044904	rs7044904	NA	NA	NA	NA	TRUE
CD45RA+ CD28- CD8+ T cell %T cell || id:ebi-a-GCST90001700	rs71528265	7	67397567	C	G	-0.00240709	0.00208482	0.25	FALSE	rs71528265	rs71528265	NA	NA	NA	NA	TRUE
CD45RA+ CD28- CD8+ T cell %T cell || id:ebi-a-GCST90001700	rs72719812	8	136875749	G	A	-0.00375213	0.00311599	0.23	FALSE	rs72719812	rs72719812	NA	NA	NA	NA	TRUE
CD45RA+ CD28- CD8+ T cell %T cell || id:ebi-a-GCST90001700	rs72723467	1	175366612	A	G	0.00170929	0.00275549	0.54	FALSE	rs72723467	rs72723467	NA	NA	NA	NA	TRUE
CD45RA+ CD28- CD8+ T cell %T cell || id:ebi-a-GCST90001700	rs72758450	15	69811049	C	T	-0.000819608	0.00323339	0.8	FALSE	rs72758450	rs72758450	NA	NA	NA	NA	TRUE
CD45RA+ CD28- CD8+ T cell %T cell || id:ebi-a-GCST90001700	rs7276763	21	35824714	A	G	0.00103292	0.00147938	0.49	FALSE	rs7276763	rs7276763	NA	NA	NA	NA	TRUE
CD45RA+ CD28- CD8+ T cell %T cell || id:ebi-a-GCST90001700	rs73105597	3	73306180	G	C	-0.00467771	0.00441959	0.29	FALSE	rs73105597	rs73105597	NA	NA	NA	NA	TRUE
CD45RA+ CD28- CD8+ T cell %T cell || id:ebi-a-GCST90001700	rs73129374	12	77297125	A	G	0.000756178	0.00276374	0.780001	FALSE	rs73129374	rs73129374	NA	NA	NA	NA	TRUE
CD45RA+ CD28- CD8+ T cell %T cell || id:ebi-a-GCST90001700	rs73173143	3	177136644	C	T	0.000865513	0.00138148	0.53	FALSE	rs73173143	rs73173143	NA	NA	NA	NA	TRUE
CD45RA+ CD28- CD8+ T cell %T cell || id:ebi-a-GCST90001700	rs73218592	3	109447837	T	C	-0.00106076	0.00249065	0.67	FALSE	rs73218592	rs73218592	NA	NA	NA	NA	TRUE
CD45RA+ CD28- CD8+ T cell %T cell || id:ebi-a-GCST90001700	rs73400437	6	24904561	T	C	-0.00257731	0.00174718	0.14	FALSE	rs73400437	rs73400437	NA	NA	NA	NA	TRUE
CD45RA+ CD28- CD8+ T cell %T cell || id:ebi-a-GCST90001700	rs73719023	6	6986777	C	G	-0.00144264	0.0034706	0.68	FALSE	rs73719023	rs73719023	NA	NA	NA	NA	TRUE
CD45RA+ CD28- CD8+ T cell %T cell || id:ebi-a-GCST90001700	rs73956020	2	129265130	G	C	-0.00449481	0.00284561	0.11	FALSE	rs73956020	rs73956020	NA	NA	NA	NA	FALSE
CD45RA+ CD28- CD8+ T cell %T cell || id:ebi-a-GCST90001700	rs74828441	15	30132737	C	A	0.000683873	0.00269187	0.8	FALSE	rs74828441	rs74828441	NA	NA	NA	NA	TRUE
CD45RA+ CD28- CD8+ T cell %T cell || id:ebi-a-GCST90001700	rs75146333	5	65455207	C	G	0.00169501	0.00336309	0.61	FALSE	rs75146333	rs75146333	NA	NA	NA	NA	TRUE
CD45RA+ CD28- CD8+ T cell %T cell || id:ebi-a-GCST90001700	rs75438005	18	26017285	A	G	-0.000795058	0.00420484	0.85	FALSE	rs75438005	rs75438005	NA	NA	NA	NA	TRUE
CD45RA+ CD28- CD8+ T cell %T cell || id:ebi-a-GCST90001700	rs75600477	20	40197928	G	T	0.00578753	0.00248953	0.02	FALSE	rs75600477	rs75600477	NA	NA	NA	NA	TRUE
CD45RA+ CD28- CD8+ T cell %T cell || id:ebi-a-GCST90001700	rs75772839	10	31530534	T	C	-0.000101636	0.00443073	0.98	FALSE	rs75772839	rs75772839	NA	NA	NA	NA	TRUE
CD45RA+ CD28- CD8+ T cell %T cell || id:ebi-a-GCST90001700	rs76128446	3	192001379	G	A	-0.000113814	0.0011739	0.92	FALSE	rs76128446	rs76128446	NA	NA	NA	NA	TRUE
CD45RA+ CD28- CD8+ T cell %T cell || id:ebi-a-GCST90001700	rs76337573	12	79703102	G	A	3.67941e-05	0.00225045	0.99	FALSE	rs76337573	rs76337573	NA	NA	NA	NA	TRUE
CD45RA+ CD28- CD8+ T cell %T cell || id:ebi-a-GCST90001700	rs76444609	1	249084997	A	G	0.00495249	0.00336399	0.14	FALSE	rs76444609	rs76444609	NA	NA	NA	NA	TRUE
CD45RA+ CD28- CD8+ T cell %T cell || id:ebi-a-GCST90001700	rs76552842	11	83433494	A	G	-0.00270731	0.00269897	0.32	FALSE	rs76552842	rs76552842	NA	NA	NA	NA	TRUE
CD45RA+ CD28- CD8+ T cell %T cell || id:ebi-a-GCST90001700	rs76602542	6	82300125	T	C	-0.000112196	0.00302371	0.97	FALSE	rs76602542	rs76602542	NA	NA	NA	NA	TRUE
CD45RA+ CD28- CD8+ T cell %T cell || id:ebi-a-GCST90001700	rs76942041	13	24658539	A	G	-0.000219787	0.00258651	0.93	FALSE	rs76942041	rs76942041	NA	NA	NA	NA	TRUE
CD45RA+ CD28- CD8+ T cell %T cell || id:ebi-a-GCST90001700	rs77113660	12	83249816	G	A	-0.00497789	0.00348353	0.15	FALSE	rs77113660	rs77113660	NA	NA	NA	NA	TRUE
CD45RA+ CD28- CD8+ T cell %T cell || id:ebi-a-GCST90001700	rs77214871	13	84005540	T	A	0.00159264	0.00332007	0.630001	FALSE	rs77214871	rs77214871	NA	NA	NA	NA	TRUE
CD45RA+ CD28- CD8+ T cell %T cell || id:ebi-a-GCST90001700	rs77467380	16	78664966	T	C	-0.0014297	0.00512592	0.780001	TRUE	rs77467380	rs117593354	T	C	G	A	TRUE
CD45RA+ CD28- CD8+ T cell %T cell || id:ebi-a-GCST90001700	rs77676367	1	27963297	C	T	-0.000827956	0.00256304	0.75	FALSE	rs77676367	rs77676367	NA	NA	NA	NA	TRUE
CD45RA+ CD28- CD8+ T cell %T cell || id:ebi-a-GCST90001700	rs78069205	10	9745112	G	A	-0.00433743	0.00326073	0.18	TRUE	rs78069205	rs61841360	G	A	C	T	TRUE
CD45RA+ CD28- CD8+ T cell %T cell || id:ebi-a-GCST90001700	rs78088167	4	130098084	G	A	0.00494234	0.00258094	0.0560003	FALSE	rs78088167	rs78088167	NA	NA	NA	NA	TRUE
CD45RA+ CD28- CD8+ T cell %T cell || id:ebi-a-GCST90001700	rs7823439	8	16615390	C	T	0.00306724	0.00281909	0.28	FALSE	rs7823439	rs7823439	NA	NA	NA	NA	TRUE
CD45RA+ CD28- CD8+ T cell %T cell || id:ebi-a-GCST90001700	rs78750136	14	26308944	C	T	-0.000479585	0.00252108	0.85	FALSE	rs78750136	rs78750136	NA	NA	NA	NA	TRUE
CD45RA+ CD28- CD8+ T cell %T cell || id:ebi-a-GCST90001700	rs79290306	19	2363095	A	G	0.000205276	0.00339964	0.95	FALSE	rs79290306	rs79290306	NA	NA	NA	NA	TRUE
CD45RA+ CD28- CD8+ T cell %T cell || id:ebi-a-GCST90001700	rs80181351	5	1155401	T	C	-0.0100378	0.00380515	0.00830004	FALSE	rs80181351	rs80181351	NA	NA	NA	NA	TRUE
CD45RA+ CD28- CD8+ T cell %T cell || id:ebi-a-GCST90001700	rs80331554	15	59024203	G	A	0.00369153	0.00290197	0.2	TRUE	rs80331554	rs111699210	G	A	C	T	TRUE
CD45RA+ CD28- CD8+ T cell %T cell || id:ebi-a-GCST90001700	rs8040007	15	101775026	C	G	-0.00134454	0.00091599	0.14	FALSE	rs8040007	rs8040007	NA	NA	NA	NA	TRUE
CD45RA+ CD28- CD8+ T cell %T cell || id:ebi-a-GCST90001700	rs8142081	22	25196811	A	G	-0.00370289	0.001442	0.01	FALSE	rs8142081	rs8142081	NA	NA	NA	NA	TRUE
CD45RA+ CD28- CD8+ T cell %T cell || id:ebi-a-GCST90001700	rs9408992	9	102347204	G	C	0.00292424	0.00421701	0.49	FALSE	rs9408992	rs9408992	NA	NA	NA	NA	TRUE
Resting CD4 regulatory T cell Absolute Count || id:ebi-a-GCST90001480	rs111714509	3	124800996	A	G	0.00356774	0.00292389	0.22	FALSE	rs111714509	rs111714509	NA	NA	NA	NA	TRUE
Resting CD4 regulatory T cell Absolute Count || id:ebi-a-GCST90001480	rs111941642	22	28079761	T	C	-0.00446921	0.00293397	0.13	FALSE	rs111941642	rs111941642	NA	NA	NA	NA	TRUE
Resting CD4 regulatory T cell Absolute Count || id:ebi-a-GCST90001480	rs116794175	1	194010208	C	T	-0.0101597	0.00722842	0.16	FALSE	rs116794175	rs116794175	NA	NA	NA	NA	TRUE
Resting CD4 regulatory T cell Absolute Count || id:ebi-a-GCST90001480	rs11703793	22	27946507	C	T	-0.0019002	0.00190118	0.32	FALSE	rs11703793	rs11703793	NA	NA	NA	NA	TRUE
Resting CD4 regulatory T cell Absolute Count || id:ebi-a-GCST90001480	rs117432559	15	40508902	G	A	-0.00313799	0.00170331	0.0649995	FALSE	rs117432559	rs117432559	NA	NA	NA	NA	TRUE
Resting CD4 regulatory T cell Absolute Count || id:ebi-a-GCST90001480	rs12044365	1	210431761	G	A	-0.000986079	0.00124543	0.43	FALSE	rs12044365	rs12044365	NA	NA	NA	NA	TRUE
Resting CD4 regulatory T cell Absolute Count || id:ebi-a-GCST90001480	rs147199078	7	80542211	C	T	0.00252192	0.00299683	0.4	FALSE	rs147199078	rs147199078	NA	NA	NA	NA	TRUE
Resting CD4 regulatory T cell Absolute Count || id:ebi-a-GCST90001480	rs1618199	6	31275850	A	G	-0.00162307	0.000962412	0.0920005	FALSE	rs1618199	rs1618199	NA	NA	NA	NA	TRUE
Resting CD4 regulatory T cell Absolute Count || id:ebi-a-GCST90001480	rs16922479	10	22863004	C	T	-0.000877436	0.00117442	0.450001	FALSE	rs16922479	rs16922479	NA	NA	NA	NA	TRUE
Resting CD4 regulatory T cell Absolute Count || id:ebi-a-GCST90001480	rs17583875	1	197924770	A	G	0.000610022	0.00251389	0.81	FALSE	rs17583875	rs17583875	NA	NA	NA	NA	TRUE
Resting CD4 regulatory T cell Absolute Count || id:ebi-a-GCST90001480	rs17607399	2	41884212	T	C	0.000377028	0.00133661	0.780001	FALSE	rs17607399	rs17607399	NA	NA	NA	NA	TRUE
Resting CD4 regulatory T cell Absolute Count || id:ebi-a-GCST90001480	rs182630194	7	71331239	A	G	0.000271966	0.00396572	0.95	FALSE	rs182630194	rs182630194	NA	NA	NA	NA	TRUE
Resting CD4 regulatory T cell Absolute Count || id:ebi-a-GCST90001480	rs247636	5	142990496	A	G	0.000551119	0.00213959	0.8	FALSE	rs247636	rs247636	NA	NA	NA	NA	TRUE
Resting CD4 regulatory T cell Absolute Count || id:ebi-a-GCST90001480	rs36058358	6	32636282	A	G	0.00497423	0.00209078	0.017	FALSE	rs36058358	rs36058358	NA	NA	NA	NA	TRUE
Resting CD4 regulatory T cell Absolute Count || id:ebi-a-GCST90001480	rs408686	2	39177320	A	C	0.000481347	0.00130336	0.709999	FALSE	rs408686	rs408686	NA	NA	NA	NA	TRUE
Resting CD4 regulatory T cell Absolute Count || id:ebi-a-GCST90001480	rs6751481	2	38897810	C	T	-7.78544e-05	0.000729401	0.91	FALSE	rs6751481	rs6751481	NA	NA	NA	NA	TRUE
Resting CD4 regulatory T cell Absolute Count || id:ebi-a-GCST90001480	rs72702642	14	99672909	G	A	-0.00240063	0.00204093	0.24	FALSE	rs72702642	rs72702642	NA	NA	NA	NA	TRUE
Resting CD4 regulatory T cell Absolute Count || id:ebi-a-GCST90001480	rs73060045	12	12168131	G	A	-0.00026312	0.00130451	0.84	FALSE	rs73060045	rs73060045	NA	NA	NA	NA	TRUE
Resting CD4 regulatory T cell Absolute Count || id:ebi-a-GCST90001480	rs75958070	11	79203049	C	G	0.0010941	0.0011167	0.33	FALSE	rs75958070	rs75958070	NA	NA	NA	NA	TRUE
Resting CD4 regulatory T cell Absolute Count || id:ebi-a-GCST90001480	rs7787732	7	151861663	C	T	-0.00332114	0.00102057	0.00109999	FALSE	rs7787732	rs7787732	NA	NA	NA	NA	TRUE
Resting CD4 regulatory T cell Absolute Count || id:ebi-a-GCST90001480	rs7899451	10	118980344	G	C	-0.000238527	0.000918824	0.8	FALSE	rs7899451	rs7899451	NA	NA	NA	NA	TRUE
Resting CD4 regulatory T cell Absolute Count || id:ebi-a-GCST90001480	rs79244630	2	130435634	T	C	0.00571064	0.00268522	0.0329997	FALSE	rs79244630	rs79244630	NA	NA	NA	NA	TRUE
Resting CD4 regulatory T cell Absolute Count || id:ebi-a-GCST90001480	rs8088253	18	64904859	G	A	-0.000165869	0.00147709	0.91	FALSE	rs8088253	rs8088253	NA	NA	NA	NA	TRUE
Resting CD4 regulatory T cell Absolute Count || id:ebi-a-GCST90001480	rs9272050	6	32599071	A	G	-0.00298677	0.000740503	5.49997e-05	FALSE	rs9272050	rs9272050	NA	NA	NA	NA	TRUE
Resting CD4 regulatory T cell Absolute Count || id:ebi-a-GCST90001480	rs979640	4	132525794	G	A	0.00011251	0.000756266	0.88	FALSE	rs979640	rs979640	NA	NA	NA	NA	TRUE
CD127 on CD45RA+ CD4+ T cell || id:ebi-a-GCST90001932	rs10089520	8	11686089	C	T	3.9771e-05	0.00090451	0.96	NA	NA	NA	NA	NA	NA	NA	TRUE
CD127 on CD45RA+ CD4+ T cell || id:ebi-a-GCST90001932	rs11567754	5	35872190	A	T	0.000134393	0.00102569	0.9	NA	NA	NA	NA	NA	NA	NA	TRUE
CD127 on CD45RA+ CD4+ T cell || id:ebi-a-GCST90001932	rs138540869	5	62602530	T	C	0.00411645	0.00308329	0.18	NA	NA	NA	NA	NA	NA	NA	TRUE
CD127 on CD45RA+ CD4+ T cell || id:ebi-a-GCST90001932	rs140742144	1	210874433	T	C	-0.000666193	0.00143438	0.64	NA	NA	NA	NA	NA	NA	NA	TRUE
CD127 on CD45RA+ CD4+ T cell || id:ebi-a-GCST90001932	rs144125132	5	160293643	C	T	0.00215655	0.00287661	0.450001	NA	NA	NA	NA	NA	NA	NA	TRUE
CD127 on CD45RA+ CD4+ T cell || id:ebi-a-GCST90001932	rs1573735	16	423696	T	C	-0.000132741	0.000728969	0.86	NA	NA	NA	NA	NA	NA	NA	TRUE
CD127 on CD45RA+ CD4+ T cell || id:ebi-a-GCST90001932	rs180717968	2	204124526	G	A	-0.00152942	0.00299847	0.61	NA	NA	NA	NA	NA	NA	NA	TRUE
CD127 on CD45RA+ CD4+ T cell || id:ebi-a-GCST90001932	rs2059578	11	60066799	C	T	-0.00272647	0.00197266	0.17	NA	NA	NA	NA	NA	NA	NA	TRUE
CD127 on CD45RA+ CD4+ T cell || id:ebi-a-GCST90001932	rs3129891	6	32415080	A	G	-0.00330413	0.000885143	0.000189998	FALSE	rs3129891	rs3129891	NA	NA	NA	NA	TRUE
CD127 on CD45RA+ CD4+ T cell || id:ebi-a-GCST90001932	rs34285518	10	6136107	C	T	-0.000641466	0.000745713	0.39	NA	NA	NA	NA	NA	NA	NA	TRUE
CD127 on CD45RA+ CD4+ T cell || id:ebi-a-GCST90001932	rs6571878	14	39358776	C	T	-0.000674917	0.000947794	0.48	TRUE	rs6571878	rs12889216	T	C	C	T	TRUE
CD127 on CD45RA+ CD4+ T cell || id:ebi-a-GCST90001932	rs6691053	1	173868955	T	C	2.04118e-05	0.00087741	0.98	NA	NA	NA	NA	NA	NA	NA	TRUE
CD127 on CD45RA+ CD4+ T cell || id:ebi-a-GCST90001932	rs6727096	2	161307677	T	A	0.00224219	0.000899652	0.0129999	NA	NA	NA	NA	NA	NA	NA	TRUE
CD127 on CD45RA+ CD4+ T cell || id:ebi-a-GCST90001932	rs67627362	12	63155497	G	A	-0.001936	0.00110194	0.0790005	NA	NA	NA	NA	NA	NA	NA	TRUE
CD127 on CD45RA+ CD4+ T cell || id:ebi-a-GCST90001932	rs6901175	6	32198527	A	G	-0.000797619	0.0010893	0.46	FALSE	rs6901175	rs6901175	NA	NA	NA	NA	TRUE
CD127 on CD45RA+ CD4+ T cell || id:ebi-a-GCST90001932	rs7046475	9	21582326	C	T	-0.000135992	0.000877833	0.88	NA	NA	NA	NA	NA	NA	NA	TRUE
CD127 on CD45RA+ CD4+ T cell || id:ebi-a-GCST90001932	rs7115390	11	10757993	C	T	0.00139341	0.000969683	0.15	NA	NA	NA	NA	NA	NA	NA	TRUE
CD127 on CD45RA+ CD4+ T cell || id:ebi-a-GCST90001932	rs7264992	20	57814866	T	C	0.000533724	0.000734879	0.47	NA	NA	NA	NA	NA	NA	NA	TRUE
CD127 on CD45RA+ CD4+ T cell || id:ebi-a-GCST90001932	rs76683776	16	20131662	C	T	-7.04893e-05	0.00218386	0.97	NA	NA	NA	NA	NA	NA	NA	TRUE
CD127 on CD45RA+ CD4+ T cell || id:ebi-a-GCST90001932	rs9271772	6	32594309	A	G	-0.0010685	0.000932958	0.25	TRUE	rs9271772	rs9271774	G	A	A	C	TRUE
CD127 on CD45RA+ CD4+ T cell || id:ebi-a-GCST90001932	rs930760	2	20806336	T	C	0.00078655	0.000753897	0.3	NA	NA	NA	NA	NA	NA	NA	TRUE
CD62L on CD62L+ plasmacytoid Dendritic Cell || id:ebi-a-GCST90001832	rs111528892	13	27228287	A	G	0.00248947	0.00366721	0.5	FALSE	rs111528892	rs111528892	NA	NA	NA	NA	TRUE
CD62L on CD62L+ plasmacytoid Dendritic Cell || id:ebi-a-GCST90001832	rs11773763	7	50271499	T	C	0.00133375	0.000770731	0.0840001	FALSE	rs11773763	rs11773763	NA	NA	NA	NA	TRUE
CD62L on CD62L+ plasmacytoid Dendritic Cell || id:ebi-a-GCST90001832	rs12040885	1	167057766	A	G	-0.00194073	0.000725341	0.00749998	TRUE	rs12040885	rs3820389	A	G	A	G	TRUE
CD62L on CD62L+ plasmacytoid Dendritic Cell || id:ebi-a-GCST90001832	rs12864970	13	26218284	A	C	-0.000753245	0.000726779	0.3	FALSE	rs12864970	rs12864970	NA	NA	NA	NA	TRUE
CD62L on CD62L+ plasmacytoid Dendritic Cell || id:ebi-a-GCST90001832	rs140893422	9	131575934	A	G	0.000332753	0.00138928	0.81	FALSE	rs140893422	rs140893422	NA	NA	NA	NA	TRUE
CD62L on CD62L+ plasmacytoid Dendritic Cell || id:ebi-a-GCST90001832	rs140935876	2	50758685	C	A	0.0026796	0.00317842	0.4	TRUE	rs140935876	rs74619180	C	A	T	A	TRUE
CD62L on CD62L+ plasmacytoid Dendritic Cell || id:ebi-a-GCST90001832	rs148535663	3	125563415	T	C	-0.001406	0.0014244	0.32	FALSE	rs148535663	rs148535663	NA	NA	NA	NA	TRUE
CD62L on CD62L+ plasmacytoid Dendritic Cell || id:ebi-a-GCST90001832	rs149154085	14	79979025	G	T	-0.00508877	0.00323383	0.12	FALSE	rs149154085	rs149154085	NA	NA	NA	NA	TRUE
CD62L on CD62L+ plasmacytoid Dendritic Cell || id:ebi-a-GCST90001832	rs150038452	21	27810403	C	G	0.0081796	0.00391447	0.0369999	FALSE	rs150038452	rs150038452	NA	NA	NA	NA	TRUE
CD62L on CD62L+ plasmacytoid Dendritic Cell || id:ebi-a-GCST90001832	rs17058091	6	98341767	C	A	0.00299582	0.00265539	0.26	FALSE	rs17058091	rs17058091	NA	NA	NA	NA	TRUE
CD62L on CD62L+ plasmacytoid Dendritic Cell || id:ebi-a-GCST90001832	rs343813	1	111334781	T	A	-0.000307113	0.000840727	0.709999	FALSE	rs343813	rs343813	NA	NA	NA	NA	TRUE
CD62L on CD62L+ plasmacytoid Dendritic Cell || id:ebi-a-GCST90001832	rs3917761	1	169574729	T	G	-0.000219974	0.000869074	0.8	FALSE	rs3917761	rs3917761	NA	NA	NA	NA	TRUE
CD62L on CD62L+ plasmacytoid Dendritic Cell || id:ebi-a-GCST90001832	rs4731265	7	125443474	A	G	-0.00155804	0.000745119	0.0369999	FALSE	rs4731265	rs4731265	NA	NA	NA	NA	TRUE
CD62L on CD62L+ plasmacytoid Dendritic Cell || id:ebi-a-GCST90001832	rs4987358	1	169665551	T	G	0.00209951	0.000812355	0.00980009	FALSE	rs4987358	rs4987358	NA	NA	NA	NA	TRUE
CD62L on CD62L+ plasmacytoid Dendritic Cell || id:ebi-a-GCST90001832	rs613872	18	53210302	T	G	-0.00294916	0.000950915	0.00189998	FALSE	rs613872	rs613872	NA	NA	NA	NA	TRUE
CD62L on CD62L+ plasmacytoid Dendritic Cell || id:ebi-a-GCST90001832	rs62236308	3	31286954	T	G	0.000318261	0.00112904	0.780001	FALSE	rs62236308	rs62236308	NA	NA	NA	NA	TRUE
Effector Memory CD8+ T cell %CD8+ T cell || id:ebi-a-GCST90001555	rs10510244	3	3036671	C	G	-0.00016597	0.00170452	0.92	FALSE	rs10510244	rs10510244	NA	NA	NA	NA	TRUE
Effector Memory CD8+ T cell %CD8+ T cell || id:ebi-a-GCST90001555	rs116760504	3	47546791	A	C	0.00225935	0.00172202	0.19	FALSE	rs116760504	rs116760504	NA	NA	NA	NA	TRUE
Effector Memory CD8+ T cell %CD8+ T cell || id:ebi-a-GCST90001555	rs116794175	1	194010208	C	T	-0.0101597	0.00722842	0.16	FALSE	rs116794175	rs116794175	NA	NA	NA	NA	TRUE
Effector Memory CD8+ T cell %CD8+ T cell || id:ebi-a-GCST90001555	rs117545347	15	98090362	T	G	0.00751561	0.00347168	0.0299999	FALSE	rs117545347	rs117545347	NA	NA	NA	NA	TRUE
Effector Memory CD8+ T cell %CD8+ T cell || id:ebi-a-GCST90001555	rs11896593	2	38925155	C	G	0.000227987	0.000908488	0.8	FALSE	rs11896593	rs11896593	NA	NA	NA	NA	TRUE
Effector Memory CD8+ T cell %CD8+ T cell || id:ebi-a-GCST90001555	rs12952913	17	18020050	T	C	-0.00216796	0.00157144	0.17	FALSE	rs12952913	rs12952913	NA	NA	NA	NA	TRUE
Effector Memory CD8+ T cell %CD8+ T cell || id:ebi-a-GCST90001555	rs14067	13	114110660	G	A	0.00023257	0.000778919	0.77	FALSE	rs14067	rs14067	NA	NA	NA	NA	TRUE
Effector Memory CD8+ T cell %CD8+ T cell || id:ebi-a-GCST90001555	rs146969910	5	171664213	C	T	0.000792122	0.00189294	0.68	FALSE	rs146969910	rs146969910	NA	NA	NA	NA	TRUE
Effector Memory CD8+ T cell %CD8+ T cell || id:ebi-a-GCST90001555	rs1479391	3	61970211	C	T	-0.000357808	0.000865202	0.68	FALSE	rs1479391	rs1479391	NA	NA	NA	NA	TRUE
Effector Memory CD8+ T cell %CD8+ T cell || id:ebi-a-GCST90001555	rs150329295	1	241856210	A	C	0.00854642	0.00365225	0.0189998	FALSE	rs150329295	rs150329295	NA	NA	NA	NA	TRUE
Effector Memory CD8+ T cell %CD8+ T cell || id:ebi-a-GCST90001555	rs150956189	1	214625781	C	T	0.000925429	0.00272844	0.73	FALSE	rs150956189	rs150956189	NA	NA	NA	NA	TRUE
Effector Memory CD8+ T cell %CD8+ T cell || id:ebi-a-GCST90001555	rs17583875	1	197924770	A	G	0.000610022	0.00251389	0.81	FALSE	rs17583875	rs17583875	NA	NA	NA	NA	TRUE
Effector Memory CD8+ T cell %CD8+ T cell || id:ebi-a-GCST90001555	rs17588249	12	43493148	T	C	-0.000276719	0.00108905	0.8	FALSE	rs17588249	rs17588249	NA	NA	NA	NA	TRUE
Effector Memory CD8+ T cell %CD8+ T cell || id:ebi-a-GCST90001555	rs2463509	2	103672986	T	C	0.00123533	0.00209694	0.56	FALSE	rs2463509	rs2463509	NA	NA	NA	NA	TRUE
Effector Memory CD8+ T cell %CD8+ T cell || id:ebi-a-GCST90001555	rs2629830	1	114684259	G	C	2.45131e-07	0.000792502	1	FALSE	rs2629830	rs2629830	NA	NA	NA	NA	TRUE
Effector Memory CD8+ T cell %CD8+ T cell || id:ebi-a-GCST90001555	rs28578699	2	38899155	C	A	0.000714949	0.000732302	0.33	FALSE	rs28578699	rs28578699	NA	NA	NA	NA	TRUE
Effector Memory CD8+ T cell %CD8+ T cell || id:ebi-a-GCST90001555	rs28629976	6	32625221	C	T	0.00375079	0.00185535	0.0430002	FALSE	rs28629976	rs28629976	NA	NA	NA	NA	TRUE
Effector Memory CD8+ T cell %CD8+ T cell || id:ebi-a-GCST90001555	rs4473273	18	27999885	C	T	-0.000694483	0.000770523	0.37	FALSE	rs4473273	rs4473273	NA	NA	NA	NA	TRUE
Effector Memory CD8+ T cell %CD8+ T cell || id:ebi-a-GCST90001555	rs60220946	1	193505625	T	C	0.00204174	0.00291661	0.48	FALSE	rs60220946	rs60220946	NA	NA	NA	NA	TRUE
Effector Memory CD8+ T cell %CD8+ T cell || id:ebi-a-GCST90001555	rs75196020	2	241750301	A	C	-0.00132017	0.000965707	0.17	FALSE	rs75196020	rs75196020	NA	NA	NA	NA	TRUE
Effector Memory CD8+ T cell %CD8+ T cell || id:ebi-a-GCST90001555	rs7709566	5	117881168	G	T	0.000964598	0.000937174	0.3	FALSE	rs7709566	rs7709566	NA	NA	NA	NA	TRUE
Effector Memory CD8+ T cell %CD8+ T cell || id:ebi-a-GCST90001555	rs7867019	9	13378083	T	A	0.0029244	0.00292779	0.32	FALSE	rs7867019	rs7867019	NA	NA	NA	NA	TRUE
Effector Memory CD8+ T cell %CD8+ T cell || id:ebi-a-GCST90001555	rs7903206	10	28349473	T	C	0.000632984	0.00104434	0.54	FALSE	rs7903206	rs7903206	NA	NA	NA	NA	TRUE
CD80 on monocyte || id:ebi-a-GCST90002039	rs10230431	7	116586829	G	A	-0.00123494	0.00148439	0.41	NA	NA	NA	NA	NA	NA	NA	TRUE
CD80 on monocyte || id:ebi-a-GCST90002039	rs10520274	4	175130244	C	G	-0.000746228	0.00153379	0.630001	NA	NA	NA	NA	NA	NA	NA	TRUE
CD80 on monocyte || id:ebi-a-GCST90002039	rs10857716	10	135256327	T	C	0.000259674	0.000791607	0.74	NA	NA	NA	NA	NA	NA	NA	TRUE
CD80 on monocyte || id:ebi-a-GCST90002039	rs113543675	4	190041767	G	C	0.00322522	0.00247924	0.19	NA	NA	NA	NA	NA	NA	NA	TRUE
CD80 on monocyte || id:ebi-a-GCST90002039	rs114253672	3	11967862	C	T	-0.000389393	0.000902374	0.67	NA	NA	NA	NA	NA	NA	NA	TRUE
CD80 on monocyte || id:ebi-a-GCST90002039	rs114839459	1	92412978	T	G	-0.00220942	0.00283651	0.44	NA	NA	NA	NA	NA	NA	NA	TRUE
CD80 on monocyte || id:ebi-a-GCST90002039	rs116371507	3	52895436	T	C	0.00125745	0.00405655	0.760001	NA	NA	NA	NA	NA	NA	NA	TRUE
CD80 on monocyte || id:ebi-a-GCST90002039	rs11764289	7	47373313	C	T	-0.00345167	0.0025502	0.18	NA	NA	NA	NA	NA	NA	NA	TRUE
CD80 on monocyte || id:ebi-a-GCST90002039	rs13254130	8	1679058	T	C	-0.000452051	0.000838749	0.59	NA	NA	NA	NA	NA	NA	NA	TRUE
CD80 on monocyte || id:ebi-a-GCST90002039	rs141264358	1	90530314	C	T	-0.00423446	0.00230749	0.0659994	NA	NA	NA	NA	NA	NA	NA	TRUE
CD80 on monocyte || id:ebi-a-GCST90002039	rs149889574	2	195749242	C	T	0.00178336	0.00286007	0.53	NA	NA	NA	NA	NA	NA	NA	TRUE
CD80 on monocyte || id:ebi-a-GCST90002039	rs35075155	3	53273195	C	T	-0.00194803	0.000788762	0.0140001	NA	NA	NA	NA	NA	NA	NA	TRUE
CD80 on monocyte || id:ebi-a-GCST90002039	rs6764053	3	194102635	T	C	0.000221548	0.000970706	0.82	TRUE	rs6764053	rs6777588	T	C	C	T	TRUE
CD80 on monocyte || id:ebi-a-GCST90002039	rs73154858	3	162785650	A	G	0.000636233	0.00211616	0.760001	NA	NA	NA	NA	NA	NA	NA	TRUE
CD80 on monocyte || id:ebi-a-GCST90002039	rs751724	20	59623127	G	T	0.00105483	0.000782788	0.18	NA	NA	NA	NA	NA	NA	NA	TRUE
CD80 on monocyte || id:ebi-a-GCST90002039	rs758800	3	52529266	C	T	0.000470011	0.0015807	0.77	NA	NA	NA	NA	NA	NA	NA	TRUE
CD80 on monocyte || id:ebi-a-GCST90002039	rs76064946	1	93926697	G	T	-0.00407999	0.00171629	0.017	NA	NA	NA	NA	NA	NA	NA	TRUE
CD80 on monocyte || id:ebi-a-GCST90002039	rs7625554	3	137724122	C	T	0.00194788	0.000749534	0.00940005	NA	NA	NA	NA	NA	NA	NA	TRUE
CD80 on monocyte || id:ebi-a-GCST90002039	rs79015439	1	94803124	T	C	0.00424915	0.00281649	0.13	NA	NA	NA	NA	NA	NA	NA	TRUE
Naive CD8+ T cell %T cell || id:ebi-a-GCST90001553	rs10183338	2	111610816	T	G	7.67111e-06	0.000789814	0.99	FALSE	rs10183338	rs10183338	NA	NA	NA	NA	TRUE
Naive CD8+ T cell %T cell || id:ebi-a-GCST90001553	rs10474365	5	90986313	T	C	-0.00317078	0.00179482	0.0769999	FALSE	rs10474365	rs10474365	NA	NA	NA	NA	TRUE
Naive CD8+ T cell %T cell || id:ebi-a-GCST90001553	rs1064086	2	237034061	A	G	0.00160246	0.000745233	0.032	FALSE	rs1064086	rs1064086	NA	NA	NA	NA	TRUE
Naive CD8+ T cell %T cell || id:ebi-a-GCST90001553	rs112725843	16	28238440	T	C	0.000557063	0.00095109	0.56	FALSE	rs112725843	rs112725843	NA	NA	NA	NA	TRUE
Naive CD8+ T cell %T cell || id:ebi-a-GCST90001553	rs114581570	6	19906546	G	A	-0.000262301	0.00341009	0.94	FALSE	rs114581570	rs114581570	NA	NA	NA	NA	TRUE
Naive CD8+ T cell %T cell || id:ebi-a-GCST90001553	rs11652705	17	41761741	G	A	0.000118741	0.000839332	0.89	FALSE	rs11652705	rs11652705	NA	NA	NA	NA	TRUE
Naive CD8+ T cell %T cell || id:ebi-a-GCST90001553	rs116562707	6	31360602	G	A	0.000467913	0.00221763	0.83	FALSE	rs116562707	rs116562707	NA	NA	NA	NA	TRUE
Naive CD8+ T cell %T cell || id:ebi-a-GCST90001553	rs116590755	2	173592729	T	G	0.00112082	0.00492909	0.82	FALSE	rs116590755	rs116590755	NA	NA	NA	NA	TRUE
Naive CD8+ T cell %T cell || id:ebi-a-GCST90001553	rs116954000	22	40298491	A	T	0.00138333	0.00363165	0.7	FALSE	rs116954000	rs116954000	NA	NA	NA	NA	TRUE
Naive CD8+ T cell %T cell || id:ebi-a-GCST90001553	rs117120215	21	38377520	G	C	-0.00188472	0.00258353	0.47	FALSE	rs117120215	rs117120215	NA	NA	NA	NA	TRUE
Naive CD8+ T cell %T cell || id:ebi-a-GCST90001553	rs11843149	13	24258336	C	T	0.000704533	0.000772872	0.36	FALSE	rs11843149	rs11843149	NA	NA	NA	NA	TRUE
Naive CD8+ T cell %T cell || id:ebi-a-GCST90001553	rs12555210	9	33428882	G	A	0.000640025	0.00209436	0.760001	FALSE	rs12555210	rs12555210	NA	NA	NA	NA	TRUE
Naive CD8+ T cell %T cell || id:ebi-a-GCST90001553	rs13386443	2	111722118	G	A	-0.000958709	0.000732279	0.19	FALSE	rs13386443	rs13386443	NA	NA	NA	NA	TRUE
Naive CD8+ T cell %T cell || id:ebi-a-GCST90001553	rs141596789	7	28687227	C	G	0.00318242	0.00465071	0.49	FALSE	rs141596789	rs141596789	NA	NA	NA	NA	TRUE
Naive CD8+ T cell %T cell || id:ebi-a-GCST90001553	rs143788880	17	57361218	A	G	0.00118055	0.00212994	0.58	FALSE	rs143788880	rs143788880	NA	NA	NA	NA	TRUE
Naive CD8+ T cell %T cell || id:ebi-a-GCST90001553	rs143809235	2	167484735	G	T	0.00152284	0.00298891	0.61	FALSE	rs143809235	rs143809235	NA	NA	NA	NA	TRUE
Naive CD8+ T cell %T cell || id:ebi-a-GCST90001553	rs145607970	6	32624017	A	C	0.00437172	0.00225099	0.0519996	FALSE	rs145607970	rs145607970	NA	NA	NA	NA	TRUE
Naive CD8+ T cell %T cell || id:ebi-a-GCST90001553	rs17685199	15	36405909	C	A	0.000444899	0.00108299	0.68	FALSE	rs17685199	rs17685199	NA	NA	NA	NA	TRUE
Naive CD8+ T cell %T cell || id:ebi-a-GCST90001553	rs17767232	14	65199087	A	G	-0.00261686	0.00209478	0.21	FALSE	rs17767232	rs17767232	NA	NA	NA	NA	TRUE
Naive CD8+ T cell %T cell || id:ebi-a-GCST90001553	rs34742163	17	3040277	C	G	-0.00103122	0.000992203	0.3	FALSE	rs34742163	rs34742163	NA	NA	NA	NA	TRUE
Naive CD8+ T cell %T cell || id:ebi-a-GCST90001553	rs4764066	12	14385601	C	T	0.000652674	0.00137922	0.64	FALSE	rs4764066	rs4764066	NA	NA	NA	NA	TRUE
Naive CD8+ T cell %T cell || id:ebi-a-GCST90001553	rs656841	11	126244173	G	C	8.2744e-05	0.000760632	0.91	FALSE	rs656841	rs656841	NA	NA	NA	NA	TRUE
Naive CD8+ T cell %T cell || id:ebi-a-GCST90001553	rs6833962	4	103558731	T	C	0.00168971	0.00127019	0.18	FALSE	rs6833962	rs6833962	NA	NA	NA	NA	TRUE
Naive CD8+ T cell %T cell || id:ebi-a-GCST90001553	rs72815242	10	29316021	A	G	-0.000232548	0.00113656	0.84	FALSE	rs72815242	rs72815242	NA	NA	NA	NA	TRUE
Naive CD8+ T cell %T cell || id:ebi-a-GCST90001553	rs73328313	14	93019211	T	G	-0.00103896	0.00181174	0.57	FALSE	rs73328313	rs73328313	NA	NA	NA	NA	TRUE
Naive CD8+ T cell %T cell || id:ebi-a-GCST90001553	rs73404248	6	31410352	A	G	-0.000719143	0.00188472	0.7	FALSE	rs73404248	rs73404248	NA	NA	NA	NA	TRUE
Naive CD8+ T cell %T cell || id:ebi-a-GCST90001553	rs8067835	17	31363767	G	A	5.14076e-06	0.000892	1	FALSE	rs8067835	rs8067835	NA	NA	NA	NA	TRUE
Naive CD8+ T cell %T cell || id:ebi-a-GCST90001553	rs8180936	8	61151574	T	C	0.000742821	0.00077725	0.34	FALSE	rs8180936	rs8180936	NA	NA	NA	NA	TRUE
CD39+ resting CD4 regulatory T cell %resting CD4 regulatory T cell || id:ebi-a-GCST90001484	rs10882701	10	97741071	C	A	-0.00114801	0.000759799	0.13	FALSE	rs10882701	rs10882701	NA	NA	NA	NA	TRUE
CD39+ resting CD4 regulatory T cell %resting CD4 regulatory T cell || id:ebi-a-GCST90001484	rs11188306	10	97146712	T	A	0.000220658	0.000740851	0.77	FALSE	rs11188306	rs11188306	NA	NA	NA	NA	TRUE
CD39+ resting CD4 regulatory T cell %resting CD4 regulatory T cell || id:ebi-a-GCST90001484	rs114844216	10	98158952	C	T	-0.00278291	0.00326914	0.39	FALSE	rs114844216	rs114844216	NA	NA	NA	NA	TRUE
CD39+ resting CD4 regulatory T cell %resting CD4 regulatory T cell || id:ebi-a-GCST90001484	rs115328872	1	197921246	A	G	0.000447274	0.00244634	0.85	FALSE	rs115328872	rs115328872	NA	NA	NA	NA	TRUE
CD39+ resting CD4 regulatory T cell %resting CD4 regulatory T cell || id:ebi-a-GCST90001484	rs11676839	2	197121290	C	A	0.00189147	0.000796304	0.0179999	FALSE	rs11676839	rs11676839	NA	NA	NA	NA	TRUE
CD39+ resting CD4 regulatory T cell %resting CD4 regulatory T cell || id:ebi-a-GCST90001484	rs11718018	3	60374028	C	T	-0.000368712	0.000746634	0.62	TRUE	rs11718018	rs9868281	C	T	T	C	TRUE
CD39+ resting CD4 regulatory T cell %resting CD4 regulatory T cell || id:ebi-a-GCST90001484	rs117572834	10	109896541	G	T	0.00395175	0.00396688	0.32	FALSE	rs117572834	rs117572834	NA	NA	NA	NA	TRUE
CD39+ resting CD4 regulatory T cell %resting CD4 regulatory T cell || id:ebi-a-GCST90001484	rs141700904	6	57764436	G	A	0.000508448	0.0029152	0.86	FALSE	rs141700904	rs141700904	NA	NA	NA	NA	TRUE
CD39+ resting CD4 regulatory T cell %resting CD4 regulatory T cell || id:ebi-a-GCST90001484	rs143895795	15	94569845	G	T	-0.00109629	0.00394777	0.780001	FALSE	rs143895795	rs143895795	NA	NA	NA	NA	TRUE
CD39+ resting CD4 regulatory T cell %resting CD4 regulatory T cell || id:ebi-a-GCST90001484	rs183612488	2	97689175	C	T	0.00252074	0.00382125	0.51	FALSE	rs183612488	rs183612488	NA	NA	NA	NA	TRUE
CD39+ resting CD4 regulatory T cell %resting CD4 regulatory T cell || id:ebi-a-GCST90001484	rs1934968	10	96741817	G	A	0.000549344	0.00114327	0.630001	FALSE	rs1934968	rs1934968	NA	NA	NA	NA	TRUE
CD39+ resting CD4 regulatory T cell %resting CD4 regulatory T cell || id:ebi-a-GCST90001484	rs2127464	15	94581009	G	C	-0.00337388	0.00177904	0.0580003	FALSE	rs2127464	rs2127464	NA	NA	NA	NA	TRUE
CD39+ resting CD4 regulatory T cell %resting CD4 regulatory T cell || id:ebi-a-GCST90001484	rs2326054	20	3033175	C	T	0.00183705	0.00108369	0.0899995	FALSE	rs2326054	rs2326054	NA	NA	NA	NA	TRUE
CD39+ resting CD4 regulatory T cell %resting CD4 regulatory T cell || id:ebi-a-GCST90001484	rs2817677	10	98821828	A	G	0.00110395	0.000776924	0.16	FALSE	rs2817677	rs2817677	NA	NA	NA	NA	TRUE
CD39+ resting CD4 regulatory T cell %resting CD4 regulatory T cell || id:ebi-a-GCST90001484	rs4293064	10	107757380	A	C	-0.00248155	0.00143225	0.0830004	FALSE	rs4293064	rs4293064	NA	NA	NA	NA	TRUE
CD39+ resting CD4 regulatory T cell %resting CD4 regulatory T cell || id:ebi-a-GCST90001484	rs4918960	10	97472570	A	T	7.25781e-05	0.000728296	0.92	FALSE	rs4918960	rs4918960	NA	NA	NA	NA	FALSE
CD39+ resting CD4 regulatory T cell %resting CD4 regulatory T cell || id:ebi-a-GCST90001484	rs62416192	6	93571691	T	C	-0.00217285	0.00350546	0.54	FALSE	rs62416192	rs62416192	NA	NA	NA	NA	TRUE
CD39+ resting CD4 regulatory T cell %resting CD4 regulatory T cell || id:ebi-a-GCST90001484	rs7077127	10	18717348	T	G	0.00107313	0.000801111	0.18	FALSE	rs7077127	rs7077127	NA	NA	NA	NA	TRUE
CD39+ resting CD4 regulatory T cell %resting CD4 regulatory T cell || id:ebi-a-GCST90001484	rs72809764	10	97295373	C	A	-0.00219073	0.00211499	0.3	FALSE	rs72809764	rs72809764	NA	NA	NA	NA	TRUE
CD39+ resting CD4 regulatory T cell %resting CD4 regulatory T cell || id:ebi-a-GCST90001484	rs73196633	7	86574111	C	A	0.000500152	0.00126071	0.69	FALSE	rs73196633	rs73196633	NA	NA	NA	NA	TRUE
CD39+ resting CD4 regulatory T cell %resting CD4 regulatory T cell || id:ebi-a-GCST90001484	rs7328393	13	44805761	G	C	-7.68655e-05	0.000733986	0.92	FALSE	rs7328393	rs7328393	NA	NA	NA	NA	TRUE
CD39+ resting CD4 regulatory T cell %resting CD4 regulatory T cell || id:ebi-a-GCST90001484	rs75834156	2	38911130	T	C	-0.000307694	0.00124208	0.8	FALSE	rs75834156	rs75834156	NA	NA	NA	NA	TRUE
CD39+ resting CD4 regulatory T cell %resting CD4 regulatory T cell || id:ebi-a-GCST90001484	rs77718305	2	85424907	T	C	0.000105835	0.00195605	0.96	FALSE	rs77718305	rs77718305	NA	NA	NA	NA	TRUE
CD39+ resting CD4 regulatory T cell %resting CD4 regulatory T cell || id:ebi-a-GCST90001484	rs78809247	8	4556480	T	C	-2.06554e-05	0.0020599	0.99	FALSE	rs78809247	rs78809247	NA	NA	NA	NA	TRUE
CD39+ resting CD4 regulatory T cell %resting CD4 regulatory T cell || id:ebi-a-GCST90001484	rs7963011	12	10389074	T	C	-0.00103598	0.000799117	0.19	FALSE	rs7963011	rs7963011	NA	NA	NA	NA	TRUE
CD45RA- CD28- CD8+ T cell Absolute Count || id:ebi-a-GCST90001695	rs1007033	17	31695774	T	C	0.00104004	0.0015263	0.5	FALSE	rs1007033	rs1007033	NA	NA	NA	NA	TRUE
CD45RA- CD28- CD8+ T cell Absolute Count || id:ebi-a-GCST90001695	rs10759064	9	9405003	G	A	-0.000187345	0.000735136	0.8	FALSE	rs10759064	rs10759064	NA	NA	NA	NA	TRUE
CD45RA- CD28- CD8+ T cell Absolute Count || id:ebi-a-GCST90001695	rs111456999	8	3156062	A	G	0.00279853	0.00232402	0.23	FALSE	rs111456999	rs111456999	NA	NA	NA	NA	TRUE
CD45RA- CD28- CD8+ T cell Absolute Count || id:ebi-a-GCST90001695	rs111731860	5	175121768	T	C	-0.00228857	0.00426721	0.59	FALSE	rs111731860	rs111731860	NA	NA	NA	NA	TRUE
CD45RA- CD28- CD8+ T cell Absolute Count || id:ebi-a-GCST90001695	rs111953852	14	84194540	G	A	0.00128007	0.00240292	0.59	FALSE	rs111953852	rs111953852	NA	NA	NA	NA	TRUE
CD45RA- CD28- CD8+ T cell Absolute Count || id:ebi-a-GCST90001695	rs111978771	1	21025910	C	T	0.0027328	0.00302662	0.37	FALSE	rs111978771	rs111978771	NA	NA	NA	NA	TRUE
CD45RA- CD28- CD8+ T cell Absolute Count || id:ebi-a-GCST90001695	rs111981818	4	2899648	G	A	-0.00312544	0.00357949	0.38	FALSE	rs111981818	rs111981818	NA	NA	NA	NA	TRUE
CD45RA- CD28- CD8+ T cell Absolute Count || id:ebi-a-GCST90001695	rs112028149	4	60775910	T	C	0.00115444	0.00291445	0.69	FALSE	rs112028149	rs112028149	NA	NA	NA	NA	TRUE
CD45RA- CD28- CD8+ T cell Absolute Count || id:ebi-a-GCST90001695	rs11232730	11	81281823	A	C	0.000879132	0.001103	0.43	FALSE	rs11232730	rs11232730	NA	NA	NA	NA	TRUE
CD45RA- CD28- CD8+ T cell Absolute Count || id:ebi-a-GCST90001695	rs112545773	3	141081402	A	G	-0.00262146	0.00255625	0.31	FALSE	rs112545773	rs112545773	NA	NA	NA	NA	TRUE
CD45RA- CD28- CD8+ T cell Absolute Count || id:ebi-a-GCST90001695	rs112568609	15	27818525	T	C	-0.00193775	0.00245941	0.43	FALSE	rs112568609	rs112568609	NA	NA	NA	NA	TRUE
CD45RA- CD28- CD8+ T cell Absolute Count || id:ebi-a-GCST90001695	rs112785730	2	127831527	A	G	0.00153764	0.0029154	0.6	FALSE	rs112785730	rs112785730	NA	NA	NA	NA	TRUE
CD45RA- CD28- CD8+ T cell Absolute Count || id:ebi-a-GCST90001695	rs112839187	2	238422350	A	G	0.0109905	0.00495157	0.0259998	FALSE	rs112839187	rs112839187	NA	NA	NA	NA	TRUE
CD45RA- CD28- CD8+ T cell Absolute Count || id:ebi-a-GCST90001695	rs112857714	6	148462118	T	C	0.00201334	0.00413611	0.630001	FALSE	rs112857714	rs112857714	NA	NA	NA	NA	TRUE
CD45RA- CD28- CD8+ T cell Absolute Count || id:ebi-a-GCST90001695	rs113432575	21	30128360	T	C	-0.000835533	0.003682	0.82	FALSE	rs113432575	rs113432575	NA	NA	NA	NA	TRUE
CD45RA- CD28- CD8+ T cell Absolute Count || id:ebi-a-GCST90001695	rs113447030	9	124865332	A	G	0.000325603	0.00173718	0.85	FALSE	rs113447030	rs113447030	NA	NA	NA	NA	TRUE
CD45RA- CD28- CD8+ T cell Absolute Count || id:ebi-a-GCST90001695	rs113759128	1	28458334	T	C	-0.0019277	0.00461368	0.68	FALSE	rs113759128	rs113759128	NA	NA	NA	NA	TRUE
CD45RA- CD28- CD8+ T cell Absolute Count || id:ebi-a-GCST90001695	rs113819655	13	100586942	T	C	0.000806771	0.00337603	0.81	FALSE	rs113819655	rs113819655	NA	NA	NA	NA	TRUE
CD45RA- CD28- CD8+ T cell Absolute Count || id:ebi-a-GCST90001695	rs114057146	3	190504703	T	A	-0.00206203	0.00321217	0.52	FALSE	rs114057146	rs114057146	NA	NA	NA	NA	TRUE
CD45RA- CD28- CD8+ T cell Absolute Count || id:ebi-a-GCST90001695	rs114109475	4	47216939	A	G	0.000973299	0.00302863	0.75	FALSE	rs114109475	rs114109475	NA	NA	NA	NA	TRUE
CD45RA- CD28- CD8+ T cell Absolute Count || id:ebi-a-GCST90001695	rs114128029	5	79070021	T	C	-0.00199565	0.0033393	0.55	FALSE	rs114128029	rs114128029	NA	NA	NA	NA	TRUE
CD45RA- CD28- CD8+ T cell Absolute Count || id:ebi-a-GCST90001695	rs114216104	5	140131486	T	C	0.00159523	0.00292999	0.59	FALSE	rs114216104	rs114216104	NA	NA	NA	NA	TRUE
CD45RA- CD28- CD8+ T cell Absolute Count || id:ebi-a-GCST90001695	rs114507999	1	21892266	A	G	-0.00214989	0.00266482	0.42	FALSE	rs114507999	rs114507999	NA	NA	NA	NA	TRUE
CD45RA- CD28- CD8+ T cell Absolute Count || id:ebi-a-GCST90001695	rs114619811	4	71875684	G	A	0.00353368	0.00345493	0.31	FALSE	rs114619811	rs114619811	NA	NA	NA	NA	TRUE
CD45RA- CD28- CD8+ T cell Absolute Count || id:ebi-a-GCST90001695	rs114763811	2	191457823	A	C	-0.00381411	0.00418402	0.36	TRUE	rs114763811	rs115056299	A	C	G	A	TRUE
CD45RA- CD28- CD8+ T cell Absolute Count || id:ebi-a-GCST90001695	rs114801643	6	66316172	A	C	0.00163323	0.00247705	0.51	FALSE	rs114801643	rs114801643	NA	NA	NA	NA	TRUE
CD45RA- CD28- CD8+ T cell Absolute Count || id:ebi-a-GCST90001695	rs114918537	5	2669980	A	G	-0.00350048	0.00356439	0.33	FALSE	rs114918537	rs114918537	NA	NA	NA	NA	TRUE
CD45RA- CD28- CD8+ T cell Absolute Count || id:ebi-a-GCST90001695	rs115379408	6	18617129	A	G	-0.00695773	0.00328388	0.0340001	FALSE	rs115379408	rs115379408	NA	NA	NA	NA	TRUE
CD45RA- CD28- CD8+ T cell Absolute Count || id:ebi-a-GCST90001695	rs115445664	3	126486072	G	A	0.00469593	0.00330274	0.16	FALSE	rs115445664	rs115445664	NA	NA	NA	NA	TRUE
CD45RA- CD28- CD8+ T cell Absolute Count || id:ebi-a-GCST90001695	rs115485721	6	65783601	A	T	0.0016145	0.00155311	0.3	FALSE	rs115485721	rs115485721	NA	NA	NA	NA	TRUE
CD45RA- CD28- CD8+ T cell Absolute Count || id:ebi-a-GCST90001695	rs115486816	1	56588047	A	G	-0.00383274	0.00328456	0.24	FALSE	rs115486816	rs115486816	NA	NA	NA	NA	TRUE
CD45RA- CD28- CD8+ T cell Absolute Count || id:ebi-a-GCST90001695	rs115546994	5	159062854	T	A	-0.00302289	0.00393379	0.44	FALSE	rs115546994	rs115546994	NA	NA	NA	NA	TRUE
CD45RA- CD28- CD8+ T cell Absolute Count || id:ebi-a-GCST90001695	rs115569583	5	145810889	T	C	0.00199872	0.00317501	0.53	FALSE	rs115569583	rs115569583	NA	NA	NA	NA	TRUE
CD45RA- CD28- CD8+ T cell Absolute Count || id:ebi-a-GCST90001695	rs115879183	3	194347376	G	A	-0.00222266	0.00432989	0.61	FALSE	rs115879183	rs115879183	NA	NA	NA	NA	TRUE
CD45RA- CD28- CD8+ T cell Absolute Count || id:ebi-a-GCST90001695	rs115928015	4	156055689	C	G	0.000992137	0.00369644	0.79	FALSE	rs115928015	rs115928015	NA	NA	NA	NA	TRUE
[truncated: 10,496 more rows]
