# Supplementary material for: Causal relationship between immune cells and prostate cancer: a Mendelian randomization study
Source: Front Cell Dev Biol. 2024 Mar 19;12:1381920. doi: 10.3389/fcell.2024.1381920 (PMC10985200; doi:10.3389/fcell.2024.1381920)
Supplement: Supplementary file 2 [file Table3.XLSX]

## Sheet: Sheet1
Supplementary Table 3: MR analysis of immune cell on Prostate cancer.
exposure	method	nsnp	b	se	pval	or	or_lci95	or_uci95
IgD+ B cell %B cell || id:ebi-a-GCST90001391	MR Egger	17	-0.000922365	0.00171206	0.597968	0.999078	0.995731	1.00244
IgD+ B cell %B cell || id:ebi-a-GCST90001391	Weighted median	17	-0.000268963	0.00131724	0.838207	0.999731	0.997153	1.00232
IgD+ B cell %B cell || id:ebi-a-GCST90001391	Inverse variance weighted	17	-0.00112395	0.00110751	0.310182	0.998877	0.996711	1.00105
IgD+ B cell %B cell || id:ebi-a-GCST90001391	Simple mode	17	-0.00101345	0.00195895	0.611995	0.998987	0.995159	1.00283
IgD+ B cell %B cell || id:ebi-a-GCST90001391	Weighted mode	17	-0.000798084	0.00121195	0.519575	0.999202	0.996832	1.00158
IgD+ CD38+ B cell Absolute Count || id:ebi-a-GCST90001392	MR Egger	30	0.0001336	0.00058622	0.821379	1.00013	0.998985	1.00128
IgD+ CD38+ B cell Absolute Count || id:ebi-a-GCST90001392	Weighted median	30	3.45545e-05	0.000759495	0.963711	1.00003	0.998547	1.00152
IgD+ CD38+ B cell Absolute Count || id:ebi-a-GCST90001392	Inverse variance weighted	30	0.000495371	0.000509859	0.331257	1.0005	0.999496	1.0015
IgD+ CD38+ B cell Absolute Count || id:ebi-a-GCST90001392	Simple mode	30	0.000536476	0.00147713	0.719098	1.00054	0.997644	1.00344
IgD+ CD38+ B cell Absolute Count || id:ebi-a-GCST90001392	Weighted mode	30	0.000133456	0.000591903	0.823195	1.00013	0.998974	1.00129
IgD+ CD38dim B cell %B cell || id:ebi-a-GCST90001393	MR Egger	16	-0.0015032	0.00249234	0.556069	0.998498	0.993632	1.00339
IgD+ CD38dim B cell %B cell || id:ebi-a-GCST90001393	Weighted median	16	-0.000640987	0.00202635	0.751755	0.999359	0.995398	1.00334
IgD+ CD38dim B cell %B cell || id:ebi-a-GCST90001393	Inverse variance weighted	16	-0.000821336	0.00139797	0.556854	0.999179	0.996445	1.00192
IgD+ CD38dim B cell %B cell || id:ebi-a-GCST90001393	Simple mode	16	0.000466989	0.00330024	0.889357	1.00047	0.994016	1.00696
IgD+ CD38dim B cell %B cell || id:ebi-a-GCST90001393	Weighted mode	16	3.90479e-05	0.002434	0.987412	1.00004	0.99528	1.00482
IgD+ CD38dim B cell Absolute Count || id:ebi-a-GCST90001394	MR Egger	23	-0.000845734	0.000665548	0.217721	0.999155	0.997852	1.00046
IgD+ CD38dim B cell Absolute Count || id:ebi-a-GCST90001394	Weighted median	23	-0.000413423	0.000705075	0.557638	0.999587	0.998206	1.00097
IgD+ CD38dim B cell Absolute Count || id:ebi-a-GCST90001394	Inverse variance weighted	23	-9.63535e-05	0.000605895	0.873648	0.999904	0.998717	1.00109
IgD+ CD38dim B cell Absolute Count || id:ebi-a-GCST90001394	Simple mode	23	0.000129868	0.00117274	0.912827	1.00013	0.997834	1.00243
IgD+ CD38dim B cell Absolute Count || id:ebi-a-GCST90001394	Weighted mode	23	-0.000424176	0.000629582	0.507493	0.999576	0.998343	1.00081
IgD+ CD38- B cell %B cell || id:ebi-a-GCST90001395	MR Egger	22	-0.000593781	0.00110268	0.596183	0.999406	0.997249	1.00157
IgD+ CD38- B cell %B cell || id:ebi-a-GCST90001395	Weighted median	22	-0.00117381	0.0012575	0.350589	0.998827	0.996368	1.00129
IgD+ CD38- B cell %B cell || id:ebi-a-GCST90001395	Inverse variance weighted	22	-0.000849798	0.000861181	0.323749	0.999151	0.997466	1.00084
IgD+ CD38- B cell %B cell || id:ebi-a-GCST90001395	Simple mode	22	-0.00108381	0.00237614	0.652984	0.998917	0.994275	1.00358
IgD+ CD38- B cell %B cell || id:ebi-a-GCST90001395	Weighted mode	22	-0.00129435	0.0011086	0.256074	0.998706	0.996539	1.00088
IgD+ CD38- B cell Absolute Count || id:ebi-a-GCST90001396	MR Egger	17	0.00361928	0.00393689	0.372473	1.00363	0.995911	1.0114
IgD+ CD38- B cell Absolute Count || id:ebi-a-GCST90001396	Weighted median	17	0.00150533	0.00207137	0.467392	1.00151	0.997449	1.00558
IgD+ CD38- B cell Absolute Count || id:ebi-a-GCST90001396	Inverse variance weighted	17	0.000282378	0.00157017	0.857278	1.00028	0.997209	1.00337
IgD+ CD38- B cell Absolute Count || id:ebi-a-GCST90001396	Simple mode	17	0.00288571	0.00363078	0.438367	1.00289	0.995778	1.01005
IgD+ CD38- B cell Absolute Count || id:ebi-a-GCST90001396	Weighted mode	17	0.00174311	0.00297984	0.566729	1.00174	0.995911	1.00761
Unswitched memory B cell %B cell || id:ebi-a-GCST90001397	MR Egger	30	0.000169382	0.00142695	0.906359	1.00017	0.997376	1.00297
Unswitched memory B cell %B cell || id:ebi-a-GCST90001397	Weighted median	30	-0.00176624	0.0012494	0.157458	0.998235	0.995794	1.00068
Unswitched memory B cell %B cell || id:ebi-a-GCST90001397	Inverse variance weighted	30	-0.00136961	0.000886081	0.122179	0.998631	0.996898	1.00037
Unswitched memory B cell %B cell || id:ebi-a-GCST90001397	Simple mode	30	-0.00187135	0.00201044	0.359633	0.99813	0.994205	1.00207
Unswitched memory B cell %B cell || id:ebi-a-GCST90001397	Weighted mode	30	-0.00151946	0.00135608	0.271704	0.998482	0.995831	1.00114
Unswitched memory B cell Absolute Count || id:ebi-a-GCST90001398	MR Egger	20	0.00220693	0.0017961	0.234995	1.00221	0.998687	1.00574
Unswitched memory B cell Absolute Count || id:ebi-a-GCST90001398	Weighted median	20	0.00197277	0.00176539	0.263794	1.00197	0.998514	1.00545
Unswitched memory B cell Absolute Count || id:ebi-a-GCST90001398	Inverse variance weighted	20	-0.000172368	0.0011912	0.884947	0.999828	0.997496	1.00216
Unswitched memory B cell Absolute Count || id:ebi-a-GCST90001398	Simple mode	20	-0.00322958	0.00340827	0.355245	0.996776	0.990139	1.00346
Unswitched memory B cell Absolute Count || id:ebi-a-GCST90001398	Weighted mode	20	0.00293804	0.00192888	0.144183	1.00294	0.999158	1.00674
IgD- CD27- B cell %B cell || id:ebi-a-GCST90001399	MR Egger	15	0.00364865	0.0022945	0.135811	1.00366	0.999152	1.00818
IgD- CD27- B cell %B cell || id:ebi-a-GCST90001399	Weighted median	15	0.00230195	0.00175102	0.188633	1.0023	0.998871	1.00575
IgD- CD27- B cell %B cell || id:ebi-a-GCST90001399	Inverse variance weighted	15	0.000369308	0.00130613	0.777368	1.00037	0.997812	1.00293
IgD- CD27- B cell %B cell || id:ebi-a-GCST90001399	Simple mode	15	0.00375962	0.00338766	0.285785	1.00377	0.997124	1.01045
IgD- CD27- B cell %B cell || id:ebi-a-GCST90001399	Weighted mode	15	0.00298999	0.00202369	0.161684	1.00299	0.999024	1.00698
IgD+ B cell Absolute Count || id:ebi-a-GCST90001400	MR Egger	17	3.83637e-05	0.000801673	0.962463	1.00004	0.998468	1.00161
IgD+ B cell Absolute Count || id:ebi-a-GCST90001400	Weighted median	17	6.37007e-05	0.000829264	0.93877	1.00006	0.99844	1.00169
IgD+ B cell Absolute Count || id:ebi-a-GCST90001400	Inverse variance weighted	17	4.30954e-05	0.000631829	0.945621	1.00004	0.998805	1.00128
IgD+ B cell Absolute Count || id:ebi-a-GCST90001400	Simple mode	17	-0.000220125	0.00157414	0.890533	0.99978	0.9967	1.00287
IgD+ B cell Absolute Count || id:ebi-a-GCST90001400	Weighted mode	17	9.40317e-05	0.000766455	0.903885	1.00009	0.998593	1.0016
IgD- CD27- B cell Absolute Count || id:ebi-a-GCST90001401	MR Egger	25	-0.00161419	0.0024699	0.519886	0.998387	0.993566	1.00323
IgD- CD27- B cell Absolute Count || id:ebi-a-GCST90001401	Weighted median	25	-0.00194141	0.001611	0.228167	0.99806	0.994914	1.00122
IgD- CD27- B cell Absolute Count || id:ebi-a-GCST90001401	Inverse variance weighted	25	-0.00031987	0.00112742	0.776626	0.99968	0.997474	1.00189
IgD- CD27- B cell Absolute Count || id:ebi-a-GCST90001401	Simple mode	25	-0.00341937	0.00258547	0.198456	0.996586	0.991549	1.00165
IgD- CD27- B cell Absolute Count || id:ebi-a-GCST90001401	Weighted mode	25	-0.00206987	0.00183258	0.269858	0.997932	0.994354	1.00152
Switched memory B cell %B cell || id:ebi-a-GCST90001402	MR Egger	14	0.000609149	0.00173945	0.732262	1.00061	0.997204	1.00403
Switched memory B cell %B cell || id:ebi-a-GCST90001402	Weighted median	14	0.000110493	0.00150421	0.941444	1.00011	0.997166	1.00306
Switched memory B cell %B cell || id:ebi-a-GCST90001402	Inverse variance weighted	14	0.00145474	0.00116801	0.212955	1.00146	0.999166	1.00375
Switched memory B cell %B cell || id:ebi-a-GCST90001402	Simple mode	14	0.000229089	0.00207351	0.913713	1.00023	0.996172	1.0043
Switched memory B cell %B cell || id:ebi-a-GCST90001402	Weighted mode	14	0.000298499	0.00136516	0.830315	1.0003	0.997626	1.00298
Switched memory B cell Absolute Count || id:ebi-a-GCST90001403	MR Egger	22	0.00267117	0.00223597	0.246205	1.00267	0.99829	1.00708
Switched memory B cell Absolute Count || id:ebi-a-GCST90001403	Weighted median	22	8.78558e-05	0.00178138	0.960665	1.00009	0.996602	1.00359
Switched memory B cell Absolute Count || id:ebi-a-GCST90001403	Inverse variance weighted	22	0.000625786	0.0013321	0.638517	1.00063	0.998017	1.00324
Switched memory B cell Absolute Count || id:ebi-a-GCST90001403	Simple mode	22	-4.1002e-05	0.00313818	0.989699	0.999959	0.993827	1.00613
Switched memory B cell Absolute Count || id:ebi-a-GCST90001403	Weighted mode	22	-4.1002e-05	0.00262517	0.987686	0.999959	0.994827	1.00512
Plasma Blast-Plasma Cell %B cell || id:ebi-a-GCST90001404	MR Egger	26	0.000944117	0.00106713	0.385083	1.00094	0.998853	1.00304
Plasma Blast-Plasma Cell %B cell || id:ebi-a-GCST90001404	Weighted median	26	0.000618482	0.00111134	0.577855	1.00062	0.998441	1.0028
Plasma Blast-Plasma Cell %B cell || id:ebi-a-GCST90001404	Inverse variance weighted	26	0.000250633	0.000774786	0.746326	1.00025	0.998733	1.00177
Plasma Blast-Plasma Cell %B cell || id:ebi-a-GCST90001404	Simple mode	26	0.001005	0.00191351	0.604063	1.00101	0.997258	1.00477
Plasma Blast-Plasma Cell %B cell || id:ebi-a-GCST90001404	Weighted mode	26	0.000601306	0.00102467	0.562582	1.0006	0.998594	1.00261
Plasma Blast-Plasma Cell Absolute Count || id:ebi-a-GCST90001405	MR Egger	22	-0.00192583	0.00160207	0.24337	0.998076	0.994947	1.00121
Plasma Blast-Plasma Cell Absolute Count || id:ebi-a-GCST90001405	Weighted median	22	-0.00209506	0.00107353	0.0509892	0.997907	0.99581	1.00001
Plasma Blast-Plasma Cell Absolute Count || id:ebi-a-GCST90001405	Inverse variance weighted	22	-0.00105451	0.00130239	0.418127	0.998946	0.996399	1.0015
Plasma Blast-Plasma Cell Absolute Count || id:ebi-a-GCST90001405	Simple mode	22	-0.000443175	0.00165741	0.791778	0.999557	0.996315	1.00281
Plasma Blast-Plasma Cell Absolute Count || id:ebi-a-GCST90001405	Weighted mode	22	-0.001362	0.000930578	0.158111	0.998639	0.996819	1.00046
Memory B cell %B cell || id:ebi-a-GCST90001406	MR Egger	28	0.000469882	0.00150546	0.757439	1.00047	0.997522	1.00343
Memory B cell %B cell || id:ebi-a-GCST90001406	Weighted median	28	0.000373713	0.00148502	0.801307	1.00037	0.997466	1.00329
Memory B cell %B cell || id:ebi-a-GCST90001406	Inverse variance weighted	28	-0.000909128	0.000981012	0.354069	0.999091	0.997172	1.00101
Memory B cell %B cell || id:ebi-a-GCST90001406	Simple mode	28	-0.00141303	0.00249332	0.575583	0.998588	0.99372	1.00348
Memory B cell %B cell || id:ebi-a-GCST90001406	Weighted mode	28	-0.000338056	0.00149455	0.822756	0.999662	0.996738	1.00259
Memory B cell Absolute Count || id:ebi-a-GCST90001407	MR Egger	16	0.00230859	0.00131091	0.100045	1.00231	0.999739	1.00489
Memory B cell Absolute Count || id:ebi-a-GCST90001407	Weighted median	16	0.00211776	0.00130219	0.103886	1.00212	0.999566	1.00468
Memory B cell Absolute Count || id:ebi-a-GCST90001407	Inverse variance weighted	16	0.00134719	0.00105829	0.203022	1.00135	0.999273	1.00343
Memory B cell Absolute Count || id:ebi-a-GCST90001407	Simple mode	16	0.000544371	0.00255688	0.834268	1.00054	0.995543	1.00557
Memory B cell Absolute Count || id:ebi-a-GCST90001407	Weighted mode	16	0.0021505	0.00120219	0.0938535	1.00215	0.999794	1.00452
Naive-mature B cell %B cell || id:ebi-a-GCST90001408	MR Egger	28	-0.000780609	0.00105923	0.467746	0.99922	0.997147	1.0013
Naive-mature B cell %B cell || id:ebi-a-GCST90001408	Weighted median	28	-0.000496241	0.0011123	0.655495	0.999504	0.997327	1.00169
Naive-mature B cell %B cell || id:ebi-a-GCST90001408	Inverse variance weighted	28	0.000522907	0.00083544	0.531377	1.00052	0.998886	1.00216
Naive-mature B cell %B cell || id:ebi-a-GCST90001408	Simple mode	28	0.000709164	0.00198187	0.723257	1.00071	0.99683	1.0046
Naive-mature B cell %B cell || id:ebi-a-GCST90001408	Weighted mode	28	-0.000340361	0.000960477	0.725817	0.99966	0.99778	1.00154
Naive-mature B cell Absolute Count || id:ebi-a-GCST90001409	MR Egger	22	-0.0014277	0.00111404	0.214661	0.998573	0.996395	1.00076
Naive-mature B cell Absolute Count || id:ebi-a-GCST90001409	Weighted median	22	-0.000997209	0.00102995	0.33294	0.999003	0.996989	1.00102
Naive-mature B cell Absolute Count || id:ebi-a-GCST90001409	Inverse variance weighted	22	-0.000744426	0.000881672	0.398483	0.999256	0.997531	1.00098
Naive-mature B cell Absolute Count || id:ebi-a-GCST90001409	Simple mode	22	-0.00115308	0.00214386	0.596334	0.998848	0.994659	1.00305
Naive-mature B cell Absolute Count || id:ebi-a-GCST90001409	Weighted mode	22	-0.00115308	0.000920466	0.224081	0.998848	0.997047	1.00065
IgD- CD38+ B cell %B cell || id:ebi-a-GCST90001410	MR Egger	18	-0.000754981	0.00279391	0.790443	0.999245	0.993788	1.00473
IgD- CD38+ B cell %B cell || id:ebi-a-GCST90001410	Weighted median	18	0.000284471	0.00190635	0.881377	1.00028	0.996554	1.00403
IgD- CD38+ B cell %B cell || id:ebi-a-GCST90001410	Inverse variance weighted	18	-0.00115748	0.00134245	0.388572	0.998843	0.996218	1.00147
IgD- CD38+ B cell %B cell || id:ebi-a-GCST90001410	Simple mode	18	0.00127168	0.00342315	0.714859	1.00127	0.994577	1.00801
IgD- CD38+ B cell %B cell || id:ebi-a-GCST90001410	Weighted mode	18	0.00162549	0.00288738	0.580808	1.00163	0.995974	1.00731
IgD+ CD24+ B cell %B cell || id:ebi-a-GCST90001411	MR Egger	21	-0.00134546	0.00263438	0.615421	0.998655	0.993512	1.00383
IgD+ CD24+ B cell %B cell || id:ebi-a-GCST90001411	Weighted median	21	-0.00189467	0.00190354	0.319571	0.998107	0.99439	1.00184
IgD+ CD24+ B cell %B cell || id:ebi-a-GCST90001411	Inverse variance weighted	21	-0.0014117	0.00131432	0.282781	0.998589	0.99602	1.00117
IgD+ CD24+ B cell %B cell || id:ebi-a-GCST90001411	Simple mode	21	-0.0017952	0.00282248	0.531965	0.998206	0.9927	1.00374
IgD+ CD24+ B cell %B cell || id:ebi-a-GCST90001411	Weighted mode	21	-0.00197364	0.00212213	0.363446	0.998028	0.993886	1.00219
IgD+ CD24+ B cell Absolute Count || id:ebi-a-GCST90001412	MR Egger	23	0.00404707	0.00190077	0.0452366	1.00406	1.00032	1.0078
IgD+ CD24+ B cell Absolute Count || id:ebi-a-GCST90001412	Weighted median	23	0.00342909	0.00172674	0.0470478	1.00343	1.00004	1.00684
IgD+ CD24+ B cell Absolute Count || id:ebi-a-GCST90001412	Inverse variance weighted	23	0.000865926	0.00113741	0.44647	1.00087	0.998638	1.0031
IgD+ CD24+ B cell Absolute Count || id:ebi-a-GCST90001412	Simple mode	23	0.00352066	0.00311236	0.270158	1.00353	0.997424	1.00967
IgD+ CD24+ B cell Absolute Count || id:ebi-a-GCST90001412	Weighted mode	23	0.00352066	0.00158662	0.0371136	1.00353	1.00041	1.00665
IgD- CD24- B cell %B cell || id:ebi-a-GCST90001413	MR Egger	16	0.00075848	0.000978598	0.451193	1.00076	0.998841	1.00268
IgD- CD24- B cell %B cell || id:ebi-a-GCST90001413	Weighted median	16	-5.98107e-05	0.0010872	0.956128	0.99994	0.997812	1.00207
IgD- CD24- B cell %B cell || id:ebi-a-GCST90001413	Inverse variance weighted	16	0.000376476	0.000771518	0.625573	1.00038	0.998865	1.00189
IgD- CD24- B cell %B cell || id:ebi-a-GCST90001413	Simple mode	16	-0.00192129	0.00195519	0.34136	0.998081	0.994263	1.00191
IgD- CD24- B cell %B cell || id:ebi-a-GCST90001413	Weighted mode	16	3.66744e-05	0.00102206	0.971849	1.00004	0.998035	1.00204
IgD- CD24- B cell Absolute Count || id:ebi-a-GCST90001414	MR Egger	17	6.19185e-05	0.00203263	0.9761	1.00006	0.996086	1.00405
IgD- CD24- B cell Absolute Count || id:ebi-a-GCST90001414	Weighted median	17	-0.00167765	0.00176377	0.341518	0.998324	0.994879	1.00178
IgD- CD24- B cell Absolute Count || id:ebi-a-GCST90001414	Inverse variance weighted	17	-0.000195354	0.00122608	0.873407	0.999805	0.997405	1.00221
IgD- CD24- B cell Absolute Count || id:ebi-a-GCST90001414	Simple mode	17	-0.00183909	0.00286347	0.529801	0.998163	0.992576	1.00378
IgD- CD24- B cell Absolute Count || id:ebi-a-GCST90001414	Weighted mode	17	-0.00198283	0.00227679	0.396694	0.998019	0.993575	1.00248
IgD+ CD24- B cell %B cell || id:ebi-a-GCST90001415	MR Egger	18	0.000966688	0.00117623	0.423237	1.00097	0.998662	1.00328
IgD+ CD24- B cell %B cell || id:ebi-a-GCST90001415	Weighted median	18	0.00207968	0.00132757	0.117224	1.00208	0.999478	1.00469
IgD+ CD24- B cell %B cell || id:ebi-a-GCST90001415	Inverse variance weighted	18	0.00139287	0.000869143	0.109028	1.00139	0.999689	1.0031
IgD+ CD24- B cell %B cell || id:ebi-a-GCST90001415	Simple mode	18	-0.000250377	0.00246733	0.920359	0.99975	0.994927	1.0046
IgD+ CD24- B cell %B cell || id:ebi-a-GCST90001415	Weighted mode	18	0.00143108	0.00114549	0.228476	1.00143	0.999186	1.00368
IgD+ CD24- B cell Absolute Count || id:ebi-a-GCST90001416	MR Egger	20	-0.000546238	0.000691073	0.439572	0.999454	0.998101	1.00081
IgD+ CD24- B cell Absolute Count || id:ebi-a-GCST90001416	Weighted median	20	-0.000539714	0.000758379	0.47667	0.99946	0.997976	1.00095
IgD+ CD24- B cell Absolute Count || id:ebi-a-GCST90001416	Inverse variance weighted	20	-0.000313631	0.000572917	0.584085	0.999686	0.998564	1.00081
IgD+ CD24- B cell Absolute Count || id:ebi-a-GCST90001416	Simple mode	20	-0.0013772	0.00133975	0.316883	0.998624	0.996005	1.00125
IgD+ CD24- B cell Absolute Count || id:ebi-a-GCST90001416	Weighted mode	20	-0.000460841	0.000685793	0.509684	0.999539	0.998197	1.00088
CD24+ CD27+ B cell %B cell || id:ebi-a-GCST90001417	MR Egger	26	5.49963e-05	0.00138222	0.968591	1.00005	0.997349	1.00277
CD24+ CD27+ B cell %B cell || id:ebi-a-GCST90001417	Weighted median	26	-0.000901112	0.00134908	0.504167	0.999099	0.996461	1.00174
CD24+ CD27+ B cell %B cell || id:ebi-a-GCST90001417	Inverse variance weighted	26	-0.00178303	0.000906891	0.0492882	0.998219	0.996446	0.999994
CD24+ CD27+ B cell %B cell || id:ebi-a-GCST90001417	Simple mode	26	-0.00119941	0.00218503	0.587927	0.998801	0.994533	1.00309
CD24+ CD27+ B cell %B cell || id:ebi-a-GCST90001417	Weighted mode	26	-0.00090662	0.00157457	0.569906	0.999094	0.996015	1.00218
CD24+ CD27+ B cell Absolute Count || id:ebi-a-GCST90001418	MR Egger	25	0.00225058	0.00105585	0.0439515	1.00225	1.00018	1.00433
CD24+ CD27+ B cell Absolute Count || id:ebi-a-GCST90001418	Weighted median	25	0.00160164	0.0012083	0.184995	1.0016	0.999234	1.00398
CD24+ CD27+ B cell Absolute Count || id:ebi-a-GCST90001418	Inverse variance weighted	25	0.00078263	0.000872091	0.369496	1.00078	0.999074	1.0025
CD24+ CD27+ B cell Absolute Count || id:ebi-a-GCST90001418	Simple mode	25	-0.00167617	0.0022871	0.470729	0.998325	0.99386	1.00281
CD24+ CD27+ B cell Absolute Count || id:ebi-a-GCST90001418	Weighted mode	25	0.00201358	0.00102977	0.0622803	1.00202	0.999995	1.00404
CD20- B cell %B cell || id:ebi-a-GCST90001419	MR Egger	18	0.000372663	0.00161852	0.820816	1.00037	0.997204	1.00355
CD20- B cell %B cell || id:ebi-a-GCST90001419	Weighted median	18	-0.000183129	0.00157425	0.907392	0.999817	0.996737	1.00291
CD20- B cell %B cell || id:ebi-a-GCST90001419	Inverse variance weighted	18	-8.97437e-05	0.00108267	0.933938	0.99991	0.997791	1.00203
CD20- B cell %B cell || id:ebi-a-GCST90001419	Simple mode	18	0.00208638	0.0024075	0.398218	1.00209	0.997371	1.00683
CD20- B cell %B cell || id:ebi-a-GCST90001419	Weighted mode	18	-0.000417621	0.00141013	0.770697	0.999582	0.996824	1.00235
IgD- CD38+ B cell Absolute Count || id:ebi-a-GCST90001420	MR Egger	10	0.00259464	0.00240226	0.311587	1.0026	0.997888	1.00733
IgD- CD38+ B cell Absolute Count || id:ebi-a-GCST90001420	Weighted median	10	0.00252823	0.0021152	0.231983	1.00253	0.998384	1.0067
IgD- CD38+ B cell Absolute Count || id:ebi-a-GCST90001420	Inverse variance weighted	10	0.00097474	0.00155414	0.530535	1.00098	0.997931	1.00403
IgD- CD38+ B cell Absolute Count || id:ebi-a-GCST90001420	Simple mode	10	0.00206937	0.00357136	0.576511	1.00207	0.995082	1.00911
IgD- CD38+ B cell Absolute Count || id:ebi-a-GCST90001420	Weighted mode	10	0.00222835	0.00244296	0.38547	1.00223	0.997443	1.00704
CD20- B cell Absolute Count || id:ebi-a-GCST90001421	Inverse variance weighted	2	0.00360813	0.00786366	0.646352	1.00361	0.988265	1.0192
IgD+ B cell %Lymphocyte || id:ebi-a-GCST90001424	MR Egger	4	0.000920714	0.00376832	0.829755	1.00092	0.993556	1.00834
IgD+ B cell %Lymphocyte || id:ebi-a-GCST90001424	Weighted median	4	0.00159625	0.00185187	0.388705	1.0016	0.997969	1.00524
IgD+ B cell %Lymphocyte || id:ebi-a-GCST90001424	Inverse variance weighted	4	0.0014917	0.00231847	0.519967	1.00149	0.996952	1.00605
IgD+ B cell %Lymphocyte || id:ebi-a-GCST90001424	Simple mode	4	0.00281543	0.00384682	0.517231	1.00282	0.995287	1.01041
IgD+ B cell %Lymphocyte || id:ebi-a-GCST90001424	Weighted mode	4	0.00170968	0.00186273	0.426391	1.00171	0.998061	1.00538
IgD- CD38+ B cell %lymphocyte || id:ebi-a-GCST90001425	MR Egger	7	0.001017	0.00182633	0.601631	1.00102	0.997441	1.00461
IgD- CD38+ B cell %lymphocyte || id:ebi-a-GCST90001425	Weighted median	7	0.000222812	0.00155494	0.886059	1.00022	0.997179	1.00328
IgD- CD38+ B cell %lymphocyte || id:ebi-a-GCST90001425	Inverse variance weighted	7	-0.000424058	0.00147813	0.774199	0.999576	0.996684	1.00248
IgD- CD38+ B cell %lymphocyte || id:ebi-a-GCST90001425	Simple mode	7	0.00130555	0.00315608	0.693502	1.00131	0.995132	1.00752
IgD- CD38+ B cell %lymphocyte || id:ebi-a-GCST90001425	Weighted mode	7	0.000647856	0.00141605	0.663405	1.00065	0.997875	1.00343
IgD- CD38dim B cell %lymphocyte || id:ebi-a-GCST90001426	MR Egger	4	0.0512346	0.045783	0.379471	1.05257	0.962232	1.15139
IgD- CD38dim B cell %lymphocyte || id:ebi-a-GCST90001426	Weighted median	4	0.000706299	0.00385576	0.854657	1.00071	0.993172	1.0083
IgD- CD38dim B cell %lymphocyte || id:ebi-a-GCST90001426	Inverse variance weighted	4	-0.000204693	0.00453644	0.96401	0.999795	0.990945	1.00872
IgD- CD38dim B cell %lymphocyte || id:ebi-a-GCST90001426	Simple mode	4	0.00609635	0.00804238	0.503544	1.00611	0.99038	1.0221
IgD- CD38dim B cell %lymphocyte || id:ebi-a-GCST90001426	Weighted mode	4	0.00620237	0.00612007	0.385479	1.00622	0.994224	1.01836
IgD- CD38- B cell %lymphocyte || id:ebi-a-GCST90001427	MR Egger	9	-0.000122415	0.00560339	0.98318	0.999878	0.988956	1.01092
IgD- CD38- B cell %lymphocyte || id:ebi-a-GCST90001427	Weighted median	9	-0.00124586	0.00270634	0.645267	0.998755	0.993471	1.00407
IgD- CD38- B cell %lymphocyte || id:ebi-a-GCST90001427	Inverse variance weighted	9	-0.00107745	0.00259171	0.677607	0.998923	0.993862	1.00401
IgD- CD38- B cell %lymphocyte || id:ebi-a-GCST90001427	Simple mode	9	0.00229588	0.00423049	0.602125	1.0023	0.994022	1.01064
IgD- CD38- B cell %lymphocyte || id:ebi-a-GCST90001427	Weighted mode	9	-0.00207228	0.0035014	0.570298	0.99793	0.991105	1.0048
IgD- CD38dim B cell %B cell || id:ebi-a-GCST90001428	Inverse variance weighted	2	1.50016e-06	0.00202101	0.999408	1	0.996048	1.00397
IgD+ CD38+ B cell %lymphocyte || id:ebi-a-GCST90001429	MR Egger	12	0.00145171	0.00118305	0.247895	1.00145	0.999133	1.00378
IgD+ CD38+ B cell %lymphocyte || id:ebi-a-GCST90001429	Weighted median	12	0.00174574	0.0011821	0.139726	1.00175	0.999429	1.00407
IgD+ CD38+ B cell %lymphocyte || id:ebi-a-GCST90001429	Inverse variance weighted	12	0.00179832	0.000971959	0.0642838	1.0018	0.999893	1.00371
IgD+ CD38+ B cell %lymphocyte || id:ebi-a-GCST90001429	Simple mode	12	7.32682e-05	0.00284409	0.979909	1.00007	0.994514	1.00566
IgD+ CD38+ B cell %lymphocyte || id:ebi-a-GCST90001429	Weighted mode	12	0.00169	0.00108193	0.146573	1.00169	0.99957	1.00382
IgD+ CD38dim B cell %lymphocyte || id:ebi-a-GCST90001430	MR Egger	4	0.00149414	0.0192586	0.945223	1.0015	0.964397	1.04002
IgD+ CD38dim B cell %lymphocyte || id:ebi-a-GCST90001430	Weighted median	4	0.00296337	0.0046364	0.522724	1.00297	0.993895	1.01212
IgD+ CD38dim B cell %lymphocyte || id:ebi-a-GCST90001430	Inverse variance weighted	4	0.000993066	0.00474618	0.834265	1.00099	0.991725	1.01035
IgD+ CD38dim B cell %lymphocyte || id:ebi-a-GCST90001430	Simple mode	4	0.00269895	0.00555699	0.660454	1.0027	0.991841	1.01368
IgD+ CD38dim B cell %lymphocyte || id:ebi-a-GCST90001430	Weighted mode	4	0.00333986	0.00471081	0.529468	1.00335	0.994124	1.01265
IgD+ CD38- B cell %lymphocyte || id:ebi-a-GCST90001431	MR Egger	8	1.42974e-05	0.005038	0.997828	1.00001	0.990188	1.00994
IgD+ CD38- B cell %lymphocyte || id:ebi-a-GCST90001431	Weighted median	8	0.0024592	0.00301154	0.414161	1.00246	0.996563	1.0084
IgD+ CD38- B cell %lymphocyte || id:ebi-a-GCST90001431	Inverse variance weighted	8	0.000708706	0.00253594	0.779888	1.00071	0.995747	1.0057
IgD+ CD38- B cell %lymphocyte || id:ebi-a-GCST90001431	Simple mode	8	0.00484307	0.00453171	0.320665	1.00485	0.995969	1.01382
IgD+ CD38- B cell %lymphocyte || id:ebi-a-GCST90001431	Weighted mode	8	0.00425979	0.00417288	0.341314	1.00427	0.996089	1.01252
Unswitched memory B cell %lymphocyte || id:ebi-a-GCST90001432	MR Egger	12	0.00335032	0.0019641	0.118862	1.00336	0.999501	1.00723
Unswitched memory B cell %lymphocyte || id:ebi-a-GCST90001432	Weighted median	12	0.00301692	0.00191123	0.114447	1.00302	0.999271	1.00679
Unswitched memory B cell %lymphocyte || id:ebi-a-GCST90001432	Inverse variance weighted	12	0.000533241	0.00140031	0.703351	1.00053	0.997791	1.00328
Unswitched memory B cell %lymphocyte || id:ebi-a-GCST90001432	Simple mode	12	0.00195223	0.0035803	0.59645	1.00195	0.994948	1.00901
Unswitched memory B cell %lymphocyte || id:ebi-a-GCST90001432	Weighted mode	12	0.00292059	0.00204947	0.181894	1.00292	0.998904	1.00696
IgD- CD27- B cell %lymphocyte || id:ebi-a-GCST90001433	MR Egger	8	0.00114824	0.00475069	0.817061	1.00115	0.99187	1.01051
IgD- CD27- B cell %lymphocyte || id:ebi-a-GCST90001433	Weighted median	8	-0.000290465	0.00226	0.897734	0.99971	0.995291	1.00415
IgD- CD27- B cell %lymphocyte || id:ebi-a-GCST90001433	Inverse variance weighted	8	0.000409413	0.00176512	0.816579	1.00041	0.996954	1.00388
IgD- CD27- B cell %lymphocyte || id:ebi-a-GCST90001433	Simple mode	8	-0.00320639	0.0034312	0.381163	0.996799	0.990118	1.00352
IgD- CD27- B cell %lymphocyte || id:ebi-a-GCST90001433	Weighted mode	8	0.001553	0.00241308	0.540355	1.00155	0.996828	1.0063
Switched memory B cell %lymphocyte || id:ebi-a-GCST90001434	MR Egger	5	-0.00233512	0.0431113	0.960209	0.997668	0.91683	1.08563
Switched memory B cell %lymphocyte || id:ebi-a-GCST90001434	Weighted median	5	-0.00145478	0.00360723	0.686731	0.998546	0.991511	1.00563
Switched memory B cell %lymphocyte || id:ebi-a-GCST90001434	Inverse variance weighted	5	-0.000730303	0.00304159	0.810248	0.99927	0.993331	1.00524
Switched memory B cell %lymphocyte || id:ebi-a-GCST90001434	Simple mode	5	-0.00495022	0.00520739	0.395631	0.995062	0.984958	1.00527
Switched memory B cell %lymphocyte || id:ebi-a-GCST90001434	Weighted mode	5	-0.00445335	0.00525614	0.444564	0.995557	0.985353	1.00587
Plasma Blast-Plasma Cell %lymphocyte || id:ebi-a-GCST90001435	MR Egger	11	0.000154307	0.00264806	0.954806	1.00015	0.994977	1.00536
Plasma Blast-Plasma Cell %lymphocyte || id:ebi-a-GCST90001435	Weighted median	11	0.000208264	0.00110726	0.850807	1.00021	0.99804	1.00238
Plasma Blast-Plasma Cell %lymphocyte || id:ebi-a-GCST90001435	Inverse variance weighted	11	0.000329798	0.0020697	0.873397	1.00033	0.99628	1.0044
Plasma Blast-Plasma Cell %lymphocyte || id:ebi-a-GCST90001435	Simple mode	11	-0.00027122	0.00212975	0.901189	0.999729	0.995564	1.00391
Plasma Blast-Plasma Cell %lymphocyte || id:ebi-a-GCST90001435	Weighted mode	11	0.000272779	0.00103448	0.797375	1.00027	0.998247	1.0023
Memory B cell %lymphocyte || id:ebi-a-GCST90001436	MR Egger	12	0.00277292	0.00120506	0.0441746	1.00278	1.00041	1.00515
Memory B cell %lymphocyte || id:ebi-a-GCST90001436	Weighted median	12	0.00238224	0.00135763	0.0793113	1.00239	0.999721	1.00506
Memory B cell %lymphocyte || id:ebi-a-GCST90001436	Inverse variance weighted	12	0.00141969	0.00112598	0.207364	1.00142	0.999213	1.00363
Memory B cell %lymphocyte || id:ebi-a-GCST90001436	Simple mode	12	0.00311757	0.00247162	0.233278	1.00312	0.998275	1.00799
Memory B cell %lymphocyte || id:ebi-a-GCST90001436	Weighted mode	12	0.00248944	0.00116068	0.0551422	1.00249	1.00021	1.00478
Naive-mature B cell %lymphocyte || id:ebi-a-GCST90001437	MR Egger	5	0.019599	0.0185579	0.368449	1.01979	0.983365	1.05757
Naive-mature B cell %lymphocyte || id:ebi-a-GCST90001437	Weighted median	5	0.00423148	0.00429271	0.324263	1.00424	0.995826	1.01273
Naive-mature B cell %lymphocyte || id:ebi-a-GCST90001437	Inverse variance weighted	5	-0.000317033	0.00472015	0.94645	0.999683	0.990477	1.00897
Naive-mature B cell %lymphocyte || id:ebi-a-GCST90001437	Simple mode	5	0.00664545	0.00775092	0.439569	1.00667	0.99149	1.02208
Naive-mature B cell %lymphocyte || id:ebi-a-GCST90001437	Weighted mode	5	0.00741594	0.00541917	0.242991	1.00744	0.9968	1.0182
IgD- CD38dim B cell Absolute Count || id:ebi-a-GCST90001438	MR Egger	8	0.0103018	0.00306749	0.0152604	1.01036	1.0043	1.01645
IgD- CD38dim B cell Absolute Count || id:ebi-a-GCST90001438	Weighted median	8	0.00433105	0.00294353	0.141189	1.00434	0.998563	1.01015
IgD- CD38dim B cell Absolute Count || id:ebi-a-GCST90001438	Inverse variance weighted	8	0.00311374	0.00269839	0.248531	1.00312	0.997827	1.00844
IgD- CD38dim B cell Absolute Count || id:ebi-a-GCST90001438	Simple mode	8	-0.00701562	0.00625627	0.299118	0.993009	0.980907	1.00526
IgD- CD38dim B cell Absolute Count || id:ebi-a-GCST90001438	Weighted mode	8	0.00719213	0.00309927	0.0533479	1.00722	1.00112	1.01336
IgD+ CD24+ B cell %lymphocyte || id:ebi-a-GCST90001439	MR Egger	9	-0.00540771	0.00552413	0.360229	0.994607	0.983896	1.00543
IgD+ CD24+ B cell %lymphocyte || id:ebi-a-GCST90001439	Weighted median	9	-0.00622945	0.0031838	0.0503932	0.99379	0.987608	1.00001
IgD+ CD24+ B cell %lymphocyte || id:ebi-a-GCST90001439	Inverse variance weighted	9	-0.00467329	0.00238853	0.0503997	0.995338	0.990689	1.00001
IgD+ CD24+ B cell %lymphocyte || id:ebi-a-GCST90001439	Simple mode	9	-0.0083702	0.00500639	0.133085	0.991665	0.981982	1.00144
IgD+ CD24+ B cell %lymphocyte || id:ebi-a-GCST90001439	Weighted mode	9	-0.00797922	0.0046653	0.125573	0.992053	0.983023	1.00117
IgD- CD24- B cell %lymphocyte || id:ebi-a-GCST90001440	MR Egger	7	5.13384e-05	0.0019474	0.979988	1.00005	0.996242	1.00388
IgD- CD24- B cell %lymphocyte || id:ebi-a-GCST90001440	Weighted median	7	-0.000376496	0.00147877	0.799031	0.999624	0.99673	1.00253
IgD- CD24- B cell %lymphocyte || id:ebi-a-GCST90001440	Inverse variance weighted	7	-1.1735e-05	0.00146641	0.993615	0.999988	0.997118	1.00287
IgD- CD24- B cell %lymphocyte || id:ebi-a-GCST90001440	Simple mode	7	-0.00415938	0.00350299	0.27995	0.995849	0.989035	1.00271
IgD- CD24- B cell %lymphocyte || id:ebi-a-GCST90001440	Weighted mode	7	-0.000491076	0.00146331	0.748602	0.999509	0.996646	1.00238
IgD+ CD24- B cell %lymphocyte || id:ebi-a-GCST90001441	MR Egger	6	0.00657976	0.00940803	0.522851	1.0066	0.98821	1.02534
IgD+ CD24- B cell %lymphocyte || id:ebi-a-GCST90001441	Weighted median	6	-0.000328534	0.00372038	0.929633	0.999672	0.992408	1.00699
IgD+ CD24- B cell %lymphocyte || id:ebi-a-GCST90001441	Inverse variance weighted	6	0.00103347	0.00285609	0.717465	1.00103	0.995446	1.00665
IgD+ CD24- B cell %lymphocyte || id:ebi-a-GCST90001441	Simple mode	6	-0.00149151	0.00559838	0.800555	0.99851	0.987613	1.00953
IgD+ CD24- B cell %lymphocyte || id:ebi-a-GCST90001441	Weighted mode	6	-0.00163943	0.0051192	0.761729	0.998362	0.988395	1.00843
CD24+ CD27+ B cell %lymphocyte || id:ebi-a-GCST90001442	MR Egger	9	0.00209076	0.00158725	0.229241	1.00209	0.99898	1.00522
CD24+ CD27+ B cell %lymphocyte || id:ebi-a-GCST90001442	Weighted median	9	0.00221856	0.00133519	0.0965919	1.00222	0.999602	1.00485
CD24+ CD27+ B cell %lymphocyte || id:ebi-a-GCST90001442	Inverse variance weighted	9	0.00197646	0.00123206	0.10867	1.00198	0.999562	1.0044
CD24+ CD27+ B cell %lymphocyte || id:ebi-a-GCST90001442	Simple mode	9	0.00281387	0.00252727	0.297868	1.00282	0.997863	1.0078
CD24+ CD27+ B cell %lymphocyte || id:ebi-a-GCST90001442	Weighted mode	9	0.00230235	0.00121072	0.0937307	1.00231	0.999929	1.00469
CD20- B cell %lymphocyte || id:ebi-a-GCST90001443	Inverse variance weighted	2	-0.00853442	0.00646594	0.186867	0.991502	0.979016	1.00415
IgD- CD38- B cell %B cell || id:ebi-a-GCST90001445	MR Egger	4	0.00613552	0.0097304	0.592777	1.00615	0.987147	1.02553
IgD- CD38- B cell %B cell || id:ebi-a-GCST90001445	Weighted median	4	0.00583034	0.00452683	0.197763	1.00585	0.996962	1.01481
IgD- CD38- B cell %B cell || id:ebi-a-GCST90001445	Inverse variance weighted	4	0.00619045	0.00367513	0.0921016	1.00621	0.998988	1.01348
IgD- CD38- B cell %B cell || id:ebi-a-GCST90001445	Simple mode	4	0.00473706	0.00611758	0.495158	1.00475	0.992773	1.01687
IgD- CD38- B cell %B cell || id:ebi-a-GCST90001445	Weighted mode	4	0.00560257	0.00545045	0.379622	1.00562	0.994933	1.01642
IgD- CD38- B cell Absolute Count || id:ebi-a-GCST90001446	MR Egger	8	-0.000914044	0.00324259	0.787501	0.999086	0.992757	1.00546
IgD- CD38- B cell Absolute Count || id:ebi-a-GCST90001446	Weighted median	8	-0.000343689	0.0024778	0.889682	0.999656	0.994813	1.00452
IgD- CD38- B cell Absolute Count || id:ebi-a-GCST90001446	Inverse variance weighted	8	-4.05446e-05	0.00215289	0.984975	0.999959	0.995749	1.00419
IgD- CD38- B cell Absolute Count || id:ebi-a-GCST90001446	Simple mode	8	0.00236219	0.00379132	0.553001	1.00236	0.994944	1.00984
IgD- CD38- B cell Absolute Count || id:ebi-a-GCST90001446	Weighted mode	8	-0.000443389	0.00223611	0.848457	0.999557	0.995185	1.00395
IgD+ CD38+ B cell %B cell || id:ebi-a-GCST90001447	MR Egger	6	0.00280746	0.00181413	0.196642	1.00281	0.999252	1.00638
IgD+ CD38+ B cell %B cell || id:ebi-a-GCST90001447	Weighted median	6	0.00186694	0.00125712	0.137519	1.00187	0.999403	1.00434
IgD+ CD38+ B cell %B cell || id:ebi-a-GCST90001447	Inverse variance weighted	6	0.00161273	0.00105163	0.12514	1.00161	0.999552	1.00368
IgD+ CD38+ B cell %B cell || id:ebi-a-GCST90001447	Simple mode	6	-0.000252174	0.00256141	0.925399	0.999748	0.994741	1.00478
IgD+ CD38+ B cell %B cell || id:ebi-a-GCST90001447	Weighted mode	6	0.00189551	0.00117973	0.169023	1.0019	0.999583	1.00422
CD62L- HLA DR++ monocyte %monocyte || id:ebi-a-GCST90001455	MR Egger	6	0.00127225	0.00225242	0.602357	1.00127	0.996862	1.0057
CD62L- HLA DR++ monocyte %monocyte || id:ebi-a-GCST90001455	Weighted median	6	0.00170079	0.00117045	0.146196	1.0017	0.999407	1.004
CD62L- HLA DR++ monocyte %monocyte || id:ebi-a-GCST90001455	Inverse variance weighted	6	0.00239253	0.00125894	0.0573765	1.0024	0.999925	1.00487
CD62L- HLA DR++ monocyte %monocyte || id:ebi-a-GCST90001455	Simple mode	6	0.00970341	0.00361681	0.04367	1.00975	1.00262	1.01693
CD62L- HLA DR++ monocyte %monocyte || id:ebi-a-GCST90001455	Weighted mode	6	0.00144345	0.0011399	0.261195	1.00144	0.99921	1.00368
CD11c+ HLA DR++ monocyte Absolute Count || id:ebi-a-GCST90001456	MR Egger	9	0.00218525	0.0019727	0.304578	1.00219	0.99832	1.00607
CD11c+ HLA DR++ monocyte Absolute Count || id:ebi-a-GCST90001456	Weighted median	9	-0.00028396	0.00200743	0.887511	0.999716	0.99579	1.00366
CD11c+ HLA DR++ monocyte Absolute Count || id:ebi-a-GCST90001456	Inverse variance weighted	9	0.00190844	0.00138278	0.167542	1.00191	0.999199	1.00463
CD11c+ HLA DR++ monocyte Absolute Count || id:ebi-a-GCST90001456	Simple mode	9	-0.00107587	0.00317599	0.743516	0.998925	0.992726	1.00516
CD11c+ HLA DR++ monocyte Absolute Count || id:ebi-a-GCST90001456	Weighted mode	9	-0.000610346	0.00280542	0.833219	0.99939	0.99391	1.0049
CD11c+ HLA DR++ monocyte %monocyte || id:ebi-a-GCST90001457	MR Egger	11	0.000344478	0.000846857	0.693679	1.00034	0.998686	1.00201
CD11c+ HLA DR++ monocyte %monocyte || id:ebi-a-GCST90001457	Weighted median	11	0.000357333	0.000859761	0.677689	1.00036	0.998673	1.00204
CD11c+ HLA DR++ monocyte %monocyte || id:ebi-a-GCST90001457	Inverse variance weighted	11	0.000365872	0.000728974	0.615738	1.00037	0.998938	1.0018
CD11c+ HLA DR++ monocyte %monocyte || id:ebi-a-GCST90001457	Simple mode	11	-0.000681901	0.00218975	0.761887	0.999318	0.995039	1.00362
CD11c+ HLA DR++ monocyte %monocyte || id:ebi-a-GCST90001457	Weighted mode	11	0.000304554	0.000761787	0.697718	1.0003	0.998812	1.0018
Myeloid Dendritic Cell Absolute Count || id:ebi-a-GCST90001458	MR Egger	21	-0.000464882	0.000887348	0.606406	0.999535	0.997798	1.00128
Myeloid Dendritic Cell Absolute Count || id:ebi-a-GCST90001458	Weighted median	21	-0.000475631	0.00102283	0.641919	0.999524	0.997523	1.00153
Myeloid Dendritic Cell Absolute Count || id:ebi-a-GCST90001458	Inverse variance weighted	21	-8.49615e-05	0.000682434	0.900921	0.999915	0.998578	1.00125
Myeloid Dendritic Cell Absolute Count || id:ebi-a-GCST90001458	Simple mode	21	0.0011978	0.00183407	0.52114	1.0012	0.997606	1.0048
Myeloid Dendritic Cell Absolute Count || id:ebi-a-GCST90001458	Weighted mode	21	-0.00010863	0.00094422	0.909555	0.999891	0.998043	1.00174
Myeloid Dendritic Cell %Dendritic Cell || id:ebi-a-GCST90001459	MR Egger	24	-0.000177669	0.0017342	0.919327	0.999822	0.99643	1.00323
Myeloid Dendritic Cell %Dendritic Cell || id:ebi-a-GCST90001459	Weighted median	24	0.00166509	0.00128041	0.193453	1.00167	0.999156	1.00418
Myeloid Dendritic Cell %Dendritic Cell || id:ebi-a-GCST90001459	Inverse variance weighted	24	0.0011579	0.00106798	0.27828	1.00116	0.999065	1.00326
Myeloid Dendritic Cell %Dendritic Cell || id:ebi-a-GCST90001459	Simple mode	24	0.00160914	0.00209367	0.449967	1.00161	0.997509	1.00573
Myeloid Dendritic Cell %Dendritic Cell || id:ebi-a-GCST90001459	Weighted mode	24	0.00160914	0.00131632	0.233915	1.00161	0.99903	1.0042
Plasmacytoid Dendritic Cell Absolute Count || id:ebi-a-GCST90001460	MR Egger	30	-0.00063285	0.000764479	0.414774	0.999367	0.997871	1.00087
Plasmacytoid Dendritic Cell Absolute Count || id:ebi-a-GCST90001460	Weighted median	30	-0.00107161	0.000888457	0.227763	0.998929	0.997191	1.00067
Plasmacytoid Dendritic Cell Absolute Count || id:ebi-a-GCST90001460	Inverse variance weighted	30	-0.000228831	0.000587436	0.696875	0.999771	0.998621	1.00092
Plasmacytoid Dendritic Cell Absolute Count || id:ebi-a-GCST90001460	Simple mode	30	-0.00140634	0.00141023	0.326897	0.998595	0.995838	1.00136
Plasmacytoid Dendritic Cell Absolute Count || id:ebi-a-GCST90001460	Weighted mode	30	-0.00123109	0.00098982	0.22355	0.99877	0.996834	1.00071
Dendritic Cell Absolute Count || id:ebi-a-GCST90001461	MR Egger	18	-6.08037e-06	0.00252354	0.998107	0.999994	0.99506	1.00495
Dendritic Cell Absolute Count || id:ebi-a-GCST90001461	Weighted median	18	0.00259378	0.00183911	0.158439	1.0026	0.99899	1.00622
Dendritic Cell Absolute Count || id:ebi-a-GCST90001461	Inverse variance weighted	18	0.000907239	0.00132489	0.493493	1.00091	0.998312	1.00351
Dendritic Cell Absolute Count || id:ebi-a-GCST90001461	Simple mode	18	0.00457184	0.00294957	0.139557	1.00458	0.998791	1.01041
Dendritic Cell Absolute Count || id:ebi-a-GCST90001461	Weighted mode	18	0.00423302	0.00290112	0.162768	1.00424	0.998548	1.00997
CD62L- Dendritic Cell Absolute Count || id:ebi-a-GCST90001462	MR Egger	19	0.00168521	0.000648696	0.0187637	1.00169	1.00041	1.00296
CD62L- Dendritic Cell Absolute Count || id:ebi-a-GCST90001462	Weighted median	19	0.0016593	0.000742517	0.0254371	1.00166	1.0002	1.00312
CD62L- Dendritic Cell Absolute Count || id:ebi-a-GCST90001462	Inverse variance weighted	19	0.0015562	0.000539333	0.00390892	1.00156	1.0005	1.00262
CD62L- Dendritic Cell Absolute Count || id:ebi-a-GCST90001462	Simple mode	19	0.00157862	0.00111536	0.174037	1.00158	0.999393	1.00377
CD62L- Dendritic Cell Absolute Count || id:ebi-a-GCST90001462	Weighted mode	19	0.00157862	0.000581752	0.0142354	1.00158	1.00044	1.00272
CD62L- Dendritic Cell %Dendritic Cell || id:ebi-a-GCST90001463	MR Egger	22	0.000216584	0.000552209	0.699049	1.00022	0.999135	1.0013
CD62L- Dendritic Cell %Dendritic Cell || id:ebi-a-GCST90001463	Weighted median	22	3.81734e-05	0.000590132	0.948424	1.00004	0.998882	1.0012
CD62L- Dendritic Cell %Dendritic Cell || id:ebi-a-GCST90001463	Inverse variance weighted	22	0.000405002	0.000476992	0.39584	1.00041	0.99947	1.00134
CD62L- Dendritic Cell %Dendritic Cell || id:ebi-a-GCST90001463	Simple mode	22	0.00066443	0.00139832	0.639576	1.00066	0.997926	1.00341
CD62L- Dendritic Cell %Dendritic Cell || id:ebi-a-GCST90001463	Weighted mode	22	0.000273075	0.000569323	0.636435	1.00027	0.999158	1.00139
CD86+ myeloid Dendritic Cell Absolute Count || id:ebi-a-GCST90001464	MR Egger	23	0.00170745	0.0010573	0.121255	1.00171	0.999635	1.00379
CD86+ myeloid Dendritic Cell Absolute Count || id:ebi-a-GCST90001464	Weighted median	23	0.00191808	0.00104361	0.0660729	1.00192	0.999873	1.00397
CD86+ myeloid Dendritic Cell Absolute Count || id:ebi-a-GCST90001464	Inverse variance weighted	23	0.0010041	0.000750652	0.181014	1.001	0.999533	1.00248
CD86+ myeloid Dendritic Cell Absolute Count || id:ebi-a-GCST90001464	Simple mode	23	-1.77345e-05	0.00184064	0.992399	0.999982	0.996381	1.0036
CD86+ myeloid Dendritic Cell Absolute Count || id:ebi-a-GCST90001464	Weighted mode	23	0.00179228	0.00101763	0.0920935	1.00179	0.999798	1.00379
CD86+ myeloid Dendritic Cell %Dendritic Cell || id:ebi-a-GCST90001465	MR Egger	23	0.000537392	0.000886754	0.550995	1.00054	0.9988	1.00228
CD86+ myeloid Dendritic Cell %Dendritic Cell || id:ebi-a-GCST90001465	Weighted median	23	0.00115533	0.000872107	0.185253	1.00116	0.999446	1.00287
CD86+ myeloid Dendritic Cell %Dendritic Cell || id:ebi-a-GCST90001465	Inverse variance weighted	23	0.000166144	0.000694985	0.811059	1.00017	0.998805	1.00153
CD86+ myeloid Dendritic Cell %Dendritic Cell || id:ebi-a-GCST90001465	Simple mode	23	0.00129129	0.0015126	0.40248	1.00129	0.998328	1.00427
CD86+ myeloid Dendritic Cell %Dendritic Cell || id:ebi-a-GCST90001465	Weighted mode	23	0.000573383	0.000825702	0.494688	1.00057	0.998956	1.00219
CD86+ plasmacytoid Dendritic Cell Absolute Count || id:ebi-a-GCST90001466	MR Egger	20	-0.00469294	0.00190374	0.0239818	0.995318	0.991611	0.999039
CD86+ plasmacytoid Dendritic Cell Absolute Count || id:ebi-a-GCST90001466	Weighted median	20	0.000390141	0.00186195	0.834031	1.00039	0.996746	1.00405
CD86+ plasmacytoid Dendritic Cell Absolute Count || id:ebi-a-GCST90001466	Inverse variance weighted	20	-0.00172141	0.00123452	0.163197	0.99828	0.995867	1.0007
CD86+ plasmacytoid Dendritic Cell Absolute Count || id:ebi-a-GCST90001466	Simple mode	20	0.00189566	0.00339061	0.582631	1.0019	0.995261	1.00858
CD86+ plasmacytoid Dendritic Cell Absolute Count || id:ebi-a-GCST90001466	Weighted mode	20	0.000481115	0.00225337	0.833204	1.00048	0.996072	1.00491
CD86+ plasmacytoid Dendritic Cell %Dendritic Cell || id:ebi-a-GCST90001467	MR Egger	25	0.00025305	0.0016296	0.877953	1.00025	0.997063	1.00345
CD86+ plasmacytoid Dendritic Cell %Dendritic Cell || id:ebi-a-GCST90001467	Weighted median	25	0.000920946	0.00139049	0.507766	1.00092	0.998197	1.00365
CD86+ plasmacytoid Dendritic Cell %Dendritic Cell || id:ebi-a-GCST90001467	Inverse variance weighted	25	-0.000330341	0.00100664	0.742788	0.99967	0.997699	1.00164
CD86+ plasmacytoid Dendritic Cell %Dendritic Cell || id:ebi-a-GCST90001467	Simple mode	25	0.00148881	0.0022051	0.506024	1.00149	0.997171	1.00583
CD86+ plasmacytoid Dendritic Cell %Dendritic Cell || id:ebi-a-GCST90001467	Weighted mode	25	0.00129295	0.00164096	0.438455	1.00129	0.998079	1.00452
CD62L- myeloid Dendritic Cell Absolute Count || id:ebi-a-GCST90001468	MR Egger	17	0.00338218	0.00155443	0.0459641	1.00339	1.00034	1.00645
CD62L- myeloid Dendritic Cell Absolute Count || id:ebi-a-GCST90001468	Weighted median	17	0.00193303	0.00121822	0.112567	1.00193	0.999545	1.00433
CD62L- myeloid Dendritic Cell Absolute Count || id:ebi-a-GCST90001468	Inverse variance weighted	17	0.00138731	0.000951042	0.144641	1.00139	0.999523	1.00326
CD62L- myeloid Dendritic Cell Absolute Count || id:ebi-a-GCST90001468	Simple mode	17	0.000597162	0.00210548	0.780337	1.0006	0.996477	1.00474
CD62L- myeloid Dendritic Cell Absolute Count || id:ebi-a-GCST90001468	Weighted mode	17	0.00181905	0.00124289	0.162682	1.00182	0.999383	1.00426
CD62L- myeloid Dendritic Cell %Dendritic Cell || id:ebi-a-GCST90001469	MR Egger	24	6.44925e-05	0.00128453	0.96041	1.00006	0.99755	1.00259
CD62L- myeloid Dendritic Cell %Dendritic Cell || id:ebi-a-GCST90001469	Weighted median	24	-0.000442643	0.00107177	0.679606	0.999557	0.99746	1.00166
CD62L- myeloid Dendritic Cell %Dendritic Cell || id:ebi-a-GCST90001469	Inverse variance weighted	24	0.000281029	0.00084792	0.740317	1.00028	0.99862	1.00194
CD62L- myeloid Dendritic Cell %Dendritic Cell || id:ebi-a-GCST90001469	Simple mode	24	-0.000198333	0.00173067	0.909758	0.999802	0.996416	1.0032
CD62L- myeloid Dendritic Cell %Dendritic Cell || id:ebi-a-GCST90001469	Weighted mode	24	0.000495343	0.00110431	0.657951	1.0005	0.998332	1.00266
CD62L- plasmacytoid Dendritic Cell Absolute Count || id:ebi-a-GCST90001470	MR Egger	24	0.00134704	0.00183159	0.469837	1.00135	0.99776	1.00495
CD62L- plasmacytoid Dendritic Cell Absolute Count || id:ebi-a-GCST90001470	Weighted median	24	0.000206662	0.00141216	0.883649	1.00021	0.997442	1.00298
CD62L- plasmacytoid Dendritic Cell Absolute Count || id:ebi-a-GCST90001470	Inverse variance weighted	24	-1.11956e-06	0.00101939	0.999124	0.999999	0.998003	1.002
CD62L- plasmacytoid Dendritic Cell Absolute Count || id:ebi-a-GCST90001470	Simple mode	24	-0.000267766	0.00203485	0.896453	0.999732	0.995753	1.00373
CD62L- plasmacytoid Dendritic Cell Absolute Count || id:ebi-a-GCST90001470	Weighted mode	24	0.000590349	0.0015679	0.709979	1.00059	0.99752	1.00367
CD62L- plasmacytoid Dendritic Cell %Dendritic Cell || id:ebi-a-GCST90001471	MR Egger	18	-0.00141494	0.00122287	0.264231	0.998586	0.996195	1.00098
CD62L- plasmacytoid Dendritic Cell %Dendritic Cell || id:ebi-a-GCST90001471	Weighted median	18	-0.00102084	0.00126601	0.420042	0.99898	0.996504	1.00146
CD62L- plasmacytoid Dendritic Cell %Dendritic Cell || id:ebi-a-GCST90001471	Inverse variance weighted	18	-0.000494166	0.000875912	0.572636	0.999506	0.997791	1.00122
CD62L- plasmacytoid Dendritic Cell %Dendritic Cell || id:ebi-a-GCST90001471	Simple mode	18	-0.000892599	0.0019271	0.649108	0.999108	0.995341	1.00289
CD62L- plasmacytoid Dendritic Cell %Dendritic Cell || id:ebi-a-GCST90001471	Weighted mode	18	-0.00116383	0.00125458	0.366565	0.998837	0.996384	1.0013
CD62L- CD86+ myeloid Dendritic Cell Absolute Count || id:ebi-a-GCST90001472	MR Egger	19	0.00185682	0.00109103	0.106992	1.00186	0.999718	1.004
CD62L- CD86+ myeloid Dendritic Cell Absolute Count || id:ebi-a-GCST90001472	Weighted median	19	0.00202528	0.000941889	0.0315367	1.00203	1.00018	1.00388
CD62L- CD86+ myeloid Dendritic Cell Absolute Count || id:ebi-a-GCST90001472	Inverse variance weighted	19	0.00150096	0.000731914	0.0402925	1.0015	1.00007	1.00294
CD62L- CD86+ myeloid Dendritic Cell Absolute Count || id:ebi-a-GCST90001472	Simple mode	19	0.000792096	0.00166151	0.639288	1.00079	0.997539	1.00406
CD62L- CD86+ myeloid Dendritic Cell Absolute Count || id:ebi-a-GCST90001472	Weighted mode	19	0.00202434	0.000996159	0.0571645	1.00203	1.00007	1.00398
CD62L- CD86+ myeloid Dendritic Cell %Dendritic Cell || id:ebi-a-GCST90001473	MR Egger	19	0.00210473	0.00124339	0.108751	1.00211	0.999668	1.00455
CD62L- CD86+ myeloid Dendritic Cell %Dendritic Cell || id:ebi-a-GCST90001473	Weighted median	19	0.00193921	0.000980365	0.0479231	1.00194	1.00002	1.00387
CD62L- CD86+ myeloid Dendritic Cell %Dendritic Cell || id:ebi-a-GCST90001473	Inverse variance weighted	19	0.00118938	0.000895544	0.184142	1.00119	0.999434	1.00295
CD62L- CD86+ myeloid Dendritic Cell %Dendritic Cell || id:ebi-a-GCST90001473	Simple mode	19	0.000556669	0.00204153	0.788209	1.00056	0.996561	1.00457
CD62L- CD86+ myeloid Dendritic Cell %Dendritic Cell || id:ebi-a-GCST90001473	Weighted mode	19	0.00194207	0.000903325	0.0454048	1.00194	1.00017	1.00372
Plasmacytoid Dendritic Cell %Dendritic Cell || id:ebi-a-GCST90001474	MR Egger	23	-3.98092e-05	0.000985456	0.968158	0.99996	0.998031	1.00189
Plasmacytoid Dendritic Cell %Dendritic Cell || id:ebi-a-GCST90001474	Weighted median	23	0.000232585	0.00106146	0.826559	1.00023	0.998154	1.00232
Plasmacytoid Dendritic Cell %Dendritic Cell || id:ebi-a-GCST90001474	Inverse variance weighted	23	-0.000674487	0.000704539	0.338393	0.999326	0.997947	1.00071
Plasmacytoid Dendritic Cell %Dendritic Cell || id:ebi-a-GCST90001474	Simple mode	23	-0.000719138	0.00199364	0.721752	0.999281	0.995384	1.00319
Plasmacytoid Dendritic Cell %Dendritic Cell || id:ebi-a-GCST90001474	Weighted mode	23	-4.47447e-05	0.000949288	0.962831	0.999955	0.998096	1.00182
HLA DR++ monocyte %monocyte || id:ebi-a-GCST90001475	MR Egger	18	-0.000546457	0.00218154	0.805396	0.999454	0.995189	1.00374
HLA DR++ monocyte %monocyte || id:ebi-a-GCST90001475	Weighted median	18	-8.5712e-05	0.0015144	0.954865	0.999914	0.996951	1.00289
HLA DR++ monocyte %monocyte || id:ebi-a-GCST90001475	Inverse variance weighted	18	0.0011271	0.00137943	0.413884	1.00113	0.998425	1.00384
HLA DR++ monocyte %monocyte || id:ebi-a-GCST90001475	Simple mode	18	-0.00266692	0.00262183	0.323319	0.997337	0.992225	1.00247
HLA DR++ monocyte %monocyte || id:ebi-a-GCST90001475	Weighted mode	18	-0.000831315	0.00156294	0.601682	0.999169	0.996113	1.00223
HLA DR++ monocyte %leukocyte || id:ebi-a-GCST90001476	MR Egger	7	-0.000411642	0.00495439	0.937007	0.999588	0.989929	1.00934
HLA DR++ monocyte %leukocyte || id:ebi-a-GCST90001476	Weighted median	7	-0.00146481	0.00233746	0.530877	0.998536	0.993972	1.00312
HLA DR++ monocyte %leukocyte || id:ebi-a-GCST90001476	Inverse variance weighted	7	0.0012027	0.00255631	0.63801	1.0012	0.9962	1.00623
HLA DR++ monocyte %leukocyte || id:ebi-a-GCST90001476	Simple mode	7	-0.00208106	0.00298326	0.511552	0.997921	0.992103	1.00377
HLA DR++ monocyte %leukocyte || id:ebi-a-GCST90001476	Weighted mode	7	-0.0018703	0.00300331	0.556364	0.998131	0.992273	1.00402
HLA DR++ monocyte Absolute Count || id:ebi-a-GCST90001477	MR Egger	23	-0.000565809	0.00156038	0.72052	0.999434	0.996382	1.0025
HLA DR++ monocyte Absolute Count || id:ebi-a-GCST90001477	Weighted median	23	0.000142553	0.00110272	0.897141	1.00014	0.997983	1.00231
HLA DR++ monocyte Absolute Count || id:ebi-a-GCST90001477	Inverse variance weighted	23	0.00119725	0.00120343	0.319803	1.0012	0.998839	1.00356
HLA DR++ monocyte Absolute Count || id:ebi-a-GCST90001477	Simple mode	23	-0.000119673	0.00216375	0.956392	0.99988	0.995649	1.00413
HLA DR++ monocyte Absolute Count || id:ebi-a-GCST90001477	Weighted mode	23	-1.09822e-05	0.000932194	0.990706	0.999989	0.998164	1.00182
CD4 regulatory T cell %CD4+ T cell || id:ebi-a-GCST90001478	MR Egger	19	0.000428488	0.00186728	0.82124	1.00043	0.996774	1.0041
CD4 regulatory T cell %CD4+ T cell || id:ebi-a-GCST90001478	Weighted median	19	0.00117407	0.00148581	0.429418	1.00117	0.998263	1.00409
CD4 regulatory T cell %CD4+ T cell || id:ebi-a-GCST90001478	Inverse variance weighted	19	0.000592	0.00108531	0.585431	1.00059	0.998466	1.00272
CD4 regulatory T cell %CD4+ T cell || id:ebi-a-GCST90001478	Simple mode	19	0.000208754	0.00223592	0.926646	1.00021	0.995835	1.0046
CD4 regulatory T cell %CD4+ T cell || id:ebi-a-GCST90001478	Weighted mode	19	0.000632123	0.00154568	0.687393	1.00063	0.997605	1.00367
CD4 regulatory T cell %T cell || id:ebi-a-GCST90001479	MR Egger	16	0.000141456	0.00183717	0.939716	1.00014	0.996547	1.00375
CD4 regulatory T cell %T cell || id:ebi-a-GCST90001479	Weighted median	16	-0.000132382	0.00129707	0.918707	0.999868	0.997329	1.00241
CD4 regulatory T cell %T cell || id:ebi-a-GCST90001479	Inverse variance weighted	16	-0.000806085	0.00125777	0.521597	0.999194	0.996734	1.00166
CD4 regulatory T cell %T cell || id:ebi-a-GCST90001479	Simple mode	16	-0.000838488	0.00249286	0.741262	0.999162	0.994292	1.00406
CD4 regulatory T cell %T cell || id:ebi-a-GCST90001479	Weighted mode	16	-0.000389385	0.00135341	0.777508	0.999611	0.996963	1.00227
Resting CD4 regulatory T cell Absolute Count || id:ebi-a-GCST90001480	MR Egger	25	0.00249156	0.00185739	0.192877	1.00249	0.998852	1.00615
Resting CD4 regulatory T cell Absolute Count || id:ebi-a-GCST90001480	Weighted median	25	0.000318698	0.00128159	0.803612	1.00032	0.997809	1.00283
Resting CD4 regulatory T cell Absolute Count || id:ebi-a-GCST90001480	Inverse variance weighted	25	-0.000332941	0.00128134	0.794989	0.999667	0.99716	1.00218
Resting CD4 regulatory T cell Absolute Count || id:ebi-a-GCST90001480	Simple mode	25	0.00123976	0.00187207	0.514127	1.00124	0.997573	1.00492
Resting CD4 regulatory T cell Absolute Count || id:ebi-a-GCST90001480	Weighted mode	25	0.00070671	0.00117587	0.553466	1.00071	0.998403	1.00302
Resting CD4 regulatory T cell %CD4 regulatory T cell || id:ebi-a-GCST90001481	MR Egger	27	0.000462416	0.000603822	0.450957	1.00046	0.999279	1.00165
Resting CD4 regulatory T cell %CD4 regulatory T cell || id:ebi-a-GCST90001481	Weighted median	27	0.000258414	0.000628011	0.68072	1.00026	0.999028	1.00149
Resting CD4 regulatory T cell %CD4 regulatory T cell || id:ebi-a-GCST90001481	Inverse variance weighted	27	0.000243793	0.000491877	0.62015	1.00024	0.99928	1.00121
Resting CD4 regulatory T cell %CD4 regulatory T cell || id:ebi-a-GCST90001481	Simple mode	27	0.000236953	0.00106638	0.825892	1.00024	0.998149	1.00233
Resting CD4 regulatory T cell %CD4 regulatory T cell || id:ebi-a-GCST90001481	Weighted mode	27	0.000236953	0.000550367	0.670353	1.00024	0.999159	1.00132
Resting CD4 regulatory T cell %CD4+ T cell || id:ebi-a-GCST90001482	MR Egger	31	0.000821987	0.000706435	0.254083	1.00082	0.999438	1.00221
Resting CD4 regulatory T cell %CD4+ T cell || id:ebi-a-GCST90001482	Weighted median	31	0.000310031	0.000650912	0.633858	1.00031	0.999035	1.00159
Resting CD4 regulatory T cell %CD4+ T cell || id:ebi-a-GCST90001482	Inverse variance weighted	31	0.000475554	0.000558981	0.394908	1.00048	0.99938	1.00157
Resting CD4 regulatory T cell %CD4+ T cell || id:ebi-a-GCST90001482	Simple mode	31	0.000467483	0.00117401	0.693307	1.00047	0.998168	1.00277
Resting CD4 regulatory T cell %CD4+ T cell || id:ebi-a-GCST90001482	Weighted mode	31	0.000564828	0.000572651	0.331856	1.00056	0.999443	1.00169
CD39+ resting CD4 regulatory T cell Absolute Count || id:ebi-a-GCST90001483	MR Egger	25	-0.000433429	0.000854965	0.617013	0.999567	0.997893	1.00124
CD39+ resting CD4 regulatory T cell Absolute Count || id:ebi-a-GCST90001483	Weighted median	25	-0.000101192	0.000763083	0.894503	0.999899	0.998404	1.0014
CD39+ resting CD4 regulatory T cell Absolute Count || id:ebi-a-GCST90001483	Inverse variance weighted	25	-0.000638157	0.000582071	0.272923	0.999362	0.998223	1.0005
CD39+ resting CD4 regulatory T cell Absolute Count || id:ebi-a-GCST90001483	Simple mode	25	0.000475306	0.00126237	0.709839	1.00048	0.998003	1.00295
CD39+ resting CD4 regulatory T cell Absolute Count || id:ebi-a-GCST90001483	Weighted mode	25	6.59729e-05	0.000720636	0.927817	1.00007	0.998654	1.00148
CD39+ resting CD4 regulatory T cell %resting CD4 regulatory T cell || id:ebi-a-GCST90001484	MR Egger	24	0.000579474	0.00138424	0.679549	1.00058	0.997869	1.0033
CD39+ resting CD4 regulatory T cell %resting CD4 regulatory T cell || id:ebi-a-GCST90001484	Weighted median	24	0.000368467	0.00122673	0.763899	1.00037	0.997966	1.00278
CD39+ resting CD4 regulatory T cell %resting CD4 regulatory T cell || id:ebi-a-GCST90001484	Inverse variance weighted	24	-0.000731604	0.000891456	0.411826	0.999269	0.997524	1.00102
CD39+ resting CD4 regulatory T cell %resting CD4 regulatory T cell || id:ebi-a-GCST90001484	Simple mode	24	0.000237459	0.00215789	0.91333	1.00024	0.996016	1.00448
CD39+ resting CD4 regulatory T cell %resting CD4 regulatory T cell || id:ebi-a-GCST90001484	Weighted mode	24	0.00110385	0.00122419	0.376566	1.0011	0.998705	1.00351
CD39+ resting CD4 regulatory T cell %CD4 regulatory T cell || id:ebi-a-GCST90001485	MR Egger	31	-0.000503956	0.000235962	0.0412713	0.999496	0.999034	0.999959
CD39+ resting CD4 regulatory T cell %CD4 regulatory T cell || id:ebi-a-GCST90001485	Weighted median	31	-0.000395696	0.000280108	0.157757	0.999604	0.999056	1.00015
CD39+ resting CD4 regulatory T cell %CD4 regulatory T cell || id:ebi-a-GCST90001485	Inverse variance weighted	31	-0.000516276	0.000218706	0.0182458	0.999484	0.999056	0.999912
CD39+ resting CD4 regulatory T cell %CD4 regulatory T cell || id:ebi-a-GCST90001485	Simple mode	31	-0.000373787	0.000993973	0.709523	0.999626	0.997681	1.00158
CD39+ resting CD4 regulatory T cell %CD4 regulatory T cell || id:ebi-a-GCST90001485	Weighted mode	31	-0.000429124	0.00025289	0.100073	0.999571	0.999076	1.00007
Activated CD4 regulatory T cell Absolute Count || id:ebi-a-GCST90001486	MR Egger	16	0.000540121	0.000862183	0.541096	1.00054	0.998851	1.00223
Activated CD4 regulatory T cell Absolute Count || id:ebi-a-GCST90001486	Weighted median	16	0.000602817	0.000881181	0.493911	1.0006	0.998876	1.00233
Activated CD4 regulatory T cell Absolute Count || id:ebi-a-GCST90001486	Inverse variance weighted	16	8.23982e-05	0.000725015	0.909515	1.00008	0.998662	1.0015
Activated CD4 regulatory T cell Absolute Count || id:ebi-a-GCST90001486	Simple mode	16	3.31884e-05	0.00145167	0.982062	1.00003	0.997192	1.00288
Activated CD4 regulatory T cell Absolute Count || id:ebi-a-GCST90001486	Weighted mode	16	0.00035427	0.000759121	0.647431	1.00035	0.998867	1.00184
Activated CD4 regulatory T cell %CD4 regulatory T cell || id:ebi-a-GCST90001487	MR Egger	29	6.70835e-05	0.00128216	0.958658	1.00007	0.997557	1.00258
Activated CD4 regulatory T cell %CD4 regulatory T cell || id:ebi-a-GCST90001487	Weighted median	29	-0.000380058	0.00114238	0.739369	0.99962	0.997384	1.00186
Activated CD4 regulatory T cell %CD4 regulatory T cell || id:ebi-a-GCST90001487	Inverse variance weighted	29	-0.000283565	0.000908752	0.755012	0.999716	0.997937	1.0015
Activated CD4 regulatory T cell %CD4 regulatory T cell || id:ebi-a-GCST90001487	Simple mode	29	-0.000128756	0.0017678	0.942456	0.999871	0.996413	1.00334
Activated CD4 regulatory T cell %CD4 regulatory T cell || id:ebi-a-GCST90001487	Weighted mode	29	-0.00047875	0.00106849	0.657556	0.999521	0.99743	1.00162
Activated CD4 regulatory T cell %CD4+ T cell || id:ebi-a-GCST90001488	MR Egger	18	-0.00114088	0.00137757	0.419751	0.99886	0.996166	1.00156
Activated CD4 regulatory T cell %CD4+ T cell || id:ebi-a-GCST90001488	Weighted median	18	-0.00134476	0.0014767	0.362479	0.998656	0.99577	1.00155
Activated CD4 regulatory T cell %CD4+ T cell || id:ebi-a-GCST90001488	Inverse variance weighted	18	-0.000908414	0.000929534	0.328431	0.999092	0.997273	1.00091
Activated CD4 regulatory T cell %CD4+ T cell || id:ebi-a-GCST90001488	Simple mode	18	-0.00287537	0.002562	0.277331	0.997129	0.992134	1.00215
Activated CD4 regulatory T cell %CD4+ T cell || id:ebi-a-GCST90001488	Weighted mode	18	-0.00231715	0.00243512	0.354656	0.997686	0.992935	1.00246
CD39+ activated CD4 regulatory T cell Absolute Count || id:ebi-a-GCST90001489	MR Egger	29	-0.00131055	0.00115775	0.267597	0.99869	0.996427	1.00096
CD39+ activated CD4 regulatory T cell Absolute Count || id:ebi-a-GCST90001489	Weighted median	29	-0.00136858	0.00116759	0.241139	0.998632	0.99635	1.00092
CD39+ activated CD4 regulatory T cell Absolute Count || id:ebi-a-GCST90001489	Inverse variance weighted	29	-0.00113603	0.000737562	0.123499	0.998865	0.997422	1.00031
CD39+ activated CD4 regulatory T cell Absolute Count || id:ebi-a-GCST90001489	Simple mode	29	0.00166901	0.00181103	0.36462	1.00167	0.998121	1.00523
CD39+ activated CD4 regulatory T cell Absolute Count || id:ebi-a-GCST90001489	Weighted mode	29	-0.00163503	0.00126117	0.205409	0.998366	0.995901	1.00084
CD39+ activated CD4 regulatory T cell %activated CD4 regulatory T cell || id:ebi-a-GCST90001490	MR Egger	8	0.00262288	0.00175531	0.185728	1.00263	0.999183	1.00608
CD39+ activated CD4 regulatory T cell %activated CD4 regulatory T cell || id:ebi-a-GCST90001490	Weighted median	8	0.000201988	0.001711	0.906026	1.0002	0.996853	1.00356
CD39+ activated CD4 regulatory T cell %activated CD4 regulatory T cell || id:ebi-a-GCST90001490	Inverse variance weighted	8	-0.000325705	0.0015317	0.831606	0.999674	0.996678	1.00268
CD39+ activated CD4 regulatory T cell %activated CD4 regulatory T cell || id:ebi-a-GCST90001490	Simple mode	8	-0.00265364	0.00324382	0.440277	0.99735	0.991029	1.00371
CD39+ activated CD4 regulatory T cell %activated CD4 regulatory T cell || id:ebi-a-GCST90001490	Weighted mode	8	0.00197446	0.00200316	0.35713	1.00198	0.99805	1.00592
CD39+ activated CD4 regulatory T cell %CD4 regulatory T cell || id:ebi-a-GCST90001491	MR Egger	24	0.000388978	0.000870079	0.659201	1.00039	0.998684	1.0021
CD39+ activated CD4 regulatory T cell %CD4 regulatory T cell || id:ebi-a-GCST90001491	Weighted median	24	0.00116216	0.000900711	0.196956	1.00116	0.999397	1.00293
CD39+ activated CD4 regulatory T cell %CD4 regulatory T cell || id:ebi-a-GCST90001491	Inverse variance weighted	24	0.000590446	0.000645105	0.360049	1.00059	0.999326	1.00186
CD39+ activated CD4 regulatory T cell %CD4 regulatory T cell || id:ebi-a-GCST90001491	Simple mode	24	-0.000713312	0.0013669	0.606768	0.999287	0.996613	1.00197
CD39+ activated CD4 regulatory T cell %CD4 regulatory T cell || id:ebi-a-GCST90001491	Weighted mode	24	0.000568665	0.000814638	0.492138	1.00057	0.998973	1.00217
Secreting CD4 regulatory T cell Absolute Count || id:ebi-a-GCST90001492	MR Egger	23	-1.81783e-05	0.000451592	0.968271	0.999982	0.999097	1.00087
Secreting CD4 regulatory T cell Absolute Count || id:ebi-a-GCST90001492	Weighted median	23	0.000200972	0.000512164	0.694764	1.0002	0.999197	1.00121
Secreting CD4 regulatory T cell Absolute Count || id:ebi-a-GCST90001492	Inverse variance weighted	23	4.87527e-05	0.000378536	0.897522	1.00005	0.999307	1.00079
Secreting CD4 regulatory T cell Absolute Count || id:ebi-a-GCST90001492	Simple mode	23	-0.000148612	0.000730339	0.840627	0.999851	0.998421	1.00128
Secreting CD4 regulatory T cell Absolute Count || id:ebi-a-GCST90001492	Weighted mode	23	0.000101242	0.00051513	0.845995	1.0001	0.999092	1.00111
Secreting CD4 regulatory T cell %CD4 regulatory T cell || id:ebi-a-GCST90001493	MR Egger	28	0.00147997	0.000732343	0.0537027	1.00148	1.00004	1.00292
Secreting CD4 regulatory T cell %CD4 regulatory T cell || id:ebi-a-GCST90001493	Weighted median	28	0.00117675	0.00072804	0.106023	1.00118	0.99975	1.00261
Secreting CD4 regulatory T cell %CD4 regulatory T cell || id:ebi-a-GCST90001493	Inverse variance weighted	28	0.000997789	0.000581702	0.0862918	1.001	0.999858	1.00214
Secreting CD4 regulatory T cell %CD4 regulatory T cell || id:ebi-a-GCST90001493	Simple mode	28	0.000104621	0.00141113	0.941446	1.0001	0.997342	1.00287
Secreting CD4 regulatory T cell %CD4 regulatory T cell || id:ebi-a-GCST90001493	Weighted mode	28	0.000836494	0.000692282	0.237403	1.00084	0.99948	1.0022
Secreting CD4 regulatory T cell %CD4+ T cell || id:ebi-a-GCST90001494	MR Egger	25	0.000515189	0.000374667	0.18236	1.00052	0.999781	1.00125
Secreting CD4 regulatory T cell %CD4+ T cell || id:ebi-a-GCST90001494	Weighted median	25	0.000500063	0.000466479	0.283722	1.0005	0.999586	1.00142
Secreting CD4 regulatory T cell %CD4+ T cell || id:ebi-a-GCST90001494	Inverse variance weighted	25	0.000228464	0.000354766	0.519585	1.00023	0.999533	1.00092
Secreting CD4 regulatory T cell %CD4+ T cell || id:ebi-a-GCST90001494	Simple mode	25	0.00010928	0.000846026	0.898301	1.00011	0.998452	1.00177
Secreting CD4 regulatory T cell %CD4+ T cell || id:ebi-a-GCST90001494	Weighted mode	25	0.000395088	0.000402648	0.336271	1.0004	0.999606	1.00118
CD39+ secreting CD4 regulatory T cell Absolute Count || id:ebi-a-GCST90001495	MR Egger	26	5.7216e-06	0.00204408	0.99779	1.00001	0.996007	1.00402
CD39+ secreting CD4 regulatory T cell Absolute Count || id:ebi-a-GCST90001495	Weighted median	26	0.000149759	0.00125256	0.904829	1.00015	0.997697	1.00261
CD39+ secreting CD4 regulatory T cell Absolute Count || id:ebi-a-GCST90001495	Inverse variance weighted	26	-0.000419015	0.000941176	0.656173	0.999581	0.997739	1.00143
CD39+ secreting CD4 regulatory T cell Absolute Count || id:ebi-a-GCST90001495	Simple mode	26	-0.00396091	0.00245638	0.119407	0.996047	0.991263	1.00085
CD39+ secreting CD4 regulatory T cell Absolute Count || id:ebi-a-GCST90001495	Weighted mode	26	0.000711967	0.00161112	0.662354	1.00071	0.997557	1.00388
CD39+ secreting CD4 regulatory T cell %secreting CD4 regulatory T cell || id:ebi-a-GCST90001496	MR Egger	28	-0.00115231	0.000851291	0.187516	0.998848	0.997183	1.00052
CD39+ secreting CD4 regulatory T cell %secreting CD4 regulatory T cell || id:ebi-a-GCST90001496	Weighted median	28	-0.000992452	0.000950776	0.296563	0.999008	0.997148	1.00087
CD39+ secreting CD4 regulatory T cell %secreting CD4 regulatory T cell || id:ebi-a-GCST90001496	Inverse variance weighted	28	-0.000916986	0.000609105	0.132205	0.999083	0.997891	1.00028
CD39+ secreting CD4 regulatory T cell %secreting CD4 regulatory T cell || id:ebi-a-GCST90001496	Simple mode	28	-0.00274368	0.00154975	0.0879514	0.99726	0.994235	1.00029
CD39+ secreting CD4 regulatory T cell %secreting CD4 regulatory T cell || id:ebi-a-GCST90001496	Weighted mode	28	-0.000725911	0.000956703	0.454568	0.999274	0.997402	1.00115
CD39+ secreting CD4 regulatory T cell %CD4 regulatory T cell || id:ebi-a-GCST90001497	MR Egger	22	-0.00136318	0.000961758	0.171761	0.998638	0.996757	1.00052
CD39+ secreting CD4 regulatory T cell %CD4 regulatory T cell || id:ebi-a-GCST90001497	Weighted median	22	-0.000944472	0.000918879	0.304019	0.999056	0.997258	1.00086
CD39+ secreting CD4 regulatory T cell %CD4 regulatory T cell || id:ebi-a-GCST90001497	Inverse variance weighted	22	-0.000754558	0.000690356	0.274395	0.999246	0.997895	1.0006
CD39+ secreting CD4 regulatory T cell %CD4 regulatory T cell || id:ebi-a-GCST90001497	Simple mode	22	-0.0024847	0.00182916	0.188758	0.997518	0.993949	1.0011
CD39+ secreting CD4 regulatory T cell %CD4 regulatory T cell || id:ebi-a-GCST90001497	Weighted mode	22	-0.000796026	0.000946231	0.40968	0.999204	0.997353	1.00106
Activated & resting CD4 regulatory T cell Absolute Count || id:ebi-a-GCST90001498	MR Egger	19	-0.000920617	0.00310881	0.770717	0.99908	0.993011	1.00519
Activated & resting CD4 regulatory T cell Absolute Count || id:ebi-a-GCST90001498	Weighted median	19	5.21743e-05	0.00191795	0.978298	1.00005	0.9963	1.00382
Activated & resting CD4 regulatory T cell Absolute Count || id:ebi-a-GCST90001498	Inverse variance weighted	19	-0.00258975	0.00174017	0.136695	0.997414	0.994017	1.00082
Activated & resting CD4 regulatory T cell Absolute Count || id:ebi-a-GCST90001498	Simple mode	19	-0.00262275	0.0031322	0.413376	0.997381	0.991276	1.00352
Activated & resting CD4 regulatory T cell Absolute Count || id:ebi-a-GCST90001498	Weighted mode	19	-0.000433698	0.00209917	0.838638	0.999566	0.995462	1.00369
Activated & resting CD4 regulatory T cell %CD4 regulatory T cell || id:ebi-a-GCST90001499	MR Egger	26	-0.00141846	0.000762146	0.0750179	0.998583	0.997092	1.00008
Activated & resting CD4 regulatory T cell %CD4 regulatory T cell || id:ebi-a-GCST90001499	Weighted median	26	-0.000907952	0.000807308	0.26073	0.999092	0.997513	1.00067
Activated & resting CD4 regulatory T cell %CD4 regulatory T cell || id:ebi-a-GCST90001499	Inverse variance weighted	26	-0.000989869	0.000606687	0.102764	0.999011	0.997823	1.0002
Activated & resting CD4 regulatory T cell %CD4 regulatory T cell || id:ebi-a-GCST90001499	Simple mode	26	-0.000184961	0.00145619	0.899943	0.999815	0.996966	1.00267
Activated & resting CD4 regulatory T cell %CD4 regulatory T cell || id:ebi-a-GCST90001499	Weighted mode	26	-0.000839647	0.000667968	0.220365	0.999161	0.997853	1.00047
Activated & resting CD4 regulatory T cell %CD4+ T cell || id:ebi-a-GCST90001500	MR Egger	26	-0.00043547	0.00137179	0.753649	0.999565	0.996881	1.00226
Activated & resting CD4 regulatory T cell %CD4+ T cell || id:ebi-a-GCST90001500	Weighted median	26	0.000361611	0.00120379	0.763876	1.00036	0.998004	1.00272
Activated & resting CD4 regulatory T cell %CD4+ T cell || id:ebi-a-GCST90001500	Inverse variance weighted	26	-5.18939e-05	0.000932591	0.955625	0.999948	0.998122	1.00178
Activated & resting CD4 regulatory T cell %CD4+ T cell || id:ebi-a-GCST90001500	Simple mode	26	-0.000876154	0.00193773	0.655056	0.999124	0.995337	1.00293
Activated & resting CD4 regulatory T cell %CD4+ T cell || id:ebi-a-GCST90001500	Weighted mode	26	0.000457275	0.00127156	0.722152	1.00046	0.997967	1.00295
Activated & secreting CD4 regulatory T cell Absolute Count || id:ebi-a-GCST90001501	MR Egger	22	0.000245081	0.000505818	0.633278	1.00025	0.999254	1.00124
Activated & secreting CD4 regulatory T cell Absolute Count || id:ebi-a-GCST90001501	Weighted median	22	0.000101162	0.000597462	0.865545	1.0001	0.998931	1.00127
Activated & secreting CD4 regulatory T cell Absolute Count || id:ebi-a-GCST90001501	Inverse variance weighted	22	1.51135e-05	0.000417391	0.971115	1.00002	0.999197	1.00083
Activated & secreting CD4 regulatory T cell Absolute Count || id:ebi-a-GCST90001501	Simple mode	22	0.000150712	0.000816838	0.855386	1.00015	0.998551	1.00175
Activated & secreting CD4 regulatory T cell Absolute Count || id:ebi-a-GCST90001501	Weighted mode	22	0.000150712	0.000535148	0.780985	1.00015	0.999102	1.0012
Activated & secreting CD4 regulatory T cell %CD4 regulatory T cell || id:ebi-a-GCST90001502	MR Egger	35	0.0001403	0.000378397	0.713174	1.00014	0.999399	1.00088
Activated & secreting CD4 regulatory T cell %CD4 regulatory T cell || id:ebi-a-GCST90001502	Weighted median	35	-0.000354352	0.000456676	0.437786	0.999646	0.998751	1.00054
Activated & secreting CD4 regulatory T cell %CD4 regulatory T cell || id:ebi-a-GCST90001502	Inverse variance weighted	35	2.90646e-05	0.00032646	0.929058	1.00003	0.999389	1.00067
Activated & secreting CD4 regulatory T cell %CD4 regulatory T cell || id:ebi-a-GCST90001502	Simple mode	35	0.000360445	0.000738749	0.628744	1.00036	0.998913	1.00181
Activated & secreting CD4 regulatory T cell %CD4 regulatory T cell || id:ebi-a-GCST90001502	Weighted mode	35	-0.000110618	0.000397272	0.782359	0.999889	0.999111	1.00067
Activated & secreting CD4 regulatory T cell %CD4+ T cell || id:ebi-a-GCST90001503	MR Egger	31	0.000213464	0.000309371	0.495684	1.00021	0.999607	1.00082
Activated & secreting CD4 regulatory T cell %CD4+ T cell || id:ebi-a-GCST90001503	Weighted median	31	0.000124584	0.000381293	0.743864	1.00012	0.999377	1.00087
Activated & secreting CD4 regulatory T cell %CD4+ T cell || id:ebi-a-GCST90001503	Inverse variance weighted	31	-5.54747e-05	0.00027591	0.840651	0.999945	0.999404	1.00049
Activated & secreting CD4 regulatory T cell %CD4+ T cell || id:ebi-a-GCST90001503	Simple mode	31	-4.99816e-05	0.000551475	0.928387	0.99995	0.99887	1.00103
Activated & secreting CD4 regulatory T cell %CD4+ T cell || id:ebi-a-GCST90001503	Weighted mode	31	0.000187939	0.000355629	0.601062	1.00019	0.999491	1.00089
CD25++ CD4+ T cell Absolute Count || id:ebi-a-GCST90001504	MR Egger	24	0.000836088	0.000953222	0.389901	1.00084	0.998968	1.00271
CD25++ CD4+ T cell Absolute Count || id:ebi-a-GCST90001504	Weighted median	24	0.00038651	0.00100057	0.699282	1.00039	0.998427	1.00235
CD25++ CD4+ T cell Absolute Count || id:ebi-a-GCST90001504	Inverse variance weighted	24	0.000466424	0.00067843	0.491765	1.00047	0.999137	1.0018
CD25++ CD4+ T cell Absolute Count || id:ebi-a-GCST90001504	Simple mode	24	-0.000414211	0.0017327	0.81318	0.999586	0.996197	1.00299
CD25++ CD4+ T cell Absolute Count || id:ebi-a-GCST90001504	Weighted mode	24	0.000437887	0.000885115	0.625488	1.00044	0.998704	1.00218
CD25++ CD4+ T cell %CD4+ T cell || id:ebi-a-GCST90001505	MR Egger	25	-0.000221835	0.00138688	0.874315	0.999778	0.997064	1.0025
CD25++ CD4+ T cell %CD4+ T cell || id:ebi-a-GCST90001505	Weighted median	25	-0.00163727	0.00120982	0.175955	0.998364	0.996	1.00073
CD25++ CD4+ T cell %CD4+ T cell || id:ebi-a-GCST90001505	Inverse variance weighted	25	-0.00161931	0.00090213	0.0726557	0.998382	0.996618	1.00015
CD25++ CD4+ T cell %CD4+ T cell || id:ebi-a-GCST90001505	Simple mode	25	-0.00206966	0.00208314	0.330363	0.997932	0.993866	1.00202
CD25++ CD4+ T cell %CD4+ T cell || id:ebi-a-GCST90001505	Weighted mode	25	-0.00134415	0.00123637	0.287756	0.998657	0.99624	1.00108
CD25++ CD4+ T cell %T cell || id:ebi-a-GCST90001506	MR Egger	20	-0.000764072	0.00133783	0.574974	0.999236	0.99662	1.00186
CD25++ CD4+ T cell %T cell || id:ebi-a-GCST90001506	Weighted median	20	-0.00141882	0.00124828	0.255695	0.998582	0.996142	1.00103
CD25++ CD4+ T cell %T cell || id:ebi-a-GCST90001506	Inverse variance weighted	20	-0.000165253	0.000905919	0.855257	0.999835	0.998061	1.00161
CD25++ CD4+ T cell %T cell || id:ebi-a-GCST90001506	Simple mode	20	0.0025379	0.00215821	0.254149	1.00254	0.998309	1.00679
CD25++ CD4+ T cell %T cell || id:ebi-a-GCST90001506	Weighted mode	20	-0.00141168	0.00133748	0.304447	0.998589	0.995975	1.00121
CD25++ CD45RA+ CD4 not regulatory T cell Absolute Count || id:ebi-a-GCST90001507	MR Egger	26	-8.81954e-05	0.000715379	0.902908	0.999912	0.998511	1.00131
CD25++ CD45RA+ CD4 not regulatory T cell Absolute Count || id:ebi-a-GCST90001507	Weighted median	26	0.00023399	0.000816474	0.774429	1.00023	0.998635	1.00184
CD25++ CD45RA+ CD4 not regulatory T cell Absolute Count || id:ebi-a-GCST90001507	Inverse variance weighted	26	3.36008e-05	0.000552773	0.95153	1.00003	0.998951	1.00112
CD25++ CD45RA+ CD4 not regulatory T cell Absolute Count || id:ebi-a-GCST90001507	Simple mode	26	0.000388655	0.00148144	0.795201	1.00039	0.997488	1.0033
CD25++ CD45RA+ CD4 not regulatory T cell Absolute Count || id:ebi-a-GCST90001507	Weighted mode	26	0.000309305	0.000735859	0.677834	1.00031	0.998868	1.00175
CD25++ CD45RA+ CD4 not regulatory T cell %CD4+ T cell || id:ebi-a-GCST90001508	MR Egger	35	0.000193319	0.00050388	0.70369	1.00019	0.999206	1.00118
CD25++ CD45RA+ CD4 not regulatory T cell %CD4+ T cell || id:ebi-a-GCST90001508	Weighted median	35	0.000500604	0.000531042	0.345843	1.0005	0.99946	1.00154
CD25++ CD45RA+ CD4 not regulatory T cell %CD4+ T cell || id:ebi-a-GCST90001508	Inverse variance weighted	35	0.000419226	0.000431084	0.330805	1.00042	0.999574	1.00126
CD25++ CD45RA+ CD4 not regulatory T cell %CD4+ T cell || id:ebi-a-GCST90001508	Simple mode	35	-8.02565e-05	0.000971064	0.934616	0.99992	0.998018	1.00182
CD25++ CD45RA+ CD4 not regulatory T cell %CD4+ T cell || id:ebi-a-GCST90001508	Weighted mode	35	0.000375915	0.000429267	0.38733	1.00038	0.999535	1.00122
CD25++ CD45RA+ CD4 not regulatory T cell %T cell || id:ebi-a-GCST90001509	MR Egger	28	-3.0331e-07	0.000452629	0.99947	1	0.999113	1.00089
CD25++ CD45RA+ CD4 not regulatory T cell %T cell || id:ebi-a-GCST90001509	Weighted median	28	0.00020873	0.000527336	0.692238	1.00021	0.999175	1.00124
CD25++ CD45RA+ CD4 not regulatory T cell %T cell || id:ebi-a-GCST90001509	Inverse variance weighted	28	9.59354e-05	0.000374007	0.797559	1.0001	0.999363	1.00083
CD25++ CD45RA+ CD4 not regulatory T cell %T cell || id:ebi-a-GCST90001509	Simple mode	28	-0.000779171	0.000845484	0.364916	0.999221	0.997567	1.00088
CD25++ CD45RA+ CD4 not regulatory T cell %T cell || id:ebi-a-GCST90001509	Weighted mode	28	0.000194763	0.000470788	0.682365	1.00019	0.999272	1.00112
CD25++ CD45RA- CD4 not regulatory T cell Absolute Count || id:ebi-a-GCST90001510	MR Egger	20	0.00075643	0.000805933	0.360373	1.00076	0.999177	1.00234
CD25++ CD45RA- CD4 not regulatory T cell Absolute Count || id:ebi-a-GCST90001510	Weighted median	20	0.000373501	0.000811614	0.645376	1.00037	0.998783	1.00197
CD25++ CD45RA- CD4 not regulatory T cell Absolute Count || id:ebi-a-GCST90001510	Inverse variance weighted	20	0.000334053	0.000574453	0.560894	1.00033	0.999208	1.00146
CD25++ CD45RA- CD4 not regulatory T cell Absolute Count || id:ebi-a-GCST90001510	Simple mode	20	5.46143e-05	0.00112945	0.961938	1.00005	0.997843	1.00227
CD25++ CD45RA- CD4 not regulatory T cell Absolute Count || id:ebi-a-GCST90001510	Weighted mode	20	0.000242595	0.000866901	0.782623	1.00024	0.998545	1.00194
CD25++ CD45RA- CD4 not regulatory T cell %CD4+ T cell || id:ebi-a-GCST90001511	MR Egger	24	-0.00050981	0.00129383	0.697351	0.99949	0.996959	1.00203
CD25++ CD45RA- CD4 not regulatory T cell %CD4+ T cell || id:ebi-a-GCST90001511	Weighted median	24	-0.000622872	0.00100567	0.53568	0.999377	0.997409	1.00135
CD25++ CD45RA- CD4 not regulatory T cell %CD4+ T cell || id:ebi-a-GCST90001511	Inverse variance weighted	24	-0.000559673	0.000923715	0.544585	0.99944	0.997633	1.00125
CD25++ CD45RA- CD4 not regulatory T cell %CD4+ T cell || id:ebi-a-GCST90001511	Simple mode	24	0.000962413	0.00174849	0.587335	1.00096	0.997538	1.0044
CD25++ CD45RA- CD4 not regulatory T cell %CD4+ T cell || id:ebi-a-GCST90001511	Weighted mode	24	-0.000754117	0.000996505	0.456875	0.999246	0.997296	1.0012
CD25++ CD45RA- CD4 not regulatory T cell %T cell || id:ebi-a-GCST90001512	MR Egger	31	0.000327184	0.000873431	0.710686	1.00033	0.998616	1.00204
CD25++ CD45RA- CD4 not regulatory T cell %T cell || id:ebi-a-GCST90001512	Weighted median	31	-0.000304408	0.000921421	0.741122	0.999696	0.997892	1.0015
CD25++ CD45RA- CD4 not regulatory T cell %T cell || id:ebi-a-GCST90001512	Inverse variance weighted	31	1.25473e-05	0.000632016	0.984161	1.00001	0.998775	1.00125
CD25++ CD45RA- CD4 not regulatory T cell %T cell || id:ebi-a-GCST90001512	Simple mode	31	-0.000854286	0.00135313	0.532599	0.999146	0.9965	1.0018
CD25++ CD45RA- CD4 not regulatory T cell %T cell || id:ebi-a-GCST90001512	Weighted mode	31	-0.000624117	0.00097728	0.527912	0.999376	0.997464	1.00129
CD4 regulatory T cell Absolute Count || id:ebi-a-GCST90001513	MR Egger	22	0.00179023	0.00191743	0.361614	1.00179	0.998034	1.00556
CD4 regulatory T cell Absolute Count || id:ebi-a-GCST90001513	Weighted median	22	0.000420426	0.00147867	0.77616	1.00042	0.997525	1.00332
CD4 regulatory T cell Absolute Count || id:ebi-a-GCST90001513	Inverse variance weighted	22	0.000555863	0.00112102	0.619996	1.00056	0.99836	1.00276
CD4 regulatory T cell Absolute Count || id:ebi-a-GCST90001513	Simple mode	22	-0.00233566	0.00241953	0.345361	0.997667	0.992947	1.00241
CD4 regulatory T cell Absolute Count || id:ebi-a-GCST90001513	Weighted mode	22	-7.36802e-05	0.00161188	0.963973	0.999926	0.996772	1.00309
Hematopoietic Stem Cell Absolute Count || id:ebi-a-GCST90001514	MR Egger	17	-0.000196405	0.00130906	0.882736	0.999804	0.997242	1.00237
Hematopoietic Stem Cell Absolute Count || id:ebi-a-GCST90001514	Weighted median	17	0.000872173	0.00108916	0.423261	1.00087	0.998738	1.00301
Hematopoietic Stem Cell Absolute Count || id:ebi-a-GCST90001514	Inverse variance weighted	17	0.000884343	0.000882802	0.316467	1.00088	0.999154	1.00262
Hematopoietic Stem Cell Absolute Count || id:ebi-a-GCST90001514	Simple mode	17	0.00172943	0.0017624	0.341052	1.00173	0.998277	1.0052
Hematopoietic Stem Cell Absolute Count || id:ebi-a-GCST90001514	Weighted mode	17	0.000893082	0.0012051	0.469381	1.00089	0.998532	1.00326
Immature Myeloid-Derived Suppressor Cells Absolute Count || id:ebi-a-GCST90001515	MR Egger	14	-0.00113948	0.00155304	0.477215	0.998861	0.995825	1.00191
Immature Myeloid-Derived Suppressor Cells Absolute Count || id:ebi-a-GCST90001515	Weighted median	14	-0.00109885	0.00125899	0.382767	0.998902	0.99644	1.00137
Immature Myeloid-Derived Suppressor Cells Absolute Count || id:ebi-a-GCST90001515	Inverse variance weighted	14	-0.000788902	0.000949688	0.406145	0.999211	0.997353	1.00107
Immature Myeloid-Derived Suppressor Cells Absolute Count || id:ebi-a-GCST90001515	Simple mode	14	-0.0014782	0.00191095	0.453038	0.998523	0.99479	1.00227
Immature Myeloid-Derived Suppressor Cells Absolute Count || id:ebi-a-GCST90001515	Weighted mode	14	-0.00132555	0.00154918	0.407689	0.998675	0.995648	1.00171
Immature Myeloid-Derived Suppressor Cells %CD33dim HLA DR- CD66b- || id:ebi-a-GCST90001516	Inverse variance weighted	2	-0.000592489	0.00189195	0.754156	0.999408	0.995709	1.00312
CD33- HLA DR+ Absolute Count || id:ebi-a-GCST90001523	Wald ratio	1	-0.00393578	0.00305288	0.197328	0.996072	0.99013	1.00205
Monocytic Myeloid-Derived Suppressor Cells Absolute Count || id:ebi-a-GCST90001530	Inverse variance weighted	2	-0.00585391	0.00275297	0.0334699	0.994163	0.988813	0.999542
CD45RA- CD4+ T cell Absolute Count || id:ebi-a-GCST90001534	MR Egger	3	-7.80639e-05	0.00148245	0.966507	0.999922	0.997021	1.00283
CD45RA- CD4+ T cell Absolute Count || id:ebi-a-GCST90001534	Weighted median	3	0.000149559	0.000973968	0.877959	1.00015	0.998242	1.00206
CD45RA- CD4+ T cell Absolute Count || id:ebi-a-GCST90001534	Inverse variance weighted	3	0.000284381	0.00103588	0.783678	1.00028	0.998256	1.00232
CD45RA- CD4+ T cell Absolute Count || id:ebi-a-GCST90001534	Simple mode	3	0.00339728	0.00256617	0.316595	1.0034	0.998369	1.00846
CD45RA- CD4+ T cell Absolute Count || id:ebi-a-GCST90001534	Weighted mode	3	-0.000292391	0.000930555	0.783108	0.999708	0.997886	1.00153
CD45RA- CD4+ T cell %CD4+ T cell || id:ebi-a-GCST90001535	MR Egger	4	0.00424652	0.00193575	0.159512	1.00426	1.00045	1.00807
CD45RA- CD4+ T cell %CD4+ T cell || id:ebi-a-GCST90001535	Weighted median	4	0.00166899	0.00166285	0.315529	1.00167	0.998411	1.00494
CD45RA- CD4+ T cell %CD4+ T cell || id:ebi-a-GCST90001535	Inverse variance weighted	4	0.00172476	0.00189509	0.362758	1.00173	0.998012	1.00545
CD45RA- CD4+ T cell %CD4+ T cell || id:ebi-a-GCST90001535	Simple mode	4	-0.00366902	0.00414573	0.441331	0.996338	0.988275	1.00447
CD45RA- CD4+ T cell %CD4+ T cell || id:ebi-a-GCST90001535	Weighted mode	4	0.00226632	0.00164444	0.261952	1.00227	0.999044	1.0055
CD45RA- CD4+ T cell %T cell || id:ebi-a-GCST90001536	Inverse variance weighted	2	0.00235037	0.00215835	0.276169	1.00235	0.998122	1.0066
Central Memory CD4+ T cell Absolute Count || id:ebi-a-GCST90001537	MR Egger	3	0.00930149	0.00928057	0.499283	1.00934	0.991151	1.02787
Central Memory CD4+ T cell Absolute Count || id:ebi-a-GCST90001537	Weighted median	3	0.00274248	0.00364641	0.451988	1.00275	0.995605	1.00994
Central Memory CD4+ T cell Absolute Count || id:ebi-a-GCST90001537	Inverse variance weighted	3	0.00382075	0.00323546	0.237644	1.00383	0.997482	1.01021
Central Memory CD4+ T cell Absolute Count || id:ebi-a-GCST90001537	Simple mode	3	0.00262851	0.00479641	0.638675	1.00263	0.99325	1.0121
Central Memory CD4+ T cell Absolute Count || id:ebi-a-GCST90001537	Weighted mode	3	0.00237079	0.00431023	0.637516	1.00237	0.993941	1.01088
Central Memory CD4+ T cell %CD4+ T cell || id:ebi-a-GCST90001538	Inverse variance weighted	2	0.000673766	0.00203285	0.740313	1.00067	0.996695	1.00467
Central Memory CD4+ T cell %T cell || id:ebi-a-GCST90001539	MR Egger	14	0.00281184	0.00269879	0.318	1.00282	0.997525	1.00813
Central Memory CD4+ T cell %T cell || id:ebi-a-GCST90001539	Weighted median	14	0.00184249	0.00191187	0.335193	1.00184	0.998097	1.00561
Central Memory CD4+ T cell %T cell || id:ebi-a-GCST90001539	Inverse variance weighted	14	-0.000511998	0.00157929	0.74579	0.999488	0.996399	1.00259
Central Memory CD4+ T cell %T cell || id:ebi-a-GCST90001539	Simple mode	14	0.00173659	0.00343708	0.62184	1.00174	0.995012	1.00851
Central Memory CD4+ T cell %T cell || id:ebi-a-GCST90001539	Weighted mode	14	0.00226081	0.0022526	0.333867	1.00226	0.997848	1.0067
Naive CD4+ T cell Absolute Count || id:ebi-a-GCST90001540	MR Egger	25	0.00614667	0.00259194	0.0264715	1.00617	1.00107	1.01129
Naive CD4+ T cell Absolute Count || id:ebi-a-GCST90001540	Weighted median	25	0.00252507	0.00174768	0.14851	1.00253	0.9991	1.00597
Naive CD4+ T cell Absolute Count || id:ebi-a-GCST90001540	Inverse variance weighted	25	0.00253118	0.00151768	0.095357	1.00253	0.999557	1.00552
Naive CD4+ T cell Absolute Count || id:ebi-a-GCST90001540	Simple mode	25	0.000495663	0.00366151	0.893448	1.0005	0.993341	1.0077
Naive CD4+ T cell Absolute Count || id:ebi-a-GCST90001540	Weighted mode	25	0.00280297	0.00250379	0.274009	1.00281	0.997898	1.00774
Naive CD4+ T cell %CD4+ T cell || id:ebi-a-GCST90001541	MR Egger	26	-0.0011833	0.00210503	0.57924	0.998817	0.994705	1.00295
Naive CD4+ T cell %CD4+ T cell || id:ebi-a-GCST90001541	Weighted median	26	-0.000446498	0.00152722	0.770011	0.999554	0.996566	1.00255
Naive CD4+ T cell %CD4+ T cell || id:ebi-a-GCST90001541	Inverse variance weighted	26	1.27619e-07	0.0012081	0.999916	1	0.997635	1.00237
Naive CD4+ T cell %CD4+ T cell || id:ebi-a-GCST90001541	Simple mode	26	0.00341154	0.00288035	0.247386	1.00342	0.997769	1.0091
Naive CD4+ T cell %CD4+ T cell || id:ebi-a-GCST90001541	Weighted mode	26	-0.00269706	0.00192758	0.17404	0.997307	0.993546	1.00108
Effector Memory CD4+ T cell Absolute Count || id:ebi-a-GCST90001542	MR Egger	19	0.000788238	0.000969257	0.427325	1.00079	0.998889	1.00269
Effector Memory CD4+ T cell Absolute Count || id:ebi-a-GCST90001542	Weighted median	19	0.000211424	0.000950238	0.823928	1.00021	0.99835	1.00208
Effector Memory CD4+ T cell Absolute Count || id:ebi-a-GCST90001542	Inverse variance weighted	19	0.000812133	0.000724607	0.262377	1.00081	0.999392	1.00223
Effector Memory CD4+ T cell Absolute Count || id:ebi-a-GCST90001542	Simple mode	19	0.00251783	0.0020311	0.231029	1.00252	0.998538	1.00652
Effector Memory CD4+ T cell Absolute Count || id:ebi-a-GCST90001542	Weighted mode	19	0.000229873	0.000905665	0.802514	1.00023	0.998456	1.00201
Effector Memory CD4+ T cell %CD4+ T cell || id:ebi-a-GCST90001543	MR Egger	26	0.00146108	0.000986546	0.151614	1.00146	0.999528	1.0034
Effector Memory CD4+ T cell %CD4+ T cell || id:ebi-a-GCST90001543	Weighted median	26	2.77628e-05	0.00100441	0.977949	1.00003	0.998061	1.002
Effector Memory CD4+ T cell %CD4+ T cell || id:ebi-a-GCST90001543	Inverse variance weighted	26	0.00024513	0.000789522	0.756197	1.00025	0.998699	1.00179
Effector Memory CD4+ T cell %CD4+ T cell || id:ebi-a-GCST90001543	Simple mode	26	0.0010784	0.00170492	0.532789	1.00108	0.997739	1.00443
Effector Memory CD4+ T cell %CD4+ T cell || id:ebi-a-GCST90001543	Weighted mode	26	0.000868321	0.000909519	0.348869	1.00087	0.999086	1.00265
Effector Memory CD4+ T cell %T cell || id:ebi-a-GCST90001544	MR Egger	19	0.0031663	0.00175233	0.0885085	1.00317	0.999732	1.00662
Effector Memory CD4+ T cell %T cell || id:ebi-a-GCST90001544	Weighted median	19	0.000622732	0.00149967	0.677962	1.00062	0.997686	1.00357
Effector Memory CD4+ T cell %T cell || id:ebi-a-GCST90001544	Inverse variance weighted	19	-3.32674e-05	0.00106991	0.975195	0.999967	0.997872	1.00207
Effector Memory CD4+ T cell %T cell || id:ebi-a-GCST90001544	Simple mode	19	-0.00203095	0.00278346	0.474994	0.997971	0.992541	1.00343
Effector Memory CD4+ T cell %T cell || id:ebi-a-GCST90001544	Weighted mode	19	0.0032087	0.00187185	0.103662	1.00321	0.99954	1.0069
Terminally Differentiated CD4+ T cell Absolute Count || id:ebi-a-GCST90001545	MR Egger	11	0.00174979	0.00424086	0.689554	1.00175	0.993459	1.01011
Terminally Differentiated CD4+ T cell Absolute Count || id:ebi-a-GCST90001545	Weighted median	11	0.00192742	0.00203186	0.342827	1.00193	0.997947	1.00593
Terminally Differentiated CD4+ T cell Absolute Count || id:ebi-a-GCST90001545	Inverse variance weighted	11	0.00218124	0.00217406	0.315714	1.00218	0.997922	1.00646
Terminally Differentiated CD4+ T cell Absolute Count || id:ebi-a-GCST90001545	Simple mode	11	0.00376483	0.00300343	0.238534	1.00377	0.99788	1.0097
Terminally Differentiated CD4+ T cell Absolute Count || id:ebi-a-GCST90001545	Weighted mode	11	0.00282974	0.00216822	0.22109	1.00283	0.998581	1.0071
Terminally Differentiated CD4+ T cell %CD4+ T cell || id:ebi-a-GCST90001546	MR Egger	22	-0.000364337	0.00218569	0.869286	0.999636	0.995363	1.00393
Terminally Differentiated CD4+ T cell %CD4+ T cell || id:ebi-a-GCST90001546	Weighted median	22	-0.0003322	0.00155938	0.831301	0.999668	0.996617	1.00273
Terminally Differentiated CD4+ T cell %CD4+ T cell || id:ebi-a-GCST90001546	Inverse variance weighted	22	0.000214122	0.00126539	0.865628	1.00021	0.997737	1.0027
Terminally Differentiated CD4+ T cell %CD4+ T cell || id:ebi-a-GCST90001546	Simple mode	22	0.000204133	0.0023593	0.931871	1.0002	0.99559	1.00484
Terminally Differentiated CD4+ T cell %CD4+ T cell || id:ebi-a-GCST90001546	Weighted mode	22	-0.000106128	0.00182406	0.954154	0.999894	0.996325	1.00348
Terminally Differentiated CD4+ T cell %T cell || id:ebi-a-GCST90001547	MR Egger	27	0.000231394	0.000695703	0.742206	1.00023	0.998868	1.0016
Terminally Differentiated CD4+ T cell %T cell || id:ebi-a-GCST90001547	Weighted median	27	-0.000394472	0.000805101	0.624158	0.999606	0.998029	1.00118
Terminally Differentiated CD4+ T cell %T cell || id:ebi-a-GCST90001547	Inverse variance weighted	27	0.000213246	0.000577789	0.712073	1.00021	0.999081	1.00135
Terminally Differentiated CD4+ T cell %T cell || id:ebi-a-GCST90001547	Simple mode	27	-0.00016083	0.00164743	0.922979	0.999839	0.996616	1.00307
Terminally Differentiated CD4+ T cell %T cell || id:ebi-a-GCST90001547	Weighted mode	27	-5.30151e-05	0.000678544	0.938322	0.999947	0.998618	1.00128
Central Memory CD8+ T cell Absolute Count || id:ebi-a-GCST90001548	MR Egger	26	0.00020806	0.00193041	0.915066	1.00021	0.996431	1.004
Central Memory CD8+ T cell Absolute Count || id:ebi-a-GCST90001548	Weighted median	26	0.000493517	0.00168411	0.769488	1.00049	0.997197	1.0038
Central Memory CD8+ T cell Absolute Count || id:ebi-a-GCST90001548	Inverse variance weighted	26	-4.92724e-05	0.00112138	0.964953	0.999951	0.997755	1.00215
Central Memory CD8+ T cell Absolute Count || id:ebi-a-GCST90001548	Simple mode	26	-0.000602099	0.00261641	0.819868	0.999398	0.994286	1.00454
Central Memory CD8+ T cell Absolute Count || id:ebi-a-GCST90001548	Weighted mode	26	0.00054286	0.0019367	0.781553	1.00054	0.996752	1.00435
Central Memory CD8+ T cell %CD8+ T cell || id:ebi-a-GCST90001549	MR Egger	30	-0.00129438	0.00271895	0.637725	0.998706	0.993398	1.00404
Central Memory CD8+ T cell %CD8+ T cell || id:ebi-a-GCST90001549	Weighted median	30	-0.00130578	0.00161309	0.418234	0.998695	0.995543	1.00186
Central Memory CD8+ T cell %CD8+ T cell || id:ebi-a-GCST90001549	Inverse variance weighted	30	-0.00127298	0.00116652	0.275158	0.998728	0.996447	1.00101
Central Memory CD8+ T cell %CD8+ T cell || id:ebi-a-GCST90001549	Simple mode	30	0.0004414	0.00292469	0.881082	1.00044	0.994723	1.00619
Central Memory CD8+ T cell %CD8+ T cell || id:ebi-a-GCST90001549	Weighted mode	30	-0.00109367	0.0024452	0.658001	0.998907	0.994131	1.00371
Central Memory CD8+ T cell %T cell || id:ebi-a-GCST90001550	MR Egger	21	-0.00294759	0.00391577	0.460826	0.997057	0.989434	1.00474
Central Memory CD8+ T cell %T cell || id:ebi-a-GCST90001550	Weighted median	21	-0.00475959	0.00204272	0.0198048	0.995252	0.991275	0.999244
Central Memory CD8+ T cell %T cell || id:ebi-a-GCST90001550	Inverse variance weighted	21	-0.00316293	0.00157906	0.0451727	0.996842	0.993762	0.999932
Central Memory CD8+ T cell %T cell || id:ebi-a-GCST90001550	Simple mode	21	-0.0058432	0.00351473	0.112008	0.994174	0.987349	1.00105
Central Memory CD8+ T cell %T cell || id:ebi-a-GCST90001550	Weighted mode	21	-0.00575062	0.00354716	0.120637	0.994266	0.987377	1.0012
Naive CD8+ T cell Absolute Count || id:ebi-a-GCST90001551	MR Egger	26	-0.000108886	0.000254977	0.673157	0.999891	0.999392	1.00039
Naive CD8+ T cell Absolute Count || id:ebi-a-GCST90001551	Weighted median	26	-0.000126403	0.00027663	0.647715	0.999874	0.999332	1.00042
Naive CD8+ T cell Absolute Count || id:ebi-a-GCST90001551	Inverse variance weighted	26	-7.99798e-05	0.000247314	0.746397	0.99992	0.999435	1.0004
Naive CD8+ T cell Absolute Count || id:ebi-a-GCST90001551	Simple mode	26	-0.000191866	0.00180712	0.916293	0.999808	0.996273	1.00336
Naive CD8+ T cell Absolute Count || id:ebi-a-GCST90001551	Weighted mode	26	-9.45256e-05	0.000256995	0.71611	0.999905	0.999402	1.00041
Naive CD8+ T cell %CD8+ T cell || id:ebi-a-GCST90001552	MR Egger	38	-9.53013e-05	0.000223314	0.672096	0.999905	0.999467	1.00034
Naive CD8+ T cell %CD8+ T cell || id:ebi-a-GCST90001552	Weighted median	38	-0.00012822	0.000261218	0.623529	0.999872	0.99936	1.00038
Naive CD8+ T cell %CD8+ T cell || id:ebi-a-GCST90001552	Inverse variance weighted	38	-0.000176652	0.00021371	0.408466	0.999823	0.999405	1.00024
Naive CD8+ T cell %CD8+ T cell || id:ebi-a-GCST90001552	Simple mode	38	-0.000324586	0.000695146	0.643286	0.999675	0.998314	1.00104
Naive CD8+ T cell %CD8+ T cell || id:ebi-a-GCST90001552	Weighted mode	38	-0.000171491	0.000219655	0.439927	0.999829	0.999398	1.00026
Naive CD8+ T cell %T cell || id:ebi-a-GCST90001553	MR Egger	28	-6.02106e-05	0.000241175	0.804816	0.99994	0.999467	1.00041
Naive CD8+ T cell %T cell || id:ebi-a-GCST90001553	Weighted median	28	-0.00011881	0.000256295	0.642958	0.999881	0.999379	1.00038
Naive CD8+ T cell %T cell || id:ebi-a-GCST90001553	Inverse variance weighted	28	-0.000116324	0.000234612	0.620027	0.999884	0.999424	1.00034
Naive CD8+ T cell %T cell || id:ebi-a-GCST90001553	Simple mode	28	0.000219576	0.00135596	0.872564	1.00022	0.997565	1.00288
Naive CD8+ T cell %T cell || id:ebi-a-GCST90001553	Weighted mode	28	-0.000130755	0.000243299	0.595375	0.999869	0.999393	1.00035
Effector Memory CD8+ T cell Absolute Count || id:ebi-a-GCST90001554	MR Egger	24	-0.000391471	0.00094775	0.683566	0.999609	0.997753	1.00147
Effector Memory CD8+ T cell Absolute Count || id:ebi-a-GCST90001554	Weighted median	24	-0.000341278	0.000898623	0.704109	0.999659	0.9979	1.00142
Effector Memory CD8+ T cell Absolute Count || id:ebi-a-GCST90001554	Inverse variance weighted	24	-0.00110927	0.000758932	0.143846	0.998891	0.997407	1.00038
Effector Memory CD8+ T cell Absolute Count || id:ebi-a-GCST90001554	Simple mode	24	-0.00196398	0.00180397	0.287561	0.998038	0.994515	1.00157
Effector Memory CD8+ T cell Absolute Count || id:ebi-a-GCST90001554	Weighted mode	24	-0.000307448	0.000791828	0.701382	0.999693	0.998142	1.00125
Effector Memory CD8+ T cell %CD8+ T cell || id:ebi-a-GCST90001555	MR Egger	23	-0.000636938	0.000759993	0.411422	0.999363	0.997876	1.00085
Effector Memory CD8+ T cell %CD8+ T cell || id:ebi-a-GCST90001555	Weighted median	23	-0.000327078	0.000830897	0.693843	0.999673	0.998046	1.0013
Effector Memory CD8+ T cell %CD8+ T cell || id:ebi-a-GCST90001555	Inverse variance weighted	23	-0.000788129	0.000624259	0.206767	0.999212	0.99799	1.00044
Effector Memory CD8+ T cell %CD8+ T cell || id:ebi-a-GCST90001555	Simple mode	23	-0.000188172	0.00152304	0.902793	0.999812	0.996832	1.0028
Effector Memory CD8+ T cell %CD8+ T cell || id:ebi-a-GCST90001555	Weighted mode	23	-0.000272558	0.000740029	0.716165	0.999727	0.998278	1.00118
Effector Memory CD8+ T cell %T cell || id:ebi-a-GCST90001556	MR Egger	13	8.74635e-05	0.00091374	0.925464	1.00009	0.998298	1.00188
Effector Memory CD8+ T cell %T cell || id:ebi-a-GCST90001556	Weighted median	13	-0.000419657	0.000945366	0.657108	0.99958	0.99773	1.00143
Effector Memory CD8+ T cell %T cell || id:ebi-a-GCST90001556	Inverse variance weighted	13	-0.000234086	0.000723692	0.746347	0.999766	0.998349	1.00119
Effector Memory CD8+ T cell %T cell || id:ebi-a-GCST90001556	Simple mode	13	-0.000222543	0.00134192	0.871045	0.999777	0.997151	1.00241
Effector Memory CD8+ T cell %T cell || id:ebi-a-GCST90001556	Weighted mode	13	-8.7791e-05	0.000840956	0.918581	0.999912	0.998265	1.00156
Terminally Differentiated CD8+ T cell Absolute Count || id:ebi-a-GCST90001557	MR Egger	19	0.000546403	0.00197326	0.785193	1.00055	0.996684	1.00442
Terminally Differentiated CD8+ T cell Absolute Count || id:ebi-a-GCST90001557	Weighted median	19	-0.000760991	0.00162119	0.638782	0.999239	0.996069	1.00242
Terminally Differentiated CD8+ T cell Absolute Count || id:ebi-a-GCST90001557	Inverse variance weighted	19	-0.000100768	0.00113003	0.928945	0.999899	0.997687	1.00212
Terminally Differentiated CD8+ T cell Absolute Count || id:ebi-a-GCST90001557	Simple mode	19	-0.00146074	0.00271136	0.59666	0.99854	0.993248	1.00386
Terminally Differentiated CD8+ T cell Absolute Count || id:ebi-a-GCST90001557	Weighted mode	19	-0.00106135	0.00183565	0.570301	0.998939	0.995352	1.00254
Terminally Differentiated CD8+ T cell %CD8+ T cell || id:ebi-a-GCST90001558	MR Egger	23	-0.00319111	0.00208314	0.140481	0.996814	0.992752	1.00089
Terminally Differentiated CD8+ T cell %CD8+ T cell || id:ebi-a-GCST90001558	Weighted median	23	-0.000931884	0.0014046	0.50704	0.999069	0.996322	1.00182
Terminally Differentiated CD8+ T cell %CD8+ T cell || id:ebi-a-GCST90001558	Inverse variance weighted	23	-0.00045732	0.00128894	0.722737	0.999543	0.997021	1.00207
Terminally Differentiated CD8+ T cell %CD8+ T cell || id:ebi-a-GCST90001558	Simple mode	23	-0.00155491	0.00231409	0.508624	0.998446	0.993928	1.00299
Terminally Differentiated CD8+ T cell %CD8+ T cell || id:ebi-a-GCST90001558	Weighted mode	23	-0.0011227	0.00136486	0.419577	0.998878	0.996209	1.00155
Terminally Differentiated CD8+ T cell %T cell || id:ebi-a-GCST90001559	MR Egger	16	0.000498789	0.00226433	0.828832	1.0005	0.996068	1.00495
Terminally Differentiated CD8+ T cell %T cell || id:ebi-a-GCST90001559	Weighted median	16	0.00037039	0.00159061	0.81587	1.00037	0.997257	1.00349
Terminally Differentiated CD8+ T cell %T cell || id:ebi-a-GCST90001559	Inverse variance weighted	16	9.63774e-05	0.00134273	0.942779	1.0001	0.997468	1.00273
Terminally Differentiated CD8+ T cell %T cell || id:ebi-a-GCST90001559	Simple mode	16	-5.40648e-05	0.00258226	0.983572	0.999946	0.994898	1.00502
Terminally Differentiated CD8+ T cell %T cell || id:ebi-a-GCST90001559	Weighted mode	16	0.000319396	0.00143055	0.826339	1.00032	0.997519	1.00313
CD45RA+ CD8+ T cell Absolute Count || id:ebi-a-GCST90001560	MR Egger	27	0.000153247	0.000256454	0.555506	1.00015	0.999651	1.00066
CD45RA+ CD8+ T cell Absolute Count || id:ebi-a-GCST90001560	Weighted median	27	-3.19329e-05	0.000310253	0.918022	0.999968	0.99936	1.00058
CD45RA+ CD8+ T cell Absolute Count || id:ebi-a-GCST90001560	Inverse variance weighted	27	0.000137843	0.00024044	0.566446	1.00014	0.999667	1.00061
CD45RA+ CD8+ T cell Absolute Count || id:ebi-a-GCST90001560	Simple mode	27	-2.25613e-05	0.000811152	0.978023	0.999977	0.998389	1.00157
CD45RA+ CD8+ T cell Absolute Count || id:ebi-a-GCST90001560	Weighted mode	27	5.83077e-05	0.000245994	0.814492	1.00006	0.999576	1.00054
CD45RA+ CD8+ T cell %CD8+ T cell || id:ebi-a-GCST90001561	MR Egger	23	-0.00049399	0.000554031	0.382694	0.999506	0.998421	1.00059
CD45RA+ CD8+ T cell %CD8+ T cell || id:ebi-a-GCST90001561	Weighted median	23	-0.00057804	0.000598544	0.334173	0.999422	0.99825	1.0006
CD45RA+ CD8+ T cell %CD8+ T cell || id:ebi-a-GCST90001561	Inverse variance weighted	23	-0.000156207	0.000478027	0.743839	0.999844	0.998907	1.00078
CD45RA+ CD8+ T cell %CD8+ T cell || id:ebi-a-GCST90001561	Simple mode	23	0.000204873	0.00106165	0.848749	1.0002	0.998126	1.00229
CD45RA+ CD8+ T cell %CD8+ T cell || id:ebi-a-GCST90001561	Weighted mode	23	-0.000324395	0.000514678	0.534999	0.999676	0.998668	1.00068
CD45RA+ CD8+ T cell %T cell || id:ebi-a-GCST90001562	MR Egger	33	0.000147438	0.000430091	0.734058	1.00015	0.999305	1.00099
CD45RA+ CD8+ T cell %T cell || id:ebi-a-GCST90001562	Weighted median	33	0.000199108	0.00039402	0.613331	1.0002	0.999427	1.00097
CD45RA+ CD8+ T cell %T cell || id:ebi-a-GCST90001562	Inverse variance weighted	33	0.000140809	0.000390381	0.718326	1.00014	0.999376	1.00091
CD45RA+ CD8+ T cell %T cell || id:ebi-a-GCST90001562	Simple mode	33	0.000162423	0.000717079	0.822249	1.00016	0.998758	1.00157
CD45RA+ CD8+ T cell %T cell || id:ebi-a-GCST90001562	Weighted mode	33	4.77472e-05	0.000278801	0.865098	1.00005	0.999501	1.00059
Central Memory CD4-CD8- T cell Absolute Count || id:ebi-a-GCST90001563	MR Egger	4	-0.00120134	0.00191159	0.593909	0.998799	0.995064	1.00255
Central Memory CD4-CD8- T cell Absolute Count || id:ebi-a-GCST90001563	Weighted median	4	-0.00129927	0.00148043	0.380143	0.998702	0.995808	1.0016
Central Memory CD4-CD8- T cell Absolute Count || id:ebi-a-GCST90001563	Inverse variance weighted	4	-0.00133313	0.00128977	0.301314	0.998668	0.996146	1.0012
Central Memory CD4-CD8- T cell Absolute Count || id:ebi-a-GCST90001563	Simple mode	4	-0.000672888	0.00205075	0.76439	0.999327	0.995319	1.00335
Central Memory CD4-CD8- T cell Absolute Count || id:ebi-a-GCST90001563	Weighted mode	4	-0.00129268	0.00140731	0.426075	0.998708	0.995957	1.00147
Central Memory CD4-CD8- T cell %CD4-CD8- T cell || id:ebi-a-GCST90001564	MR Egger	16	-0.00130302	0.00146257	0.388033	0.998698	0.995839	1.00156
Central Memory CD4-CD8- T cell %CD4-CD8- T cell || id:ebi-a-GCST90001564	Weighted median	16	-0.000969875	0.00145254	0.504319	0.999031	0.99619	1.00188
Central Memory CD4-CD8- T cell %CD4-CD8- T cell || id:ebi-a-GCST90001564	Inverse variance weighted	16	-0.000480202	0.00106237	0.651263	0.99952	0.997441	1.0016
Central Memory CD4-CD8- T cell %CD4-CD8- T cell || id:ebi-a-GCST90001564	Simple mode	16	0.000301807	0.00203779	0.884233	1.0003	0.996315	1.00431
Central Memory CD4-CD8- T cell %CD4-CD8- T cell || id:ebi-a-GCST90001564	Weighted mode	16	-0.000994572	0.00134386	0.470675	0.999006	0.996378	1.00164
Central Memory CD4-CD8- T cell %T cell || id:ebi-a-GCST90001565	MR Egger	15	0.00107504	0.00111701	0.353397	1.00108	0.998886	1.00327
Central Memory CD4-CD8- T cell %T cell || id:ebi-a-GCST90001565	Weighted median	15	0.00130548	0.00115993	0.260383	1.00131	0.999032	1.00359
Central Memory CD4-CD8- T cell %T cell || id:ebi-a-GCST90001565	Inverse variance weighted	15	0.00076847	0.000896693	0.391443	1.00077	0.999011	1.00253
Central Memory CD4-CD8- T cell %T cell || id:ebi-a-GCST90001565	Simple mode	15	-0.000104208	0.00210183	0.961158	0.999896	0.995785	1.00402
Central Memory CD4-CD8- T cell %T cell || id:ebi-a-GCST90001565	Weighted mode	15	0.0010858	0.00101942	0.304846	1.00109	0.999088	1.00309
Naive CD4-CD8- T cell Absolute Count || id:ebi-a-GCST90001566	MR Egger	4	0.0126808	0.0148709	0.483636	1.01276	0.983669	1.04271
Naive CD4-CD8- T cell Absolute Count || id:ebi-a-GCST90001566	Weighted median	4	0.00326348	0.00396102	0.409997	1.00327	0.99551	1.01109
Naive CD4-CD8- T cell Absolute Count || id:ebi-a-GCST90001566	Inverse variance weighted	4	0.00222719	0.00343306	0.516501	1.00223	0.995509	1.009
Naive CD4-CD8- T cell Absolute Count || id:ebi-a-GCST90001566	Simple mode	4	0.00355331	0.00515157	0.539917	1.00356	0.993478	1.01374
Naive CD4-CD8- T cell Absolute Count || id:ebi-a-GCST90001566	Weighted mode	4	0.0036109	0.00539781	0.551399	1.00362	0.993055	1.01429
Naive CD4-CD8- T cell %CD4-CD8- T cell || id:ebi-a-GCST90001567	Wald ratio	1	-0.00102978	0.00147025	0.483668	0.998971	0.996096	1.00185
Naive CD4-CD8- T cell %T cell || id:ebi-a-GCST90001568	Wald ratio	1	0.000725846	0.00538722	0.892821	1.00073	0.990215	1.01135
Effector Memory CD4-CD8- T cell %CD4-CD8- T cell || id:ebi-a-GCST90001570	MR Egger	4	-0.00726885	0.00555313	0.32073	0.992758	0.982011	1.00362
Effector Memory CD4-CD8- T cell %CD4-CD8- T cell || id:ebi-a-GCST90001570	Weighted median	4	0.000809672	0.00325624	0.80363	1.00081	0.994443	1.00722
Effector Memory CD4-CD8- T cell %CD4-CD8- T cell || id:ebi-a-GCST90001570	Inverse variance weighted	4	-0.00230741	0.00342217	0.50015	0.997695	0.991026	1.00441
Effector Memory CD4-CD8- T cell %CD4-CD8- T cell || id:ebi-a-GCST90001570	Simple mode	4	0.00370785	0.00461691	0.480651	1.00371	0.994673	1.01284
Effector Memory CD4-CD8- T cell %CD4-CD8- T cell || id:ebi-a-GCST90001570	Weighted mode	4	0.0038945	0.00473172	0.4708	1.0039	0.994635	1.01326
Terminally Differentiated CD4-CD8- T cell Absolute Count || id:ebi-a-GCST90001572	Inverse variance weighted	2	-0.000814094	0.00242266	0.736846	0.999186	0.994453	1.00394
Terminally Differentiated CD4-CD8- T cell %CD4-CD8- T cell || id:ebi-a-GCST90001573	MR Egger	3	0.0062	0.00929881	0.625628	1.00622	0.988046	1.02473
Terminally Differentiated CD4-CD8- T cell %CD4-CD8- T cell || id:ebi-a-GCST90001573	Weighted median	3	0.00591077	0.00321566	0.0660443	1.00593	0.999608	1.01229
Terminally Differentiated CD4-CD8- T cell %CD4-CD8- T cell || id:ebi-a-GCST90001573	Inverse variance weighted	3	0.00478308	0.0037326	0.200042	1.00479	0.99747	1.01217
Terminally Differentiated CD4-CD8- T cell %CD4-CD8- T cell || id:ebi-a-GCST90001573	Simple mode	3	0.0061255	0.00525259	0.363793	1.00614	0.995839	1.01656
Terminally Differentiated CD4-CD8- T cell %CD4-CD8- T cell || id:ebi-a-GCST90001573	Weighted mode	3	0.00754723	0.00326217	0.146779	1.00758	1.00115	1.01404
Terminally Differentiated CD4-CD8- T cell %T cell || id:ebi-a-GCST90001574	Inverse variance weighted	2	-0.00276314	0.00396968	0.486391	0.997241	0.989512	1.00503
Naive CD4+ T cell %T cell || id:ebi-a-GCST90001575	MR Egger	15	0.000454278	0.00142335	0.754675	1.00045	0.997667	1.00325
Naive CD4+ T cell %T cell || id:ebi-a-GCST90001575	Weighted median	15	7.78649e-05	0.001452	0.957233	1.00008	0.997236	1.00293
Naive CD4+ T cell %T cell || id:ebi-a-GCST90001575	Inverse variance weighted	15	0.000386508	0.00104182	0.710643	1.00039	0.998346	1.00243
Naive CD4+ T cell %T cell || id:ebi-a-GCST90001575	Simple mode	15	-0.00102579	0.00235313	0.669537	0.998975	0.994378	1.00359
Naive CD4+ T cell %T cell || id:ebi-a-GCST90001575	Weighted mode	15	0.000111235	0.00130543	0.933302	1.00011	0.997556	1.00267
Transitional B cell %B cell || id:ebi-a-GCST90001576	Wald ratio	1	-0.00107952	0.00749579	0.885487	0.998921	0.984352	1.01371
Transitional B cell Absolute Count || id:ebi-a-GCST90001577	MR Egger	13	0.000881225	0.00198766	0.666108	1.00088	0.99699	1.00479
Transitional B cell Absolute Count || id:ebi-a-GCST90001577	Weighted median	13	0.000963158	0.0018737	0.607224	1.00096	0.997294	1.00465
Transitional B cell Absolute Count || id:ebi-a-GCST90001577	Inverse variance weighted	13	0.00125696	0.00137215	0.359643	1.00126	0.998569	1.00395
Transitional B cell Absolute Count || id:ebi-a-GCST90001577	Simple mode	13	0.000970636	0.00280144	0.734983	1.00097	0.99549	1.00648
Transitional B cell Absolute Count || id:ebi-a-GCST90001577	Weighted mode	13	0.000919262	0.00206501	0.664127	1.00092	0.996877	1.00498
Transitional B cell %lymphocyte || id:ebi-a-GCST90001578	MR Egger	5	-0.0099573	0.00807724	0.305461	0.990092	0.974541	1.00589
Transitional B cell %lymphocyte || id:ebi-a-GCST90001578	Weighted median	5	0.00139298	0.00388664	0.720043	1.00139	0.993794	1.00905
Transitional B cell %lymphocyte || id:ebi-a-GCST90001578	Inverse variance weighted	5	0.000338252	0.00317586	0.91518	1.00034	0.994131	1.00658
Transitional B cell %lymphocyte || id:ebi-a-GCST90001578	Simple mode	5	0.00172235	0.00509332	0.752248	1.00172	0.991773	1.01177
Transitional B cell %lymphocyte || id:ebi-a-GCST90001578	Weighted mode	5	0.00151505	0.00494596	0.774643	1.00152	0.991854	1.01127
CD14- CD16+ monocyte Absolute Count || id:ebi-a-GCST90001579	Wald ratio	1	-0.00387525	0.00726806	0.593903	0.996132	0.982043	1.01042
CD14+ CD16+ monocyte Absolute Count || id:ebi-a-GCST90001580	MR Egger	3	0.000963452	0.00918624	0.933475	1.00096	0.983103	1.01915
CD14+ CD16+ monocyte Absolute Count || id:ebi-a-GCST90001580	Weighted median	3	-0.00256261	0.00163576	0.117204	0.997441	0.994248	1.00064
CD14+ CD16+ monocyte Absolute Count || id:ebi-a-GCST90001580	Inverse variance weighted	3	-0.00333913	0.00270409	0.216889	0.996666	0.991398	1.00196
CD14+ CD16+ monocyte Absolute Count || id:ebi-a-GCST90001580	Simple mode	3	-0.00279558	0.00320658	0.47523	0.997208	0.990961	1.0035
CD14+ CD16+ monocyte Absolute Count || id:ebi-a-GCST90001580	Weighted mode	3	-0.00252428	0.00175917	0.287771	0.997479	0.994046	1.00092
CD14+ CD16+ monocyte %monocyte || id:ebi-a-GCST90001585	MR Egger	3	0.00103307	0.00768792	0.914963	1.00103	0.986063	1.01623
CD14+ CD16+ monocyte %monocyte || id:ebi-a-GCST90001585	Weighted median	3	-0.00235786	0.00152265	0.121496	0.997645	0.994672	1.00063
CD14+ CD16+ monocyte %monocyte || id:ebi-a-GCST90001585	Inverse variance weighted	3	-0.00298567	0.0025677	0.244919	0.997019	0.992014	1.00205
CD14+ CD16+ monocyte %monocyte || id:ebi-a-GCST90001585	Simple mode	3	-0.00273261	0.00327445	0.491788	0.997271	0.990891	1.00369
CD14+ CD16+ monocyte %monocyte || id:ebi-a-GCST90001585	Weighted mode	3	-0.00231044	0.00149264	0.261733	0.997692	0.994778	1.00062
CD14+ CD16- monocyte %monocyte || id:ebi-a-GCST90001586	Wald ratio	1	0.00353578	0.0066314	0.593903	1.00354	0.990583	1.01667
CD16+ monocyte %monocyte || id:ebi-a-GCST90001587	Wald ratio	1	-0.00353741	0.00663446	0.593903	0.996469	0.983595	1.00951
T/B cell || id:ebi-a-GCST90001588	Wald ratio	1	0.0134227	0.00724189	0.0638132	1.01351	0.999229	1.028
CD4+/CD8+ T cell || id:ebi-a-GCST90001589	Wald ratio	1	0.000253202	0.00697123	0.971026	1.00025	0.986679	1.01401
CD4+ T cell Absolute Count || id:ebi-a-GCST90001590	MR Egger	7	0.0039975	0.00321135	0.268367	1.00401	0.997706	1.01034
CD4+ T cell Absolute Count || id:ebi-a-GCST90001590	Weighted median	7	0.00416755	0.00190594	0.0287713	1.00418	1.00043	1.00793
CD4+ T cell Absolute Count || id:ebi-a-GCST90001590	Inverse variance weighted	7	0.00417894	0.00206639	0.0431409	1.00419	1.00013	1.00826
CD4+ T cell Absolute Count || id:ebi-a-GCST90001590	Simple mode	7	0.00423775	0.00268009	0.164917	1.00425	0.998985	1.00954
CD4+ T cell Absolute Count || id:ebi-a-GCST90001590	Weighted mode	7	0.00417745	0.00187381	0.0673228	1.00419	1.0005	1.00788
CD4+ T cell %T cell || id:ebi-a-GCST90001591	Wald ratio	1	-0.00254399	0.00590216	0.666448	0.997459	0.985987	1.00907
CD8+ T cell Absolute Count || id:ebi-a-GCST90001592	MR Egger	6	-0.0115291	0.0089406	0.266727	0.988537	0.971365	1.00601
CD8+ T cell Absolute Count || id:ebi-a-GCST90001592	Weighted median	6	-0.00470077	0.00344648	0.172589	0.99531	0.988609	1.00206
CD8+ T cell Absolute Count || id:ebi-a-GCST90001592	Inverse variance weighted	6	-0.00674333	0.00296792	0.0230824	0.993279	0.987518	0.999074
CD8+ T cell Absolute Count || id:ebi-a-GCST90001592	Simple mode	6	-0.00155995	0.00549968	0.788054	0.998441	0.987736	1.00926
CD8+ T cell Absolute Count || id:ebi-a-GCST90001592	Weighted mode	6	-0.0019995	0.00590941	0.748839	0.998003	0.98651	1.00963
CD4+CD8+ T cell %T cell || id:ebi-a-GCST90001595	Inverse variance weighted	2	0.00300791	0.00414729	0.468285	1.00301	0.994892	1.0112
CD8dim T cell Absolute Count || id:ebi-a-GCST90001596	MR Egger	27	4.25222e-06	0.0011605	0.997106	1	0.997732	1.00228
CD8dim T cell Absolute Count || id:ebi-a-GCST90001596	Weighted median	27	-0.00163312	0.00135395	0.227746	0.998368	0.995722	1.00102
CD8dim T cell Absolute Count || id:ebi-a-GCST90001596	Inverse variance weighted	27	-0.000362584	0.000835308	0.664236	0.999637	0.998002	1.00128
CD8dim T cell Absolute Count || id:ebi-a-GCST90001596	Simple mode	27	-0.00156962	0.00260739	0.552396	0.998432	0.993342	1.00355
CD8dim T cell Absolute Count || id:ebi-a-GCST90001596	Weighted mode	27	-0.00148408	0.00137116	0.289031	0.998517	0.995837	1.0012
CD8dim T cell %T cell || id:ebi-a-GCST90001597	MR Egger	16	0.00533218	0.00308329	0.105717	1.00535	0.999289	1.01144
CD8dim T cell %T cell || id:ebi-a-GCST90001597	Weighted median	16	0.00142657	0.00203623	0.483557	1.00143	0.997439	1.00543
CD8dim T cell %T cell || id:ebi-a-GCST90001597	Inverse variance weighted	16	1.06077e-05	0.00159665	0.994699	1.00001	0.996886	1.00314
CD8dim T cell %T cell || id:ebi-a-GCST90001597	Simple mode	16	-0.000791382	0.00365382	0.831446	0.999209	0.992079	1.00639
CD8dim T cell %T cell || id:ebi-a-GCST90001597	Weighted mode	16	0.00239277	0.00260093	0.37215	1.0024	0.997299	1.00752
CD4-CD8- T cell Absolute Count || id:ebi-a-GCST90001598	MR Egger	15	0.00562456	0.00417749	0.201182	1.00564	0.99744	1.01391
CD4-CD8- T cell Absolute Count || id:ebi-a-GCST90001598	Weighted median	15	-8.62466e-05	0.00224953	0.969417	0.999914	0.995515	1.00433
CD4-CD8- T cell Absolute Count || id:ebi-a-GCST90001598	Inverse variance weighted	15	-0.000312424	0.00166561	0.851211	0.999688	0.996429	1.00296
CD4-CD8- T cell Absolute Count || id:ebi-a-GCST90001598	Simple mode	15	-0.000404873	0.00358793	0.911757	0.999595	0.99259	1.00665
CD4-CD8- T cell Absolute Count || id:ebi-a-GCST90001598	Weighted mode	15	0.00036086	0.00329471	0.914339	1.00036	0.993922	1.00684
CD4-CD8- T cell %T cell || id:ebi-a-GCST90001599	MR Egger	9	0.0068975	0.00438035	0.159339	1.00692	0.998313	1.0156
CD4-CD8- T cell %T cell || id:ebi-a-GCST90001599	Weighted median	9	0.00320673	0.0024035	0.182142	1.00321	0.998497	1.00795
CD4-CD8- T cell %T cell || id:ebi-a-GCST90001599	Inverse variance weighted	9	0.00201114	0.00209662	0.337445	1.00201	0.997904	1.00614
CD4-CD8- T cell %T cell || id:ebi-a-GCST90001599	Simple mode	9	0.00383368	0.00322412	0.268509	1.00384	0.997517	1.0102
CD4-CD8- T cell %T cell || id:ebi-a-GCST90001599	Weighted mode	9	0.0035516	0.00278572	0.238113	1.00356	0.998093	1.00905
Leukocyte Absolute Count || id:ebi-a-GCST90001600	MR Egger	11	0.000542787	0.00269644	0.844942	1.00054	0.995269	1.00584
Leukocyte Absolute Count || id:ebi-a-GCST90001600	Weighted median	11	0.000357939	0.00168533	0.831806	1.00036	0.997059	1.00367
Leukocyte Absolute Count || id:ebi-a-GCST90001600	Inverse variance weighted	11	-0.000401669	0.00124515	0.747008	0.999598	0.997162	1.00204
Leukocyte Absolute Count || id:ebi-a-GCST90001600	Simple mode	11	-7.30741e-05	0.00233411	0.975641	0.999927	0.995363	1.00451
Leukocyte Absolute Count || id:ebi-a-GCST90001600	Weighted mode	11	0.000323163	0.00164153	0.847876	1.00032	0.99711	1.00355
Lymphocyte Absolute Count || id:ebi-a-GCST90001601	MR Egger	17	-0.00100355	0.00165816	0.554082	0.998997	0.995755	1.00225
Lymphocyte Absolute Count || id:ebi-a-GCST90001601	Weighted median	17	-0.00203512	0.00159905	0.203124	0.997967	0.994844	1.0011
Lymphocyte Absolute Count || id:ebi-a-GCST90001601	Inverse variance weighted	17	-0.000593977	0.00111944	0.595694	0.999406	0.997216	1.0016
Lymphocyte Absolute Count || id:ebi-a-GCST90001601	Simple mode	17	0.00101353	0.00317318	0.753553	1.00101	0.994808	1.00726
Lymphocyte Absolute Count || id:ebi-a-GCST90001601	Weighted mode	17	-0.00332203	0.00192248	0.103238	0.996683	0.992935	1.00045
Lymphocyte %leukocyte || id:ebi-a-GCST90001602	MR Egger	22	0.000633258	0.00111206	0.575395	1.00063	0.998455	1.00282
Lymphocyte %leukocyte || id:ebi-a-GCST90001602	Weighted median	22	0.00102005	0.00111165	0.358828	1.00102	0.998842	1.0032
Lymphocyte %leukocyte || id:ebi-a-GCST90001602	Inverse variance weighted	22	0.000145752	0.000861063	0.865585	1.00015	0.998459	1.00184
Lymphocyte %leukocyte || id:ebi-a-GCST90001602	Simple mode	22	0.00218663	0.0025831	0.40681	1.00219	0.997128	1.00728
Lymphocyte %leukocyte || id:ebi-a-GCST90001602	Weighted mode	22	0.000557789	0.000932328	0.556055	1.00056	0.998731	1.00239
T cell Absolute Count || id:ebi-a-GCST90001603	MR Egger	11	0.000890993	0.00213829	0.686671	1.00089	0.996705	1.00509
T cell Absolute Count || id:ebi-a-GCST90001603	Weighted median	11	0.000506846	0.00174591	0.771583	1.00051	0.997089	1.00394
T cell Absolute Count || id:ebi-a-GCST90001603	Inverse variance weighted	11	0.000439043	0.00134536	0.744168	1.00044	0.997805	1.00308
T cell Absolute Count || id:ebi-a-GCST90001603	Simple mode	11	0.000397639	0.00238111	0.870701	1.0004	0.99574	1.00508
T cell Absolute Count || id:ebi-a-GCST90001603	Weighted mode	11	0.000397639	0.00183911	0.833169	1.0004	0.996798	1.00401
T cell %lymphocyte || id:ebi-a-GCST90001604	MR Egger	13	3.19575e-05	0.00504532	0.99506	1.00003	0.990192	1.00997
T cell %lymphocyte || id:ebi-a-GCST90001604	Weighted median	13	-0.00196376	0.00209787	0.349234	0.998038	0.993943	1.00215
T cell %lymphocyte || id:ebi-a-GCST90001604	Inverse variance weighted	13	-0.00200156	0.00167676	0.232592	0.998	0.994726	1.00129
T cell %lymphocyte || id:ebi-a-GCST90001604	Simple mode	13	-0.00245818	0.00286496	0.407695	0.997545	0.991959	1.00316
T cell %lymphocyte || id:ebi-a-GCST90001604	Weighted mode	13	-0.00210486	0.00233229	0.384556	0.997897	0.993346	1.00247
T cell %leukocyte || id:ebi-a-GCST90001605	MR Egger	19	0.00118736	0.00108855	0.290593	1.00119	0.999054	1.00333
T cell %leukocyte || id:ebi-a-GCST90001605	Weighted median	19	0.00112027	0.00115684	0.33285	1.00112	0.998854	1.00339
T cell %leukocyte || id:ebi-a-GCST90001605	Inverse variance weighted	19	0.00130393	0.000857149	0.128199	1.0013	0.999624	1.00299
T cell %leukocyte || id:ebi-a-GCST90001605	Simple mode	19	0.00298318	0.00251857	0.251631	1.00299	0.998049	1.00795
T cell %leukocyte || id:ebi-a-GCST90001605	Weighted mode	19	0.00113346	0.00103214	0.286606	1.00113	0.999111	1.00316
CD4+ T cell %leukocyte || id:ebi-a-GCST90001606	MR Egger	13	-0.00389515	0.00285824	0.200199	0.996112	0.990548	1.00171
CD4+ T cell %leukocyte || id:ebi-a-GCST90001606	Weighted median	13	-0.00321247	0.00204804	0.11675	0.996793	0.992799	1.0008
CD4+ T cell %leukocyte || id:ebi-a-GCST90001606	Inverse variance weighted	13	-0.00207595	0.00171469	0.226017	0.997926	0.994578	1.00129
CD4+ T cell %leukocyte || id:ebi-a-GCST90001606	Simple mode	13	0.00226909	0.00393488	0.574827	1.00227	0.994572	1.01003
CD4+ T cell %leukocyte || id:ebi-a-GCST90001606	Weighted mode	13	-0.00357051	0.00292586	0.245779	0.996436	0.990738	1.00217
CD8+ T cell %leukocyte || id:ebi-a-GCST90001607	MR Egger	13	-0.00769988	0.00595259	0.222329	0.99233	0.980819	1.00398
CD8+ T cell %leukocyte || id:ebi-a-GCST90001607	Weighted median	13	-0.00131208	0.00214592	0.540915	0.998689	0.994497	1.0029
CD8+ T cell %leukocyte || id:ebi-a-GCST90001607	Inverse variance weighted	13	-0.00178055	0.00204197	0.383222	0.998221	0.994234	1.00222
CD8+ T cell %leukocyte || id:ebi-a-GCST90001607	Simple mode	13	0.00124763	0.00357157	0.732902	1.00125	0.994264	1.00828
CD8+ T cell %leukocyte || id:ebi-a-GCST90001607	Weighted mode	13	3.24575e-05	0.00303074	0.991631	1.00003	0.99411	1.00599
CD4+CD8+ T cell %leukocyte || id:ebi-a-GCST90001608	MR Egger	12	-0.000943917	0.00352014	0.794036	0.999057	0.992187	1.00597
CD4+CD8+ T cell %leukocyte || id:ebi-a-GCST90001608	Weighted median	12	0.00281921	0.0025705	0.272749	1.00282	0.997783	1.00789
CD4+CD8+ T cell %leukocyte || id:ebi-a-GCST90001608	Inverse variance weighted	12	0.00133091	0.0018164	0.46373	1.00133	0.997773	1.0049
CD4+CD8+ T cell %leukocyte || id:ebi-a-GCST90001608	Simple mode	12	0.00387549	0.00401758	0.355457	1.00388	0.996009	1.01182
CD4+CD8+ T cell %leukocyte || id:ebi-a-GCST90001608	Weighted mode	12	0.00333329	0.00375145	0.39327	1.00334	0.995989	1.01074
CD4+ CD8dim T cell Absolute Count || id:ebi-a-GCST90001609	MR Egger	19	-0.00115447	0.0024802	0.647499	0.998846	0.994002	1.00371
CD4+ CD8dim T cell Absolute Count || id:ebi-a-GCST90001609	Weighted median	19	-0.00158081	0.00148787	0.288026	0.99842	0.995513	1.00134
CD4+ CD8dim T cell Absolute Count || id:ebi-a-GCST90001609	Inverse variance weighted	19	5.19599e-05	0.00139431	0.970273	1.00005	0.997323	1.00279
CD4+ CD8dim T cell Absolute Count || id:ebi-a-GCST90001609	Simple mode	19	-0.00338485	0.00276493	0.236656	0.996621	0.991235	1.00204
CD4+ CD8dim T cell Absolute Count || id:ebi-a-GCST90001609	Weighted mode	19	-0.00182764	0.00135148	0.193018	0.998174	0.995533	1.00082
CD4+ CD8dim T cell %lymphocyte || id:ebi-a-GCST90001610	MR Egger	22	0.000617954	0.00334403	0.855252	1.00062	0.994081	1.0072
CD4+ CD8dim T cell %lymphocyte || id:ebi-a-GCST90001610	Weighted median	22	0.000428378	0.00167302	0.797911	1.00043	0.997153	1.00371
CD4+ CD8dim T cell %lymphocyte || id:ebi-a-GCST90001610	Inverse variance weighted	22	0.000689878	0.00156964	0.660289	1.00069	0.997616	1.00377
CD4+ CD8dim T cell %lymphocyte || id:ebi-a-GCST90001610	Simple mode	22	0.00100772	0.00319859	0.755832	1.00101	0.994752	1.0073
CD4+ CD8dim T cell %lymphocyte || id:ebi-a-GCST90001610	Weighted mode	22	-0.000936381	0.00200547	0.645369	0.999064	0.995145	1.003
CD4+ CD8dim T cell %leukocyte || id:ebi-a-GCST90001611	MR Egger	17	-0.000483339	0.00488131	0.922435	0.999517	0.99	1.00913
CD4+ CD8dim T cell %leukocyte || id:ebi-a-GCST90001611	Weighted median	17	-0.00177	0.00186923	0.343683	0.998232	0.994581	1.0019
CD4+ CD8dim T cell %leukocyte || id:ebi-a-GCST90001611	Inverse variance weighted	17	0.000843712	0.00195711	0.666394	1.00084	0.997012	1.00469
CD4+ CD8dim T cell %leukocyte || id:ebi-a-GCST90001611	Simple mode	17	0.00377759	0.00406933	0.367042	1.00378	0.99581	1.01182
CD4+ CD8dim T cell %leukocyte || id:ebi-a-GCST90001611	Weighted mode	17	-0.00081845	0.00222841	0.718223	0.999182	0.994827	1.00356
CD8dim T cell %leukocyte || id:ebi-a-GCST90001612	MR Egger	14	0.000946037	0.00154502	0.551756	1.00095	0.99792	1.00398
CD8dim T cell %leukocyte || id:ebi-a-GCST90001612	Weighted median	14	-4.23081e-05	0.00133979	0.974808	0.999958	0.997335	1.00259
CD8dim T cell %leukocyte || id:ebi-a-GCST90001612	Inverse variance weighted	14	4.59071e-05	0.00114008	0.96788	1.00005	0.997814	1.00228
CD8dim T cell %leukocyte || id:ebi-a-GCST90001612	Simple mode	14	-0.00156458	0.00255047	0.550164	0.998437	0.993458	1.00344
CD8dim T cell %leukocyte || id:ebi-a-GCST90001612	Weighted mode	14	3.14438e-05	0.00123892	0.980137	1.00003	0.997606	1.00246
CD4-CD8- T cell %leukocyte || id:ebi-a-GCST90001613	MR Egger	12	0.000176691	0.00126936	0.892058	1.00018	0.997691	1.00267
CD4-CD8- T cell %leukocyte || id:ebi-a-GCST90001613	Weighted median	12	5.78728e-05	0.00105803	0.956378	1.00006	0.997986	1.00213
CD4-CD8- T cell %leukocyte || id:ebi-a-GCST90001613	Inverse variance weighted	12	0.000465928	0.000998649	0.640816	1.00047	0.99851	1.00243
CD4-CD8- T cell %leukocyte || id:ebi-a-GCST90001613	Simple mode	12	0.00340303	0.00197336	0.11257	1.00341	0.999535	1.0073
CD4-CD8- T cell %leukocyte || id:ebi-a-GCST90001613	Weighted mode	12	0.00059188	0.000932829	0.538727	1.00059	0.998764	1.00242
CD8+ and CD8dim T cell %leukocyte || id:ebi-a-GCST90001614	MR Egger	11	0.00166749	0.00629552	0.797076	1.00167	0.989385	1.01411
CD8+ and CD8dim T cell %leukocyte || id:ebi-a-GCST90001614	Weighted median	11	0.000167256	0.00250523	0.946771	1.00017	0.995268	1.00509
CD8+ and CD8dim T cell %leukocyte || id:ebi-a-GCST90001614	Inverse variance weighted	11	0.000617882	0.00198945	0.75612	1.00062	0.996724	1.00453
CD8+ and CD8dim T cell %leukocyte || id:ebi-a-GCST90001614	Simple mode	11	0.00194437	0.00431674	0.662012	1.00195	0.993505	1.01046
CD8+ and CD8dim T cell %leukocyte || id:ebi-a-GCST90001614	Weighted mode	11	0.000931242	0.0036885	0.80579	1.00093	0.993722	1.00819
TCRgd T cell Absolute Count || id:ebi-a-GCST90001615	MR Egger	21	-0.00462118	0.00189664	0.0248399	0.995389	0.991696	0.999097
TCRgd T cell Absolute Count || id:ebi-a-GCST90001615	Weighted median	21	-0.0030458	0.0016484	0.0646413	0.996959	0.993743	1.00019
TCRgd T cell Absolute Count || id:ebi-a-GCST90001615	Inverse variance weighted	21	-0.00155	0.0011519	0.17843	0.998451	0.9962	1.00071
TCRgd T cell Absolute Count || id:ebi-a-GCST90001615	Simple mode	21	-0.000750657	0.00272746	0.785969	0.99925	0.993922	1.00461
TCRgd T cell Absolute Count || id:ebi-a-GCST90001615	Weighted mode	21	-0.00270899	0.00158409	0.102712	0.997295	0.994203	1.0004
TCRgd T cell %T cell || id:ebi-a-GCST90001616	MR Egger	18	4.53106e-05	0.0013058	0.972748	1.00005	0.997489	1.00261
TCRgd T cell %T cell || id:ebi-a-GCST90001616	Weighted median	18	0.000301008	0.00135393	0.824064	1.0003	0.99765	1.00296
TCRgd T cell %T cell || id:ebi-a-GCST90001616	Inverse variance weighted	18	9.80691e-05	0.000963028	0.918888	1.0001	0.998212	1.00199
TCRgd T cell %T cell || id:ebi-a-GCST90001616	Simple mode	18	-0.00171713	0.00231574	0.468509	0.998284	0.993764	1.00283
TCRgd T cell %T cell || id:ebi-a-GCST90001616	Weighted mode	18	-0.000242809	0.00128417	0.85227	0.999757	0.997244	1.00228
TCRgd T cell %lymphocyte || id:ebi-a-GCST90001617	MR Egger	21	0.000379654	0.00104759	0.721046	1.00038	0.998328	1.00244
TCRgd T cell %lymphocyte || id:ebi-a-GCST90001617	Weighted median	21	0.000369827	0.00108737	0.733772	1.00037	0.99824	1.0025
TCRgd T cell %lymphocyte || id:ebi-a-GCST90001617	Inverse variance weighted	21	-0.00053914	0.000870917	0.535885	0.999461	0.997756	1.00117
TCRgd T cell %lymphocyte || id:ebi-a-GCST90001617	Simple mode	21	-0.00332131	0.00189523	0.0950135	0.996684	0.992989	1.00039
TCRgd T cell %lymphocyte || id:ebi-a-GCST90001617	Weighted mode	21	0.000611512	0.000970992	0.535967	1.00061	0.998709	1.00252
HLA DR+ T cell Absolute Count || id:ebi-a-GCST90001618	MR Egger	32	-0.000451719	0.00103025	0.664198	0.999548	0.997532	1.00157
HLA DR+ T cell Absolute Count || id:ebi-a-GCST90001618	Weighted median	32	-0.000694208	0.000977607	0.477636	0.999306	0.997393	1.00122
HLA DR+ T cell Absolute Count || id:ebi-a-GCST90001618	Inverse variance weighted	32	-0.000187891	0.000659862	0.775841	0.999812	0.99852	1.00111
HLA DR+ T cell Absolute Count || id:ebi-a-GCST90001618	Simple mode	32	0.000513086	0.00158394	0.748166	1.00051	0.997412	1.00362
HLA DR+ T cell Absolute Count || id:ebi-a-GCST90001618	Weighted mode	32	-0.000584736	0.000964593	0.548796	0.999415	0.997528	1.00131
HLA DR+ T cell%T cell || id:ebi-a-GCST90001619	MR Egger	33	-0.000248014	0.000778758	0.752261	0.999752	0.998227	1.00128
HLA DR+ T cell%T cell || id:ebi-a-GCST90001619	Weighted median	33	-0.000343756	0.000860822	0.689647	0.999656	0.997971	1.00134
HLA DR+ T cell%T cell || id:ebi-a-GCST90001619	Inverse variance weighted	33	-0.000440744	0.000585538	0.45162	0.999559	0.998413	1.00071
HLA DR+ T cell%T cell || id:ebi-a-GCST90001619	Simple mode	33	-0.00213956	0.00141996	0.141677	0.997863	0.995089	1.00064
HLA DR+ T cell%T cell || id:ebi-a-GCST90001619	Weighted mode	33	-0.000487905	0.000740631	0.514756	0.999512	0.998062	1.00096
HLA DR+ T cell%lymphocyte || id:ebi-a-GCST90001620	MR Egger	27	-0.000390259	0.000947383	0.683899	0.99961	0.997755	1.00147
HLA DR+ T cell%lymphocyte || id:ebi-a-GCST90001620	Weighted median	27	-0.00117385	0.000967901	0.225216	0.998827	0.996934	1.00072
HLA DR+ T cell%lymphocyte || id:ebi-a-GCST90001620	Inverse variance weighted	27	-0.000837792	0.000633533	0.186031	0.999163	0.997923	1.0004
HLA DR+ T cell%lymphocyte || id:ebi-a-GCST90001620	Simple mode	27	-0.0026788	0.00143755	0.0737317	0.997325	0.994519	1.00014
HLA DR+ T cell%lymphocyte || id:ebi-a-GCST90001620	Weighted mode	27	-0.00103707	0.000963322	0.291568	0.998963	0.997079	1.00085
Natural Killer T Absolute Count || id:ebi-a-GCST90001621	MR Egger	33	-0.000438338	0.00179572	0.80876	0.999562	0.99605	1.00309
Natural Killer T Absolute Count || id:ebi-a-GCST90001621	Weighted median	33	0.00103149	0.00129863	0.427024	1.00103	0.998487	1.00358
Natural Killer T Absolute Count || id:ebi-a-GCST90001621	Inverse variance weighted	33	0.000173475	0.001015	0.864294	1.00017	0.998186	1.00217
Natural Killer T Absolute Count || id:ebi-a-GCST90001621	Simple mode	33	0.000592287	0.00232418	0.80048	1.00059	0.996045	1.00516
Natural Killer T Absolute Count || id:ebi-a-GCST90001621	Weighted mode	33	0.000767768	0.0015977	0.634108	1.00077	0.997639	1.00391
Natural Killer T %T cell || id:ebi-a-GCST90001622	MR Egger	33	0.00146853	0.00141452	0.307215	1.00147	0.998697	1.00425
Natural Killer T %T cell || id:ebi-a-GCST90001622	Weighted median	33	0.000763114	0.00124476	0.539837	1.00076	0.998325	1.00321
Natural Killer T %T cell || id:ebi-a-GCST90001622	Inverse variance weighted	33	0.00080738	0.000843436	0.33844	1.00081	0.999155	1.00246
Natural Killer T %T cell || id:ebi-a-GCST90001622	Simple mode	33	-0.000577022	0.00209226	0.784484	0.999423	0.995333	1.00353
Natural Killer T %T cell || id:ebi-a-GCST90001622	Weighted mode	33	-0.000577022	0.0017752	0.747262	0.999423	0.995952	1.00291
Natural Killer T %lymphocyte || id:ebi-a-GCST90001623	MR Egger	34	0.00171602	0.00145743	0.247707	1.00172	0.99886	1.00458
Natural Killer T %lymphocyte || id:ebi-a-GCST90001623	Weighted median	34	0.000682124	0.00124488	0.583731	1.00068	0.998244	1.00313
Natural Killer T %lymphocyte || id:ebi-a-GCST90001623	Inverse variance weighted	34	0.000946327	0.00084978	0.265445	1.00095	0.999281	1.00262
Natural Killer T %lymphocyte || id:ebi-a-GCST90001623	Simple mode	34	-0.000378726	0.00223027	0.866195	0.999621	0.995261	1.004
Natural Killer T %lymphocyte || id:ebi-a-GCST90001623	Weighted mode	34	-0.000224596	0.00163351	0.891477	0.999775	0.99658	1.00298
HLA DR+ CD4+ T cell Absolute Count || id:ebi-a-GCST90001624	MR Egger	25	-0.00237021	0.00161449	0.155623	0.997633	0.994481	1.00079
HLA DR+ CD4+ T cell Absolute Count || id:ebi-a-GCST90001624	Weighted median	25	-0.00181788	0.00121479	0.134537	0.998184	0.99581	1.00056
HLA DR+ CD4+ T cell Absolute Count || id:ebi-a-GCST90001624	Inverse variance weighted	25	-0.00142406	0.00105005	0.17504	0.998577	0.996524	1.00063
HLA DR+ CD4+ T cell Absolute Count || id:ebi-a-GCST90001624	Simple mode	25	-0.00228679	0.00197454	0.258204	0.997716	0.993862	1.00158
HLA DR+ CD4+ T cell Absolute Count || id:ebi-a-GCST90001624	Weighted mode	25	-0.00195469	0.00115907	0.104671	0.998047	0.995782	1.00032
HLA DR+ CD4+ T cell %T cell || id:ebi-a-GCST90001625	MR Egger	24	-0.00138461	0.00169377	0.422424	0.998616	0.995307	1.00194
HLA DR+ CD4+ T cell %T cell || id:ebi-a-GCST90001625	Weighted median	24	-0.000677827	0.00159151	0.670179	0.999322	0.99621	1.00244
HLA DR+ CD4+ T cell %T cell || id:ebi-a-GCST90001625	Inverse variance weighted	24	0.00071917	0.00108079	0.505788	1.00072	0.998602	1.00284
HLA DR+ CD4+ T cell %T cell || id:ebi-a-GCST90001625	Simple mode	24	-0.00140611	0.0027218	0.610361	0.998595	0.993282	1.00394
HLA DR+ CD4+ T cell %T cell || id:ebi-a-GCST90001625	Weighted mode	24	-0.000666423	0.0018147	0.716801	0.999334	0.995786	1.00289
HLA DR+ CD4+ T cell %lymphocyte || id:ebi-a-GCST90001626	MR Egger	19	-0.000581645	0.0021951	0.794216	0.999419	0.995128	1.00373
HLA DR+ CD4+ T cell %lymphocyte || id:ebi-a-GCST90001626	Weighted median	19	0.000228817	0.0018904	0.903658	1.00023	0.99653	1.00394
HLA DR+ CD4+ T cell %lymphocyte || id:ebi-a-GCST90001626	Inverse variance weighted	19	0.0012136	0.00133888	0.364708	1.00121	0.99859	1.00385
HLA DR+ CD4+ T cell %lymphocyte || id:ebi-a-GCST90001626	Simple mode	19	-0.00169484	0.00360972	0.644334	0.998307	0.991268	1.00539
HLA DR+ CD4+ T cell %lymphocyte || id:ebi-a-GCST90001626	Weighted mode	19	-0.000478501	0.00199803	0.813435	0.999522	0.995615	1.00344
HLA DR+ CD8+ T cell Absolute Count || id:ebi-a-GCST90001627	MR Egger	34	0.00080557	0.00120503	0.508605	1.00081	0.998445	1.00317
HLA DR+ CD8+ T cell Absolute Count || id:ebi-a-GCST90001627	Weighted median	34	-0.000133127	0.000995404	0.893607	0.999867	0.997918	1.00182
HLA DR+ CD8+ T cell Absolute Count || id:ebi-a-GCST90001627	Inverse variance weighted	34	-0.000200311	0.000821564	0.807373	0.9998	0.998191	1.00141
HLA DR+ CD8+ T cell Absolute Count || id:ebi-a-GCST90001627	Simple mode	34	-0.000397908	0.00169717	0.816081	0.999602	0.996283	1.00293
HLA DR+ CD8+ T cell Absolute Count || id:ebi-a-GCST90001627	Weighted mode	34	0.000114262	0.000898459	0.899574	1.00011	0.998355	1.00188
HLA DR+ CD8+ T cell %T cell || id:ebi-a-GCST90001628	MR Egger	32	0.000548481	0.000861993	0.52941	1.00055	0.99886	1.00224
HLA DR+ CD8+ T cell %T cell || id:ebi-a-GCST90001628	Weighted median	32	5.53967e-05	0.000818406	0.946034	1.00006	0.998453	1.00166
HLA DR+ CD8+ T cell %T cell || id:ebi-a-GCST90001628	Inverse variance weighted	32	0.000224551	0.000626112	0.719862	1.00022	0.998998	1.00145
HLA DR+ CD8+ T cell %T cell || id:ebi-a-GCST90001628	Simple mode	32	0.000245915	0.00137358	0.859078	1.00025	0.997557	1.00294
HLA DR+ CD8+ T cell %T cell || id:ebi-a-GCST90001628	Weighted mode	32	0.000658219	0.00073922	0.380097	1.00066	0.99921	1.00211
HLA DR+ CD8+ T cell %lymphocyte || id:ebi-a-GCST90001629	MR Egger	31	0.000465744	0.00136406	0.735235	1.00047	0.997795	1.00314
HLA DR+ CD8+ T cell %lymphocyte || id:ebi-a-GCST90001629	Weighted median	31	-2.57726e-05	0.00111159	0.981502	0.999974	0.997798	1.00216
HLA DR+ CD8+ T cell %lymphocyte || id:ebi-a-GCST90001629	Inverse variance weighted	31	8.32713e-05	0.000881327	0.924725	1.00008	0.998357	1.00181
HLA DR+ CD8+ T cell %lymphocyte || id:ebi-a-GCST90001629	Simple mode	31	-0.000927349	0.00172401	0.594612	0.999073	0.995703	1.00245
HLA DR+ CD8+ T cell %lymphocyte || id:ebi-a-GCST90001629	Weighted mode	31	0.000143463	0.00106056	0.893301	1.00014	0.998067	1.00222
CD8+ Natural Killer T Absolute Count || id:ebi-a-GCST90001630	MR Egger	26	0.00246556	0.00225531	0.285147	1.00247	0.998047	1.00691
CD8+ Natural Killer T Absolute Count || id:ebi-a-GCST90001630	Weighted median	26	5.01251e-05	0.00166153	0.975933	1.00005	0.996799	1.00331
CD8+ Natural Killer T Absolute Count || id:ebi-a-GCST90001630	Inverse variance weighted	26	0.00026683	0.00124942	0.830888	1.00027	0.99782	1.00272
CD8+ Natural Killer T Absolute Count || id:ebi-a-GCST90001630	Simple mode	26	-0.000521737	0.00348446	0.882177	0.999478	0.992676	1.00633
CD8+ Natural Killer T Absolute Count || id:ebi-a-GCST90001630	Weighted mode	26	0.000442934	0.00239119	0.854539	1.00044	0.995765	1.00514
CD8+ Natural Killer T %T cell || id:ebi-a-GCST90001631	MR Egger	15	0.00073584	0.00207769	0.728895	1.00074	0.996669	1.00482
CD8+ Natural Killer T %T cell || id:ebi-a-GCST90001631	Weighted median	15	0.00179105	0.00178179	0.314802	1.00179	0.9983	1.0053
CD8+ Natural Killer T %T cell || id:ebi-a-GCST90001631	Inverse variance weighted	15	0.00063343	0.00131733	0.630627	1.00063	0.998053	1.00322
CD8+ Natural Killer T %T cell || id:ebi-a-GCST90001631	Simple mode	15	0.00165566	0.00290453	0.577694	1.00166	0.995971	1.00738
CD8+ Natural Killer T %T cell || id:ebi-a-GCST90001631	Weighted mode	15	0.00182724	0.00217609	0.41519	1.00183	0.997565	1.00611
CD8+ Natural Killer T %lymphocyte || id:ebi-a-GCST90001632	MR Egger	16	0.000282924	0.00229643	0.903698	1.00028	0.995791	1.0048
CD8+ Natural Killer T %lymphocyte || id:ebi-a-GCST90001632	Weighted median	16	0.00223905	0.0019036	0.239507	1.00224	0.998509	1.00599
CD8+ Natural Killer T %lymphocyte || id:ebi-a-GCST90001632	Inverse variance weighted	16	0.00139612	0.00138413	0.313136	1.0014	0.998684	1.00412
CD8+ Natural Killer T %lymphocyte || id:ebi-a-GCST90001632	Simple mode	16	0.00103738	0.00301045	0.735185	1.00104	0.995149	1.00696
CD8+ Natural Killer T %lymphocyte || id:ebi-a-GCST90001632	Weighted mode	16	0.00146201	0.00220089	0.516591	1.00146	0.997152	1.00579
CD8dim Natural Killer T Absolute Count || id:ebi-a-GCST90001633	MR Egger	14	0.00421458	0.00192163	0.0487247	1.00422	1.00045	1.00801
CD8dim Natural Killer T Absolute Count || id:ebi-a-GCST90001633	Weighted median	14	0.00223775	0.00165665	0.176771	1.00224	0.998991	1.0055
CD8dim Natural Killer T Absolute Count || id:ebi-a-GCST90001633	Inverse variance weighted	14	0.00167537	0.00121248	0.167041	1.00168	0.999299	1.00406
CD8dim Natural Killer T Absolute Count || id:ebi-a-GCST90001633	Simple mode	14	-0.00100167	0.0029635	0.740759	0.998999	0.993213	1.00482
CD8dim Natural Killer T Absolute Count || id:ebi-a-GCST90001633	Weighted mode	14	0.00365771	0.00222047	0.123449	1.00366	0.999306	1.00804
CD8dim Natural Killer T %T cell || id:ebi-a-GCST90001634	MR Egger	11	0.000366544	0.00245137	0.884436	1.00037	0.995572	1.00518
CD8dim Natural Killer T %T cell || id:ebi-a-GCST90001634	Weighted median	11	0.00143105	0.00178825	0.423565	1.00143	0.997928	1.00495
CD8dim Natural Killer T %T cell || id:ebi-a-GCST90001634	Inverse variance weighted	11	0.00173556	0.00137344	0.206353	1.00174	0.999044	1.00444
CD8dim Natural Killer T %T cell || id:ebi-a-GCST90001634	Simple mode	11	0.00358665	0.00312371	0.27761	1.00359	0.997467	1.00976
CD8dim Natural Killer T %T cell || id:ebi-a-GCST90001634	Weighted mode	11	0.00143805	0.00308898	0.651518	1.00144	0.995394	1.00752
CD8dim Natural Killer T %lymphocyte || id:ebi-a-GCST90001635	MR Egger	11	2.22687e-05	0.00315052	0.994515	1.00002	0.993866	1.00622
CD8dim Natural Killer T %lymphocyte || id:ebi-a-GCST90001635	Weighted median	11	0.00282477	0.0019642	0.150398	1.00283	0.998975	1.0067
CD8dim Natural Killer T %lymphocyte || id:ebi-a-GCST90001635	Inverse variance weighted	11	0.00194848	0.00137519	0.156518	1.00195	0.999253	1.00465
CD8dim Natural Killer T %lymphocyte || id:ebi-a-GCST90001635	Simple mode	11	0.00489294	0.00322164	0.159783	1.0049	0.99858	1.01127
CD8dim Natural Killer T %lymphocyte || id:ebi-a-GCST90001635	Weighted mode	11	0.00418593	0.00273119	0.156368	1.00419	0.998833	1.00958
CD4-CD8- Natural Killer T Absolute Count || id:ebi-a-GCST90001636	Inverse variance weighted	2	-0.00233986	0.00888259	0.792227	0.997663	0.980444	1.01518
CD4-CD8- Natural Killer T %T cell || id:ebi-a-GCST90001637	MR Egger	10	0.00288988	0.00314744	0.385376	1.00289	0.996726	1.0091
CD4-CD8- Natural Killer T %T cell || id:ebi-a-GCST90001637	Weighted median	10	0.0012411	0.00206434	0.5477	1.00124	0.997199	1.0053
CD4-CD8- Natural Killer T %T cell || id:ebi-a-GCST90001637	Inverse variance weighted	10	0.000638902	0.00155146	0.68048	1.00064	0.997601	1.00369
CD4-CD8- Natural Killer T %T cell || id:ebi-a-GCST90001637	Simple mode	10	0.00177584	0.00294181	0.560978	1.00178	0.996018	1.00757
CD4-CD8- Natural Killer T %T cell || id:ebi-a-GCST90001637	Weighted mode	10	0.00242698	0.00257297	0.370177	1.00243	0.997387	1.0075
CD4-CD8- Natural Killer T %lymphocyte || id:ebi-a-GCST90001638	MR Egger	12	0.00183618	0.0031467	0.572466	1.00184	0.995678	1.00804
CD4-CD8- Natural Killer T %lymphocyte || id:ebi-a-GCST90001638	Weighted median	12	0.00037725	0.00203765	0.85312	1.00038	0.99639	1.00438
CD4-CD8- Natural Killer T %lymphocyte || id:ebi-a-GCST90001638	Inverse variance weighted	12	0.000206479	0.0015187	0.891855	1.00021	0.997234	1.00319
CD4-CD8- Natural Killer T %lymphocyte || id:ebi-a-GCST90001638	Simple mode	12	0.000820529	0.00286585	0.779959	1.00082	0.995215	1.00646
CD4-CD8- Natural Killer T %lymphocyte || id:ebi-a-GCST90001638	Weighted mode	12	0.00146348	0.00241228	0.556377	1.00146	0.996741	1.00621
CD3- lymphocyte Absolute Count || id:ebi-a-GCST90001639	Inverse variance weighted	2	-0.00351364	0.00301624	0.244057	0.996493	0.990619	1.0024
CD3- lymphocyte %lymphocyte || id:ebi-a-GCST90001640	MR Egger	4	-0.00119026	0.0125934	0.933317	0.99881	0.974459	1.02377
CD3- lymphocyte %lymphocyte || id:ebi-a-GCST90001640	Weighted median	4	0.00304603	0.00285919	0.286718	1.00305	0.997445	1.00869
CD3- lymphocyte %lymphocyte || id:ebi-a-GCST90001640	Inverse variance weighted	4	0.00413779	0.0033681	0.219251	1.00415	0.997539	1.0108
CD3- lymphocyte %lymphocyte || id:ebi-a-GCST90001640	Simple mode	4	0.00277662	0.00343394	0.477931	1.00278	0.996054	1.00955
CD3- lymphocyte %lymphocyte || id:ebi-a-GCST90001640	Weighted mode	4	0.00277662	0.00289836	0.408738	1.00278	0.9971	1.00849
CD3- lymphocyte %leukocyte || id:ebi-a-GCST90001641	MR Egger	7	-0.0048012	0.00457612	0.342135	0.99521	0.986324	1.00418
CD3- lymphocyte %leukocyte || id:ebi-a-GCST90001641	Weighted median	7	-0.00288383	0.00277126	0.298052	0.99712	0.991719	1.00255
CD3- lymphocyte %leukocyte || id:ebi-a-GCST90001641	Inverse variance weighted	7	-0.00236465	0.00249872	0.343973	0.997638	0.992764	1.00254
CD3- lymphocyte %leukocyte || id:ebi-a-GCST90001641	Simple mode	7	0.00196182	0.00474143	0.693432	1.00196	0.992695	1.01132
CD3- lymphocyte %leukocyte || id:ebi-a-GCST90001641	Weighted mode	7	-0.00418554	0.00319276	0.237812	0.995823	0.989611	1.00207
B cell Absolute Count || id:ebi-a-GCST90001642	Inverse variance weighted	2	0.0114445	0.00509488	0.0246858	1.01151	1.00146	1.02166
B cell %CD3- lymphocyte || id:ebi-a-GCST90001643	Wald ratio	1	-0.00693368	0.00629312	0.270554	0.99309	0.980916	1.00542
B cell %lymphocyte || id:ebi-a-GCST90001644	MR Egger	3	-0.0437102	0.0331411	0.412994	0.957231	0.897029	1.02147
B cell %lymphocyte || id:ebi-a-GCST90001644	Weighted median	3	0.00519493	0.00559688	0.353312	1.00521	0.994242	1.0163
B cell %lymphocyte || id:ebi-a-GCST90001644	Inverse variance weighted	3	0.00305687	0.00797412	0.701461	1.00306	0.987506	1.01886
B cell %lymphocyte || id:ebi-a-GCST90001644	Simple mode	3	0.0119181	0.00679967	0.221741	1.01199	0.998592	1.02557
B cell %lymphocyte || id:ebi-a-GCST90001644	Weighted mode	3	0.0104438	0.0066764	0.258206	1.0105	0.997362	1.02381
Natural Killer Absolute Count || id:ebi-a-GCST90001645	Inverse variance weighted	2	-0.00378296	0.00302745	0.211463	0.996224	0.99033	1.00215
Natural Killer %CD3- lymphocyte || id:ebi-a-GCST90001646	Inverse variance weighted	2	0.00531741	0.00719006	0.459574	1.00533	0.991263	1.0196
Natural Killer %lymphocyte || id:ebi-a-GCST90001647	Wald ratio	1	0.00162512	0.00383145	0.671454	1.00163	0.994133	1.00918
HLA DR+ Natural Killer Absolute Count || id:ebi-a-GCST90001648	Inverse variance weighted	2	-0.00652958	0.0080952	0.419898	0.993492	0.977853	1.00938
HLA DR+ Natural Killer %Natural Killer || id:ebi-a-GCST90001649	Wald ratio	1	-0.00230442	0.00432197	0.593903	0.997698	0.989282	1.00619
HLA DR+ Natural Killer %CD3- lymphocyte || id:ebi-a-GCST90001650	MR Egger	3	0.00265613	0.00859885	0.809271	1.00266	0.985903	1.0197
HLA DR+ Natural Killer %CD3- lymphocyte || id:ebi-a-GCST90001650	Weighted median	3	-0.00223627	0.00148653	0.13249	0.997766	0.994863	1.00068
HLA DR+ Natural Killer %CD3- lymphocyte || id:ebi-a-GCST90001650	Inverse variance weighted	3	-0.00281449	0.00247931	0.256294	0.997189	0.992355	1.00205
HLA DR+ Natural Killer %CD3- lymphocyte || id:ebi-a-GCST90001650	Simple mode	3	-0.0022652	0.0021917	0.409956	0.997737	0.993461	1.00203
HLA DR+ Natural Killer %CD3- lymphocyte || id:ebi-a-GCST90001650	Weighted mode	3	-0.00222242	0.00154892	0.287798	0.99778	0.994756	1.00081
Granulocyte Absolute Count || id:ebi-a-GCST90001651	MR Egger	3	-0.0278312	0.0137665	0.292432	0.972552	0.946662	0.999151
Granulocyte Absolute Count || id:ebi-a-GCST90001651	Weighted median	3	-0.00499269	0.00565963	0.377692	0.99502	0.984043	1.00612
Granulocyte Absolute Count || id:ebi-a-GCST90001651	Inverse variance weighted	3	-0.00828847	0.00477566	0.082641	0.991746	0.982506	1.00107
Granulocyte Absolute Count || id:ebi-a-GCST90001651	Simple mode	3	-0.00454159	0.00658789	0.561821	0.995469	0.982698	1.00841
Granulocyte Absolute Count || id:ebi-a-GCST90001651	Weighted mode	3	-0.00464573	0.00559484	0.493674	0.995365	0.98451	1.00634
Granulocyte %leukocyte || id:ebi-a-GCST90001652	MR Egger	11	-0.00612465	0.00457366	0.213369	0.993894	0.985024	1.00284
Granulocyte %leukocyte || id:ebi-a-GCST90001652	Weighted median	11	-0.00312501	0.00256615	0.223307	0.99688	0.991878	1.00191
Granulocyte %leukocyte || id:ebi-a-GCST90001652	Inverse variance weighted	11	-0.00105831	0.0020053	0.597669	0.998942	0.995024	1.00288
Granulocyte %leukocyte || id:ebi-a-GCST90001652	Simple mode	11	-0.00524448	0.00464328	0.285062	0.994769	0.985757	1.00386
Granulocyte %leukocyte || id:ebi-a-GCST90001652	Weighted mode	11	-0.00556429	0.00375732	0.169434	0.994451	0.987155	1.0018
CD28- CD4-CD8- T cell %CD4-CD8- T cell || id:ebi-a-GCST90001653	Inverse variance weighted	2	-0.00144567	0.00464613	0.755682	0.998555	0.989503	1.00769
CD28- CD4-CD8- T cell Absolute Count || id:ebi-a-GCST90001654	MR Egger	6	0.00755357	0.00874926	0.436644	1.00758	0.990451	1.02501
CD28- CD4-CD8- T cell Absolute Count || id:ebi-a-GCST90001654	Weighted median	6	0.00426617	0.00346257	0.217917	1.00428	0.997483	1.01111
CD28- CD4-CD8- T cell Absolute Count || id:ebi-a-GCST90001654	Inverse variance weighted	6	0.00393893	0.00275631	0.152987	1.00395	0.998538	1.00939
CD28- CD4-CD8- T cell Absolute Count || id:ebi-a-GCST90001654	Simple mode	6	0.00538373	0.00464055	0.298369	1.0054	0.996295	1.01458
CD28- CD4-CD8- T cell Absolute Count || id:ebi-a-GCST90001654	Weighted mode	6	0.00479925	0.00410641	0.295201	1.00481	0.996756	1.01293
CD28+ CD4-CD8- T cell %CD4-CD8- T cell || id:ebi-a-GCST90001656	Inverse variance weighted	2	0.00144567	0.00464613	0.755682	1.00145	0.992369	1.01061
CD39+ CD4+ T cell %T cell || id:ebi-a-GCST90001658	MR Egger	10	-0.00264986	0.00298071	0.399943	0.997354	0.991544	1.0032
CD39+ CD4+ T cell %T cell || id:ebi-a-GCST90001658	Weighted median	10	-0.000205999	0.00159144	0.897008	0.999794	0.99668	1.00292
CD39+ CD4+ T cell %T cell || id:ebi-a-GCST90001658	Inverse variance weighted	10	-0.000567474	0.00116837	0.627183	0.999433	0.997147	1.00172
CD39+ CD4+ T cell %T cell || id:ebi-a-GCST90001658	Simple mode	10	-0.00269263	0.00271945	0.347977	0.997311	0.992009	1.00264
CD39+ CD4+ T cell %T cell || id:ebi-a-GCST90001658	Weighted mode	10	0.00151573	0.00183295	0.429653	1.00152	0.997925	1.00512
CD39+ CD4+ T cell %CD4+ T cell || id:ebi-a-GCST90001659	MR Egger	8	-0.00320267	0.00429883	0.484415	0.996802	0.988439	1.00524
CD39+ CD4+ T cell %CD4+ T cell || id:ebi-a-GCST90001659	Weighted median	8	-0.000337607	0.00158925	0.831771	0.999662	0.996553	1.00278
CD39+ CD4+ T cell %CD4+ T cell || id:ebi-a-GCST90001659	Inverse variance weighted	8	-0.000993811	0.00133569	0.45685	0.999007	0.996395	1.00163
CD39+ CD4+ T cell %CD4+ T cell || id:ebi-a-GCST90001659	Simple mode	8	-0.00245372	0.00290882	0.426807	0.997549	0.991878	1.00325
CD39+ CD4+ T cell %CD4+ T cell || id:ebi-a-GCST90001659	Weighted mode	8	0.000630595	0.0019149	0.751556	1.00063	0.996882	1.00439
CD39+ CD4+ T cell Absolute Count || id:ebi-a-GCST90001660	MR Egger	20	0.000783607	0.00189112	0.683506	1.00078	0.997081	1.0045
CD39+ CD4+ T cell Absolute Count || id:ebi-a-GCST90001660	Weighted median	20	-0.000112249	0.00134323	0.933401	0.999888	0.997259	1.00252
CD39+ CD4+ T cell Absolute Count || id:ebi-a-GCST90001660	Inverse variance weighted	20	-0.000369452	0.000924986	0.689588	0.999631	0.99782	1.00144
CD39+ CD4+ T cell Absolute Count || id:ebi-a-GCST90001660	Simple mode	20	0.00160081	0.00235706	0.505229	1.0016	0.996986	1.00624
CD39+ CD4+ T cell Absolute Count || id:ebi-a-GCST90001660	Weighted mode	20	0.000492892	0.00159696	0.760952	1.00049	0.997366	1.00363
CD28- CD8dim T cell %T cell || id:ebi-a-GCST90001661	MR Egger	7	0.00211306	0.00417898	0.634606	1.00212	0.993941	1.01036
CD28- CD8dim T cell %T cell || id:ebi-a-GCST90001661	Weighted median	7	-0.00294791	0.00257309	0.251933	0.997056	0.992041	1.0021
CD28- CD8dim T cell %T cell || id:ebi-a-GCST90001661	Inverse variance weighted	7	-0.000356255	0.00189087	0.850557	0.999644	0.995946	1.00336
CD28- CD8dim T cell %T cell || id:ebi-a-GCST90001661	Simple mode	7	-0.00411946	0.00383482	0.324012	0.995889	0.988432	1.0034
CD28- CD8dim T cell %T cell || id:ebi-a-GCST90001661	Weighted mode	7	-0.00360451	0.00407768	0.410736	0.996402	0.98847	1.0044
CD28- CD8dim T cell %CD8dim T cell || id:ebi-a-GCST90001662	Wald ratio	1	-0.00429156	0.00570972	0.452277	0.995718	0.984637	1.00692
CD28- CD8dim T cell Absolute Count || id:ebi-a-GCST90001663	MR Egger	8	0.00381116	0.00305143	0.258192	1.00382	0.997833	1.00984
CD28- CD8dim T cell Absolute Count || id:ebi-a-GCST90001663	Weighted median	8	0.00247816	0.00197549	0.209677	1.00248	0.998607	1.00637
CD28- CD8dim T cell Absolute Count || id:ebi-a-GCST90001663	Inverse variance weighted	8	0.00163157	0.00169064	0.334515	1.00163	0.998319	1.00496
CD28- CD8dim T cell Absolute Count || id:ebi-a-GCST90001663	Simple mode	8	-0.00247426	0.00376979	0.53258	0.997529	0.990185	1.00493
CD28- CD8dim T cell Absolute Count || id:ebi-a-GCST90001663	Weighted mode	8	0.00383029	0.00236592	0.149492	1.00384	0.999193	1.0085
CD28+ CD45RA+ CD8dim T cell %T cell || id:ebi-a-GCST90001664	MR Egger	9	-0.000235673	0.000626313	0.717849	0.999764	0.998538	1.00099
CD28+ CD45RA+ CD8dim T cell %T cell || id:ebi-a-GCST90001664	Weighted median	9	8.21011e-05	0.000566967	0.884863	1.00008	0.998971	1.00119
CD28+ CD45RA+ CD8dim T cell %T cell || id:ebi-a-GCST90001664	Inverse variance weighted	9	-0.000417337	0.000469348	0.373903	0.999583	0.998664	1.0005
CD28+ CD45RA+ CD8dim T cell %T cell || id:ebi-a-GCST90001664	Simple mode	9	-0.000419006	0.000807689	0.617961	0.999581	0.998	1.00116
CD28+ CD45RA+ CD8dim T cell %T cell || id:ebi-a-GCST90001664	Weighted mode	9	-0.000246246	0.000501712	0.636738	0.999754	0.998771	1.00074
CD28+ CD45RA+ CD8dim T cell %CD8dim T cell || id:ebi-a-GCST90001665	MR Egger	8	-0.000264813	0.000854804	0.767195	0.999735	0.998062	1.00141
CD28+ CD45RA+ CD8dim T cell %CD8dim T cell || id:ebi-a-GCST90001665	Weighted median	8	7.09685e-05	0.00066978	0.915616	1.00007	0.998759	1.00138
CD28+ CD45RA+ CD8dim T cell %CD8dim T cell || id:ebi-a-GCST90001665	Inverse variance weighted	8	-0.000340033	0.000656796	0.604658	0.99966	0.998374	1.00095
CD28+ CD45RA+ CD8dim T cell %CD8dim T cell || id:ebi-a-GCST90001665	Simple mode	8	-5.62718e-05	0.00122259	0.964574	0.999944	0.99755	1.00234
CD28+ CD45RA+ CD8dim T cell %CD8dim T cell || id:ebi-a-GCST90001665	Weighted mode	8	-0.000156678	0.000553312	0.785242	0.999843	0.99876	1.00093
CD28+ CD45RA+ CD8dim T cell Absolute Count || id:ebi-a-GCST90001666	MR Egger	23	-0.000283788	0.000189337	0.148795	0.999716	0.999345	1.00009
CD28+ CD45RA+ CD8dim T cell Absolute Count || id:ebi-a-GCST90001666	Weighted median	23	-0.000359804	0.000230013	0.117753	0.99964	0.99919	1.00009
CD28+ CD45RA+ CD8dim T cell Absolute Count || id:ebi-a-GCST90001666	Inverse variance weighted	23	-0.000312856	0.000166067	0.0595765	0.999687	0.999362	1.00001
CD28+ CD45RA+ CD8dim T cell Absolute Count || id:ebi-a-GCST90001666	Simple mode	23	-0.000269109	0.000298485	0.377042	0.999731	0.999146	1.00032
CD28+ CD45RA+ CD8dim T cell Absolute Count || id:ebi-a-GCST90001666	Weighted mode	23	-0.000323652	0.000203099	0.1253	0.999676	0.999279	1.00007
CD28+ CD45RA- CD8dim T cell %T cell || id:ebi-a-GCST90001667	MR Egger	25	-1.95337e-05	0.000565186	0.972728	0.99998	0.998873	1.00109
CD28+ CD45RA- CD8dim T cell %T cell || id:ebi-a-GCST90001667	Weighted median	25	0.000195721	0.000710293	0.782894	1.0002	0.998804	1.00159
CD28+ CD45RA- CD8dim T cell %T cell || id:ebi-a-GCST90001667	Inverse variance weighted	25	0.000256949	0.000490248	0.600194	1.00026	0.999296	1.00122
CD28+ CD45RA- CD8dim T cell %T cell || id:ebi-a-GCST90001667	Simple mode	25	0.000325746	0.00128446	0.80196	1.00033	0.997811	1.00285
CD28+ CD45RA- CD8dim T cell %T cell || id:ebi-a-GCST90001667	Weighted mode	25	0.000244551	0.000588911	0.681641	1.00024	0.999091	1.0014
CD28+ CD45RA- CD8dim T cell %CD8dim T cell || id:ebi-a-GCST90001668	MR Egger	21	0.000733128	0.000685776	0.298442	1.00073	0.999389	1.00208
CD28+ CD45RA- CD8dim T cell %CD8dim T cell || id:ebi-a-GCST90001668	Weighted median	21	0.00044495	0.00071888	0.53595	1.00045	0.999036	1.00186
CD28+ CD45RA- CD8dim T cell %CD8dim T cell || id:ebi-a-GCST90001668	Inverse variance weighted	21	0.000599407	0.00056475	0.288523	1.0006	0.999493	1.00171
CD28+ CD45RA- CD8dim T cell %CD8dim T cell || id:ebi-a-GCST90001668	Simple mode	21	-0.000326483	0.00117627	0.7842	0.999674	0.997371	1.00198
CD28+ CD45RA- CD8dim T cell %CD8dim T cell || id:ebi-a-GCST90001668	Weighted mode	21	0.000960969	0.000672956	0.168727	1.00096	0.999642	1.00228
CD28+ CD45RA- CD8dim T cell Absolute Count || id:ebi-a-GCST90001669	MR Egger	31	0.000394086	0.000224691	0.0900118	1.00039	0.999954	1.00083
CD28+ CD45RA- CD8dim T cell Absolute Count || id:ebi-a-GCST90001669	Weighted median	31	0.000175528	0.000272447	0.519404	1.00018	0.999642	1.00071
CD28+ CD45RA- CD8dim T cell Absolute Count || id:ebi-a-GCST90001669	Inverse variance weighted	31	0.000203994	0.00019878	0.304785	1.0002	0.999814	1.00059
CD28+ CD45RA- CD8dim T cell Absolute Count || id:ebi-a-GCST90001669	Simple mode	31	0.000199462	0.000352332	0.575523	1.0002	0.999509	1.00089
CD28+ CD45RA- CD8dim T cell Absolute Count || id:ebi-a-GCST90001669	Weighted mode	31	0.000199462	0.000224789	0.381959	1.0002	0.999759	1.00064
CD39+ CD8+ T cell %T cell || id:ebi-a-GCST90001670	MR Egger	17	0.00265321	0.00158249	0.11433	1.00266	0.999552	1.00577
CD39+ CD8+ T cell %T cell || id:ebi-a-GCST90001670	Weighted median	17	0.000501667	0.00155131	0.746406	1.0005	0.997464	1.00355
CD39+ CD8+ T cell %T cell || id:ebi-a-GCST90001670	Inverse variance weighted	17	0.000608539	0.00102963	0.554503	1.00061	0.998591	1.00263
CD39+ CD8+ T cell %T cell || id:ebi-a-GCST90001670	Simple mode	17	-0.000582525	0.00243328	0.813836	0.999418	0.994663	1.0042
CD39+ CD8+ T cell %T cell || id:ebi-a-GCST90001670	Weighted mode	17	0.000153542	0.0017798	0.932323	1.00015	0.996671	1.00365
CD39+ CD8+ T cell %CD8+ T cell || id:ebi-a-GCST90001671	MR Egger	19	-0.00169248	0.00124865	0.19301	0.998309	0.995869	1.00076
CD39+ CD8+ T cell %CD8+ T cell || id:ebi-a-GCST90001671	Weighted median	19	-0.00163841	0.00129443	0.205607	0.998363	0.995833	1.0009
CD39+ CD8+ T cell %CD8+ T cell || id:ebi-a-GCST90001671	Inverse variance weighted	19	-0.00214211	0.000875847	0.0144548	0.99786	0.996149	0.999575
CD39+ CD8+ T cell %CD8+ T cell || id:ebi-a-GCST90001671	Simple mode	19	-0.00050602	0.00209385	0.811768	0.999494	0.995401	1.0036
CD39+ CD8+ T cell %CD8+ T cell || id:ebi-a-GCST90001671	Weighted mode	19	-0.00109179	0.00160771	0.505717	0.998909	0.995766	1.00206
CD39+ CD8+ T cell Absolute Count || id:ebi-a-GCST90001672	MR Egger	22	0.00205156	0.00111594	0.0809018	1.00205	0.999864	1.00425
CD39+ CD8+ T cell Absolute Count || id:ebi-a-GCST90001672	Weighted median	22	0.000559205	0.00104744	0.593426	1.00056	0.998507	1.00262
CD39+ CD8+ T cell Absolute Count || id:ebi-a-GCST90001672	Inverse variance weighted	22	0.000245604	0.00077429	0.751092	1.00025	0.998729	1.00176
CD39+ CD8+ T cell Absolute Count || id:ebi-a-GCST90001672	Simple mode	22	0.000348826	0.00155975	0.825197	1.00035	0.997295	1.00341
CD39+ CD8+ T cell Absolute Count || id:ebi-a-GCST90001672	Weighted mode	22	0.000579325	0.00112986	0.613484	1.00058	0.998366	1.0028
CD28- CD127- CD25++ CD8+ T cell %T cell || id:ebi-a-GCST90001673	MR Egger	19	0.000252373	0.00177106	0.888362	1.00025	0.996786	1.00373
CD28- CD127- CD25++ CD8+ T cell %T cell || id:ebi-a-GCST90001673	Weighted median	19	-0.00168132	0.00158402	0.288496	0.99832	0.995225	1.00142
CD28- CD127- CD25++ CD8+ T cell %T cell || id:ebi-a-GCST90001673	Inverse variance weighted	19	-0.000876157	0.00119655	0.464025	0.999124	0.996784	1.00147
CD28- CD127- CD25++ CD8+ T cell %T cell || id:ebi-a-GCST90001673	Simple mode	19	0.00607732	0.00331163	0.083065	1.0061	0.999587	1.01265
CD28- CD127- CD25++ CD8+ T cell %T cell || id:ebi-a-GCST90001673	Weighted mode	19	-0.00152767	0.00148747	0.318013	0.998473	0.995567	1.00139
CD28- CD127- CD25++ CD8+ T cell %CD8+ T cell || id:ebi-a-GCST90001674	MR Egger	18	-0.00190684	0.00137912	0.185767	0.998095	0.995401	1.0008
CD28- CD127- CD25++ CD8+ T cell %CD8+ T cell || id:ebi-a-GCST90001674	Weighted median	18	-0.00169368	0.00136964	0.21624	0.998308	0.995631	1.00099
CD28- CD127- CD25++ CD8+ T cell %CD8+ T cell || id:ebi-a-GCST90001674	Inverse variance weighted	18	-0.000766378	0.000958275	0.423857	0.999234	0.997359	1.00111
CD28- CD127- CD25++ CD8+ T cell %CD8+ T cell || id:ebi-a-GCST90001674	Simple mode	18	-0.00152442	0.00223526	0.504433	0.998477	0.994112	1.00286
CD28- CD127- CD25++ CD8+ T cell %CD8+ T cell || id:ebi-a-GCST90001674	Weighted mode	18	-0.00159245	0.0013793	0.264252	0.998409	0.995713	1.00111
CD28- CD127- CD25++ CD8+ T cell Absolute Count || id:ebi-a-GCST90001675	MR Egger	29	-0.000722159	0.00095981	0.458322	0.999278	0.9974	1.00116
CD28- CD127- CD25++ CD8+ T cell Absolute Count || id:ebi-a-GCST90001675	Weighted median	29	-0.000178202	0.0010723	0.86801	0.999822	0.997723	1.00193
CD28- CD127- CD25++ CD8+ T cell Absolute Count || id:ebi-a-GCST90001675	Inverse variance weighted	29	-0.000211565	0.00071834	0.768361	0.999788	0.998382	1.0012
CD28- CD127- CD25++ CD8+ T cell Absolute Count || id:ebi-a-GCST90001675	Simple mode	29	-0.00207602	0.00217802	0.348662	0.997926	0.993675	1.0022
CD28- CD127- CD25++ CD8+ T cell Absolute Count || id:ebi-a-GCST90001675	Weighted mode	29	-0.000701079	0.000964053	0.473128	0.999299	0.997413	1.00119
CD28- CD25++ CD8+ T cell %T cell || id:ebi-a-GCST90001676	MR Egger	7	-0.00251608	0.00478383	0.621404	0.997487	0.988178	1.00688
CD28- CD25++ CD8+ T cell %T cell || id:ebi-a-GCST90001676	Weighted median	7	0.000700687	0.00302479	0.816811	1.0007	0.994786	1.00665
CD28- CD25++ CD8+ T cell %T cell || id:ebi-a-GCST90001676	Inverse variance weighted	7	0.000344181	0.00225954	0.878932	1.00034	0.995924	1.00478
CD28- CD25++ CD8+ T cell %T cell || id:ebi-a-GCST90001676	Simple mode	7	0.00299177	0.00419327	0.502351	1.003	0.994787	1.01127
CD28- CD25++ CD8+ T cell %T cell || id:ebi-a-GCST90001676	Weighted mode	7	0.00187794	0.00397968	0.653682	1.00188	0.994095	1.00973
CD28- CD25++ CD8+ T cell %CD8+ T cell || id:ebi-a-GCST90001677	MR Egger	24	-0.000320883	0.00252392	0.899987	0.999679	0.994746	1.00464
CD28- CD25++ CD8+ T cell %CD8+ T cell || id:ebi-a-GCST90001677	Weighted median	24	-0.000862705	0.00175832	0.62368	0.999138	0.9957	1.00259
CD28- CD25++ CD8+ T cell %CD8+ T cell || id:ebi-a-GCST90001677	Inverse variance weighted	24	0.000233674	0.00140644	0.868042	1.00023	0.99748	1.00299
CD28- CD25++ CD8+ T cell %CD8+ T cell || id:ebi-a-GCST90001677	Simple mode	24	-0.00151843	0.00339027	0.658431	0.998483	0.99187	1.00514
CD28- CD25++ CD8+ T cell %CD8+ T cell || id:ebi-a-GCST90001677	Weighted mode	24	-0.00113955	0.002974	0.705113	0.998861	0.993056	1.0047
CD28- CD25++ CD8+ T cell Absolute Count || id:ebi-a-GCST90001678	MR Egger	24	-0.000136235	0.00102167	0.895132	0.999864	0.997864	1.00187
CD28- CD25++ CD8+ T cell Absolute Count || id:ebi-a-GCST90001678	Weighted median	24	-0.000318107	0.00115091	0.782243	0.999682	0.997429	1.00194
CD28- CD25++ CD8+ T cell Absolute Count || id:ebi-a-GCST90001678	Inverse variance weighted	24	-0.000567139	0.000777141	0.465527	0.999433	0.997912	1.00096
CD28- CD25++ CD8+ T cell Absolute Count || id:ebi-a-GCST90001678	Simple mode	24	-0.0017843	0.00203379	0.389382	0.998217	0.994246	1.0022
CD28- CD25++ CD8+ T cell Absolute Count || id:ebi-a-GCST90001678	Weighted mode	24	-0.000346062	0.000990466	0.729973	0.999654	0.997715	1.0016
CD25++ CD8+ T cell %T cell || id:ebi-a-GCST90001679	MR Egger	17	-0.00192705	0.00186258	0.317243	0.998075	0.994438	1.00173
CD25++ CD8+ T cell %T cell || id:ebi-a-GCST90001679	Weighted median	17	-0.00190498	0.00159158	0.231343	0.998097	0.994988	1.00122
CD25++ CD8+ T cell %T cell || id:ebi-a-GCST90001679	Inverse variance weighted	17	0.00011957	0.00117769	0.91913	1.00012	0.997814	1.00243
CD25++ CD8+ T cell %T cell || id:ebi-a-GCST90001679	Simple mode	17	-0.000386264	0.00242172	0.875271	0.999614	0.99488	1.00437
CD25++ CD8+ T cell %T cell || id:ebi-a-GCST90001679	Weighted mode	17	-0.00198527	0.00191456	0.315185	0.998017	0.994279	1.00177
CD25++ CD8+ T cell %CD8+ T cell || id:ebi-a-GCST90001680	MR Egger	21	-0.00017415	0.00217122	0.93691	0.999826	0.99558	1.00409
CD25++ CD8+ T cell %CD8+ T cell || id:ebi-a-GCST90001680	Weighted median	21	-0.0011785	0.00162352	0.467907	0.998822	0.995649	1.00201
CD25++ CD8+ T cell %CD8+ T cell || id:ebi-a-GCST90001680	Inverse variance weighted	21	-0.000122304	0.0012344	0.921075	0.999878	0.997462	1.0023
CD25++ CD8+ T cell %CD8+ T cell || id:ebi-a-GCST90001680	Simple mode	21	-0.00111504	0.00276455	0.690982	0.998886	0.993488	1.00431
CD25++ CD8+ T cell %CD8+ T cell || id:ebi-a-GCST90001680	Weighted mode	21	-0.00135697	0.00180004	0.459721	0.998644	0.995127	1.00217
CD25++ CD8+ T cell Absolute Count || id:ebi-a-GCST90001681	MR Egger	25	0.000667469	0.00196089	0.736652	1.00067	0.996829	1.00452
CD25++ CD8+ T cell Absolute Count || id:ebi-a-GCST90001681	Weighted median	25	-0.000178277	0.00145838	0.902707	0.999822	0.996968	1.00268
CD25++ CD8+ T cell Absolute Count || id:ebi-a-GCST90001681	Inverse variance weighted	25	0.000832524	0.00100281	0.406429	1.00083	0.998868	1.0028
CD25++ CD8+ T cell Absolute Count || id:ebi-a-GCST90001681	Simple mode	25	-0.000802921	0.00271961	0.770355	0.999197	0.993885	1.00454
CD25++ CD8+ T cell Absolute Count || id:ebi-a-GCST90001681	Weighted mode	25	-0.00068689	0.00263513	0.796574	0.999313	0.994165	1.00449
CD127- CD8+ T cell %T cell || id:ebi-a-GCST90001682	MR Egger	14	-0.00104691	0.00357654	0.77474	0.998954	0.991975	1.00598
CD127- CD8+ T cell %T cell || id:ebi-a-GCST90001682	Weighted median	14	-0.0014824	0.00210433	0.481151	0.998519	0.994409	1.00265
CD127- CD8+ T cell %T cell || id:ebi-a-GCST90001682	Inverse variance weighted	14	-0.00239568	0.00167926	0.153687	0.997607	0.994329	1.0009
CD127- CD8+ T cell %T cell || id:ebi-a-GCST90001682	Simple mode	14	-0.00256964	0.00322833	0.440344	0.997434	0.991142	1.00376
CD127- CD8+ T cell %T cell || id:ebi-a-GCST90001682	Weighted mode	14	-0.0019484	0.00315587	0.54764	0.998053	0.991899	1.00425
CD127- CD8+ T cell %CD8+ T cell || id:ebi-a-GCST90001683	MR Egger	12	0.00175028	0.00251135	0.501717	1.00175	0.996833	1.00669
CD127- CD8+ T cell %CD8+ T cell || id:ebi-a-GCST90001683	Weighted median	12	0.00181633	0.00221907	0.413066	1.00182	0.99747	1.00618
CD127- CD8+ T cell %CD8+ T cell || id:ebi-a-GCST90001683	Inverse variance weighted	12	0.00421476	0.00158179	0.00770932	1.00422	1.00112	1.00734
CD127- CD8+ T cell %CD8+ T cell || id:ebi-a-GCST90001683	Simple mode	12	0.00248371	0.00328768	0.465842	1.00249	0.996048	1.00897
CD127- CD8+ T cell %CD8+ T cell || id:ebi-a-GCST90001683	Weighted mode	12	0.00178547	0.00209531	0.412312	1.00179	0.997681	1.00591
CD127- CD8+ T cell Absolute Count || id:ebi-a-GCST90001684	MR Egger	13	0.000135644	0.00597028	0.982281	1.00014	0.988501	1.01191
CD127- CD8+ T cell Absolute Count || id:ebi-a-GCST90001684	Weighted median	13	0.000914743	0.00220573	0.678353	1.00092	0.996597	1.00525
CD127- CD8+ T cell Absolute Count || id:ebi-a-GCST90001684	Inverse variance weighted	13	-0.000192693	0.00244085	0.937076	0.999807	0.995036	1.0046
CD127- CD8+ T cell Absolute Count || id:ebi-a-GCST90001684	Simple mode	13	-0.00105137	0.00349647	0.768793	0.998949	0.992127	1.00582
CD127- CD8+ T cell Absolute Count || id:ebi-a-GCST90001684	Weighted mode	13	0.00119758	0.00241157	0.628444	1.0012	0.996477	1.00594
CD28- CD8+ T cell %T cell || id:ebi-a-GCST90001685	MR Egger	16	0.00360443	0.00346768	0.316222	1.00361	0.996813	1.01046
CD28- CD8+ T cell %T cell || id:ebi-a-GCST90001685	Weighted median	16	-0.000331708	0.00199278	0.867799	0.999668	0.995771	1.00358
CD28- CD8+ T cell %T cell || id:ebi-a-GCST90001685	Inverse variance weighted	16	-0.0003593	0.00145186	0.80454	0.999641	0.9968	1.00249
CD28- CD8+ T cell %T cell || id:ebi-a-GCST90001685	Simple mode	16	-0.00244288	0.00380014	0.530032	0.99756	0.990158	1.00502
CD28- CD8+ T cell %T cell || id:ebi-a-GCST90001685	Weighted mode	16	0.00273831	0.00295068	0.368088	1.00274	0.99696	1.00856
CD28- CD8+ T cell %CD8+ T cell || id:ebi-a-GCST90001686	MR Egger	22	0.00369142	0.00294317	0.224219	1.0037	0.997925	1.0095
CD28- CD8+ T cell %CD8+ T cell || id:ebi-a-GCST90001686	Weighted median	22	0.00100661	0.00192266	0.600589	1.00101	0.997242	1.00479
CD28- CD8+ T cell %CD8+ T cell || id:ebi-a-GCST90001686	Inverse variance weighted	22	0.000249669	0.00144454	0.86278	1.00025	0.997422	1.00309
CD28- CD8+ T cell %CD8+ T cell || id:ebi-a-GCST90001686	Simple mode	22	0.000979567	0.00297589	0.745289	1.00098	0.995159	1.00684
CD28- CD8+ T cell %CD8+ T cell || id:ebi-a-GCST90001686	Weighted mode	22	0.00204658	0.00245822	0.414468	1.00205	0.997232	1.00689
CD28- CD8+ T cell Absolute Count || id:ebi-a-GCST90001687	MR Egger	14	-0.00163689	0.00513367	0.755319	0.998364	0.988369	1.00846
CD28- CD8+ T cell Absolute Count || id:ebi-a-GCST90001687	Weighted median	14	-0.000290935	0.00232484	0.900411	0.999709	0.995164	1.00427
CD28- CD8+ T cell Absolute Count || id:ebi-a-GCST90001687	Inverse variance weighted	14	-0.00342758	0.00192522	0.0750177	0.996578	0.992825	1.00035
CD28- CD8+ T cell Absolute Count || id:ebi-a-GCST90001687	Simple mode	14	0.000481297	0.00333488	0.88746	1.00048	0.993963	1.00704
CD28- CD8+ T cell Absolute Count || id:ebi-a-GCST90001687	Weighted mode	14	0.000563309	0.00334083	0.868696	1.00056	0.994033	1.00714
CD28+ CD45RA+ CD8+ T cell %T cell || id:ebi-a-GCST90001688	MR Egger	92	-0.000157438	8.80157e-05	0.0770205	0.999843	0.99967	1.00002
CD28+ CD45RA+ CD8+ T cell %T cell || id:ebi-a-GCST90001688	Weighted median	92	-0.000215011	0.000119584	0.0721786	0.999785	0.999551	1.00002
CD28+ CD45RA+ CD8+ T cell %T cell || id:ebi-a-GCST90001688	Inverse variance weighted	92	-0.00014309	7.61879e-05	0.060364	0.999857	0.999708	1.00001
CD28+ CD45RA+ CD8+ T cell %T cell || id:ebi-a-GCST90001688	Simple mode	92	-0.000249948	0.000184679	0.179274	0.99975	0.999388	1.00011
CD28+ CD45RA+ CD8+ T cell %T cell || id:ebi-a-GCST90001688	Weighted mode	92	-0.000249948	0.00010894	0.0240698	0.99975	0.999537	0.999964
CD28+ CD45RA+ CD8+ T cell %CD8+ T cell || id:ebi-a-GCST90001689	MR Egger	36	-6.55612e-05	0.000190348	0.732646	0.999934	0.999561	1.00031
CD28+ CD45RA+ CD8+ T cell %CD8+ T cell || id:ebi-a-GCST90001689	Weighted median	36	-0.000254572	0.000259749	0.327053	0.999745	0.999237	1.00025
CD28+ CD45RA+ CD8+ T cell %CD8+ T cell || id:ebi-a-GCST90001689	Inverse variance weighted	36	-0.000106092	0.000181176	0.558162	0.999894	0.999539	1.00025
CD28+ CD45RA+ CD8+ T cell %CD8+ T cell || id:ebi-a-GCST90001689	Simple mode	36	0.000182052	0.000469139	0.700325	1.00018	0.999263	1.0011
CD28+ CD45RA+ CD8+ T cell %CD8+ T cell || id:ebi-a-GCST90001689	Weighted mode	36	-8.63588e-05	0.000199856	0.668316	0.999914	0.999522	1.00031
CD28+ CD45RA+ CD8+ T cell Absolute Count || id:ebi-a-GCST90001690	MR Egger	50	-0.000332974	0.00016934	0.0550608	0.999667	0.999335	0.999999
CD28+ CD45RA+ CD8+ T cell Absolute Count || id:ebi-a-GCST90001690	Weighted median	50	-0.000403836	0.000242399	0.0957146	0.999596	0.999121	1.00007
CD28+ CD45RA+ CD8+ T cell Absolute Count || id:ebi-a-GCST90001690	Inverse variance weighted	50	-0.000331657	0.000157746	0.0355121	0.999668	0.999359	0.999978
CD28+ CD45RA+ CD8+ T cell Absolute Count || id:ebi-a-GCST90001690	Simple mode	50	-0.000233357	0.000295425	0.433391	0.999767	0.999188	1.00035
CD28+ CD45RA+ CD8+ T cell Absolute Count || id:ebi-a-GCST90001690	Weighted mode	50	-0.000391161	0.000171348	0.026816	0.999609	0.999273	0.999945
CD28+ CD45RA- CD8+ T cell %T cell || id:ebi-a-GCST90001691	MR Egger	24	-0.000195546	0.000788408	0.806414	0.999804	0.998261	1.00135
CD28+ CD45RA- CD8+ T cell %T cell || id:ebi-a-GCST90001691	Weighted median	24	-2.34396e-05	0.000647852	0.971138	0.999977	0.998708	1.00125
CD28+ CD45RA- CD8+ T cell %T cell || id:ebi-a-GCST90001691	Inverse variance weighted	24	0.000323856	0.000699449	0.643354	1.00032	0.998953	1.0017
CD28+ CD45RA- CD8+ T cell %T cell || id:ebi-a-GCST90001691	Simple mode	24	-0.000977102	0.00143128	0.501631	0.999023	0.996225	1.00183
CD28+ CD45RA- CD8+ T cell %T cell || id:ebi-a-GCST90001691	Weighted mode	24	8.19694e-05	0.000561221	0.88515	1.00008	0.998982	1.00118
CD28+ CD45RA- CD8+ T cell %CD8+ T cell || id:ebi-a-GCST90001692	MR Egger	25	0.000328091	0.000516275	0.531377	1.00033	0.999316	1.00134
CD28+ CD45RA- CD8+ T cell %CD8+ T cell || id:ebi-a-GCST90001692	Weighted median	25	0.000250067	0.000559747	0.655056	1.00025	0.999153	1.00135
CD28+ CD45RA- CD8+ T cell %CD8+ T cell || id:ebi-a-GCST90001692	Inverse variance weighted	25	0.000389917	0.000444756	0.380651	1.00039	0.999518	1.00126
CD28+ CD45RA- CD8+ T cell %CD8+ T cell || id:ebi-a-GCST90001692	Simple mode	25	0.000310014	0.00112407	0.785065	1.00031	0.998109	1.00252
CD28+ CD45RA- CD8+ T cell %CD8+ T cell || id:ebi-a-GCST90001692	Weighted mode	25	0.000394869	0.000486489	0.424959	1.00039	0.999442	1.00135
CD28+ CD45RA- CD8+ T cell Absolute Count || id:ebi-a-GCST90001693	MR Egger	25	-0.000201809	0.00060741	0.742713	0.999798	0.998609	1.00099
CD28+ CD45RA- CD8+ T cell Absolute Count || id:ebi-a-GCST90001693	Weighted median	25	0.000453466	0.000780529	0.561259	1.00045	0.998924	1.00199
CD28+ CD45RA- CD8+ T cell Absolute Count || id:ebi-a-GCST90001693	Inverse variance weighted	25	0.000337201	0.000505144	0.50443	1.00034	0.999347	1.00133
CD28+ CD45RA- CD8+ T cell Absolute Count || id:ebi-a-GCST90001693	Simple mode	25	8.99219e-05	0.00132746	0.946554	1.00009	0.997491	1.0027
CD28+ CD45RA- CD8+ T cell Absolute Count || id:ebi-a-GCST90001693	Weighted mode	25	8.99219e-05	0.000682413	0.896264	1.00009	0.998753	1.00143
CD28- CD4-CD8- T cell %T cell || id:ebi-a-GCST90001694	MR Egger	15	0.00423168	0.00351721	0.250377	1.00424	0.997342	1.01119
CD28- CD4-CD8- T cell %T cell || id:ebi-a-GCST90001694	Weighted median	15	0.00156656	0.00216435	0.469187	1.00157	0.997328	1.00583
CD28- CD4-CD8- T cell %T cell || id:ebi-a-GCST90001694	Inverse variance weighted	15	-0.00124547	0.00175225	0.477219	0.998755	0.995331	1.00219
CD28- CD4-CD8- T cell %T cell || id:ebi-a-GCST90001694	Simple mode	15	0.00263174	0.00357636	0.473958	1.00264	0.995632	1.00969
CD28- CD4-CD8- T cell %T cell || id:ebi-a-GCST90001694	Weighted mode	15	0.00207735	0.00273636	0.460346	1.00208	0.996719	1.00747
CD45RA- CD28- CD8+ T cell Absolute Count || id:ebi-a-GCST90001695	MR Egger	325	1.50611e-07	4.73167e-07	0.75046	1	0.999999	1
CD45RA- CD28- CD8+ T cell Absolute Count || id:ebi-a-GCST90001695	Weighted median	325	-6.11793e-07	6.16397e-07	0.320939	0.999999	0.999998	1
CD45RA- CD28- CD8+ T cell Absolute Count || id:ebi-a-GCST90001695	Inverse variance weighted	325	-2.8966e-07	3.8815e-07	0.455512	1	0.999999	1
CD45RA- CD28- CD8+ T cell Absolute Count || id:ebi-a-GCST90001695	Simple mode	325	1.40027e-06	1.19774e-06	0.243225	1	0.999999	1
CD45RA- CD28- CD8+ T cell Absolute Count || id:ebi-a-GCST90001695	Weighted mode	325	-3.90447e-07	6.1334e-07	0.524841	1	0.999998	1
CD45RA- CD28- CD8+ T cell %CD8+ T cell || id:ebi-a-GCST90001696	MR Egger	47	2.86056e-05	2.46322e-05	0.251639	1.00003	0.99998	1.00008
CD45RA- CD28- CD8+ T cell %CD8+ T cell || id:ebi-a-GCST90001696	Weighted median	47	8.76677e-06	2.88219e-05	0.760998	1.00001	0.999952	1.00007
CD45RA- CD28- CD8+ T cell %CD8+ T cell || id:ebi-a-GCST90001696	Inverse variance weighted	47	5.05056e-07	2.21237e-05	0.981787	1	0.999957	1.00004
CD45RA- CD28- CD8+ T cell %CD8+ T cell || id:ebi-a-GCST90001696	Simple mode	47	-4.73158e-07	4.18023e-05	0.991018	1	0.999918	1.00008
CD45RA- CD28- CD8+ T cell %CD8+ T cell || id:ebi-a-GCST90001696	Weighted mode	47	1.19768e-05	2.24689e-05	0.596575	1.00001	0.999968	1.00006
CD45RA- CD28- CD8+ T cell %T cell || id:ebi-a-GCST90001697	MR Egger	156	1.68893e-05	2.14678e-05	0.43265	1.00002	0.999975	1.00006
CD45RA- CD28- CD8+ T cell %T cell || id:ebi-a-GCST90001697	Weighted median	156	1.70236e-05	2.3132e-05	0.461771	1.00002	0.999972	1.00006
CD45RA- CD28- CD8+ T cell %T cell || id:ebi-a-GCST90001697	Inverse variance weighted	156	-3.82527e-06	1.65006e-05	0.816673	0.999996	0.999964	1.00003
CD45RA- CD28- CD8+ T cell %T cell || id:ebi-a-GCST90001697	Simple mode	156	1.19679e-05	3.81756e-05	0.754325	1.00001	0.999937	1.00009
CD45RA- CD28- CD8+ T cell %T cell || id:ebi-a-GCST90001697	Weighted mode	156	1.19679e-05	2.19264e-05	0.585972	1.00001	0.999969	1.00005
CD45RA+ CD28- CD8+ T cell Absolute Count || id:ebi-a-GCST90001698	MR Egger	245	3.93934e-07	4.10855e-07	0.338605	1	1	1
CD45RA+ CD28- CD8+ T cell Absolute Count || id:ebi-a-GCST90001698	Weighted median	245	-1.35401e-07	5.70299e-07	0.81233	1	0.999999	1
CD45RA+ CD28- CD8+ T cell Absolute Count || id:ebi-a-GCST90001698	Inverse variance weighted	245	1.36711e-07	3.28696e-07	0.677469	1	0.999999	1
CD45RA+ CD28- CD8+ T cell Absolute Count || id:ebi-a-GCST90001698	Simple mode	245	-3.19975e-07	1.04983e-06	0.760787	1	0.999998	1
CD45RA+ CD28- CD8+ T cell Absolute Count || id:ebi-a-GCST90001698	Weighted mode	245	5.46709e-08	4.34818e-07	0.900047	1	0.999999	1
CD45RA+ CD28- CD8+ T cell %CD8+ T cell || id:ebi-a-GCST90001699	MR Egger	33	-9.83875e-06	1.5312e-05	0.525238	0.99999	0.99996	1.00002
CD45RA+ CD28- CD8+ T cell %CD8+ T cell || id:ebi-a-GCST90001699	Weighted median	33	-2.44637e-06	1.97477e-05	0.901409	0.999998	0.999959	1.00004
CD45RA+ CD28- CD8+ T cell %CD8+ T cell || id:ebi-a-GCST90001699	Inverse variance weighted	33	-4.32802e-06	1.3995e-05	0.757128	0.999996	0.999968	1.00002
CD45RA+ CD28- CD8+ T cell %CD8+ T cell || id:ebi-a-GCST90001699	Simple mode	33	-1.4678e-05	3.67112e-05	0.691943	0.999985	0.999913	1.00006
CD45RA+ CD28- CD8+ T cell %CD8+ T cell || id:ebi-a-GCST90001699	Weighted mode	33	-6.33516e-06	1.50136e-05	0.675875	0.999994	0.999964	1.00002
CD45RA+ CD28- CD8+ T cell %T cell || id:ebi-a-GCST90001700	MR Egger	146	-1.06091e-07	1.40798e-05	0.993998	1	0.999972	1.00003
CD45RA+ CD28- CD8+ T cell %T cell || id:ebi-a-GCST90001700	Weighted median	146	-3.70592e-06	2.11433e-05	0.860863	0.999996	0.999955	1.00004
CD45RA+ CD28- CD8+ T cell %T cell || id:ebi-a-GCST90001700	Inverse variance weighted	146	2.58601e-06	1.12763e-05	0.818612	1	0.99998	1.00002
CD45RA+ CD28- CD8+ T cell %T cell || id:ebi-a-GCST90001700	Simple mode	146	-1.02264e-05	2.67325e-05	0.702618	0.99999	0.999937	1.00004
CD45RA+ CD28- CD8+ T cell %T cell || id:ebi-a-GCST90001700	Weighted mode	146	-5.07872e-07	1.58238e-05	0.97444	0.999999	0.999968	1.00003
BAFF-R on CD20- CD38- B cell || id:ebi-a-GCST90001701	MR Egger	18	-1.41457e-05	0.00124947	0.991107	0.999986	0.99754	1.00244
BAFF-R on CD20- CD38- B cell || id:ebi-a-GCST90001701	Weighted median	18	-0.000300784	0.00103534	0.771421	0.999699	0.997673	1.00173
BAFF-R on CD20- CD38- B cell || id:ebi-a-GCST90001701	Inverse variance weighted	18	9.96156e-05	0.000882342	0.910111	1.0001	0.998372	1.00183
BAFF-R on CD20- CD38- B cell || id:ebi-a-GCST90001701	Simple mode	18	0.000714206	0.00201508	0.727374	1.00071	0.99677	1.00467
BAFF-R on CD20- CD38- B cell || id:ebi-a-GCST90001701	Weighted mode	18	-0.000192006	0.00088796	0.83138	0.999808	0.998069	1.00155
BAFF-R on CD24+ CD27+ B cell || id:ebi-a-GCST90001702	MR Egger	17	-0.000486156	0.000894706	0.594859	0.999514	0.997763	1.00127
BAFF-R on CD24+ CD27+ B cell || id:ebi-a-GCST90001702	Weighted median	17	0.000486554	0.00085003	0.567053	1.00049	0.998821	1.00215
BAFF-R on CD24+ CD27+ B cell || id:ebi-a-GCST90001702	Inverse variance weighted	17	0.000314529	0.00065547	0.631333	1.00031	0.99903	1.0016
BAFF-R on CD24+ CD27+ B cell || id:ebi-a-GCST90001702	Simple mode	17	0.000941744	0.00174807	0.597487	1.00094	0.997519	1.00438
BAFF-R on CD24+ CD27+ B cell || id:ebi-a-GCST90001702	Weighted mode	17	0.000253259	0.000869362	0.774552	1.00025	0.99855	1.00196
BAFF-R on IgD+ CD24+ B cell || id:ebi-a-GCST90001703	MR Egger	17	0.000277062	0.00098461	0.782254	1.00028	0.998349	1.00221
BAFF-R on IgD+ CD24+ B cell || id:ebi-a-GCST90001703	Weighted median	17	0.00063676	0.000801846	0.427127	1.00064	0.999066	1.00221
BAFF-R on IgD+ CD24+ B cell || id:ebi-a-GCST90001703	Inverse variance weighted	17	0.000941601	0.000658406	0.152682	1.00094	0.999651	1.00223
BAFF-R on IgD+ CD24+ B cell || id:ebi-a-GCST90001703	Simple mode	17	0.00133822	0.00159145	0.412805	1.00134	0.998221	1.00447
BAFF-R on IgD+ CD24+ B cell || id:ebi-a-GCST90001703	Weighted mode	17	0.000585754	0.000812518	0.481365	1.00059	0.998994	1.00218
BAFF-R on IgD+ CD24- B cell || id:ebi-a-GCST90001704	MR Egger	21	4.48266e-05	0.000887573	0.960247	1.00004	0.998307	1.00179
BAFF-R on IgD+ CD24- B cell || id:ebi-a-GCST90001704	Weighted median	21	0.000467531	0.000882628	0.596318	1.00047	0.998738	1.0022
BAFF-R on IgD+ CD24- B cell || id:ebi-a-GCST90001704	Inverse variance weighted	21	0.000204973	0.000676184	0.761789	1.0002	0.99888	1.00153
BAFF-R on IgD+ CD24- B cell || id:ebi-a-GCST90001704	Simple mode	21	-0.000932385	0.00175607	0.601301	0.999068	0.995635	1.00251
BAFF-R on IgD+ CD24- B cell || id:ebi-a-GCST90001704	Weighted mode	21	0.000186022	0.000871957	0.833222	1.00019	0.998478	1.0019
BAFF-R on IgD+ CD38- B cell || id:ebi-a-GCST90001705	MR Egger	21	0.000861844	0.000916246	0.358703	1.00086	0.999066	1.00266
BAFF-R on IgD+ CD38- B cell || id:ebi-a-GCST90001705	Weighted median	21	0.000579191	0.000857195	0.499243	1.00058	0.9989	1.00226
BAFF-R on IgD+ CD38- B cell || id:ebi-a-GCST90001705	Inverse variance weighted	21	0.000869317	0.000687511	0.206072	1.00087	0.999522	1.00222
BAFF-R on IgD+ CD38- B cell || id:ebi-a-GCST90001705	Simple mode	21	0.00381441	0.00205155	0.0777639	1.00382	0.999793	1.00787
BAFF-R on IgD+ CD38- B cell || id:ebi-a-GCST90001705	Weighted mode	21	0.000483067	0.000860297	0.580687	1.00048	0.998798	1.00217
BAFF-R on IgD+ CD38- naive B cell || id:ebi-a-GCST90001706	MR Egger	26	0.000100253	0.000900795	0.912309	1.0001	0.998336	1.00187
BAFF-R on IgD+ CD38- naive B cell || id:ebi-a-GCST90001706	Weighted median	26	-5.64435e-05	0.000833664	0.94602	0.999944	0.998311	1.00158
BAFF-R on IgD+ CD38- naive B cell || id:ebi-a-GCST90001706	Inverse variance weighted	26	-0.000507921	0.000594874	0.393199	0.999492	0.998328	1.00066
BAFF-R on IgD+ CD38- naive B cell || id:ebi-a-GCST90001706	Simple mode	26	0.000952607	0.00168119	0.57602	1.00095	0.99766	1.00426
BAFF-R on IgD+ CD38- naive B cell || id:ebi-a-GCST90001706	Weighted mode	26	0.000124602	0.000823466	0.880942	1.00012	0.998512	1.00174
BAFF-R on IgD+ CD38- unswitched memory B cell || id:ebi-a-GCST90001707	MR Egger	20	-4.6e-06	0.000927917	0.996099	0.999995	0.998178	1.00182
BAFF-R on IgD+ CD38- unswitched memory B cell || id:ebi-a-GCST90001707	Weighted median	20	0.00031918	0.000782973	0.68353	1.00032	0.998785	1.00186
BAFF-R on IgD+ CD38- unswitched memory B cell || id:ebi-a-GCST90001707	Inverse variance weighted	20	0.000428376	0.000617198	0.487641	1.00043	0.999219	1.00164
BAFF-R on IgD+ CD38- unswitched memory B cell || id:ebi-a-GCST90001707	Simple mode	20	0.000962895	0.00156224	0.544974	1.00096	0.997903	1.00403
BAFF-R on IgD+ CD38- unswitched memory B cell || id:ebi-a-GCST90001707	Weighted mode	20	0.000351949	0.000819062	0.672249	1.00035	0.998747	1.00196
BAFF-R on IgD+ CD38+ B cell || id:ebi-a-GCST90001708	MR Egger	24	0.000235549	0.00089048	0.793843	1.00024	0.998491	1.00198
BAFF-R on IgD+ CD38+ B cell || id:ebi-a-GCST90001708	Weighted median	24	0.000663786	0.000890615	0.456083	1.00066	0.998919	1.00241
BAFF-R on IgD+ CD38+ B cell || id:ebi-a-GCST90001708	Inverse variance weighted	24	0.000496328	0.000629281	0.430275	1.0005	0.999263	1.00173
BAFF-R on IgD+ CD38+ B cell || id:ebi-a-GCST90001708	Simple mode	24	0.0016011	0.00168703	0.352456	1.0016	0.998296	1.00492
BAFF-R on IgD+ CD38+ B cell || id:ebi-a-GCST90001708	Weighted mode	24	0.000750641	0.000868445	0.396321	1.00075	0.999049	1.00246
BAFF-R on IgD+ CD38dim B cell || id:ebi-a-GCST90001709	MR Egger	24	-0.000502473	0.000735228	0.501474	0.999498	0.998058	1.00094
BAFF-R on IgD+ CD38dim B cell || id:ebi-a-GCST90001709	Weighted median	24	0.000352197	0.000798361	0.659105	1.00035	0.998788	1.00192
BAFF-R on IgD+ CD38dim B cell || id:ebi-a-GCST90001709	Inverse variance weighted	24	-0.000334102	0.000568756	0.556917	0.999666	0.998552	1.00078
BAFF-R on IgD+ CD38dim B cell || id:ebi-a-GCST90001709	Simple mode	24	0.000332983	0.00161998	0.838953	1.00033	0.997162	1.00351
BAFF-R on IgD+ CD38dim B cell || id:ebi-a-GCST90001709	Weighted mode	24	-9.05009e-05	0.000761128	0.906384	0.99991	0.998419	1.0014
BAFF-R on IgD- CD24- B cell || id:ebi-a-GCST90001710	MR Egger	23	0.000305358	0.000970563	0.756155	1.00031	0.998404	1.00221
BAFF-R on IgD- CD24- B cell || id:ebi-a-GCST90001710	Weighted median	23	0.000605553	0.000904768	0.50331	1.00061	0.998833	1.00238
BAFF-R on IgD- CD24- B cell || id:ebi-a-GCST90001710	Inverse variance weighted	23	0.000805728	0.000717246	0.261283	1.00081	0.9994	1.00221
BAFF-R on IgD- CD24- B cell || id:ebi-a-GCST90001710	Simple mode	23	0.000934998	0.00211275	0.662412	1.00094	0.996799	1.00509
BAFF-R on IgD- CD24- B cell || id:ebi-a-GCST90001710	Weighted mode	23	0.00064551	0.000952768	0.505145	1.00065	0.998779	1.00252
BAFF-R on IgD- CD27- B cell || id:ebi-a-GCST90001711	MR Egger	20	0.000265231	0.0008809	0.766796	1.00027	0.99854	1.00199
BAFF-R on IgD- CD27- B cell || id:ebi-a-GCST90001711	Weighted median	20	0.000623591	0.000883786	0.480442	1.00062	0.998892	1.00236
BAFF-R on IgD- CD27- B cell || id:ebi-a-GCST90001711	Inverse variance weighted	20	0.00101339	0.000651892	0.120058	1.00101	0.999736	1.00229
BAFF-R on IgD- CD27- B cell || id:ebi-a-GCST90001711	Simple mode	20	0.000563133	0.00151539	0.714296	1.00056	0.997596	1.00354
BAFF-R on IgD- CD27- B cell || id:ebi-a-GCST90001711	Weighted mode	20	0.000649956	0.000723925	0.380517	1.00065	0.999231	1.00207
BAFF-R on IgD- CD38- B cell || id:ebi-a-GCST90001712	MR Egger	18	-0.000510996	0.000956602	0.600562	0.999489	0.997617	1.00136
BAFF-R on IgD- CD38- B cell || id:ebi-a-GCST90001712	Weighted median	18	0.000457027	0.000863742	0.596719	1.00046	0.998765	1.00215
BAFF-R on IgD- CD38- B cell || id:ebi-a-GCST90001712	Inverse variance weighted	18	-1.73582e-05	0.000637645	0.978282	0.999983	0.998734	1.00123
BAFF-R on IgD- CD38- B cell || id:ebi-a-GCST90001712	Simple mode	18	0.00068375	0.00160531	0.675503	1.00068	0.99754	1.00384
BAFF-R on IgD- CD38- B cell || id:ebi-a-GCST90001712	Weighted mode	18	0.000323006	0.000886202	0.719991	1.00032	0.998587	1.00206
BAFF-R on IgD- CD38+ B cell || id:ebi-a-GCST90001713	MR Egger	15	0.00424058	0.00261192	0.128461	1.00425	0.999122	1.0094
BAFF-R on IgD- CD38+ B cell || id:ebi-a-GCST90001713	Weighted median	15	0.000186689	0.00197617	0.924736	1.00019	0.99632	1.00407
BAFF-R on IgD- CD38+ B cell || id:ebi-a-GCST90001713	Inverse variance weighted	15	9.44054e-05	0.00136113	0.944705	1.00009	0.99743	1.00277
BAFF-R on IgD- CD38+ B cell || id:ebi-a-GCST90001713	Simple mode	15	-0.00107895	0.00316012	0.737853	0.998922	0.992754	1.00513
BAFF-R on IgD- CD38+ B cell || id:ebi-a-GCST90001713	Weighted mode	15	0.000184371	0.00219924	0.934375	1.00018	0.995882	1.0045
BAFF-R on IgD- CD38dim B cell || id:ebi-a-GCST90001714	MR Egger	4	-0.00170731	0.00233498	0.540727	0.998294	0.993736	1.00287
BAFF-R on IgD- CD38dim B cell || id:ebi-a-GCST90001714	Weighted median	4	0.000196254	0.00197031	0.920658	1.0002	0.996341	1.00407
BAFF-R on IgD- CD38dim B cell || id:ebi-a-GCST90001714	Inverse variance weighted	4	0.000386454	0.00185556	0.83502	1.00039	0.996755	1.00403
BAFF-R on IgD- CD38dim B cell || id:ebi-a-GCST90001714	Simple mode	4	0.00525082	0.00379815	0.26077	1.00526	0.997809	1.01278
BAFF-R on IgD- CD38dim B cell || id:ebi-a-GCST90001714	Weighted mode	4	-0.00137741	0.0020998	0.558663	0.998624	0.994522	1.00274
BAFF-R on memory B cell || id:ebi-a-GCST90001715	MR Egger	16	0.000305902	0.000993509	0.762691	1.00031	0.99836	1.00226
BAFF-R on memory B cell || id:ebi-a-GCST90001715	Weighted median	16	0.000545727	0.000861513	0.526439	1.00055	0.998858	1.00224
BAFF-R on memory B cell || id:ebi-a-GCST90001715	Inverse variance weighted	16	0.000644342	0.000702325	0.358911	1.00064	0.999268	1.00202
BAFF-R on memory B cell || id:ebi-a-GCST90001715	Simple mode	16	0.00120254	0.00170418	0.491225	1.0012	0.997865	1.00455
BAFF-R on memory B cell || id:ebi-a-GCST90001715	Weighted mode	16	0.000451885	0.000854695	0.604743	1.00045	0.998777	1.00213
BAFF-R on naive-mature B cell || id:ebi-a-GCST90001716	MR Egger	21	0.000439762	0.00100218	0.665753	1.00044	0.998477	1.00241
BAFF-R on naive-mature B cell || id:ebi-a-GCST90001716	Weighted median	21	0.000522565	0.000832082	0.529991	1.00052	0.998892	1.00216
BAFF-R on naive-mature B cell || id:ebi-a-GCST90001716	Inverse variance weighted	21	0.000556619	0.000705148	0.429899	1.00056	0.999175	1.00194
BAFF-R on naive-mature B cell || id:ebi-a-GCST90001716	Simple mode	21	-1.96143e-05	0.00202729	0.992376	0.99998	0.996015	1.00396
BAFF-R on naive-mature B cell || id:ebi-a-GCST90001716	Weighted mode	21	0.000320959	0.000876579	0.718098	1.00032	0.998604	1.00204
BAFF-R on unswitched memory B cell || id:ebi-a-GCST90001717	MR Egger	23	-0.000553968	0.000807692	0.500301	0.999446	0.997865	1.00103
BAFF-R on unswitched memory B cell || id:ebi-a-GCST90001717	Weighted median	23	0.000427146	0.00081891	0.601946	1.00043	0.998823	1.00203
BAFF-R on unswitched memory B cell || id:ebi-a-GCST90001717	Inverse variance weighted	23	0.00010883	0.000606842	0.857672	1.00011	0.99892	1.0013
BAFF-R on unswitched memory B cell || id:ebi-a-GCST90001717	Simple mode	23	0.00113899	0.00158248	0.479255	1.00114	0.998039	1.00425
BAFF-R on unswitched memory B cell || id:ebi-a-GCST90001717	Weighted mode	23	0.000148798	0.000822395	0.858077	1.00015	0.998538	1.00176
BAFF-R on switched memory B cell || id:ebi-a-GCST90001718	MR Egger	17	-9.77169e-05	0.00101058	0.92425	0.999902	0.997924	1.00188
BAFF-R on switched memory B cell || id:ebi-a-GCST90001718	Weighted median	17	0.000438279	0.000889702	0.622286	1.00044	0.998695	1.00218
BAFF-R on switched memory B cell || id:ebi-a-GCST90001718	Inverse variance weighted	17	-0.000409883	0.000715343	0.566653	0.99959	0.99819	1.00099
BAFF-R on switched memory B cell || id:ebi-a-GCST90001718	Simple mode	17	0.000320492	0.00183574	0.863596	1.00032	0.996728	1.00393
BAFF-R on switched memory B cell || id:ebi-a-GCST90001718	Weighted mode	17	0.000320492	0.000830835	0.704765	1.00032	0.998693	1.00195
BAFF-R on IgD+ B cell || id:ebi-a-GCST90001719	MR Egger	21	0.00025568	0.00100831	0.802549	1.00026	0.998281	1.00223
BAFF-R on IgD+ B cell || id:ebi-a-GCST90001719	Weighted median	21	0.000524907	0.000857873	0.540623	1.00053	0.998844	1.00221
BAFF-R on IgD+ B cell || id:ebi-a-GCST90001719	Inverse variance weighted	21	0.000255667	0.000713822	0.720219	1.00026	0.998857	1.00166
BAFF-R on IgD+ B cell || id:ebi-a-GCST90001719	Simple mode	21	0.000246612	0.00184282	0.89488	1.00025	0.99664	1.00387
BAFF-R on IgD+ B cell || id:ebi-a-GCST90001719	Weighted mode	21	0.000334898	0.00087214	0.705033	1.00033	0.998626	1.00205
BAFF-R on transitional B cell || id:ebi-a-GCST90001720	MR Egger	22	0.000726421	0.00101361	0.481867	1.00073	0.998741	1.00272
BAFF-R on transitional B cell || id:ebi-a-GCST90001720	Weighted median	22	0.000881562	0.000889168	0.321468	1.00088	0.999139	1.00263
BAFF-R on transitional B cell || id:ebi-a-GCST90001720	Inverse variance weighted	22	0.000710268	0.000734805	0.33374	1.00071	0.99927	1.00215
BAFF-R on transitional B cell || id:ebi-a-GCST90001720	Simple mode	22	0.00223838	0.00201238	0.278579	1.00224	0.998296	1.0062
BAFF-R on transitional B cell || id:ebi-a-GCST90001720	Weighted mode	22	0.000966724	0.000971598	0.331072	1.00097	0.999063	1.00288
CD19 on CD20- B cell || id:ebi-a-GCST90001721	MR Egger	20	-0.000661879	0.00163442	0.690277	0.999338	0.996142	1.00254
CD19 on CD20- B cell || id:ebi-a-GCST90001721	Weighted median	20	-0.000985041	0.00149102	0.508838	0.999015	0.9961	1.00194
CD19 on CD20- B cell || id:ebi-a-GCST90001721	Inverse variance weighted	20	-0.000437591	0.00116868	0.708084	0.999563	0.997276	1.00185
CD19 on CD20- B cell || id:ebi-a-GCST90001721	Simple mode	20	0.000132934	0.00281297	0.962801	1.00013	0.994634	1.00566
CD19 on CD20- B cell || id:ebi-a-GCST90001721	Weighted mode	20	-0.000394118	0.00128955	0.763214	0.999606	0.997083	1.00214
CD19 on CD20- CD38- B cell || id:ebi-a-GCST90001722	MR Egger	20	-0.00171772	0.00190805	0.379876	0.998284	0.994557	1.00202
CD19 on CD20- CD38- B cell || id:ebi-a-GCST90001722	Weighted median	20	-0.00177195	0.00161066	0.27127	0.99823	0.995083	1.00139
CD19 on CD20- CD38- B cell || id:ebi-a-GCST90001722	Inverse variance weighted	20	-0.0024074	0.00110063	0.0287209	0.997595	0.995446	0.99975
CD19 on CD20- CD38- B cell || id:ebi-a-GCST90001722	Simple mode	20	-0.00115318	0.00251718	0.65206	0.998847	0.993932	1.00379
CD19 on CD20- CD38- B cell || id:ebi-a-GCST90001722	Weighted mode	20	-0.00186682	0.00164995	0.271949	0.998135	0.994912	1.00137
CD19 on CD24+ CD27+ B cell || id:ebi-a-GCST90001723	MR Egger	30	0.00112665	0.00121692	0.36245	1.00113	0.998742	1.00352
CD19 on CD24+ CD27+ B cell || id:ebi-a-GCST90001723	Weighted median	30	0.000173056	0.00110059	0.875056	1.00017	0.998018	1.00233
CD19 on CD24+ CD27+ B cell || id:ebi-a-GCST90001723	Inverse variance weighted	30	0.000541768	0.000879393	0.537848	1.00054	0.998819	1.00227
CD19 on CD24+ CD27+ B cell || id:ebi-a-GCST90001723	Simple mode	30	0.00126988	0.00203909	0.538306	1.00127	0.997277	1.00528
CD19 on CD24+ CD27+ B cell || id:ebi-a-GCST90001723	Weighted mode	30	0.000320173	0.000981051	0.746498	1.00032	0.998399	1.00225
CD19 on IgD+ CD24+ B cell || id:ebi-a-GCST90001724	MR Egger	34	-0.000450855	0.0010277	0.663824	0.999549	0.997538	1.00156
CD19 on IgD+ CD24+ B cell || id:ebi-a-GCST90001724	Weighted median	34	0.000445236	0.00108773	0.682301	1.00045	0.998315	1.00258
CD19 on IgD+ CD24+ B cell || id:ebi-a-GCST90001724	Inverse variance weighted	34	-1.47418e-05	0.000740986	0.984127	0.999985	0.998534	1.00144
CD19 on IgD+ CD24+ B cell || id:ebi-a-GCST90001724	Simple mode	34	-6.3359e-05	0.00193226	0.974039	0.999937	0.996157	1.00373
CD19 on IgD+ CD24+ B cell || id:ebi-a-GCST90001724	Weighted mode	34	-0.000404746	0.0011249	0.721286	0.999595	0.997394	1.0018
CD19 on IgD+ CD24- B cell || id:ebi-a-GCST90001725	MR Egger	26	0.000371545	0.000933371	0.694099	1.00037	0.998543	1.0022
CD19 on IgD+ CD24- B cell || id:ebi-a-GCST90001725	Weighted median	26	-0.000536223	0.000924357	0.561844	0.999464	0.997655	1.00128
CD19 on IgD+ CD24- B cell || id:ebi-a-GCST90001725	Inverse variance weighted	26	4.93528e-05	0.000742409	0.946998	1.00005	0.998595	1.00151
CD19 on IgD+ CD24- B cell || id:ebi-a-GCST90001725	Simple mode	26	-0.000932892	0.00175859	0.600461	0.999068	0.99563	1.00252
CD19 on IgD+ CD24- B cell || id:ebi-a-GCST90001725	Weighted mode	26	-7.34915e-05	0.000819459	0.929254	0.999927	0.998322	1.00153
CD19 on IgD+ CD38- B cell || id:ebi-a-GCST90001726	MR Egger	31	0.000228606	0.000899014	0.80107	1.00023	0.998468	1.00199
CD19 on IgD+ CD38- B cell || id:ebi-a-GCST90001726	Weighted median	31	0.0011215	0.000935199	0.230448	1.00112	0.999289	1.00296
CD19 on IgD+ CD38- B cell || id:ebi-a-GCST90001726	Inverse variance weighted	31	0.000223333	0.000699165	0.749402	1.00022	0.998854	1.00159
CD19 on IgD+ CD38- B cell || id:ebi-a-GCST90001726	Simple mode	31	0.00107261	0.00173554	0.541221	1.00107	0.997674	1.00448
CD19 on IgD+ CD38- B cell || id:ebi-a-GCST90001726	Weighted mode	31	0.000471597	0.000833298	0.575643	1.00047	0.998839	1.00211
CD19 on IgD+ CD38- naive B cell || id:ebi-a-GCST90001727	MR Egger	19	0.000373852	0.00117894	0.755023	1.00037	0.998065	1.00269
CD19 on IgD+ CD38- naive B cell || id:ebi-a-GCST90001727	Weighted median	19	0.00047723	0.00110407	0.665562	1.00048	0.998315	1.00264
CD19 on IgD+ CD38- naive B cell || id:ebi-a-GCST90001727	Inverse variance weighted	19	-0.000320191	0.00093615	0.732329	0.99968	0.997847	1.00152
CD19 on IgD+ CD38- naive B cell || id:ebi-a-GCST90001727	Simple mode	19	0.000813081	0.00226327	0.723587	1.00081	0.996384	1.00526
CD19 on IgD+ CD38- naive B cell || id:ebi-a-GCST90001727	Weighted mode	19	0.000575021	0.000849863	0.507259	1.00058	0.99891	1.00224
CD19 on IgD+ CD38- unswitched memory B cell || id:ebi-a-GCST90001728	MR Egger	21	0.000596967	0.000897206	0.513815	1.0006	0.998839	1.00236
CD19 on IgD+ CD38- unswitched memory B cell || id:ebi-a-GCST90001728	Weighted median	21	-0.000287551	0.000743351	0.698882	0.999712	0.998257	1.00117
CD19 on IgD+ CD38- unswitched memory B cell || id:ebi-a-GCST90001728	Inverse variance weighted	21	-0.000184472	0.000585844	0.752851	0.999816	0.998668	1.00096
CD19 on IgD+ CD38- unswitched memory B cell || id:ebi-a-GCST90001728	Simple mode	21	3.25701e-05	0.00104322	0.975403	1.00003	0.99799	1.00208
CD19 on IgD+ CD38- unswitched memory B cell || id:ebi-a-GCST90001728	Weighted mode	21	-0.000280781	0.000628618	0.659917	0.999719	0.998488	1.00095
CD19 on IgD+ CD38+ B cell || id:ebi-a-GCST90001729	MR Egger	21	-0.001405	0.001725	0.425453	0.998596	0.995225	1.00198
CD19 on IgD+ CD38+ B cell || id:ebi-a-GCST90001729	Weighted median	21	-0.000442198	0.00156781	0.777907	0.999558	0.996491	1.00263
CD19 on IgD+ CD38+ B cell || id:ebi-a-GCST90001729	Inverse variance weighted	21	0.000556056	0.00119686	0.64222	1.00056	0.998212	1.00291
CD19 on IgD+ CD38+ B cell || id:ebi-a-GCST90001729	Simple mode	21	-0.00135637	0.00294426	0.649997	0.998645	0.992898	1.00442
CD19 on IgD+ CD38+ B cell || id:ebi-a-GCST90001729	Weighted mode	21	-0.000831204	0.00168477	0.627129	0.999169	0.995875	1.00247
CD19 on IgD+ CD38dim B cell || id:ebi-a-GCST90001730	MR Egger	25	0.000337789	0.000836162	0.689962	1.00034	0.9987	1.00198
CD19 on IgD+ CD38dim B cell || id:ebi-a-GCST90001730	Weighted median	25	3.71516e-05	0.000884088	0.966481	1.00004	0.998306	1.00177
CD19 on IgD+ CD38dim B cell || id:ebi-a-GCST90001730	Inverse variance weighted	25	0.000216502	0.000653834	0.740549	1.00022	0.998936	1.0015
CD19 on IgD+ CD38dim B cell || id:ebi-a-GCST90001730	Simple mode	25	-0.000446813	0.00156193	0.777283	0.999553	0.996498	1.00262
CD19 on IgD+ CD38dim B cell || id:ebi-a-GCST90001730	Weighted mode	25	1.29632e-05	0.000847483	0.987922	1.00001	0.998353	1.00168
CD19 on IgD- CD24- B cell || id:ebi-a-GCST90001731	MR Egger	22	-0.00225651	0.00191456	0.25239	0.997746	0.994009	1.0015
CD19 on IgD- CD24- B cell || id:ebi-a-GCST90001731	Weighted median	22	-0.000783479	0.00145951	0.5914	0.999217	0.996363	1.00208
CD19 on IgD- CD24- B cell || id:ebi-a-GCST90001731	Inverse variance weighted	22	0.000119444	0.0010859	0.912414	1.00012	0.997993	1.00225
CD19 on IgD- CD24- B cell || id:ebi-a-GCST90001731	Simple mode	22	-0.000405729	0.00242772	0.868872	0.999594	0.994849	1.00436
CD19 on IgD- CD24- B cell || id:ebi-a-GCST90001731	Weighted mode	22	-0.000521821	0.00186786	0.782695	0.999478	0.995826	1.00314
CD19 on IgD- CD27- B cell || id:ebi-a-GCST90001732	MR Egger	25	-0.000705217	0.00177441	0.69471	0.999295	0.995826	1.00278
CD19 on IgD- CD27- B cell || id:ebi-a-GCST90001732	Weighted median	25	-0.000694101	0.00156541	0.657477	0.999306	0.996245	1.00238
CD19 on IgD- CD27- B cell || id:ebi-a-GCST90001732	Inverse variance weighted	25	0.000859529	0.00106222	0.418412	1.00086	0.998778	1.00295
CD19 on IgD- CD27- B cell || id:ebi-a-GCST90001732	Simple mode	25	-0.000728726	0.00262031	0.783312	0.999272	0.994153	1.00442
CD19 on IgD- CD27- B cell || id:ebi-a-GCST90001732	Weighted mode	25	-0.000590821	0.00190609	0.759263	0.999409	0.995683	1.00315
CD19 on IgD- CD38- B cell || id:ebi-a-GCST90001733	MR Egger	23	-0.00156035	0.00217808	0.481645	0.998441	0.994188	1.00271
CD19 on IgD- CD38- B cell || id:ebi-a-GCST90001733	Weighted median	23	-0.000435819	0.00159038	0.784058	0.999564	0.996453	1.00268
CD19 on IgD- CD38- B cell || id:ebi-a-GCST90001733	Inverse variance weighted	23	-0.000579245	0.00127451	0.64948	0.999421	0.996927	1.00192
CD19 on IgD- CD38- B cell || id:ebi-a-GCST90001733	Simple mode	23	-0.0010855	0.0032566	0.742046	0.998915	0.992559	1.00531
CD19 on IgD- CD38- B cell || id:ebi-a-GCST90001733	Weighted mode	23	-0.000639509	0.00178846	0.724068	0.999361	0.995864	1.00287
CD19 on IgD- CD38+ B cell || id:ebi-a-GCST90001734	MR Egger	16	-0.000428931	0.00167742	0.801895	0.999571	0.99629	1.00286
CD19 on IgD- CD38+ B cell || id:ebi-a-GCST90001734	Weighted median	16	-0.00202381	0.00178257	0.256235	0.997978	0.994498	1.00147
CD19 on IgD- CD38+ B cell || id:ebi-a-GCST90001734	Inverse variance weighted	16	-0.00220059	0.001113	0.0480223	0.997802	0.995628	0.999981
CD19 on IgD- CD38+ B cell || id:ebi-a-GCST90001734	Simple mode	16	-0.00284362	0.00252253	0.277331	0.99716	0.992242	1.0021
CD19 on IgD- CD38+ B cell || id:ebi-a-GCST90001734	Weighted mode	16	-0.00201371	0.00171995	0.259944	0.997988	0.99463	1.00136
CD19 on IgD- CD38dim B cell || id:ebi-a-GCST90001735	MR Egger	25	0.00250451	0.00181136	0.180045	1.00251	0.998955	1.00607
CD19 on IgD- CD38dim B cell || id:ebi-a-GCST90001735	Weighted median	25	0.00122822	0.00150697	0.415057	1.00123	0.998276	1.00419
CD19 on IgD- CD38dim B cell || id:ebi-a-GCST90001735	Inverse variance weighted	25	0.00174178	0.00112975	0.123136	1.00174	0.999528	1.00396
CD19 on IgD- CD38dim B cell || id:ebi-a-GCST90001735	Simple mode	25	0.0064272	0.00344142	0.0740768	1.00645	0.999682	1.01326
CD19 on IgD- CD38dim B cell || id:ebi-a-GCST90001735	Weighted mode	25	0.000472469	0.00193984	0.809641	1.00047	0.996676	1.00428
CD19 on memory B cell || id:ebi-a-GCST90001736	MR Egger	25	0.00165688	0.00196238	0.407185	1.00166	0.997813	1.00552
CD19 on memory B cell || id:ebi-a-GCST90001736	Weighted median	25	-0.000614736	0.00162854	0.70582	0.999385	0.996201	1.00258
CD19 on memory B cell || id:ebi-a-GCST90001736	Inverse variance weighted	25	0.000665161	0.00114635	0.561752	1.00067	0.99842	1.00292
CD19 on memory B cell || id:ebi-a-GCST90001736	Simple mode	25	-0.0012105	0.00313197	0.702533	0.99879	0.992678	1.00494
CD19 on memory B cell || id:ebi-a-GCST90001736	Weighted mode	25	-0.00140345	0.00189188	0.465389	0.998598	0.994902	1.00231
CD19 on naive-mature B cell || id:ebi-a-GCST90001737	MR Egger	28	0.000821762	0.000981297	0.409986	1.00082	0.998899	1.00275
CD19 on naive-mature B cell || id:ebi-a-GCST90001737	Weighted median	28	0.000818421	0.00108378	0.450154	1.00082	0.998695	1.00295
CD19 on naive-mature B cell || id:ebi-a-GCST90001737	Inverse variance weighted	28	0.000132331	0.000784415	0.866032	1.00013	0.998596	1.00167
CD19 on naive-mature B cell || id:ebi-a-GCST90001737	Simple mode	28	-0.00114438	0.00197983	0.568042	0.998856	0.994988	1.00274
CD19 on naive-mature B cell || id:ebi-a-GCST90001737	Weighted mode	28	0.000542378	0.00086918	0.537857	1.00054	0.998839	1.00225
CD19 on unswitched memory B cell || id:ebi-a-GCST90001738	MR Egger	24	0.000131155	0.00195365	0.947082	1.00013	0.996309	1.00397
CD19 on unswitched memory B cell || id:ebi-a-GCST90001738	Weighted median	24	-0.000777665	0.00161982	0.631161	0.999223	0.996055	1.0024
CD19 on unswitched memory B cell || id:ebi-a-GCST90001738	Inverse variance weighted	24	-0.000277617	0.00131168	0.83238	0.999722	0.997156	1.0023
CD19 on unswitched memory B cell || id:ebi-a-GCST90001738	Simple mode	24	-0.000261146	0.00311074	0.933823	0.999739	0.993662	1.00585
CD19 on unswitched memory B cell || id:ebi-a-GCST90001738	Weighted mode	24	-0.0010549	0.00164675	0.528117	0.998946	0.995727	1.00218
CD19 on Plasma Blast-Plasma Cell || id:ebi-a-GCST90001739	MR Egger	23	0.000456066	0.00195838	0.81811	1.00046	0.996623	1.0043
CD19 on Plasma Blast-Plasma Cell || id:ebi-a-GCST90001739	Weighted median	23	0.00111775	0.00168402	0.506856	1.00112	0.997819	1.00443
CD19 on Plasma Blast-Plasma Cell || id:ebi-a-GCST90001739	Inverse variance weighted	23	8.05921e-05	0.00115177	0.944216	1.00008	0.997825	1.00234
CD19 on Plasma Blast-Plasma Cell || id:ebi-a-GCST90001739	Simple mode	23	0.000583253	0.00265672	0.828255	1.00058	0.995387	1.00581
CD19 on Plasma Blast-Plasma Cell || id:ebi-a-GCST90001739	Weighted mode	23	0.00103422	0.00191867	0.59528	1.00103	0.997277	1.00481
CD19 on switched memory B cell || id:ebi-a-GCST90001740	MR Egger	28	0.0074373	0.00214431	0.00183786	1.00747	1.00324	1.01171
CD19 on switched memory B cell || id:ebi-a-GCST90001740	Weighted median	28	0.00428587	0.0016267	0.0084212	1.0043	1.0011	1.0075
CD19 on switched memory B cell || id:ebi-a-GCST90001740	Inverse variance weighted	28	0.00233914	0.00118772	0.0489036	1.00234	1.00001	1.00468
CD19 on switched memory B cell || id:ebi-a-GCST90001740	Simple mode	28	0.00637672	0.00359304	0.0872181	1.0064	0.999335	1.01351
CD19 on switched memory B cell || id:ebi-a-GCST90001740	Weighted mode	28	0.00628946	0.00318757	0.0587993	1.00631	1.00004	1.01262
CD19 on IgD+ B cell || id:ebi-a-GCST90001741	MR Egger	29	-4.14637e-05	0.000922713	0.964488	0.999959	0.998152	1.00177
CD19 on IgD+ B cell || id:ebi-a-GCST90001741	Weighted median	29	-0.000264479	0.000921052	0.773998	0.999736	0.997932	1.00154
CD19 on IgD+ B cell || id:ebi-a-GCST90001741	Inverse variance weighted	29	0.000285058	0.000724576	0.694014	1.00029	0.998866	1.00171
CD19 on IgD+ B cell || id:ebi-a-GCST90001741	Simple mode	29	-0.000613082	0.00173878	0.727034	0.999387	0.995987	1.0028
CD19 on IgD+ B cell || id:ebi-a-GCST90001741	Weighted mode	29	-9.23337e-05	0.000799176	0.908845	0.999908	0.998343	1.00148
CD19 on transitional B cell || id:ebi-a-GCST90001742	MR Egger	25	0.000289284	0.00105646	0.786664	1.00029	0.99822	1.00236
CD19 on transitional B cell || id:ebi-a-GCST90001742	Weighted median	25	0.000463732	0.00117258	0.692489	1.00046	0.998167	1.00277
CD19 on transitional B cell || id:ebi-a-GCST90001742	Inverse variance weighted	25	-0.000221082	0.000787747	0.778978	0.999779	0.998236	1.00132
CD19 on transitional B cell || id:ebi-a-GCST90001742	Simple mode	25	0.0005042	0.00193251	0.796392	1.0005	0.996722	1.0043
CD19 on transitional B cell || id:ebi-a-GCST90001742	Weighted mode	25	0.000318528	0.00114329	0.782934	1.00032	0.99808	1.00256
CD20 on B cell || id:ebi-a-GCST90001743	MR Egger	26	-0.000390086	0.00193267	0.841745	0.99961	0.995831	1.0034
CD20 on B cell || id:ebi-a-GCST90001743	Weighted median	26	3.98252e-05	0.00122421	0.974048	1.00004	0.997643	1.00244
CD20 on B cell || id:ebi-a-GCST90001743	Inverse variance weighted	26	0.000987497	0.00103976	0.342248	1.00099	0.99895	1.00303
CD20 on B cell || id:ebi-a-GCST90001743	Simple mode	26	2.61714e-05	0.00194093	0.989349	1.00003	0.996229	1.00384
CD20 on B cell || id:ebi-a-GCST90001743	Weighted mode	26	0.000111432	0.00153334	0.942645	1.00011	0.99711	1.00312
CD20 on CD20- CD38- B cell || id:ebi-a-GCST90001744	MR Egger	15	0.00643152	0.00504587	0.224759	1.00645	0.996548	1.01646
CD20 on CD20- CD38- B cell || id:ebi-a-GCST90001744	Weighted median	15	-0.00034251	0.00236654	0.884924	0.999658	0.995031	1.00431
CD20 on CD20- CD38- B cell || id:ebi-a-GCST90001744	Inverse variance weighted	15	0.000558334	0.00179831	0.756198	1.00056	0.997038	1.00409
CD20 on CD20- CD38- B cell || id:ebi-a-GCST90001744	Simple mode	15	-0.00100902	0.00418701	0.813057	0.998991	0.990827	1.00722
CD20 on CD20- CD38- B cell || id:ebi-a-GCST90001744	Weighted mode	15	-0.00135195	0.00348772	0.704118	0.998649	0.991846	1.0055
CD20 on CD24+ CD27+ B cell || id:ebi-a-GCST90001745	MR Egger	30	0.00278586	0.00170772	0.114019	1.00279	0.999439	1.00615
CD20 on CD24+ CD27+ B cell || id:ebi-a-GCST90001745	Weighted median	30	0.000524212	0.00145685	0.718977	1.00052	0.997672	1.00339
CD20 on CD24+ CD27+ B cell || id:ebi-a-GCST90001745	Inverse variance weighted	30	-0.000175716	0.000969359	0.856155	0.999824	0.997926	1.00173
CD20 on CD24+ CD27+ B cell || id:ebi-a-GCST90001745	Simple mode	30	0.000190441	0.00262183	0.942594	1.00019	0.995064	1.00534
CD20 on CD24+ CD27+ B cell || id:ebi-a-GCST90001745	Weighted mode	30	0.00151675	0.00186524	0.422749	1.00152	0.997863	1.00519
CD20 on IgD+ CD24+ B cell || id:ebi-a-GCST90001746	MR Egger	21	0.0026194	0.00239242	0.287258	1.00262	0.997932	1.00734
CD20 on IgD+ CD24+ B cell || id:ebi-a-GCST90001746	Weighted median	21	0.001771	0.00170374	0.298582	1.00177	0.998433	1.00512
CD20 on IgD+ CD24+ B cell || id:ebi-a-GCST90001746	Inverse variance weighted	21	0.000298214	0.00150064	0.842478	1.0003	0.99736	1.00324
CD20 on IgD+ CD24+ B cell || id:ebi-a-GCST90001746	Simple mode	21	0.000140348	0.00279082	0.960391	1.00014	0.994685	1.00563
CD20 on IgD+ CD24+ B cell || id:ebi-a-GCST90001746	Weighted mode	21	0.00248602	0.00170386	0.160079	1.00249	0.999147	1.00584
CD20 on IgD+ CD24- B cell || id:ebi-a-GCST90001747	MR Egger	21	-0.000345566	0.000859204	0.692031	0.999654	0.997972	1.00134
CD20 on IgD+ CD24- B cell || id:ebi-a-GCST90001747	Weighted median	21	-0.000639183	0.000934112	0.493806	0.999361	0.997533	1.00119
CD20 on IgD+ CD24- B cell || id:ebi-a-GCST90001747	Inverse variance weighted	21	-0.000406083	0.000667383	0.542875	0.999594	0.998287	1.0009
CD20 on IgD+ CD24- B cell || id:ebi-a-GCST90001747	Simple mode	21	-0.000144019	0.00179268	0.936767	0.999856	0.996349	1.00338
CD20 on IgD+ CD24- B cell || id:ebi-a-GCST90001747	Weighted mode	21	-0.000519848	0.000937761	0.585486	0.99948	0.997645	1.00132
CD20 on IgD+ CD38- B cell || id:ebi-a-GCST90001748	MR Egger	26	0.00134068	0.00142465	0.35605	1.00134	0.998549	1.00414
CD20 on IgD+ CD38- B cell || id:ebi-a-GCST90001748	Weighted median	26	0.00148983	0.00135002	0.269783	1.00149	0.998844	1.00414
CD20 on IgD+ CD38- B cell || id:ebi-a-GCST90001748	Inverse variance weighted	26	0.000937616	0.000925369	0.310948	1.00094	0.999124	1.00276
CD20 on IgD+ CD38- B cell || id:ebi-a-GCST90001748	Simple mode	26	-0.000198456	0.00207106	0.924425	0.999802	0.995751	1.00387
CD20 on IgD+ CD38- B cell || id:ebi-a-GCST90001748	Weighted mode	26	0.00135314	0.00134393	0.323651	1.00135	0.99872	1.004
CD20 on IgD+ CD38- naive B cell || id:ebi-a-GCST90001749	MR Egger	18	-0.00197703	0.00167971	0.256406	0.998025	0.994745	1.00132
CD20 on IgD+ CD38- naive B cell || id:ebi-a-GCST90001749	Weighted median	18	0.000203313	0.00128855	0.874626	1.0002	0.99768	1.00273
CD20 on IgD+ CD38- naive B cell || id:ebi-a-GCST90001749	Inverse variance weighted	18	-0.00074905	0.000851441	0.378998	0.999251	0.997585	1.00092
CD20 on IgD+ CD38- naive B cell || id:ebi-a-GCST90001749	Simple mode	18	0.000658408	0.00226367	0.774678	1.00066	0.996229	1.00511
CD20 on IgD+ CD38- naive B cell || id:ebi-a-GCST90001749	Weighted mode	18	0.000748369	0.00164471	0.654855	1.00075	0.997528	1.00398
CD20 on IgD+ CD38- unswitched memory B cell || id:ebi-a-GCST90001750	MR Egger	19	0.00481948	0.00298	0.124222	1.00483	0.998979	1.01072
CD20 on IgD+ CD38- unswitched memory B cell || id:ebi-a-GCST90001750	Weighted median	19	-0.000673997	0.00149727	0.652601	0.999326	0.996398	1.00226
CD20 on IgD+ CD38- unswitched memory B cell || id:ebi-a-GCST90001750	Inverse variance weighted	19	0.000180382	0.00103604	0.861781	1.00018	0.998151	1.00221
CD20 on IgD+ CD38- unswitched memory B cell || id:ebi-a-GCST90001750	Simple mode	19	-0.00163575	0.00286371	0.574927	0.998366	0.992778	1.00399
CD20 on IgD+ CD38- unswitched memory B cell || id:ebi-a-GCST90001750	Weighted mode	19	-0.00176265	0.00282777	0.540884	0.998239	0.992722	1.00379
CD20 on IgD+ CD38+ B cell || id:ebi-a-GCST90001751	MR Egger	25	-0.00244183	0.0014144	0.0976846	0.997561	0.9948	1.00033
CD20 on IgD+ CD38+ B cell || id:ebi-a-GCST90001751	Weighted median	25	-0.00145626	0.00118559	0.219332	0.998545	0.996227	1.00087
CD20 on IgD+ CD38+ B cell || id:ebi-a-GCST90001751	Inverse variance weighted	25	2.20247e-05	0.00104308	0.983154	1.00002	0.99798	1.00207
CD20 on IgD+ CD38+ B cell || id:ebi-a-GCST90001751	Simple mode	25	0.00573666	0.00271867	0.0454626	1.00575	1.00041	1.01113
CD20 on IgD+ CD38+ B cell || id:ebi-a-GCST90001751	Weighted mode	25	-0.00157319	0.0012429	0.217757	0.998428	0.995999	1.00086
CD20 on IgD+ CD38dim B cell || id:ebi-a-GCST90001752	MR Egger	28	-0.00102793	0.000968374	0.298221	0.998973	0.997078	1.00087
CD20 on IgD+ CD38dim B cell || id:ebi-a-GCST90001752	Weighted median	28	-0.000661885	0.000990915	0.504163	0.999338	0.997399	1.00128
CD20 on IgD+ CD38dim B cell || id:ebi-a-GCST90001752	Inverse variance weighted	28	-0.000466706	0.000702035	0.506185	0.999533	0.998159	1.00091
CD20 on IgD+ CD38dim B cell || id:ebi-a-GCST90001752	Simple mode	28	0.000631792	0.00209112	0.764867	1.00063	0.996539	1.00474
CD20 on IgD+ CD38dim B cell || id:ebi-a-GCST90001752	Weighted mode	28	-0.000499848	0.000924778	0.59328	0.9995	0.99769	1.00131
CD20 on IgD- CD24- B cell || id:ebi-a-GCST90001753	MR Egger	27	0.00107617	0.00105694	0.318337	1.00108	0.999005	1.00315
CD20 on IgD- CD24- B cell || id:ebi-a-GCST90001753	Weighted median	27	0.000661603	0.00106117	0.532979	1.00066	0.998583	1.00275
CD20 on IgD- CD24- B cell || id:ebi-a-GCST90001753	Inverse variance weighted	27	-8.77894e-05	0.000757373	0.907721	0.999912	0.998429	1.0014
CD20 on IgD- CD24- B cell || id:ebi-a-GCST90001753	Simple mode	27	-0.000302926	0.00184422	0.870799	0.999697	0.99609	1.00332
CD20 on IgD- CD24- B cell || id:ebi-a-GCST90001753	Weighted mode	27	0.000742711	0.000904591	0.419085	1.00074	0.99897	1.00252
CD20 on IgD- CD27- B cell || id:ebi-a-GCST90001754	MR Egger	19	0.00127327	0.00267183	0.639748	1.00127	0.996044	1.00653
CD20 on IgD- CD27- B cell || id:ebi-a-GCST90001754	Weighted median	19	0.000300906	0.00156426	0.847458	1.0003	0.997239	1.00337
CD20 on IgD- CD27- B cell || id:ebi-a-GCST90001754	Inverse variance weighted	19	0.000274899	0.00116904	0.814092	1.00027	0.997986	1.00257
CD20 on IgD- CD27- B cell || id:ebi-a-GCST90001754	Simple mode	19	0.000796172	0.0024066	0.744594	1.0008	0.996087	1.00553
CD20 on IgD- CD27- B cell || id:ebi-a-GCST90001754	Weighted mode	19	0.000676049	0.00197641	0.736267	1.00068	0.996807	1.00456
CD20 on IgD- CD38- B cell || id:ebi-a-GCST90001755	MR Egger	28	0.000660037	0.00263905	0.804472	1.00066	0.995498	1.00585
CD20 on IgD- CD38- B cell || id:ebi-a-GCST90001755	Weighted median	28	0.000520556	0.00155947	0.738528	1.00052	0.997467	1.00358
CD20 on IgD- CD38- B cell || id:ebi-a-GCST90001755	Inverse variance weighted	28	0.000451089	0.00120689	0.708581	1.00045	0.998087	1.00282
CD20 on IgD- CD38- B cell || id:ebi-a-GCST90001755	Simple mode	28	0.00118098	0.00253659	0.645251	1.00118	0.996216	1.00617
CD20 on IgD- CD38- B cell || id:ebi-a-GCST90001755	Weighted mode	28	0.000854166	0.0021271	0.691167	1.00085	0.996691	1.00504
CD20 on IgD- CD38+ B cell || id:ebi-a-GCST90001756	MR Egger	13	-0.000425652	0.000910077	0.649122	0.999574	0.997793	1.00136
CD20 on IgD- CD38+ B cell || id:ebi-a-GCST90001756	Weighted median	13	-0.00064915	0.000960879	0.499308	0.999351	0.997471	1.00123
CD20 on IgD- CD38+ B cell || id:ebi-a-GCST90001756	Inverse variance weighted	13	-1.75699e-05	0.000758846	0.981528	0.999982	0.998496	1.00147
CD20 on IgD- CD38+ B cell || id:ebi-a-GCST90001756	Simple mode	13	-4.94339e-05	0.00185424	0.979169	0.999951	0.996323	1.00359
CD20 on IgD- CD38+ B cell || id:ebi-a-GCST90001756	Weighted mode	13	-0.000661788	0.000936321	0.49319	0.999338	0.997506	1.00117
CD20 on IgD- CD38dim B cell || id:ebi-a-GCST90001757	MR Egger	34	-0.000255864	0.000576457	0.660134	0.999744	0.998615	1.00087
CD20 on IgD- CD38dim B cell || id:ebi-a-GCST90001757	Weighted median	34	-0.000125054	0.000410227	0.760487	0.999875	0.999071	1.00068
CD20 on IgD- CD38dim B cell || id:ebi-a-GCST90001757	Inverse variance weighted	34	-0.000173122	0.000517101	0.737781	0.999827	0.998814	1.00084
CD20 on IgD- CD38dim B cell || id:ebi-a-GCST90001757	Simple mode	34	0.000625957	0.00148267	0.67563	1.00063	0.997723	1.00354
CD20 on IgD- CD38dim B cell || id:ebi-a-GCST90001757	Weighted mode	34	-0.000123655	0.00037656	0.744699	0.999876	0.999139	1.00061
CD20 on memory B cell || id:ebi-a-GCST90001758	MR Egger	26	0.0020218	0.00158025	0.212982	1.00202	0.998925	1.00513
CD20 on memory B cell || id:ebi-a-GCST90001758	Weighted median	26	0.00138369	0.00142038	0.329975	1.00138	0.998601	1.00418
CD20 on memory B cell || id:ebi-a-GCST90001758	Inverse variance weighted	26	0.00121208	0.00108584	0.264312	1.00121	0.999084	1.00335
CD20 on memory B cell || id:ebi-a-GCST90001758	Simple mode	26	0.000451609	0.00230933	0.846537	1.00045	0.995934	1.00499
CD20 on memory B cell || id:ebi-a-GCST90001758	Weighted mode	26	0.00112921	0.00122635	0.365962	1.00113	0.998726	1.00354
CD20 on naive-mature B cell || id:ebi-a-GCST90001759	MR Egger	24	-0.00013353	0.000873214	0.879857	0.999866	0.998157	1.00158
CD20 on naive-mature B cell || id:ebi-a-GCST90001759	Weighted median	24	-0.000546375	0.000945537	0.563368	0.999454	0.997603	1.00131
CD20 on naive-mature B cell || id:ebi-a-GCST90001759	Inverse variance weighted	24	1.15361e-05	0.000675159	0.986368	1.00001	0.998689	1.00134
CD20 on naive-mature B cell || id:ebi-a-GCST90001759	Simple mode	24	0.000428112	0.00145581	0.771341	1.00043	0.997578	1.00329
CD20 on naive-mature B cell || id:ebi-a-GCST90001759	Weighted mode	24	-0.000221057	0.000786278	0.781114	0.999779	0.998239	1.00132
CD20 on unswitched memory B cell || id:ebi-a-GCST90001760	MR Egger	22	0.000290122	0.00171973	0.867726	1.00029	0.996924	1.00367
CD20 on unswitched memory B cell || id:ebi-a-GCST90001760	Weighted median	22	0.00071419	0.00117892	0.544649	1.00071	0.998405	1.00303
CD20 on unswitched memory B cell || id:ebi-a-GCST90001760	Inverse variance weighted	22	-0.00168647	0.00136481	0.216577	0.998315	0.995648	1.00099
CD20 on unswitched memory B cell || id:ebi-a-GCST90001760	Simple mode	22	-0.000159523	0.00252358	0.950195	0.99984	0.994907	1.0048
CD20 on unswitched memory B cell || id:ebi-a-GCST90001760	Weighted mode	22	0.0010524	0.00110199	0.350444	1.00105	0.998893	1.00322
CD20 on switched memory B cell || id:ebi-a-GCST90001761	MR Egger	31	-0.00140343	0.00347969	0.68967	0.998598	0.99181	1.00543
CD20 on switched memory B cell || id:ebi-a-GCST90001761	Weighted median	31	0.00097812	0.00140728	0.487029	1.00098	0.998221	1.00374
CD20 on switched memory B cell || id:ebi-a-GCST90001761	Inverse variance weighted	31	0.00069961	0.00159113	0.660159	1.0007	0.997584	1.00383
CD20 on switched memory B cell || id:ebi-a-GCST90001761	Simple mode	31	0.00122425	0.00254155	0.633518	1.00122	0.99625	1.00622
CD20 on switched memory B cell || id:ebi-a-GCST90001761	Weighted mode	31	0.000552855	0.00177592	0.757721	1.00055	0.997076	1.00404
CD20 on IgD+ B cell || id:ebi-a-GCST90001762	MR Egger	18	0.00168819	0.00176785	0.353814	1.00169	0.998225	1.00517
CD20 on IgD+ B cell || id:ebi-a-GCST90001762	Weighted median	18	0.000483516	0.0013786	0.725791	1.00048	0.997784	1.00319
CD20 on IgD+ B cell || id:ebi-a-GCST90001762	Inverse variance weighted	18	-0.000418841	0.00100334	0.676351	0.999581	0.997617	1.00155
CD20 on IgD+ B cell || id:ebi-a-GCST90001762	Simple mode	18	-0.000793844	0.00232447	0.736901	0.999206	0.994664	1.00377
CD20 on IgD+ B cell || id:ebi-a-GCST90001762	Weighted mode	18	0.00177619	0.00157557	0.275264	1.00178	0.998689	1.00488
CD20 on transitional B cell || id:ebi-a-GCST90001763	MR Egger	22	0.00035337	0.00108004	0.74693	1.00035	0.998238	1.00247
CD20 on transitional B cell || id:ebi-a-GCST90001763	Weighted median	22	-0.000104873	0.00115908	0.927907	0.999895	0.997626	1.00217
CD20 on transitional B cell || id:ebi-a-GCST90001763	Inverse variance weighted	22	0.000863365	0.000779911	0.268292	1.00086	0.999335	1.00239
CD20 on transitional B cell || id:ebi-a-GCST90001763	Simple mode	22	0.00216637	0.00193028	0.274398	1.00217	0.998384	1.00597
CD20 on transitional B cell || id:ebi-a-GCST90001763	Weighted mode	22	0.000145887	0.00101675	0.887277	1.00015	0.998155	1.00214
CD24 on CD24+ CD27+ B cell || id:ebi-a-GCST90001764	MR Egger	3	-0.0012958	0.00286092	0.729253	0.998705	0.993121	1.00432
CD24 on CD24+ CD27+ B cell || id:ebi-a-GCST90001764	Weighted median	3	-0.0016682	0.00250921	0.506157	0.998333	0.993435	1.00326
CD24 on CD24+ CD27+ B cell || id:ebi-a-GCST90001764	Inverse variance weighted	3	-0.00218014	0.00218484	0.318352	0.997822	0.993558	1.0021
CD24 on CD24+ CD27+ B cell || id:ebi-a-GCST90001764	Simple mode	3	-0.00170691	0.0033565	0.661621	0.998295	0.991749	1.00488
CD24 on CD24+ CD27+ B cell || id:ebi-a-GCST90001764	Weighted mode	3	-0.00162966	0.00252467	0.584774	0.998372	0.993444	1.00332
CD24 on IgD+ CD24+ B cell || id:ebi-a-GCST90001765	MR Egger	23	-0.000985042	0.000919171	0.296033	0.999015	0.997217	1.00082
CD24 on IgD+ CD24+ B cell || id:ebi-a-GCST90001765	Weighted median	23	-0.000511184	0.000914879	0.576336	0.999489	0.997698	1.00128
CD24 on IgD+ CD24+ B cell || id:ebi-a-GCST90001765	Inverse variance weighted	23	-0.00105194	0.000725116	0.146857	0.998949	0.99753	1.00037
CD24 on IgD+ CD24+ B cell || id:ebi-a-GCST90001765	Simple mode	23	-0.00169428	0.00132179	0.213256	0.998307	0.995724	1.0009
CD24 on IgD+ CD24+ B cell || id:ebi-a-GCST90001765	Weighted mode	23	-0.00119624	0.000783213	0.140924	0.998804	0.997272	1.00034
CD24 on IgD+ CD38- B cell || id:ebi-a-GCST90001766	MR Egger	19	-0.000893364	0.000937491	0.353979	0.999107	0.997273	1.00094
CD24 on IgD+ CD38- B cell || id:ebi-a-GCST90001766	Weighted median	19	-0.000571125	0.00108482	0.598563	0.999429	0.997306	1.00156
CD24 on IgD+ CD38- B cell || id:ebi-a-GCST90001766	Inverse variance weighted	19	-0.000819884	0.000697793	0.240007	0.99918	0.997815	1.00055
CD24 on IgD+ CD38- B cell || id:ebi-a-GCST90001766	Simple mode	19	-0.00073588	0.00164912	0.660757	0.999264	0.99604	1.0025
CD24 on IgD+ CD38- B cell || id:ebi-a-GCST90001766	Weighted mode	19	-0.000458493	0.000920838	0.624577	0.999542	0.997739	1.00135
CD24 on IgD+ CD38- unswitched memory B cell || id:ebi-a-GCST90001767	MR Egger	19	0.00131876	0.00194488	0.506855	1.00132	0.99751	1.00514
CD24 on IgD+ CD38- unswitched memory B cell || id:ebi-a-GCST90001767	Weighted median	19	0.000454649	0.00115535	0.693939	1.00045	0.998192	1.00272
CD24 on IgD+ CD38- unswitched memory B cell || id:ebi-a-GCST90001767	Inverse variance weighted	19	0.000263004	0.000970413	0.786374	1.00026	0.998362	1.00217
CD24 on IgD+ CD38- unswitched memory B cell || id:ebi-a-GCST90001767	Simple mode	19	0.00118949	0.00170765	0.494973	1.00119	0.997845	1.00455
CD24 on IgD+ CD38- unswitched memory B cell || id:ebi-a-GCST90001767	Weighted mode	19	0.000527987	0.00127245	0.683092	1.00053	0.998036	1.00303
CD24 on IgD+ CD38+ B cell || id:ebi-a-GCST90001768	MR Egger	23	-0.00125048	0.00106763	0.25461	0.99875	0.996663	1.00084
CD24 on IgD+ CD38+ B cell || id:ebi-a-GCST90001768	Weighted median	23	-0.000710178	0.00116084	0.540684	0.99929	0.997019	1.00157
CD24 on IgD+ CD38+ B cell || id:ebi-a-GCST90001768	Inverse variance weighted	23	-0.000129178	0.000752035	0.863617	0.999871	0.998398	1.00135
CD24 on IgD+ CD38+ B cell || id:ebi-a-GCST90001768	Simple mode	23	-0.000420847	0.0020285	0.837554	0.999579	0.995613	1.00356
CD24 on IgD+ CD38+ B cell || id:ebi-a-GCST90001768	Weighted mode	23	-0.000954746	0.00105191	0.37391	0.999046	0.996988	1.00111
CD24 on IgD- CD38- B cell || id:ebi-a-GCST90001769	MR Egger	28	-0.00113278	0.000956146	0.246837	0.998868	0.996998	1.00074
CD24 on IgD- CD38- B cell || id:ebi-a-GCST90001769	Weighted median	28	-0.00085053	0.00102911	0.408538	0.99915	0.997137	1.00117
CD24 on IgD- CD38- B cell || id:ebi-a-GCST90001769	Inverse variance weighted	28	-0.000722225	0.000690411	0.295524	0.999278	0.997927	1.00063
CD24 on IgD- CD38- B cell || id:ebi-a-GCST90001769	Simple mode	28	-0.00223873	0.00165421	0.187165	0.997764	0.994534	1.001
CD24 on IgD- CD38- B cell || id:ebi-a-GCST90001769	Weighted mode	28	-0.000849689	0.00107957	0.438101	0.999151	0.997039	1.00127
CD24 on IgD- CD38dim B cell || id:ebi-a-GCST90001770	MR Egger	7	-0.000143194	0.00196813	0.944821	0.999857	0.996007	1.00372
CD24 on IgD- CD38dim B cell || id:ebi-a-GCST90001770	Weighted median	7	-0.000243558	0.00187437	0.896613	0.999756	0.99609	1.00344
CD24 on IgD- CD38dim B cell || id:ebi-a-GCST90001770	Inverse variance weighted	7	-0.000487942	0.00142823	0.73262	0.999512	0.996718	1.00231
CD24 on IgD- CD38dim B cell || id:ebi-a-GCST90001770	Simple mode	7	-0.000162163	0.00246888	0.949764	0.999838	0.995011	1.00469
CD24 on IgD- CD38dim B cell || id:ebi-a-GCST90001770	Weighted mode	7	-0.000162163	0.00186879	0.933675	0.999838	0.996182	1.00351
CD24 on memory B cell || id:ebi-a-GCST90001771	MR Egger	30	0.00044451	0.00103834	0.671856	1.00044	0.998411	1.00248
CD24 on memory B cell || id:ebi-a-GCST90001771	Weighted median	30	-0.000126852	0.00103976	0.902899	0.999873	0.997838	1.00191
CD24 on memory B cell || id:ebi-a-GCST90001771	Inverse variance weighted	30	-0.00034064	0.000765177	0.656191	0.999659	0.998161	1.00116
CD24 on memory B cell || id:ebi-a-GCST90001771	Simple mode	30	-0.00105318	0.00173114	0.547678	0.998947	0.995564	1.00234
CD24 on memory B cell || id:ebi-a-GCST90001771	Weighted mode	30	-0.000590353	0.00104812	0.577596	0.99941	0.997359	1.00147
CD24 on unswitched memory B cell || id:ebi-a-GCST90001772	MR Egger	23	-0.000379773	0.000686514	0.585975	0.99962	0.998276	1.00097
CD24 on unswitched memory B cell || id:ebi-a-GCST90001772	Weighted median	23	-0.000539499	0.000838562	0.519989	0.999461	0.997819	1.0011
CD24 on unswitched memory B cell || id:ebi-a-GCST90001772	Inverse variance weighted	23	-0.000592066	0.000562662	0.292681	0.999408	0.998307	1.00051
CD24 on unswitched memory B cell || id:ebi-a-GCST90001772	Simple mode	23	0.00112971	0.00144891	0.443877	1.00113	0.998291	1.00398
CD24 on unswitched memory B cell || id:ebi-a-GCST90001772	Weighted mode	23	-0.000482731	0.000763702	0.53384	0.999517	0.998022	1.00101
CD24 on switched memory B cell || id:ebi-a-GCST90001773	MR Egger	38	-0.000664719	0.000796193	0.409296	0.999336	0.997777	1.0009
CD24 on switched memory B cell || id:ebi-a-GCST90001773	Weighted median	38	-0.000508637	0.000735689	0.489329	0.999491	0.998051	1.00093
CD24 on switched memory B cell || id:ebi-a-GCST90001773	Inverse variance weighted	38	-0.000619939	0.000604743	0.305302	0.99938	0.998196	1.00057
CD24 on switched memory B cell || id:ebi-a-GCST90001773	Simple mode	38	-0.00159529	0.00128605	0.222614	0.998406	0.995893	1.00093
CD24 on switched memory B cell || id:ebi-a-GCST90001773	Weighted mode	38	-0.00035877	0.000752561	0.636357	0.999641	0.998168	1.00112
CD24 on transitional B cell || id:ebi-a-GCST90001774	MR Egger	19	1.57342e-05	0.00164222	0.992467	1.00002	0.996802	1.00324
CD24 on transitional B cell || id:ebi-a-GCST90001774	Weighted median	19	0.000632087	0.00149489	0.672419	1.00063	0.997705	1.00357
CD24 on transitional B cell || id:ebi-a-GCST90001774	Inverse variance weighted	19	-0.000284213	0.00104097	0.784832	0.999716	0.997678	1.00176
CD24 on transitional B cell || id:ebi-a-GCST90001774	Simple mode	19	0.00130495	0.00237546	0.589517	1.00131	0.996655	1.00598
CD24 on transitional B cell || id:ebi-a-GCST90001774	Weighted mode	19	0.000330575	0.00155805	0.834357	1.00033	0.99728	1.00339
CD25 on B cell || id:ebi-a-GCST90001775	MR Egger	24	0.00258486	0.00117219	0.0381955	1.00259	1.00029	1.00489
CD25 on B cell || id:ebi-a-GCST90001775	Weighted median	24	0.00227476	0.00126168	0.0713934	1.00228	0.999802	1.00476
CD25 on B cell || id:ebi-a-GCST90001775	Inverse variance weighted	24	0.000719423	0.000917209	0.432828	1.00072	0.998922	1.00252
CD25 on B cell || id:ebi-a-GCST90001775	Simple mode	24	0.00196568	0.00214833	0.369696	1.00197	0.997757	1.0062
CD25 on B cell || id:ebi-a-GCST90001775	Weighted mode	24	0.00239782	0.00138777	0.0974264	1.0024	0.999678	1.00513
CD25 on CD20- CD38- B cell || id:ebi-a-GCST90001776	MR Egger	18	0.000151612	0.00156514	0.924034	1.00015	0.997088	1.00322
CD25 on CD20- CD38- B cell || id:ebi-a-GCST90001776	Weighted median	18	-0.000621782	0.0014926	0.676987	0.999378	0.996459	1.00231
CD25 on CD20- CD38- B cell || id:ebi-a-GCST90001776	Inverse variance weighted	18	-0.00181742	0.00116624	0.119146	0.998184	0.995905	1.00047
CD25 on CD20- CD38- B cell || id:ebi-a-GCST90001776	Simple mode	18	0.00144493	0.00283801	0.617201	1.00145	0.995891	1.00703
CD25 on CD20- CD38- B cell || id:ebi-a-GCST90001776	Weighted mode	18	-0.000138675	0.00140335	0.922439	0.999861	0.997115	1.00262
CD25 on CD24+ CD27+ B cell || id:ebi-a-GCST90001777	MR Egger	21	0.00032194	0.000588851	0.590931	1.00032	0.999168	1.00148
CD25 on CD24+ CD27+ B cell || id:ebi-a-GCST90001777	Weighted median	21	-1.36688e-05	0.000703147	0.98449	0.999986	0.998609	1.00137
CD25 on CD24+ CD27+ B cell || id:ebi-a-GCST90001777	Inverse variance weighted	21	-0.000313642	0.000499311	0.529906	0.999686	0.998709	1.00067
CD25 on CD24+ CD27+ B cell || id:ebi-a-GCST90001777	Simple mode	21	-0.00286882	0.00153342	0.0760687	0.997135	0.994143	1.00014
CD25 on CD24+ CD27+ B cell || id:ebi-a-GCST90001777	Weighted mode	21	0.000311995	0.000615172	0.617584	1.00031	0.999107	1.00152
CD25 on IgD+ CD24+ B cell || id:ebi-a-GCST90001778	MR Egger	10	-0.00368136	0.00362682	0.339799	0.996325	0.989268	1.00343
CD25 on IgD+ CD24+ B cell || id:ebi-a-GCST90001778	Weighted median	10	-0.00257681	0.00196635	0.190043	0.997427	0.99359	1.00128
CD25 on IgD+ CD24+ B cell || id:ebi-a-GCST90001778	Inverse variance weighted	10	-0.00296583	0.00144957	0.0407558	0.997039	0.99421	0.999875
CD25 on IgD+ CD24+ B cell || id:ebi-a-GCST90001778	Simple mode	10	-0.00614124	0.00295726	0.06763	0.993878	0.988133	0.999655
CD25 on IgD+ CD24+ B cell || id:ebi-a-GCST90001778	Weighted mode	10	-0.00217571	0.00202502	0.310598	0.997827	0.993874	1.00179
CD25 on IgD+ CD24- B cell || id:ebi-a-GCST90001779	MR Egger	9	-0.000316477	0.000980766	0.756359	0.999684	0.997764	1.00161
CD25 on IgD+ CD24- B cell || id:ebi-a-GCST90001779	Weighted median	9	-0.000897701	0.00103849	0.387351	0.999103	0.997071	1.00114
CD25 on IgD+ CD24- B cell || id:ebi-a-GCST90001779	Inverse variance weighted	9	-0.000812193	0.000839774	0.333466	0.999188	0.997545	1.00083
CD25 on IgD+ CD24- B cell || id:ebi-a-GCST90001779	Simple mode	9	-0.00415679	0.00247262	0.131246	0.995852	0.991037	1.00069
CD25 on IgD+ CD24- B cell || id:ebi-a-GCST90001779	Weighted mode	9	-0.000814136	0.000924448	0.404175	0.999186	0.997377	1.001
CD25 on IgD+ CD38- B cell || id:ebi-a-GCST90001780	MR Egger	5	-0.00491998	0.00627818	0.490415	0.995092	0.982922	1.00741
CD25 on IgD+ CD38- B cell || id:ebi-a-GCST90001780	Weighted median	5	-0.00385737	0.00295422	0.191649	0.99615	0.990399	1.00193
CD25 on IgD+ CD38- B cell || id:ebi-a-GCST90001780	Inverse variance weighted	5	-0.0016485	0.00250425	0.510357	0.998353	0.993465	1.00327
CD25 on IgD+ CD38- B cell || id:ebi-a-GCST90001780	Simple mode	5	-0.00389637	0.0036874	0.350255	0.996111	0.988938	1.00334
CD25 on IgD+ CD38- B cell || id:ebi-a-GCST90001780	Weighted mode	5	-0.0038434	0.00357876	0.343316	0.996164	0.989201	1.00318
CD25 on IgD+ CD38- naive B cell || id:ebi-a-GCST90001781	Inverse variance weighted	2	0.000646662	0.00475879	0.89191	1.00065	0.991357	1.01002
CD25 on IgD+ CD38- unswitched memory B cell || id:ebi-a-GCST90001782	Wald ratio	1	-0.00226327	0.00364539	0.534694	0.997739	0.990636	1.00489
CD25 on IgD+ CD38+ B cell || id:ebi-a-GCST90001783	Wald ratio	1	-0.00368013	0.00512143	0.472403	0.996327	0.986376	1.00638
CD25 on IgD+ CD38dim B cell || id:ebi-a-GCST90001784	MR Egger	13	0.00020666	0.000903864	0.823343	1.00021	0.998436	1.00198
CD25 on IgD+ CD38dim B cell || id:ebi-a-GCST90001784	Weighted median	13	-0.000673491	0.000921591	0.464906	0.999327	0.997523	1.00113
CD25 on IgD+ CD38dim B cell || id:ebi-a-GCST90001784	Inverse variance weighted	13	-0.000642588	0.00084652	0.447796	0.999358	0.997701	1.00102
CD25 on IgD+ CD38dim B cell || id:ebi-a-GCST90001784	Simple mode	13	-0.00270923	0.00203369	0.20755	0.997294	0.993327	1.00128
CD25 on IgD+ CD38dim B cell || id:ebi-a-GCST90001784	Weighted mode	13	-0.000641456	0.000821638	0.450103	0.999359	0.997751	1.00097
CD25 on IgD- CD24- B cell || id:ebi-a-GCST90001785	MR Egger	3	0.00198081	0.00976692	0.872616	1.00198	0.982984	1.02135
CD25 on IgD- CD24- B cell || id:ebi-a-GCST90001785	Weighted median	3	-0.00266417	0.0035733	0.455924	0.997339	0.990379	1.00435
CD25 on IgD- CD24- B cell || id:ebi-a-GCST90001785	Inverse variance weighted	3	-0.00195537	0.00303911	0.519962	0.998047	0.992119	1.00401
CD25 on IgD- CD24- B cell || id:ebi-a-GCST90001785	Simple mode	3	-0.00487037	0.004368	0.38086	0.995141	0.986658	1.0037
CD25 on IgD- CD24- B cell || id:ebi-a-GCST90001785	Weighted mode	3	-0.00433112	0.00434091	0.423519	0.995678	0.987243	1.00419
CD25 on IgD- CD27- B cell || id:ebi-a-GCST90001786	MR Egger	3	0.0109037	0.0109313	0.500807	1.01096	0.989533	1.03286
CD25 on IgD- CD27- B cell || id:ebi-a-GCST90001786	Weighted median	3	0.00181591	0.00312719	0.561453	1.00182	0.995696	1.00798
CD25 on IgD- CD27- B cell || id:ebi-a-GCST90001786	Inverse variance weighted	3	0.00140859	0.00292133	0.629683	1.00141	0.995692	1.00716
CD25 on IgD- CD27- B cell || id:ebi-a-GCST90001786	Simple mode	3	-0.00194469	0.00504851	0.737196	0.998057	0.98823	1.00798
CD25 on IgD- CD27- B cell || id:ebi-a-GCST90001786	Weighted mode	3	0.00336909	0.00343252	0.429828	1.00337	0.996647	1.01015
CD25 on IgD- CD38- B cell || id:ebi-a-GCST90001787	Wald ratio	1	-0.00600829	0.00727952	0.409162	0.99401	0.979928	1.00829
CD25 on IgD- CD38dim B cell || id:ebi-a-GCST90001789	MR Egger	5	-0.0024674	0.00242511	0.383855	0.997536	0.992805	1.00229
CD25 on IgD- CD38dim B cell || id:ebi-a-GCST90001789	Weighted median	5	-0.00114995	0.00180756	0.524654	0.998851	0.995318	1.0024
CD25 on IgD- CD38dim B cell || id:ebi-a-GCST90001789	Inverse variance weighted	5	-0.00105056	0.00141695	0.45844	0.99895	0.99618	1.00173
CD25 on IgD- CD38dim B cell || id:ebi-a-GCST90001789	Simple mode	5	-0.0016307	0.00206418	0.473724	0.998371	0.99434	1.00242
CD25 on IgD- CD38dim B cell || id:ebi-a-GCST90001789	Weighted mode	5	-0.00122379	0.00168498	0.50788	0.998777	0.995484	1.00208
CD25 on memory B cell || id:ebi-a-GCST90001790	MR Egger	12	-0.00333071	0.00308168	0.305158	0.996675	0.990673	1.00271
CD25 on memory B cell || id:ebi-a-GCST90001790	Weighted median	12	-0.00243842	0.00176824	0.167893	0.997565	0.994113	1.00103
CD25 on memory B cell || id:ebi-a-GCST90001790	Inverse variance weighted	12	-0.00204492	0.0012818	0.110636	0.997957	0.995453	1.00047
CD25 on memory B cell || id:ebi-a-GCST90001790	Simple mode	12	-0.0042443	0.00254937	0.124138	0.995765	0.990801	1.00075
CD25 on memory B cell || id:ebi-a-GCST90001790	Weighted mode	12	-0.00223786	0.00183508	0.248162	0.997765	0.994182	1.00136
CD25 on naive-mature B cell || id:ebi-a-GCST90001791	MR Egger	10	0.00016354	0.00233962	0.945989	1.00016	0.995588	1.00476
CD25 on naive-mature B cell || id:ebi-a-GCST90001791	Weighted median	10	-0.00275068	0.00181558	0.129763	0.997253	0.993711	1.00081
CD25 on naive-mature B cell || id:ebi-a-GCST90001791	Inverse variance weighted	10	-0.00297372	0.00140939	0.0348632	0.997031	0.99428	0.999789
CD25 on naive-mature B cell || id:ebi-a-GCST90001791	Simple mode	10	-0.00370546	0.00250446	0.173124	0.996301	0.991423	1.0012
CD25 on naive-mature B cell || id:ebi-a-GCST90001791	Weighted mode	10	-0.00295189	0.00211725	0.196713	0.997052	0.992923	1.0012
CD25 on unswitched memory B cell || id:ebi-a-GCST90001792	MR Egger	12	-0.0016601	0.00114799	0.178755	0.998341	0.996097	1.00059
CD25 on unswitched memory B cell || id:ebi-a-GCST90001792	Weighted median	12	-0.00159057	0.00124722	0.202205	0.998411	0.995973	1.00085
CD25 on unswitched memory B cell || id:ebi-a-GCST90001792	Inverse variance weighted	12	-0.00162437	0.000853078	0.056893	0.998377	0.996709	1.00005
CD25 on unswitched memory B cell || id:ebi-a-GCST90001792	Simple mode	12	-0.00209744	0.00170223	0.243575	0.997905	0.994581	1.00124
CD25 on unswitched memory B cell || id:ebi-a-GCST90001792	Weighted mode	12	-0.00157849	0.00101451	0.148011	0.998423	0.996439	1.00041
CD25 on switched memory B cell || id:ebi-a-GCST90001793	MR Egger	6	-0.00372429	0.00380836	0.383483	0.996283	0.988874	1.00375
CD25 on switched memory B cell || id:ebi-a-GCST90001793	Weighted median	6	-0.00230105	0.00210847	0.275123	0.997702	0.993587	1.00183
CD25 on switched memory B cell || id:ebi-a-GCST90001793	Inverse variance weighted	6	-0.00170607	0.00172285	0.322047	0.998295	0.99493	1.00167
CD25 on switched memory B cell || id:ebi-a-GCST90001793	Simple mode	6	-0.00383566	0.00292733	0.247057	0.996172	0.990472	1.0019
CD25 on switched memory B cell || id:ebi-a-GCST90001793	Weighted mode	6	-0.0028697	0.00235891	0.27807	0.997134	0.992535	1.00176
CD25 on IgD+ B cell || id:ebi-a-GCST90001794	MR Egger	15	0.000448728	0.000823401	0.595001	1.00045	0.998836	1.00206
CD25 on IgD+ B cell || id:ebi-a-GCST90001794	Weighted median	15	-0.000388438	0.00098998	0.694785	0.999612	0.997674	1.00155
CD25 on IgD+ B cell || id:ebi-a-GCST90001794	Inverse variance weighted	15	-8.79287e-05	0.000675784	0.896477	0.999912	0.998589	1.00124
CD25 on IgD+ B cell || id:ebi-a-GCST90001794	Simple mode	15	-0.00316779	0.00196215	0.128735	0.996837	0.993011	1.00068
CD25 on IgD+ B cell || id:ebi-a-GCST90001794	Weighted mode	15	-0.000547568	0.000910909	0.557367	0.999453	0.99767	1.00124
CD25 on transitional B cell || id:ebi-a-GCST90001795	Wald ratio	1	-0.00428522	0.00596349	0.472403	0.995724	0.984153	1.00743
CD27 on CD24+ CD27+ B cell || id:ebi-a-GCST90001798	MR Egger	3	-0.000545589	0.003928	0.912137	0.999455	0.991789	1.00718
CD27 on CD24+ CD27+ B cell || id:ebi-a-GCST90001798	Weighted median	3	-0.00157024	0.00128624	0.222164	0.998431	0.995917	1.00095
CD27 on CD24+ CD27+ B cell || id:ebi-a-GCST90001798	Inverse variance weighted	3	-0.00165004	0.00124104	0.183661	0.998351	0.995926	1.00078
CD27 on CD24+ CD27+ B cell || id:ebi-a-GCST90001798	Simple mode	3	-0.00147486	0.00167041	0.47041	0.998526	0.995262	1.0018
CD27 on CD24+ CD27+ B cell || id:ebi-a-GCST90001798	Weighted mode	3	-0.0015608	0.00142861	0.388649	0.99844	0.995649	1.00124
CD27 on T cell || id:ebi-a-GCST90001799	Wald ratio	1	-0.00280804	0.00609932	0.645239	0.997196	0.985346	1.00919
CD27 on IgD+ CD24+ B cell || id:ebi-a-GCST90001800	MR Egger	4	-2.20613e-05	0.0038633	0.995962	0.999978	0.992435	1.00758
CD27 on IgD+ CD24+ B cell || id:ebi-a-GCST90001800	Weighted median	4	-0.00174676	0.00144776	0.227615	0.998255	0.995426	1.00109
CD27 on IgD+ CD24+ B cell || id:ebi-a-GCST90001800	Inverse variance weighted	4	-0.00145553	0.00137664	0.290372	0.998546	0.995855	1.00124
CD27 on IgD+ CD24+ B cell || id:ebi-a-GCST90001800	Simple mode	4	-0.00196509	0.00211274	0.420921	0.998037	0.993913	1.00218
CD27 on IgD+ CD24+ B cell || id:ebi-a-GCST90001800	Weighted mode	4	-0.00181028	0.00153332	0.322832	0.998191	0.995196	1.0012
CD27 on IgD+ CD38- unswitched memory B cell || id:ebi-a-GCST90001801	Inverse variance weighted	2	-0.00141426	0.00124812	0.257167	0.998587	0.996147	1.00103
CD27 on IgD- CD38- B cell || id:ebi-a-GCST90001802	MR Egger	4	-0.00411949	0.00350724	0.361082	0.995889	0.989067	1.00276
CD27 on IgD- CD38- B cell || id:ebi-a-GCST90001802	Weighted median	4	-0.0018946	0.00157501	0.22901	0.998107	0.995031	1.00119
CD27 on IgD- CD38- B cell || id:ebi-a-GCST90001802	Inverse variance weighted	4	-0.00126511	0.0014141	0.370979	0.998736	0.995971	1.00151
CD27 on IgD- CD38- B cell || id:ebi-a-GCST90001802	Simple mode	4	-0.00207565	0.00247645	0.463465	0.997926	0.993094	1.00278
CD27 on IgD- CD38- B cell || id:ebi-a-GCST90001802	Weighted mode	4	-0.00195556	0.00164639	0.320388	0.998046	0.994831	1.00127
CD27 on IgD- CD38+ B cell || id:ebi-a-GCST90001803	Inverse variance weighted	2	-2.67956e-05	0.00487708	0.995616	0.999973	0.99046	1.00958
CD27 on IgD- CD38dim B cell || id:ebi-a-GCST90001804	MR Egger	3	-0.000521012	0.00388953	0.915228	0.999479	0.991889	1.00713
CD27 on IgD- CD38dim B cell || id:ebi-a-GCST90001804	Weighted median	3	-0.00147984	0.00119198	0.214425	0.998521	0.996191	1.00086
CD27 on IgD- CD38dim B cell || id:ebi-a-GCST90001804	Inverse variance weighted	3	-0.00156352	0.00117349	0.182741	0.998438	0.996144	1.00074
CD27 on IgD- CD38dim B cell || id:ebi-a-GCST90001804	Simple mode	3	-0.00151074	0.00183629	0.497153	0.99849	0.994903	1.00209
CD27 on IgD- CD38dim B cell || id:ebi-a-GCST90001804	Weighted mode	3	-0.00146786	0.0012622	0.364851	0.998533	0.996066	1.00101
CD27 on memory B cell || id:ebi-a-GCST90001805	MR Egger	3	-0.000581222	0.00418456	0.912138	0.999419	0.991256	1.00765
CD27 on memory B cell || id:ebi-a-GCST90001805	Weighted median	3	-0.00179898	0.00150935	0.233303	0.998203	0.995254	1.00116
CD27 on memory B cell || id:ebi-a-GCST90001805	Inverse variance weighted	3	-0.00189476	0.0014348	0.186644	0.998107	0.995304	1.00092
CD27 on memory B cell || id:ebi-a-GCST90001805	Simple mode	3	-0.00168677	0.00204374	0.495956	0.998315	0.994324	1.00232
CD27 on memory B cell || id:ebi-a-GCST90001805	Weighted mode	3	-0.00179405	0.00159931	0.378557	0.998208	0.995083	1.00134
CD27 on unswitched memory B cell || id:ebi-a-GCST90001806	MR Egger	3	-0.000473884	0.00407991	0.926386	0.999526	0.991565	1.00755
CD27 on unswitched memory B cell || id:ebi-a-GCST90001806	Weighted median	3	-0.00174347	0.00149431	0.243314	0.998258	0.995339	1.00119
CD27 on unswitched memory B cell || id:ebi-a-GCST90001806	Inverse variance weighted	3	-0.00183828	0.0014653	0.209644	0.998163	0.995301	1.00103
CD27 on unswitched memory B cell || id:ebi-a-GCST90001806	Simple mode	3	-0.00160702	0.001942	0.494968	0.998394	0.994601	1.0022
CD27 on unswitched memory B cell || id:ebi-a-GCST90001806	Weighted mode	3	-0.00173167	0.00165615	0.405494	0.99827	0.995035	1.00152
CD27 on Plasma Blast-Plasma Cell || id:ebi-a-GCST90001807	Inverse variance weighted	2	0.00517981	0.00403957	0.199748	1.00519	0.997266	1.01318
CD27 on switched memory B cell || id:ebi-a-GCST90001808	MR Egger	4	-0.00321097	0.00299318	0.395646	0.996794	0.990963	1.00266
CD27 on switched memory B cell || id:ebi-a-GCST90001808	Weighted median	4	-0.00158281	0.0012627	0.210022	0.998418	0.995951	1.00089
CD27 on switched memory B cell || id:ebi-a-GCST90001808	Inverse variance weighted	4	-0.00149166	0.00123609	0.227525	0.998509	0.996093	1.00093
CD27 on switched memory B cell || id:ebi-a-GCST90001808	Simple mode	4	-0.00167189	0.00170255	0.398516	0.99833	0.995004	1.00167
CD27 on switched memory B cell || id:ebi-a-GCST90001808	Weighted mode	4	-0.00159075	0.00142401	0.345361	0.998411	0.995628	1.0012
CD38 on CD20- B cell || id:ebi-a-GCST90001809	MR Egger	11	-0.00312853	0.00646848	0.640179	0.996876	0.984318	1.0096
CD38 on CD20- B cell || id:ebi-a-GCST90001809	Weighted median	11	0.00316404	0.00282798	0.263212	1.00317	0.997624	1.00874
CD38 on CD20- B cell || id:ebi-a-GCST90001809	Inverse variance weighted	11	-0.00099843	0.00299246	0.738645	0.999002	0.99316	1.00488
CD38 on CD20- B cell || id:ebi-a-GCST90001809	Simple mode	11	0.00544443	0.00359269	0.160617	1.00546	0.998404	1.01256
CD38 on CD20- B cell || id:ebi-a-GCST90001809	Weighted mode	11	0.00390155	0.00330675	0.265356	1.00391	0.997424	1.01044
CD38 on CD3- CD19- || id:ebi-a-GCST90001810	MR Egger	17	-0.000827821	0.00179648	0.651551	0.999173	0.995661	1.0027
CD38 on CD3- CD19- || id:ebi-a-GCST90001810	Weighted median	17	0.000140801	0.00139927	0.919849	1.00014	0.997402	1.00289
CD38 on CD3- CD19- || id:ebi-a-GCST90001810	Inverse variance weighted	17	4.88541e-05	0.000964737	0.959613	1.00005	0.99816	1.00194
CD38 on CD3- CD19- || id:ebi-a-GCST90001810	Simple mode	17	0.00136848	0.00222387	0.546972	1.00137	0.997014	1.00574
CD38 on CD3- CD19- || id:ebi-a-GCST90001810	Weighted mode	17	0.000325926	0.00165588	0.84644	1.00033	0.997085	1.00358
CD38 on IgD+ CD24- B cell || id:ebi-a-GCST90001811	MR Egger	16	0.000562938	0.00241493	0.819052	1.00056	0.995838	1.00531
CD38 on IgD+ CD24- B cell || id:ebi-a-GCST90001811	Weighted median	16	1.83093e-05	0.00168269	0.991318	1.00002	0.996726	1.00332
CD38 on IgD+ CD24- B cell || id:ebi-a-GCST90001811	Inverse variance weighted	16	1.10444e-05	0.00144777	0.993913	1.00001	0.997177	1.00285
CD38 on IgD+ CD24- B cell || id:ebi-a-GCST90001811	Simple mode	16	0.000871287	0.00229715	0.709788	1.00087	0.996375	1.00539
CD38 on IgD+ CD24- B cell || id:ebi-a-GCST90001811	Weighted mode	16	0.000311443	0.00206636	0.882205	1.00031	0.996268	1.00437
CD38 on IgD+ CD38+ B cell || id:ebi-a-GCST90001812	MR Egger	18	0.00100682	0.00180231	0.58415	1.00101	0.997477	1.00455
CD38 on IgD+ CD38+ B cell || id:ebi-a-GCST90001812	Weighted median	18	-0.000373269	0.0014597	0.79817	0.999627	0.996771	1.00249
CD38 on IgD+ CD38+ B cell || id:ebi-a-GCST90001812	Inverse variance weighted	18	0.00090198	0.00107071	0.399556	1.0009	0.998804	1.00301
CD38 on IgD+ CD38+ B cell || id:ebi-a-GCST90001812	Simple mode	18	-0.000510253	0.00226476	0.824431	0.99949	0.995063	1.00394
CD38 on IgD+ CD38+ B cell || id:ebi-a-GCST90001812	Weighted mode	18	-0.000510253	0.00208988	0.810034	0.99949	0.995404	1.00359
CD38 on IgD+ CD38dim B cell || id:ebi-a-GCST90001813	MR Egger	22	0.000286817	0.00141861	0.841817	1.00029	0.997509	1.00307
CD38 on IgD+ CD38dim B cell || id:ebi-a-GCST90001813	Weighted median	22	0.00163639	0.00131589	0.213661	1.00164	0.999058	1.00422
CD38 on IgD+ CD38dim B cell || id:ebi-a-GCST90001813	Inverse variance weighted	22	0.00084196	0.000916814	0.358434	1.00084	0.999045	1.00264
CD38 on IgD+ CD38dim B cell || id:ebi-a-GCST90001813	Simple mode	22	0.00238038	0.00230127	0.312726	1.00238	0.997872	1.00691
CD38 on IgD+ CD38dim B cell || id:ebi-a-GCST90001813	Weighted mode	22	0.00215725	0.00177783	0.238444	1.00216	0.998674	1.00566
CD38 on IgD- CD38+ B cell || id:ebi-a-GCST90001814	MR Egger	13	-0.000922644	0.000502919	0.0937336	0.999078	0.998093	1.00006
CD38 on IgD- CD38+ B cell || id:ebi-a-GCST90001814	Weighted median	13	-0.00073732	0.000555425	0.184347	0.999263	0.998176	1.00035
CD38 on IgD- CD38+ B cell || id:ebi-a-GCST90001814	Inverse variance weighted	13	-0.000806028	0.000450317	0.0734679	0.999194	0.998313	1.00008
CD38 on IgD- CD38+ B cell || id:ebi-a-GCST90001814	Simple mode	13	-0.00271417	0.00122755	0.0471922	0.99729	0.994893	0.999692
CD38 on IgD- CD38+ B cell || id:ebi-a-GCST90001814	Weighted mode	13	-0.00079616	0.000463915	0.111808	0.999204	0.998296	1.00011
CD38 on IgD- CD38dim B cell || id:ebi-a-GCST90001815	MR Egger	19	-0.000408649	0.000802473	0.617132	0.999591	0.99802	1.00116
CD38 on IgD- CD38dim B cell || id:ebi-a-GCST90001815	Weighted median	19	-0.000348665	0.000842598	0.679022	0.999651	0.998002	1.0013
CD38 on IgD- CD38dim B cell || id:ebi-a-GCST90001815	Inverse variance weighted	19	1.93027e-05	0.000672798	0.977112	1.00002	0.998701	1.00134
CD38 on IgD- CD38dim B cell || id:ebi-a-GCST90001815	Simple mode	19	-0.0008721	0.00150055	0.568322	0.999128	0.996194	1.00207
CD38 on IgD- CD38dim B cell || id:ebi-a-GCST90001815	Weighted mode	19	-0.000321149	0.000700284	0.652012	0.999679	0.998308	1.00105
CD38 on naive-mature B cell || id:ebi-a-GCST90001816	MR Egger	26	0.00116581	0.001318	0.385185	1.00117	0.998584	1.00376
CD38 on naive-mature B cell || id:ebi-a-GCST90001816	Weighted median	26	0.000868543	0.00132992	0.513706	1.00087	0.998263	1.00348
CD38 on naive-mature B cell || id:ebi-a-GCST90001816	Inverse variance weighted	26	0.00091983	0.000877268	0.294401	1.00092	0.999201	1.00264
CD38 on naive-mature B cell || id:ebi-a-GCST90001816	Simple mode	26	0.00083276	0.00257728	0.749295	1.00083	0.99579	1.0059
CD38 on naive-mature B cell || id:ebi-a-GCST90001816	Weighted mode	26	0.00180514	0.00168444	0.294112	1.00181	0.998505	1.00512
CD38 on Plasma Blast-Plasma Cell || id:ebi-a-GCST90001817	MR Egger	14	-0.00263237	0.00265644	0.341277	0.997371	0.992192	1.00258
CD38 on Plasma Blast-Plasma Cell || id:ebi-a-GCST90001817	Weighted median	14	-0.0019268	0.00191225	0.313643	0.998075	0.994341	1.00182
CD38 on Plasma Blast-Plasma Cell || id:ebi-a-GCST90001817	Inverse variance weighted	14	-0.00205895	0.00145961	0.158357	0.997943	0.995092	1.0008
CD38 on Plasma Blast-Plasma Cell || id:ebi-a-GCST90001817	Simple mode	14	-0.00120581	0.00267548	0.659639	0.998795	0.993571	1.00405
CD38 on Plasma Blast-Plasma Cell || id:ebi-a-GCST90001817	Weighted mode	14	-0.00177019	0.00240413	0.47462	0.998231	0.993539	1.00295
CD38 on IgD+ B cell || id:ebi-a-GCST90001818	MR Egger	14	0.00341535	0.00342373	0.338187	1.00342	0.99671	1.01018
CD38 on IgD+ B cell || id:ebi-a-GCST90001818	Weighted median	14	-0.000696171	0.00238578	0.77044	0.999304	0.994642	1.00399
CD38 on IgD+ B cell || id:ebi-a-GCST90001818	Inverse variance weighted	14	-0.000631525	0.00181208	0.727458	0.999369	0.995826	1.00292
CD38 on IgD+ B cell || id:ebi-a-GCST90001818	Simple mode	14	-0.00108344	0.00376438	0.778026	0.998917	0.991574	1.00631
CD38 on IgD+ B cell || id:ebi-a-GCST90001818	Weighted mode	14	-0.000905938	0.00326121	0.785541	0.999094	0.992729	1.0055
CD38 on transitional B cell || id:ebi-a-GCST90001819	MR Egger	23	-0.000196457	0.00143709	0.892566	0.999804	0.996991	1.00262
CD38 on transitional B cell || id:ebi-a-GCST90001819	Weighted median	23	-0.00115847	0.00132225	0.380956	0.998842	0.996257	1.00143
CD38 on transitional B cell || id:ebi-a-GCST90001819	Inverse variance weighted	23	-0.000302383	0.000897121	0.736072	0.999698	0.997941	1.00146
CD38 on transitional B cell || id:ebi-a-GCST90001819	Simple mode	23	-0.00232792	0.00226912	0.31608	0.997675	0.993248	1.00212
CD38 on transitional B cell || id:ebi-a-GCST90001819	Weighted mode	23	-0.00218876	0.00161848	0.19	0.997814	0.994653	1.00098
IgD on IgD+ CD24+ B cell || id:ebi-a-GCST90001820	MR Egger	24	-0.000521593	0.00213216	0.809009	0.999479	0.99531	1.00366
IgD on IgD+ CD24+ B cell || id:ebi-a-GCST90001820	Weighted median	24	-0.00142691	0.00132004	0.279713	0.998574	0.995994	1.00116
IgD on IgD+ CD24+ B cell || id:ebi-a-GCST90001820	Inverse variance weighted	24	-6.82869e-05	0.00128567	0.957641	0.999932	0.997415	1.00245
IgD on IgD+ CD24+ B cell || id:ebi-a-GCST90001820	Simple mode	24	-0.00139401	0.00207936	0.509278	0.998607	0.994545	1.00269
IgD on IgD+ CD24+ B cell || id:ebi-a-GCST90001820	Weighted mode	24	-0.00139401	0.00143468	0.341334	0.998607	0.995803	1.00142
IgD on IgD+ CD24- B cell || id:ebi-a-GCST90001821	MR Egger	29	0.00364104	0.00185126	0.0595633	1.00365	1.00001	1.0073
IgD on IgD+ CD24- B cell || id:ebi-a-GCST90001821	Weighted median	29	0.00221296	0.0013401	0.0986702	1.00222	0.999586	1.00485
IgD on IgD+ CD24- B cell || id:ebi-a-GCST90001821	Inverse variance weighted	29	0.00152519	0.000931392	0.101518	1.00153	0.9997	1.00336
IgD on IgD+ CD24- B cell || id:ebi-a-GCST90001821	Simple mode	29	0.00275088	0.00237742	0.257015	1.00275	0.998093	1.00744
IgD on IgD+ CD24- B cell || id:ebi-a-GCST90001821	Weighted mode	29	0.00204777	0.00190976	0.292757	1.00205	0.998306	1.00581
IgD on IgD+ CD38- B cell || id:ebi-a-GCST90001822	MR Egger	27	-0.00175051	0.00256441	0.501126	0.998251	0.993246	1.00328
IgD on IgD+ CD38- B cell || id:ebi-a-GCST90001822	Weighted median	27	-0.000684122	0.0015	0.648331	0.999316	0.996382	1.00226
IgD on IgD+ CD38- B cell || id:ebi-a-GCST90001822	Inverse variance weighted	27	-0.000588214	0.00149143	0.693289	0.999412	0.996495	1.00234
IgD on IgD+ CD38- B cell || id:ebi-a-GCST90001822	Simple mode	27	0.00075372	0.00211582	0.724542	1.00075	0.996612	1.00491
IgD on IgD+ CD38- B cell || id:ebi-a-GCST90001822	Weighted mode	27	-0.000382773	0.00142908	0.790931	0.999617	0.996821	1.00242
IgD on IgD+ CD38- unswitched memory B cell || id:ebi-a-GCST90001823	MR Egger	17	-0.00187457	0.00405392	0.650425	0.998127	0.990228	1.00609
IgD on IgD+ CD38- unswitched memory B cell || id:ebi-a-GCST90001823	Weighted median	17	-8.82883e-05	0.00173346	0.95938	0.999912	0.99652	1.00331
IgD on IgD+ CD38- unswitched memory B cell || id:ebi-a-GCST90001823	Inverse variance weighted	17	-1.05512e-05	0.00157032	0.994639	0.999989	0.996916	1.00307
IgD on IgD+ CD38- unswitched memory B cell || id:ebi-a-GCST90001823	Simple mode	17	-0.000729084	0.0030291	0.81285	0.999271	0.993356	1.00522
IgD on IgD+ CD38- unswitched memory B cell || id:ebi-a-GCST90001823	Weighted mode	17	-5.78538e-05	0.00224986	0.979803	0.999942	0.995542	1.00436
IgD on IgD+ CD38+ B cell || id:ebi-a-GCST90001824	MR Egger	23	0.000925017	0.00358342	0.798813	1.00093	0.99392	1.00798
IgD on IgD+ CD38+ B cell || id:ebi-a-GCST90001824	Weighted median	23	-0.000833282	0.00148942	0.575844	0.999167	0.996254	1.00209
IgD on IgD+ CD38+ B cell || id:ebi-a-GCST90001824	Inverse variance weighted	23	-0.000149999	0.00130469	0.908469	0.99985	0.997296	1.00241
IgD on IgD+ CD38+ B cell || id:ebi-a-GCST90001824	Simple mode	23	-0.000577589	0.00237243	0.809906	0.999423	0.994786	1.00408
IgD on IgD+ CD38+ B cell || id:ebi-a-GCST90001824	Weighted mode	23	-0.0010634	0.00192813	0.586836	0.998937	0.995169	1.00272
IgD on IgD+ CD38dim B cell || id:ebi-a-GCST90001825	MR Egger	21	0.000264305	0.000957502	0.7855	1.00026	0.998389	1.00214
IgD on IgD+ CD38dim B cell || id:ebi-a-GCST90001825	Weighted median	21	-0.00059913	0.000931291	0.520008	0.999401	0.997578	1.00123
IgD on IgD+ CD38dim B cell || id:ebi-a-GCST90001825	Inverse variance weighted	21	0.00025968	0.000699304	0.710384	1.00026	0.99889	1.00163
IgD on IgD+ CD38dim B cell || id:ebi-a-GCST90001825	Simple mode	21	0.0045038	0.00223872	0.0579122	1.00451	1.00012	1.00893
IgD on IgD+ CD38dim B cell || id:ebi-a-GCST90001825	Weighted mode	21	-0.000499767	0.000863046	0.569005	0.9995	0.997811	1.00119
IgD on unswitched memory B cell || id:ebi-a-GCST90001826	MR Egger	19	0.0017448	0.0020958	0.416658	1.00175	0.99764	1.00587
IgD on unswitched memory B cell || id:ebi-a-GCST90001826	Weighted median	19	0.00041036	0.00143584	0.775033	1.00041	0.997599	1.00323
IgD on unswitched memory B cell || id:ebi-a-GCST90001826	Inverse variance weighted	19	-0.00157888	0.00140648	0.261618	0.998422	0.995674	1.00118
IgD on unswitched memory B cell || id:ebi-a-GCST90001826	Simple mode	19	-0.00216092	0.00245078	0.389547	0.997841	0.99306	1.00265
IgD on unswitched memory B cell || id:ebi-a-GCST90001826	Weighted mode	19	0.00016088	0.00139556	0.9095	1.00016	0.997429	1.0029
IgD on IgD+ B cell || id:ebi-a-GCST90001827	MR Egger	20	0.00518935	0.00339557	0.143828	1.0052	0.998535	1.01192
IgD on IgD+ B cell || id:ebi-a-GCST90001827	Weighted median	20	0.000664009	0.00178069	0.709227	1.00066	0.997178	1.00416
IgD on IgD+ B cell || id:ebi-a-GCST90001827	Inverse variance weighted	20	8.88807e-05	0.00145448	0.951273	1.00009	0.997242	1.00294
IgD on IgD+ B cell || id:ebi-a-GCST90001827	Simple mode	20	0.00388526	0.00309191	0.224133	1.00389	0.997827	1.01
IgD on IgD+ B cell || id:ebi-a-GCST90001827	Weighted mode	20	0.00221523	0.00241524	0.370541	1.00222	0.997485	1.00697
IgD on transitional B cell || id:ebi-a-GCST90001828	MR Egger	27	-0.000355492	0.00231222	0.879045	0.999645	0.995124	1.00419
IgD on transitional B cell || id:ebi-a-GCST90001828	Weighted median	27	-6.41433e-05	0.00141097	0.96374	0.999936	0.997174	1.00271
IgD on transitional B cell || id:ebi-a-GCST90001828	Inverse variance weighted	27	0.000403768	0.00118196	0.732645	1.0004	0.998089	1.00272
IgD on transitional B cell || id:ebi-a-GCST90001828	Simple mode	27	-0.000466538	0.00225659	0.83782	0.999534	0.995122	1.00396
IgD on transitional B cell || id:ebi-a-GCST90001828	Weighted mode	27	-0.000111258	0.00189727	0.953686	0.999889	0.996177	1.00361
BAFF-R on B cell || id:ebi-a-GCST90001829	MR Egger	22	0.000294887	0.000933755	0.755421	1.00029	0.998466	1.00213
BAFF-R on B cell || id:ebi-a-GCST90001829	Weighted median	22	0.000547674	0.00089648	0.541255	1.00055	0.998791	1.00231
BAFF-R on B cell || id:ebi-a-GCST90001829	Inverse variance weighted	22	0.000630734	0.000672761	0.348486	1.00063	0.999312	1.00195
BAFF-R on B cell || id:ebi-a-GCST90001829	Simple mode	22	0.0012295	0.00187102	0.518236	1.00123	0.997565	1.00491
BAFF-R on B cell || id:ebi-a-GCST90001829	Weighted mode	22	0.000496939	0.000851294	0.56561	1.0005	0.998829	1.00217
BAFF-R on CD20- B cell || id:ebi-a-GCST90001830	MR Egger	14	0.000342567	0.00353246	0.924346	1.00034	0.993441	1.00729
BAFF-R on CD20- B cell || id:ebi-a-GCST90001830	Weighted median	14	0.00228667	0.00181088	0.206683	1.00229	0.998738	1.00585
BAFF-R on CD20- B cell || id:ebi-a-GCST90001830	Inverse variance weighted	14	0.00186062	0.00206126	0.366705	1.00186	0.997823	1.00592
BAFF-R on CD20- B cell || id:ebi-a-GCST90001830	Simple mode	14	0.00409167	0.00272556	0.157191	1.0041	0.99875	1.00948
BAFF-R on CD20- B cell || id:ebi-a-GCST90001830	Weighted mode	14	0.00238041	0.00206056	0.268791	1.00238	0.998343	1.00644
CD62L on CD62L+ myeloid Dendritic Cell || id:ebi-a-GCST90001831	MR Egger	12	-0.000735388	0.00282236	0.799721	0.999265	0.993752	1.00481
CD62L on CD62L+ myeloid Dendritic Cell || id:ebi-a-GCST90001831	Weighted median	12	0.0018408	0.00194652	0.344308	1.00184	0.998028	1.00567
CD62L on CD62L+ myeloid Dendritic Cell || id:ebi-a-GCST90001831	Inverse variance weighted	12	0.00155893	0.00137048	0.255327	1.00156	0.998873	1.00425
CD62L on CD62L+ myeloid Dendritic Cell || id:ebi-a-GCST90001831	Simple mode	12	0.00209518	0.00311613	0.515226	1.0021	0.995996	1.00824
CD62L on CD62L+ myeloid Dendritic Cell || id:ebi-a-GCST90001831	Weighted mode	12	0.00156378	0.00267008	0.569918	1.00157	0.996337	1.00682
CD62L on CD62L+ plasmacytoid Dendritic Cell || id:ebi-a-GCST90001832	MR Egger	16	0.000554412	0.00216308	0.801442	1.00055	0.996322	1.00481
CD62L on CD62L+ plasmacytoid Dendritic Cell || id:ebi-a-GCST90001832	Weighted median	16	0.00145362	0.0013986	0.298647	1.00145	0.998713	1.0042
CD62L on CD62L+ plasmacytoid Dendritic Cell || id:ebi-a-GCST90001832	Inverse variance weighted	16	0.00120948	0.00146098	0.407751	1.00121	0.998347	1.00408
CD62L on CD62L+ plasmacytoid Dendritic Cell || id:ebi-a-GCST90001832	Simple mode	16	0.000610873	0.00243018	0.804939	1.00061	0.995856	1.00539
CD62L on CD62L+ plasmacytoid Dendritic Cell || id:ebi-a-GCST90001832	Weighted mode	16	0.000142225	0.00122238	0.908918	1.00014	0.997749	1.00254
CD62L on CD62L+ Dendritic Cell || id:ebi-a-GCST90001833	MR Egger	25	0.000980254	0.00248572	0.696952	1.00098	0.996116	1.00587
CD62L on CD62L+ Dendritic Cell || id:ebi-a-GCST90001833	Weighted median	25	0.000643546	0.00155677	0.679324	1.00064	0.997595	1.0037
CD62L on CD62L+ Dendritic Cell || id:ebi-a-GCST90001833	Inverse variance weighted	25	0.000703	0.00124843	0.573362	1.0007	0.998258	1.00315
CD62L on CD62L+ Dendritic Cell || id:ebi-a-GCST90001833	Simple mode	25	0.00133535	0.00259991	0.612218	1.00134	0.996247	1.00645
CD62L on CD62L+ Dendritic Cell || id:ebi-a-GCST90001833	Weighted mode	25	0.000796457	0.0017501	0.653132	1.0008	0.99737	1.00424
CD62L on monocyte || id:ebi-a-GCST90001834	MR Egger	24	-0.000265833	0.000931406	0.778	0.999734	0.997911	1.00156
CD62L on monocyte || id:ebi-a-GCST90001834	Weighted median	24	-0.000183447	0.00104309	0.860398	0.999817	0.997775	1.00186
CD62L on monocyte || id:ebi-a-GCST90001834	Inverse variance weighted	24	0.000199354	0.000703473	0.776881	1.0002	0.998821	1.00158
CD62L on monocyte || id:ebi-a-GCST90001834	Simple mode	24	0.000963366	0.0020589	0.644257	1.00096	0.996933	1.00501
CD62L on monocyte || id:ebi-a-GCST90001834	Weighted mode	24	-0.000109324	0.000934417	0.907878	0.999891	0.998061	1.00172
CD62L on granulocyte || id:ebi-a-GCST90001835	MR Egger	17	0.0015636	0.00229459	0.505984	1.00156	0.997071	1.00608
CD62L on granulocyte || id:ebi-a-GCST90001835	Weighted median	17	0.00129237	0.00162266	0.42577	1.00129	0.998114	1.00448
CD62L on granulocyte || id:ebi-a-GCST90001835	Inverse variance weighted	17	0.000546312	0.00139798	0.695956	1.00055	0.997809	1.00329
CD62L on granulocyte || id:ebi-a-GCST90001835	Simple mode	17	0.000650319	0.00246672	0.795425	1.00065	0.995824	1.0055
CD62L on granulocyte || id:ebi-a-GCST90001835	Weighted mode	17	0.00101355	0.00154861	0.522093	1.00101	0.99798	1.00406
CD66b on CD66b++ myeloid cell || id:ebi-a-GCST90001836	MR Egger	26	-0.000804027	0.0010279	0.441747	0.999196	0.997185	1.00121
CD66b on CD66b++ myeloid cell || id:ebi-a-GCST90001836	Weighted median	26	-0.000339901	0.00102761	0.740818	0.99966	0.997649	1.00168
CD66b on CD66b++ myeloid cell || id:ebi-a-GCST90001836	Inverse variance weighted	26	-0.000632671	0.000659236	0.337204	0.999368	0.998077	1.00066
CD66b on CD66b++ myeloid cell || id:ebi-a-GCST90001836	Simple mode	26	0.000128351	0.00161541	0.937304	1.00013	0.996967	1.0033
CD66b on CD66b++ myeloid cell || id:ebi-a-GCST90001836	Weighted mode	26	-0.000347194	0.000993771	0.729737	0.999653	0.997708	1.0016
CD66b on Granulocytic Myeloid-Derived Suppressor Cells || id:ebi-a-GCST90001837	MR Egger	14	0.00216364	0.00260559	0.422535	1.00217	0.997061	1.0073
CD66b on Granulocytic Myeloid-Derived Suppressor Cells || id:ebi-a-GCST90001837	Weighted median	14	0.000924382	0.00130244	0.477872	1.00092	0.998373	1.00348
CD66b on Granulocytic Myeloid-Derived Suppressor Cells || id:ebi-a-GCST90001837	Inverse variance weighted	14	0.000685979	0.000989118	0.48798	1.00069	0.998748	1.00263
CD66b on Granulocytic Myeloid-Derived Suppressor Cells || id:ebi-a-GCST90001837	Simple mode	14	0.000593159	0.00190584	0.760558	1.00059	0.996863	1.00434
CD66b on Granulocytic Myeloid-Derived Suppressor Cells || id:ebi-a-GCST90001837	Weighted mode	14	0.000904359	0.00190817	0.643403	1.0009	0.997168	1.00466
CD3 on Central Memory CD4+ T cell || id:ebi-a-GCST90001841	Wald ratio	1	0.000599803	0.00561942	0.914997	1.0006	0.98964	1.01168
CD3 on Natural Killer T || id:ebi-a-GCST90001848	Wald ratio	1	0.00409315	0.0043101	0.342283	1.0041	0.995655	1.01262
CD3 on T cell || id:ebi-a-GCST90001851	Wald ratio	1	-0.00076914	0.00310597	0.804418	0.999231	0.993167	1.00533
CD3 on CD45RA+ CD4+ T cell || id:ebi-a-GCST90001858	Wald ratio	1	0.000607763	0.005694	0.914997	1.00061	0.989503	1.01184
CD3 on CD28+ CD4+ T cell || id:ebi-a-GCST90001861	Wald ratio	1	-0.000786209	0.00317489	0.804418	0.999214	0.993016	1.00545
CD3 on CD4+ T cell || id:ebi-a-GCST90001867	Wald ratio	1	-0.000824007	0.00332753	0.804418	0.999176	0.992681	1.00571
HVEM on naive CD8+ T cell || id:ebi-a-GCST90001872	Wald ratio	1	0.00280489	0.00668729	0.674897	1.00281	0.989751	1.01604
CD16-CD56 on Natural Killer T || id:ebi-a-GCST90001883	MR Egger	5	0.00164997	0.00565768	0.78957	1.00165	0.990605	1.01282
CD16-CD56 on Natural Killer T || id:ebi-a-GCST90001883	Weighted median	5	0.0022084	0.00219601	0.314587	1.00221	0.997906	1.00653
CD16-CD56 on Natural Killer T || id:ebi-a-GCST90001883	Inverse variance weighted	5	0.00151835	0.00185409	0.412832	1.00152	0.997887	1.00517
CD16-CD56 on Natural Killer T || id:ebi-a-GCST90001883	Simple mode	5	0.00323067	0.00308361	0.353911	1.00324	0.997191	1.00932
CD16-CD56 on Natural Killer T || id:ebi-a-GCST90001883	Weighted mode	5	0.00288478	0.00286545	0.371015	1.00289	0.997272	1.00854
CD16-CD56 on Natural Killer || id:ebi-a-GCST90001884	Wald ratio	1	0.0016653	0.00333782	0.617836	1.00167	0.995135	1.00824
CD28 on CD39+ secreting CD4 regulatory T cell || id:ebi-a-GCST90001888	Inverse variance weighted	2	0.00513267	0.00435311	0.238366	1.00515	0.996606	1.01376
CD28 on CD45RA+ CD4+ T cell || id:ebi-a-GCST90001890	Wald ratio	1	-0.00774729	0.00979989	0.429207	0.992283	0.973405	1.01153
CD28 on CD39+ CD4+ T cell || id:ebi-a-GCST90001892	Inverse variance weighted	2	0.00420275	0.00363492	0.247593	1.00421	0.997083	1.01139
CD28 on CD28+ CD45RA+ CD8+ T cell || id:ebi-a-GCST90001896	MR Egger	11	-0.00999233	0.00554015	0.104789	0.990057	0.979365	1.00087
CD28 on CD28+ CD45RA+ CD8+ T cell || id:ebi-a-GCST90001896	Weighted median	11	0.000431463	0.00233587	0.853455	1.00043	0.995862	1.00502
CD28 on CD28+ CD45RA+ CD8+ T cell || id:ebi-a-GCST90001896	Inverse variance weighted	11	0.00276424	0.00250977	0.270726	1.00277	0.997847	1.00771
CD28 on CD28+ CD45RA+ CD8+ T cell || id:ebi-a-GCST90001896	Simple mode	11	0.000600379	0.00331896	0.860064	1.0006	0.994113	1.00713
CD28 on CD28+ CD45RA+ CD8+ T cell || id:ebi-a-GCST90001896	Weighted mode	11	0.000413543	0.00281885	0.886279	1.00041	0.994902	1.00596
CD28 on CD39+ CD8+ T cell || id:ebi-a-GCST90001897	MR Egger	16	0.000191794	0.000668111	0.778264	1.00019	0.998883	1.0015
CD28 on CD39+ CD8+ T cell || id:ebi-a-GCST90001897	Weighted median	16	0.00037574	0.000672817	0.576531	1.00038	0.999057	1.0017
CD28 on CD39+ CD8+ T cell || id:ebi-a-GCST90001897	Inverse variance weighted	16	0.000403961	0.000560256	0.470891	1.0004	0.999306	1.0015
CD28 on CD39+ CD8+ T cell || id:ebi-a-GCST90001897	Simple mode	16	0.000113656	0.00144117	0.938183	1.00011	0.997293	1.00294
CD28 on CD39+ CD8+ T cell || id:ebi-a-GCST90001897	Weighted mode	16	0.000396032	0.000529805	0.466316	1.0004	0.999358	1.00144
CD28 on CD4+ T cell || id:ebi-a-GCST90001898	MR Egger	12	0.00265248	0.00288261	0.379148	1.00266	0.997007	1.00834
CD28 on CD4+ T cell || id:ebi-a-GCST90001898	Weighted median	12	0.00245979	0.00192973	0.202423	1.00246	0.998678	1.00626
CD28 on CD4+ T cell || id:ebi-a-GCST90001898	Inverse variance weighted	12	0.000100233	0.00140219	0.943013	1.0001	0.997355	1.00285
CD28 on CD4+ T cell || id:ebi-a-GCST90001898	Simple mode	12	0.00225448	0.00337868	0.518355	1.00226	0.995642	1.00892
CD28 on CD4+ T cell || id:ebi-a-GCST90001898	Weighted mode	12	0.00250121	0.00242548	0.324576	1.0025	0.99775	1.00728
CD28 on CD4 regulatory T cell || id:ebi-a-GCST90001899	MR Egger	19	4.16662e-05	0.00090758	0.963918	1.00004	0.998264	1.00182
CD28 on CD4 regulatory T cell || id:ebi-a-GCST90001899	Weighted median	19	-0.000189049	0.000994637	0.849256	0.999811	0.997864	1.00176
CD28 on CD4 regulatory T cell || id:ebi-a-GCST90001899	Inverse variance weighted	19	0.000171271	0.000730561	0.814645	1.00017	0.99874	1.0016
CD28 on CD4 regulatory T cell || id:ebi-a-GCST90001899	Simple mode	19	-0.000374904	0.00179468	0.836874	0.999625	0.996115	1.00315
CD28 on CD4 regulatory T cell || id:ebi-a-GCST90001899	Weighted mode	19	-9.50235e-05	0.000849935	0.912219	0.999905	0.998241	1.00157
CD28 on resting CD4 regulatory T cell || id:ebi-a-GCST90001900	MR Egger	5	-0.00465233	0.004963	0.417704	0.995358	0.985723	1.00509
CD28 on resting CD4 regulatory T cell || id:ebi-a-GCST90001900	Weighted median	5	-0.000152042	0.00304465	0.960172	0.999848	0.993899	1.00583
CD28 on resting CD4 regulatory T cell || id:ebi-a-GCST90001900	Inverse variance weighted	5	-3.42744e-05	0.00247176	0.988937	0.999966	0.995133	1.00482
CD28 on resting CD4 regulatory T cell || id:ebi-a-GCST90001900	Simple mode	5	0.000856881	0.00428676	0.851317	1.00086	0.992483	1.0093
CD28 on resting CD4 regulatory T cell || id:ebi-a-GCST90001900	Weighted mode	5	-0.00279714	0.00362431	0.483314	0.997207	0.990148	1.00432
CD28 on CD39+ resting CD4 regulatory T cell || id:ebi-a-GCST90001901	MR Egger	21	0.000479975	0.000546265	0.390569	1.00048	0.999409	1.00155
CD28 on CD39+ resting CD4 regulatory T cell || id:ebi-a-GCST90001901	Weighted median	21	-0.000173203	0.000681485	0.799375	0.999827	0.998492	1.00116
CD28 on CD39+ resting CD4 regulatory T cell || id:ebi-a-GCST90001901	Inverse variance weighted	21	0.000247655	0.000473834	0.60121	1.00025	0.999319	1.00118
CD28 on CD39+ resting CD4 regulatory T cell || id:ebi-a-GCST90001901	Simple mode	21	-0.000218809	0.00114952	0.850955	0.999781	0.997531	1.00204
CD28 on CD39+ resting CD4 regulatory T cell || id:ebi-a-GCST90001901	Weighted mode	21	0.000197386	0.000557148	0.726838	1.0002	0.999106	1.00129
CD28 on activated CD4 regulatory T cell || id:ebi-a-GCST90001902	MR Egger	7	-0.0184586	0.0149924	0.272998	0.981711	0.953283	1.01099
CD28 on activated CD4 regulatory T cell || id:ebi-a-GCST90001902	Weighted median	7	-0.0041961	0.00325603	0.197496	0.995813	0.989478	1.00219
CD28 on activated CD4 regulatory T cell || id:ebi-a-GCST90001902	Inverse variance weighted	7	-0.0014173	0.00329075	0.666693	0.998584	0.992164	1.00505
CD28 on activated CD4 regulatory T cell || id:ebi-a-GCST90001902	Simple mode	7	-0.00696199	0.00650228	0.325473	0.993062	0.980486	1.0058
CD28 on activated CD4 regulatory T cell || id:ebi-a-GCST90001902	Weighted mode	7	-0.00736454	0.00494621	0.187082	0.992663	0.983086	1.00233
CD86 on myeloid Dendritic Cell || id:ebi-a-GCST90001903	MR Egger	21	0.00250404	0.00257274	0.342635	1.00251	0.997465	1.00758
CD86 on myeloid Dendritic Cell || id:ebi-a-GCST90001903	Weighted median	21	0.00177884	0.0015841	0.261467	1.00178	0.998675	1.0049
CD86 on myeloid Dendritic Cell || id:ebi-a-GCST90001903	Inverse variance weighted	21	0.00138333	0.00142227	0.330742	1.00138	0.998597	1.00418
CD86 on myeloid Dendritic Cell || id:ebi-a-GCST90001903	Simple mode	21	0.00145774	0.00309457	0.642692	1.00146	0.995403	1.00755
CD86 on myeloid Dendritic Cell || id:ebi-a-GCST90001903	Weighted mode	21	0.00180684	0.0020466	0.387806	1.00181	0.997798	1.00584
CD86 on CD62L+ myeloid Dendritic Cell || id:ebi-a-GCST90001904	MR Egger	20	0.00226458	0.00147803	0.142871	1.00227	0.999368	1.00517
CD86 on CD62L+ myeloid Dendritic Cell || id:ebi-a-GCST90001904	Weighted median	20	0.00262229	0.00134121	0.0505635	1.00263	0.999994	1.00526
CD86 on CD62L+ myeloid Dendritic Cell || id:ebi-a-GCST90001904	Inverse variance weighted	20	0.00140509	0.000954247	0.140898	1.00141	0.999535	1.00328
CD86 on CD62L+ myeloid Dendritic Cell || id:ebi-a-GCST90001904	Simple mode	20	0.00129147	0.00253938	0.616904	1.00129	0.996321	1.00629
CD86 on CD62L+ myeloid Dendritic Cell || id:ebi-a-GCST90001904	Weighted mode	20	0.0030823	0.00160155	0.0693897	1.00309	0.999943	1.00624
CD86 on monocyte || id:ebi-a-GCST90001905	MR Egger	15	0.000708187	0.00124641	0.579595	1.00071	0.998267	1.00316
CD86 on monocyte || id:ebi-a-GCST90001905	Weighted median	15	0.0019419	0.00126621	0.12512	1.00194	0.99946	1.00443
CD86 on monocyte || id:ebi-a-GCST90001905	Inverse variance weighted	15	0.00114385	0.000862461	0.184753	1.00114	0.999454	1.00284
CD86 on monocyte || id:ebi-a-GCST90001905	Simple mode	15	0.00216203	0.00189789	0.273747	1.00216	0.998443	1.0059
CD86 on monocyte || id:ebi-a-GCST90001905	Weighted mode	15	0.00105437	0.00133928	0.444251	1.00105	0.998431	1.00369
CD86 on granulocyte || id:ebi-a-GCST90001906	MR Egger	19	0.000746931	0.00181048	0.685086	1.00075	0.997202	1.0043
CD86 on granulocyte || id:ebi-a-GCST90001906	Weighted median	19	-0.000194281	0.00150109	0.89702	0.999806	0.996868	1.00275
CD86 on granulocyte || id:ebi-a-GCST90001906	Inverse variance weighted	19	-0.000215365	0.00108496	0.842654	0.999785	0.997661	1.00191
CD86 on granulocyte || id:ebi-a-GCST90001906	Simple mode	19	0.00184309	0.00246172	0.463709	1.00184	0.997023	1.00669
CD86 on granulocyte || id:ebi-a-GCST90001906	Weighted mode	19	0.000737601	0.00188623	0.700355	1.00074	0.997045	1.00444
CCR7 on naive CD4+ T cell || id:ebi-a-GCST90001907	MR Egger	22	0.000514825	0.000743532	0.496645	1.00051	0.999058	1.00197
CCR7 on naive CD4+ T cell || id:ebi-a-GCST90001907	Weighted median	22	0.000785461	0.000796488	0.324057	1.00079	0.999225	1.00235
CCR7 on naive CD4+ T cell || id:ebi-a-GCST90001907	Inverse variance weighted	22	0.000240815	0.000598743	0.687536	1.00024	0.999068	1.00142
CCR7 on naive CD4+ T cell || id:ebi-a-GCST90001907	Simple mode	22	-0.0026552	0.00198359	0.195019	0.997348	0.993478	1.00123
CCR7 on naive CD4+ T cell || id:ebi-a-GCST90001907	Weighted mode	22	0.000742991	0.000692615	0.295564	1.00074	0.999386	1.0021
CCR7 on naive CD8+ T cell || id:ebi-a-GCST90001908	MR Egger	21	0.0014983	0.00154191	0.343399	1.0015	0.998477	1.00453
CCR7 on naive CD8+ T cell || id:ebi-a-GCST90001908	Weighted median	21	0.000643465	0.00132846	0.628124	1.00064	0.998042	1.00325
CCR7 on naive CD8+ T cell || id:ebi-a-GCST90001908	Inverse variance weighted	21	0.000392702	0.00100736	0.69666	1.00039	0.99842	1.00237
CCR7 on naive CD8+ T cell || id:ebi-a-GCST90001908	Simple mode	21	0.000781967	0.00190944	0.686505	1.00078	0.997044	1.00453
CCR7 on naive CD8+ T cell || id:ebi-a-GCST90001908	Weighted mode	21	0.0010738	0.00137924	0.445361	1.00107	0.998372	1.00378
CD45 on CD14+ monocyte || id:ebi-a-GCST90001909	MR Egger	16	0.000966592	0.00155955	0.545354	1.00097	0.997912	1.00403
CD45 on CD14+ monocyte || id:ebi-a-GCST90001909	Weighted median	16	0.000566733	0.00153074	0.711208	1.00057	0.997569	1.00357
CD45 on CD14+ monocyte || id:ebi-a-GCST90001909	Inverse variance weighted	16	-0.000917234	0.00108445	0.39766	0.999083	0.996962	1.00121
CD45 on CD14+ monocyte || id:ebi-a-GCST90001909	Simple mode	16	-0.000316036	0.00258066	0.904158	0.999684	0.99464	1.00475
CD45 on CD14+ monocyte || id:ebi-a-GCST90001909	Weighted mode	16	0.000584315	0.00141231	0.684926	1.00058	0.997819	1.00336
CD45 on B cell || id:ebi-a-GCST90001910	MR Egger	17	-0.000675738	0.00112771	0.557975	0.999324	0.997118	1.00154
CD45 on B cell || id:ebi-a-GCST90001910	Weighted median	17	-0.000580613	0.00124265	0.640331	0.99942	0.996988	1.00186
CD45 on B cell || id:ebi-a-GCST90001910	Inverse variance weighted	17	-0.000652508	0.000860542	0.4483	0.999348	0.997664	1.00103
CD45 on B cell || id:ebi-a-GCST90001910	Simple mode	17	0.00072927	0.00190562	0.706982	1.00073	0.996999	1.00447
CD45 on B cell || id:ebi-a-GCST90001910	Weighted mode	17	-0.000499602	0.00106228	0.64448	0.999501	0.997422	1.00158
CD45 on Natural Killer || id:ebi-a-GCST90001911	MR Egger	25	-0.000111767	0.00158435	0.94437	0.999888	0.996788	1.003
CD45 on Natural Killer || id:ebi-a-GCST90001911	Weighted median	25	0.000341188	0.00144687	0.81358	1.00034	0.997508	1.00318
CD45 on Natural Killer || id:ebi-a-GCST90001911	Inverse variance weighted	25	-0.000721927	0.000971558	0.457445	0.999278	0.997377	1.00118
CD45 on Natural Killer || id:ebi-a-GCST90001911	Simple mode	25	0.00246904	0.00265631	0.361885	1.00247	0.997266	1.0077
CD45 on Natural Killer || id:ebi-a-GCST90001911	Weighted mode	25	0.000714802	0.00180465	0.695539	1.00072	0.997182	1.00426
CD45 on HLA DR+ Natural Killer || id:ebi-a-GCST90001912	MR Egger	12	-0.00259791	0.00158865	0.133033	0.997405	0.994305	1.00052
CD45 on HLA DR+ Natural Killer || id:ebi-a-GCST90001912	Weighted median	12	-5.75314e-05	0.00166879	0.972498	0.999942	0.996677	1.00322
CD45 on HLA DR+ Natural Killer || id:ebi-a-GCST90001912	Inverse variance weighted	12	0.000452943	0.00120526	0.707062	1.00045	0.998092	1.00282
CD45 on HLA DR+ Natural Killer || id:ebi-a-GCST90001912	Simple mode	12	0.00679957	0.00385829	0.10574	1.00682	0.999238	1.01447
CD45 on HLA DR+ Natural Killer || id:ebi-a-GCST90001912	Weighted mode	12	-0.00236229	0.00159524	0.166716	0.99764	0.994526	1.00076
CD45 on granulocyte || id:ebi-a-GCST90001913	MR Egger	15	0.000993298	0.00315741	0.758063	1.00099	0.994818	1.00721
CD45 on granulocyte || id:ebi-a-GCST90001913	Weighted median	15	0.000105195	0.00160613	0.947779	1.00011	0.996962	1.00326
CD45 on granulocyte || id:ebi-a-GCST90001913	Inverse variance weighted	15	-0.00202844	0.0020287	0.317371	0.997974	0.994013	1.00195
CD45 on granulocyte || id:ebi-a-GCST90001913	Simple mode	15	-0.000306546	0.0024165	0.900859	0.999694	0.99497	1.00444
CD45 on granulocyte || id:ebi-a-GCST90001913	Weighted mode	15	0.000710843	0.00171447	0.684708	1.00071	0.997354	1.00408
CD45 on lymphocyte || id:ebi-a-GCST90001914	MR Egger	22	0.00159366	0.00144516	0.283226	1.00159	0.998762	1.00444
CD45 on lymphocyte || id:ebi-a-GCST90001914	Weighted median	22	0.00169222	0.00150033	0.259363	1.00169	0.998752	1.00464
CD45 on lymphocyte || id:ebi-a-GCST90001914	Inverse variance weighted	22	0.000383941	0.00095134	0.686522	1.00038	0.99852	1.00225
CD45 on lymphocyte || id:ebi-a-GCST90001914	Simple mode	22	0.00199178	0.00215103	0.364982	1.00199	0.997778	1.00623
CD45 on lymphocyte || id:ebi-a-GCST90001914	Weighted mode	22	0.00192056	0.00142324	0.191568	1.00192	0.999131	1.00472
CD45 on T cell || id:ebi-a-GCST90001915	MR Egger	13	0.00108629	0.00111262	0.349881	1.00109	0.998906	1.00327
CD45 on T cell || id:ebi-a-GCST90001915	Weighted median	13	0.000202912	0.00106267	0.848568	1.0002	0.998122	1.00229
CD45 on T cell || id:ebi-a-GCST90001915	Inverse variance weighted	13	0.000825615	0.000848998	0.330823	1.00083	0.999162	1.00249
CD45 on T cell || id:ebi-a-GCST90001915	Simple mode	13	0.0016616	0.00184906	0.386533	1.00166	0.998039	1.0053
CD45 on T cell || id:ebi-a-GCST90001915	Weighted mode	13	0.000196374	0.00101042	0.849154	1.0002	0.998218	1.00218
CD45 on CD4+ T cell || id:ebi-a-GCST90001916	MR Egger	14	0.00467479	0.00434532	0.303161	1.00469	0.996165	1.01328
[truncated: 1,029 more rows]
