# Supplementary material for: Causal relationship between immune cells and prostate cancer: a Mendelian randomization study
Source: Front Cell Dev Biol. 2024 Mar 19;12:1381920. doi: 10.3389/fcell.2024.1381920 (PMC10985200; doi:10.3389/fcell.2024.1381920)
Supplement: Supplementary file 3 [file Table6.XLSX]

## Sheet: Sheet1
Supplementary Table 6: Directional horizontal pleiotropy assessed by MR-PRESSO analysis
	Main.MR.results.Exposure	Main.MR.results.MR.Analysis	Main.MR.results.Causal.Estimate	Main.MR.results.Sd	Main.MR.results.T.stat	Main.MR.results.P.value	MR.PRESSO.results.Global.Test.RSSobs	MR.PRESSO.results.Global.Test.Pvalue
CD127- CD8+ T cell %CD8+ T cell	beta.exposure	Raw	0.0042	0.0016	2.6645	0.022	15.2522	0.397
	beta.exposure	Outlier-corrected	NA	NA	NA	NA	15.2522	0.397
CX3CR1 on CD14+ CD16- monocyte	beta.exposure	Raw	0.0023	0.0006	3.6475	0.0012	19.1751	0.866
	beta.exposure	Outlier-corrected	NA	NA	NA	NA	19.1751	0.866
FSC-A on plasmacytoid Dendritic cell	beta.exposure	Raw	-0.0017	0.0006	-2.6984	0.0123	28.9344	0.402
	beta.exposure	Outlier-corrected	NA	NA	NA	NA	28.9344	0.402
CD4 on monocyte	beta.exposure	Raw	-0.0022	0.0007	-2.9908	0.0104	11.0898	0.758
	beta.exposure	Outlier-corrected	NA	NA	NA	NA	11.0898	0.758
CD62L- Dendritic Cell Absolute count	beta.exposure	Raw	0.0016	0.0005	2.8854	0.0099	21.0242	0.465
	beta.exposure	Outlier-corrected	NA	NA	NA	NA	21.0242	0.465
CD45RA on CD39+ resting CD4 requlatory T cell	beta.exposure	Raw	0.0026	0.0008	3.2326	0.0103	6.294	0.842
	beta.exposure	Outlier-corrected	NA	NA	NA	NA	6.294	0.842
