# Supplementary material for: Causal relationship between immune cells and prostate cancer: a Mendelian randomization study
Source: Front Cell Dev Biol. 2024 Mar 19;12:1381920. doi: 10.3389/fcell.2024.1381920 (PMC10985200; doi:10.3389/fcell.2024.1381920)
Supplement: Supplementary file 4 [file Table4.XLSX]

## Sheet: Sheet1
Supplementary Table 4: Effect estimates of the associations of prostate cancer in the MR analyses
immune cell	method	nsnp	b	se	pval	or	or_lci95	or_uci95	Q	Q_df	Q_pval	egger_intercept	se	pval
CD127- CD8+ T cell %CD8+ T cell	Inverse variance weighted	12	0.00421476	0.00158179	0.00770932	1.00422	1.00112	1.00734	11.5344	11	0.399634
	MR Egger	12	0.00175028	0.00251135	0.501717	1.00175	0.996833	1.00669				0.000619409	0.000497665	0.241647
	Weighted median	12	0.00181633	0.00221907	0.413066	1.00182	0.99747	1.00618
FSC-A on plasmacytoid Dendritic Cell	Inverse variance weighted	26	-0.00173024	0.000641199	0.00696648	0.998271	0.997017	0.999527	25.8221	25	0.417138
	MR Egger	26	-0.00235558	0.000889275	0.0140561	0.997647	0.99591	0.999388				0.000321906	0.000317384	0.320582
	Weighted median	26	-0.00247888	0.000986883	0.0120107	0.997524	0.995597	0.999456
CD45RA on CD39+ resting CD4 regulatory T cell	Inverse variance weighted	9	0.00290881	0.00106934	0.00652447	1.00291	1.00081	1.00502	2.36399	8	0.967772
	MR Egger	9	0.00258538	0.00138563	0.104311	1.00259	0.99987	1.00532				0.000238343	0.000649361	0.724432
	Weighted median	9	0.00286146	0.00132836	0.0312296	1.00287	1.00026	1.00548
CX3CR1 on CD14+ CD16- monocyte	Inverse variance weighted	25	0.0023528	0.000855642	0.00596409	1.00236	1.00068	1.00404	18.1694	24	0.794714
	MR Egger	25	0.00238009	0.00143706	0.111258	1.00238	0.999564	1.00521				-9.1986e-06	0.000389175	0.981347
	Weighted median	25	0.00149449	0.00130286	0.251349	1.0015	0.998941	1.00406
CD4 on monocyte	Inverse variance weighted	13	-0.00247502	0.000876437	0.00474357	0.997528	0.995816	0.999243	5.81463	12	0.925137
	MR Egger	13	-0.00178155	0.00117688	0.158269	0.99822	0.99592	1.00053				-0.000344503	0.000390196	0.396177
	Weighted median	13	-0.0020095	0.00121698	0.0986953	0.997993	0.995615	1.00038
CD62L- Dendritic Cell Absolute Count	Inverse variance weighted	19	0.0015562	0.000539333	0.00390892	1.00156	1.0005	1.00262	20.485	18	0.306185
	MR Egger	19	0.00168521	0.000648696	0.0187637	1.00169	1.00041	1.00296				-0.000151162	0.000398062	0.708838
	Weighted median	19	0.0016593	0.000742517	0.0254371	1.00166	1.0002	1.00312
