# Supplementary material for: Causal relationship between immune cells and prostate cancer: a Mendelian randomization study
Source: Front Cell Dev Biol. 2024 Mar 19;12:1381920. doi: 10.3389/fcell.2024.1381920 (PMC10985200; doi:10.3389/fcell.2024.1381920)
Supplement: Supplementary file 5 [file Table1.XLSX]

## Sheet: Sheet1
Supplementary Table 1: Descriptive detail of SNP associated with immune cells
pos.exposure	SNP	other_allele.exposure	effect_allele.exposure	beta.exposure	se.exposure	pval.exposure	samplesize.exposure	exposure	mr_keep.exposure	factors	F
233045963	rs72757888	C	T	0.5864	0.1201	1.086e-06	3658	IgD+ B cell %B cell || id:ebi-a-GCST90001391	TRUE	1	23.8398
238560295	rs56209800	A	T	-0.2355	0.05263	7.90806e-06	3658	IgD+ B cell %B cell || id:ebi-a-GCST90001391	TRUE	1	20.0224
66001846	rs7597061	T	G	0.1829	0.04129	9.66696e-06	3658	IgD+ B cell %B cell || id:ebi-a-GCST90001391	TRUE	1	19.6217
106834795	rs138919897	A	G	1.402	0.2997	2.986e-06	3658	IgD+ B cell %B cell || id:ebi-a-GCST90001391	TRUE	1	21.8838
164344795	rs4691917	A	G	0.9378	0.1877	6.10394e-07	3658	IgD+ B cell %B cell || id:ebi-a-GCST90001391	TRUE	1	24.9627
144608340	rs17405603	A	T	0.1542	0.02757	2.38298e-08	3658	IgD+ B cell %B cell || id:ebi-a-GCST90001391	TRUE	1	31.2821
114522609	rs72952600	C	G	0.49	0.1045	2.83302e-06	3658	IgD+ B cell %B cell || id:ebi-a-GCST90001391	TRUE	1	21.9867
31312892	rs9265870	A	G	0.1454	0.03049	1.92398e-06	3658	IgD+ B cell %B cell || id:ebi-a-GCST90001391	TRUE	1	22.7412
91791081	rs12204136	T	C	0.2426	0.05485	9.99793e-06	3658	IgD+ B cell %B cell || id:ebi-a-GCST90001391	TRUE	1	19.5627
68025695	rs10226722	T	C	0.1184	0.0256	3.83698e-06	3658	IgD+ B cell %B cell || id:ebi-a-GCST90001391	TRUE	1	21.3906
119323401	rs2450220	C	T	-0.152	0.03167	1.65299e-06	3658	IgD+ B cell %B cell || id:ebi-a-GCST90001391	TRUE	1	23.0352
2570753	rs140191306	C	T	0.4421	0.09364	2.427e-06	3658	IgD+ B cell %B cell || id:ebi-a-GCST90001391	TRUE	1	22.2904
110228055	rs11068290	C	T	0.3904	0.08097	1.486e-06	3658	IgD+ B cell %B cell || id:ebi-a-GCST90001391	TRUE	1	23.2472
22879729	rs11616703	G	T	-0.4199	0.09432	8.75105e-06	3658	IgD+ B cell %B cell || id:ebi-a-GCST90001391	TRUE	1	19.8191
30744826	rs62057183	C	T	0.1273	0.02872	9.63496e-06	3658	IgD+ B cell %B cell || id:ebi-a-GCST90001391	TRUE	1	19.6466
77637123	rs73426855	T	C	-0.174	0.03482	6.07995e-07	3658	IgD+ B cell %B cell || id:ebi-a-GCST90001391	TRUE	1	24.9713
51092001	rs148496020	T	A	-0.4088	0.08921	4.74799e-06	3658	IgD+ B cell %B cell || id:ebi-a-GCST90001391	TRUE	1	20.9988
247700906	rs1919856	A	G	0.1675	0.03766	8.94499e-06	3656	IgD+ CD38+ B cell Absolute Count || id:ebi-a-GCST90001392	TRUE	2	19.7819
200858159	rs116285595	C	T	0.6503	0.1415	4.44396e-06	3656	IgD+ CD38+ B cell Absolute Count || id:ebi-a-GCST90001392	TRUE	2	21.121
214476260	rs116104104	C	T	5.387	1.184	5.50503e-06	3656	IgD+ CD38+ B cell Absolute Count || id:ebi-a-GCST90001392	TRUE	2	20.701
99149370	rs12036556	C	T	0.3487	0.07421	2.714e-06	3656	IgD+ CD38+ B cell Absolute Count || id:ebi-a-GCST90001392	TRUE	2	22.079
233503875	rs1294253	T	C	-0.1382	0.02658	2.1e-07	3656	IgD+ CD38+ B cell Absolute Count || id:ebi-a-GCST90001392	TRUE	2	27.0337
167027268	rs146959444	T	C	1.249	0.2574	1.287e-06	3656	IgD+ CD38+ B cell Absolute Count || id:ebi-a-GCST90001392	TRUE	2	23.5455
128428350	rs113965271	G	C	-0.3262	0.07211	6.28507e-06	3656	IgD+ CD38+ B cell Absolute Count || id:ebi-a-GCST90001392	TRUE	2	20.4634
16464227	rs733555	G	T	-0.1396	0.02714	2.85299e-07	3656	IgD+ CD38+ B cell Absolute Count || id:ebi-a-GCST90001392	TRUE	2	26.4576
155636739	rs78188887	A	G	1.533	0.3206	1.80198e-06	3656	IgD+ CD38+ B cell Absolute Count || id:ebi-a-GCST90001392	TRUE	2	22.8643
105587803	rs140380950	T	C	-0.3568	0.06296	1.567e-08	3656	IgD+ CD38+ B cell Absolute Count || id:ebi-a-GCST90001392	TRUE	2	32.1159
163801921	rs374727947	T	G	0.6111	0.1307	3.02197e-06	3656	IgD+ CD38+ B cell Absolute Count || id:ebi-a-GCST90001392	TRUE	2	21.8612
4437358	rs794185	T	C	-0.1116	0.02511	9.05899e-06	3656	IgD+ CD38+ B cell Absolute Count || id:ebi-a-GCST90001392	TRUE	2	19.7531
15915069	rs76112278	G	A	-0.4579	0.08605	1.09099e-07	3656	IgD+ CD38+ B cell Absolute Count || id:ebi-a-GCST90001392	TRUE	2	28.3165
38379833	rs7667070	T	C	-0.2956	0.06254	2.36298e-06	3656	IgD+ CD38+ B cell Absolute Count || id:ebi-a-GCST90001392	TRUE	2	22.3405
158276610	rs80330977	G	A	-0.2576	0.04422	6.158e-09	3656	IgD+ CD38+ B cell Absolute Count || id:ebi-a-GCST90001392	TRUE	2	33.9355
498773	rs78658073	G	A	1.665	0.362	4.385e-06	3656	IgD+ CD38+ B cell Absolute Count || id:ebi-a-GCST90001392	TRUE	2	21.1549
18919526	rs76660971	G	A	-0.1264	0.02828	8.14798e-06	3656	IgD+ CD38+ B cell Absolute Count || id:ebi-a-GCST90001392	TRUE	2	19.9772
48791017	rs117772462	T	A	-0.4238	0.09514	8.67401e-06	3656	IgD+ CD38+ B cell Absolute Count || id:ebi-a-GCST90001392	TRUE	2	19.8425
187171	rs10265656	A	G	-0.2229	0.04923	6.15106e-06	3656	IgD+ CD38+ B cell Absolute Count || id:ebi-a-GCST90001392	TRUE	2	20.5003
12847391	rs143397127	T	C	-0.4626	0.09576	1.41599e-06	3656	IgD+ CD38+ B cell Absolute Count || id:ebi-a-GCST90001392	TRUE	2	23.3369
118255950	rs1695681	C	A	-0.1256	0.02413	2.05698e-07	3656	IgD+ CD38+ B cell Absolute Count || id:ebi-a-GCST90001392	TRUE	2	27.0935
102770464	rs16868356	T	C	0.4146	0.08532	1.226e-06	3656	IgD+ CD38+ B cell Absolute Count || id:ebi-a-GCST90001392	TRUE	2	23.6133
130617819	rs2395904	T	G	-0.1279	0.02666	1.69001e-06	3656	IgD+ CD38+ B cell Absolute Count || id:ebi-a-GCST90001392	TRUE	2	23.0155
63723909	rs10821937	C	T	-0.1118	0.02511	8.81089e-06	3656	IgD+ CD38+ B cell Absolute Count || id:ebi-a-GCST90001392	TRUE	2	19.8239
15328898	rs61878035	G	A	0.1453	0.03068	2.24202e-06	3656	IgD+ CD38+ B cell Absolute Count || id:ebi-a-GCST90001392	TRUE	2	22.4295
110228055	rs11068290	C	T	0.3555	0.07815	5.55098e-06	3656	IgD+ CD38+ B cell Absolute Count || id:ebi-a-GCST90001392	TRUE	2	20.6929
78790468	rs118090735	T	G	1.518	0.3399	8.22602e-06	3656	IgD+ CD38+ B cell Absolute Count || id:ebi-a-GCST90001392	TRUE	2	19.9453
81466662	rs11159480	G	T	-0.1526	0.0323	2.399e-06	3656	IgD+ CD38+ B cell Absolute Count || id:ebi-a-GCST90001392	TRUE	2	22.3205
56340896	rs7169431	A	G	-0.2007	0.04408	5.45896e-06	3656	IgD+ CD38+ B cell Absolute Count || id:ebi-a-GCST90001392	TRUE	2	20.7306
55450479	rs76608654	T	C	0.2489	0.05423	4.56405e-06	3656	IgD+ CD38+ B cell Absolute Count || id:ebi-a-GCST90001392	TRUE	2	21.0654
38038389	rs12939565	A	T	-0.1364	0.02672	3.47496e-07	3656	IgD+ CD38+ B cell Absolute Count || id:ebi-a-GCST90001392	TRUE	2	26.0589
8009985	rs75766272	C	T	0.3861	0.08587	7.14299e-06	3657	IgD+ CD38dim B cell %B cell || id:ebi-a-GCST90001393	TRUE	3	20.217
229232050	rs7595353	T	C	-0.1211	0.02671	6.02005e-06	3657	IgD+ CD38dim B cell %B cell || id:ebi-a-GCST90001393	TRUE	3	20.5561
7014131	rs9865821	C	A	0.115	0.02558	7.16193e-06	3657	IgD+ CD38dim B cell %B cell || id:ebi-a-GCST90001393	TRUE	3	20.2113
170328209	rs6835759	A	G	0.1189	0.02486	1.79498e-06	3657	IgD+ CD38dim B cell %B cell || id:ebi-a-GCST90001393	TRUE	3	22.875
83420407	rs2301101	T	G	-0.187	0.03994	2.93501e-06	3657	IgD+ CD38dim B cell %B cell || id:ebi-a-GCST90001393	TRUE	3	21.9213
166502048	rs9459562	G	C	0.1101	0.02478	9.1791e-06	3657	IgD+ CD38dim B cell %B cell || id:ebi-a-GCST90001393	TRUE	3	19.7411
61848028	rs6998850	A	G	0.1204	0.02683	7.45899e-06	3657	IgD+ CD38dim B cell %B cell || id:ebi-a-GCST90001393	TRUE	3	20.1378
4318676	rs546147740	T	C	0.763	0.1665	4.75499e-06	3657	IgD+ CD38dim B cell %B cell || id:ebi-a-GCST90001393	TRUE	3	21.0001
12518295	rs62488766	A	G	-0.3635	0.08066	6.80205e-06	3657	IgD+ CD38dim B cell %B cell || id:ebi-a-GCST90001393	TRUE	3	20.3092
1637126	rs61912200	T	A	1.216	0.2655	4.81903e-06	3657	IgD+ CD38dim B cell %B cell || id:ebi-a-GCST90001393	TRUE	3	20.9767
65673804	rs78269238	C	T	-0.2771	0.05349	2.34498e-07	3657	IgD+ CD38dim B cell %B cell || id:ebi-a-GCST90001393	TRUE	3	26.8366
8639905	rs60521331	G	A	0.1107	0.02463	7.24202e-06	3657	IgD+ CD38dim B cell %B cell || id:ebi-a-GCST90001393	TRUE	3	20.2007
49200947	rs34157595	T	C	0.1327	0.02673	7.23303e-07	3657	IgD+ CD38dim B cell %B cell || id:ebi-a-GCST90001393	TRUE	3	24.6459
53070617	rs329966	A	G	-0.1265	0.02461	2.90402e-07	3657	IgD+ CD38dim B cell %B cell || id:ebi-a-GCST90001393	TRUE	3	26.4215
48839604	rs4811007	A	G	0.1261	0.02461	3.12702e-07	3657	IgD+ CD38dim B cell %B cell || id:ebi-a-GCST90001393	TRUE	3	26.2547
49554764	rs73909843	T	C	0.2092	0.0466	7.39095e-06	3657	IgD+ CD38dim B cell %B cell || id:ebi-a-GCST90001393	TRUE	3	20.1535
39363957	rs78958229	C	T	0.2934	0.0591	7.21705e-07	3657	IgD+ CD38dim B cell %B cell || id:ebi-a-GCST90001393	TRUE	3	24.6459
166598682	rs72691696	C	T	1.476	0.332	9.04899e-06	3656	IgD+ CD38dim B cell Absolute Count || id:ebi-a-GCST90001394	TRUE	4	19.765
91412392	rs7690529	A	G	0.5256	0.1173	7.71898e-06	3656	IgD+ CD38dim B cell Absolute Count || id:ebi-a-GCST90001394	TRUE	4	20.0777
128786753	rs147207149	A	G	0.6732	0.1407	1.78398e-06	3656	IgD+ CD38dim B cell Absolute Count || id:ebi-a-GCST90001394	TRUE	4	22.8929
158285953	rs17056318	T	C	-0.2225	0.04431	5.37403e-07	3656	IgD+ CD38dim B cell Absolute Count || id:ebi-a-GCST90001394	TRUE	4	25.2149
118216738	rs1510970	G	A	-0.1966	0.04234	3.57001e-06	3656	IgD+ CD38dim B cell Absolute Count || id:ebi-a-GCST90001394	TRUE	4	21.5608
146138788	rs115150472	C	T	2.534	0.5718	9.63008e-06	3656	IgD+ CD38dim B cell Absolute Count || id:ebi-a-GCST90001394	TRUE	4	19.6393
166970737	rs141880653	C	T	1.849	0.3979	3.49004e-06	3656	IgD+ CD38dim B cell Absolute Count || id:ebi-a-GCST90001394	TRUE	4	21.5936
52336715	rs115951641	A	T	0.2476	0.05577	9.24996e-06	3656	IgD+ CD38dim B cell Absolute Count || id:ebi-a-GCST90001394	TRUE	4	19.7106
100821460	rs12197153	G	A	2.216	0.4431	5.95895e-07	3656	IgD+ CD38dim B cell Absolute Count || id:ebi-a-GCST90001394	TRUE	4	25.0113
12847391	rs143397127	T	C	-0.4549	0.09626	2.37602e-06	3656	IgD+ CD38dim B cell Absolute Count || id:ebi-a-GCST90001394	TRUE	4	22.3326
87868543	rs190448231	T	G	0.327	0.07351	8.89406e-06	3656	IgD+ CD38dim B cell Absolute Count || id:ebi-a-GCST90001394	TRUE	4	19.788
130617819	rs2395904	T	G	-0.1253	0.0268	3.02503e-06	3656	IgD+ CD38dim B cell Absolute Count || id:ebi-a-GCST90001394	TRUE	4	21.8591
70193536	rs283340	T	C	0.1175	0.02409	1.128e-06	3656	IgD+ CD38dim B cell Absolute Count || id:ebi-a-GCST90001394	TRUE	4	23.7904
2044843	rs150663332	C	T	-0.1942	0.0428	5.88098e-06	3656	IgD+ CD38dim B cell Absolute Count || id:ebi-a-GCST90001394	TRUE	4	20.5878
138747854	rs139801247	T	C	0.3801	0.0836	5.63002e-06	3656	IgD+ CD38dim B cell Absolute Count || id:ebi-a-GCST90001394	TRUE	4	20.672
33792014	rs116851238	C	T	-0.4319	0.08996	1.64399e-06	3656	IgD+ CD38dim B cell Absolute Count || id:ebi-a-GCST90001394	TRUE	4	23.0498
119980729	rs12799241	G	A	0.13	0.0273	1.99301e-06	3656	IgD+ CD38dim B cell Absolute Count || id:ebi-a-GCST90001394	TRUE	4	22.6757
72428296	rs75474045	G	A	0.5528	0.1063	2.08502e-07	3656	IgD+ CD38dim B cell Absolute Count || id:ebi-a-GCST90001394	TRUE	4	27.0439
37177413	rs12906621	G	A	0.1764	0.03817	3.91102e-06	3656	IgD+ CD38dim B cell Absolute Count || id:ebi-a-GCST90001394	TRUE	4	21.3576
55449193	rs117518951	T	C	0.2458	0.0546	6.92708e-06	3656	IgD+ CD38dim B cell Absolute Count || id:ebi-a-GCST90001394	TRUE	4	20.2665
84305239	rs143176410	G	C	1.912	0.3929	1.185e-06	3656	IgD+ CD38dim B cell Absolute Count || id:ebi-a-GCST90001394	TRUE	4	23.6816
79265701	rs8076302	C	T	-0.1385	0.03056	6.00703e-06	3656	IgD+ CD38dim B cell Absolute Count || id:ebi-a-GCST90001394	TRUE	4	20.5396
38038390	rs12939566	A	T	-0.1486	0.02725	5.30603e-08	3656	IgD+ CD38dim B cell Absolute Count || id:ebi-a-GCST90001394	TRUE	4	29.7375
14931234	rs4792571	G	T	0.1093	0.02377	4.41804e-06	3656	IgD+ CD38dim B cell Absolute Count || id:ebi-a-GCST90001394	TRUE	4	21.1437
53039110	rs655580	G	A	0.1183	0.0239	7.70495e-07	3656	IgD+ CD38dim B cell Absolute Count || id:ebi-a-GCST90001394	TRUE	4	24.5004
59926554	rs34764986	T	C	-0.2175	0.04671	3.31497e-06	3656	IgD+ CD38dim B cell Absolute Count || id:ebi-a-GCST90001394	TRUE	4	21.682
111914431	rs12122084	G	A	-0.1408	0.03104	5.93895e-06	3657	IgD+ CD38- B cell %B cell || id:ebi-a-GCST90001395	TRUE	5	20.576
188624425	rs1512044	G	A	0.202	0.03882	2.07e-07	3657	IgD+ CD38- B cell %B cell || id:ebi-a-GCST90001395	TRUE	5	27.0764
109408667	rs76376526	C	T	0.4948	0.1101	7.20593e-06	3657	IgD+ CD38- B cell %B cell || id:ebi-a-GCST90001395	TRUE	5	20.1969
136421498	rs78009119	T	G	-0.4914	0.1063	3.88401e-06	3657	IgD+ CD38- B cell %B cell || id:ebi-a-GCST90001395	TRUE	5	21.37
90267368	rs34843244	A	T	0.308	0.06835	6.80597e-06	3657	IgD+ CD38- B cell %B cell || id:ebi-a-GCST90001395	TRUE	5	20.306
5380890	rs115802369	A	G	-0.4129	0.0922	7.76497e-06	3657	IgD+ CD38- B cell %B cell || id:ebi-a-GCST90001395	TRUE	5	20.0552
32768285	rs2621369	C	T	0.1498	0.03155	2.13098e-06	3657	IgD+ CD38- B cell %B cell || id:ebi-a-GCST90001395	TRUE	5	22.5437
161871755	rs113398446	A	C	0.1793	0.03256	3.91201e-08	3657	IgD+ CD38- B cell %B cell || id:ebi-a-GCST90001395	TRUE	5	30.3244
32384933	rs80032720	G	A	0.2539	0.05434	3.08901e-06	3657	IgD+ CD38- B cell %B cell || id:ebi-a-GCST90001395	TRUE	5	21.8316
119564205	rs10254361	G	T	0.1333	0.02899	4.40099e-06	3657	IgD+ CD38- B cell %B cell || id:ebi-a-GCST90001395	TRUE	5	21.1429
14671281	rs2251199	A	G	0.1168	0.02572	5.73799e-06	3657	IgD+ CD38- B cell %B cell || id:ebi-a-GCST90001395	TRUE	5	20.6226
28265475	rs62502412	A	T	0.1209	0.02712	8.58401e-06	3657	IgD+ CD38- B cell %B cell || id:ebi-a-GCST90001395	TRUE	5	19.8734
79595404	rs10111625	A	G	-0.1169	0.02611	7.72094e-06	3657	IgD+ CD38- B cell %B cell || id:ebi-a-GCST90001395	TRUE	5	20.0454
29631839	rs7012048	T	C	0.1407	0.0311	6.25403e-06	3657	IgD+ CD38- B cell %B cell || id:ebi-a-GCST90001395	TRUE	5	20.4676
37982527	rs148952274	C	T	-2.911	0.6469	7.01003e-06	3657	IgD+ CD38- B cell %B cell || id:ebi-a-GCST90001395	TRUE	5	20.2493
66341509	rs79870102	A	G	0.9733	0.216	6.83502e-06	3657	IgD+ CD38- B cell %B cell || id:ebi-a-GCST90001395	TRUE	5	20.3042
20673865	rs1959342	A	T	0.112	0.02529	9.81002e-06	3657	IgD+ CD38- B cell %B cell || id:ebi-a-GCST90001395	TRUE	5	19.6127
96205838	rs77762131	G	C	0.3388	0.05748	4.101e-09	3657	IgD+ CD38- B cell %B cell || id:ebi-a-GCST90001395	TRUE	5	34.7419
44517689	rs10444793	G	A	-0.4608	0.09102	4.34901e-07	3657	IgD+ CD38- B cell %B cell || id:ebi-a-GCST90001395	TRUE	5	25.6302
40195637	rs147135384	T	C	-2.756	0.6192	8.78294e-06	3657	IgD+ CD38- B cell %B cell || id:ebi-a-GCST90001395	TRUE	5	19.8105
81986583	rs11150426	G	C	-0.1169	0.02444	1.78098e-06	3657	IgD+ CD38- B cell %B cell || id:ebi-a-GCST90001395	TRUE	5	22.8785
52294553	rs181771926	G	A	-0.5276	0.1101	1.73002e-06	3657	IgD+ CD38- B cell %B cell || id:ebi-a-GCST90001395	TRUE	5	22.9633
53070617	rs329966	A	G	0.1246	0.02445	3.62702e-07	3657	IgD+ CD38- B cell %B cell || id:ebi-a-GCST90001395	TRUE	5	25.9704
49554764	rs73909843	T	C	-0.2138	0.04629	4.00904e-06	3657	IgD+ CD38- B cell %B cell || id:ebi-a-GCST90001395	TRUE	5	21.3325
8003880	rs35050775	G	T	0.3463	0.07724	7.53894e-06	3657	IgD+ CD38- B cell %B cell || id:ebi-a-GCST90001395	TRUE	5	20.1011
85945660	rs10493766	A	G	-0.1336	0.02933	5.433e-06	3656	IgD+ CD38- B cell Absolute Count || id:ebi-a-GCST90001396	TRUE	6	20.7486
44741083	rs149701635	C	G	-0.3526	0.07768	5.84804e-06	3656	IgD+ CD38- B cell Absolute Count || id:ebi-a-GCST90001396	TRUE	6	20.6037
96406408	rs79207264	G	A	0.1854	0.03946	2.73602e-06	3656	IgD+ CD38- B cell Absolute Count || id:ebi-a-GCST90001396	TRUE	6	22.0752
178658413	rs71615254	A	C	-0.278	0.0622	8.085e-06	3656	IgD+ CD38- B cell Absolute Count || id:ebi-a-GCST90001396	TRUE	6	19.976
502938	rs146127735	G	A	0.3025	0.06424	2.59298e-06	3656	IgD+ CD38- B cell Absolute Count || id:ebi-a-GCST90001396	TRUE	6	22.1738
32758761	rs1158784	A	T	0.174	0.03801	4.88405e-06	3656	IgD+ CD38- B cell Absolute Count || id:ebi-a-GCST90001396	TRUE	6	20.9557
130514590	rs12216018	C	T	-0.1686	0.03603	2.988e-06	3656	IgD+ CD38- B cell Absolute Count || id:ebi-a-GCST90001396	TRUE	6	21.8971
96302607	rs7809268	T	C	-0.2247	0.04918	5.07201e-06	3656	IgD+ CD38- B cell Absolute Count || id:ebi-a-GCST90001396	TRUE	6	20.8751
7871676	rs144625305	C	T	0.6074	0.1364	8.70001e-06	3656	IgD+ CD38- B cell Absolute Count || id:ebi-a-GCST90001396	TRUE	6	19.8299
5127400	rs10866982	G	A	-0.1114	0.02467	6.49307e-06	3656	IgD+ CD38- B cell Absolute Count || id:ebi-a-GCST90001396	TRUE	6	20.3907
85447519	rs12763172	T	C	0.1258	0.02784	6.38499e-06	3656	IgD+ CD38- B cell Absolute Count || id:ebi-a-GCST90001396	TRUE	6	20.4185
32174610	rs7909504	G	A	-0.165	0.03707	8.79103e-06	3656	IgD+ CD38- B cell Absolute Count || id:ebi-a-GCST90001396	TRUE	6	19.8117
125619694	rs146687492	G	T	-0.3372	0.07361	4.76903e-06	3656	IgD+ CD38- B cell Absolute Count || id:ebi-a-GCST90001396	TRUE	6	20.9846
108993494	rs12874404	A	G	0.1363	0.02669	3.41602e-07	3656	IgD+ CD38- B cell Absolute Count || id:ebi-a-GCST90001396	TRUE	6	26.0792
96205838	rs77762131	G	C	0.3229	0.05806	2.85299e-08	3656	IgD+ CD38- B cell Absolute Count || id:ebi-a-GCST90001396	TRUE	6	30.9302
44517689	rs10444793	G	A	-0.4107	0.09229	8.83792e-06	3656	IgD+ CD38- B cell Absolute Count || id:ebi-a-GCST90001396	TRUE	6	19.8034
11164067	rs1529727	T	G	0.1176	0.02521	3.20701e-06	3656	IgD+ CD38- B cell Absolute Count || id:ebi-a-GCST90001396	TRUE	6	21.7605
41083050	rs62235484	G	A	0.4628	0.09388	8.58005e-07	3656	IgD+ CD38- B cell Absolute Count || id:ebi-a-GCST90001396	TRUE	6	24.3019
150860471	rs7412746	C	T	-0.1152	0.02573	7.80998e-06	3657	Unswitched memory B cell %B cell || id:ebi-a-GCST90001397	TRUE	7	20.0459
236060214	rs146430312	G	T	1.017	0.2222	4.87203e-06	3657	Unswitched memory B cell %B cell || id:ebi-a-GCST90001397	TRUE	7	20.9485
8009985	rs75766272	C	T	-0.4409	0.08695	4.15002e-07	3657	Unswitched memory B cell %B cell || id:ebi-a-GCST90001397	TRUE	7	25.7123
45867753	rs72686460	T	A	0.1254	0.02755	5.44804e-06	3657	Unswitched memory B cell %B cell || id:ebi-a-GCST90001397	TRUE	7	20.7182
157311822	rs77201712	T	C	0.2907	0.06322	4.38995e-06	3657	Unswitched memory B cell %B cell || id:ebi-a-GCST90001397	TRUE	7	21.1437
28304630	rs17006489	A	G	-0.1728	0.03779	4.976e-06	3657	Unswitched memory B cell %B cell || id:ebi-a-GCST90001397	TRUE	7	20.909
138420154	rs72844588	G	A	0.2054	0.04341	2.31398e-06	3657	Unswitched memory B cell %B cell || id:ebi-a-GCST90001397	TRUE	7	22.3883
73679013	rs45608038	A	G	0.294	0.06266	2.80698e-06	3657	Unswitched memory B cell %B cell || id:ebi-a-GCST90001397	TRUE	7	22.0148
16414269	rs73041424	A	G	-0.2606	0.05834	8.18502e-06	3657	Unswitched memory B cell %B cell || id:ebi-a-GCST90001397	TRUE	7	19.9534
27108645	rs183471524	A	G	-0.1978	0.04411	7.52905e-06	3657	Unswitched memory B cell %B cell || id:ebi-a-GCST90001397	TRUE	7	20.1084
97611924	rs116525939	T	C	0.9467	0.2075	5.22998e-06	3657	Unswitched memory B cell %B cell || id:ebi-a-GCST90001397	TRUE	7	20.8156
58050530	rs895377	G	A	-0.1186	0.02612	5.77604e-06	3657	Unswitched memory B cell %B cell || id:ebi-a-GCST90001397	TRUE	7	20.6169
169456830	rs73032183	T	C	0.1675	0.03506	1.852e-06	3657	Unswitched memory B cell %B cell || id:ebi-a-GCST90001397	TRUE	7	22.8247
170426027	rs4710879	C	T	-0.1204	0.0253	2.03301e-06	3657	Unswitched memory B cell %B cell || id:ebi-a-GCST90001397	TRUE	7	22.6471
25971860	rs12539793	C	T	-0.5404	0.1145	2.47002e-06	3657	Unswitched memory B cell %B cell || id:ebi-a-GCST90001397	TRUE	7	22.2751
9063027	rs11779181	C	T	-0.1402	0.03143	8.41008e-06	3657	Unswitched memory B cell %B cell || id:ebi-a-GCST90001397	TRUE	7	19.8979
22206987	rs1679013	C	T	-0.1252	0.02555	9.97103e-07	3657	Unswitched memory B cell %B cell || id:ebi-a-GCST90001397	TRUE	7	24.0119
93297086	rs1930922	A	G	-0.137	0.0295	3.54797e-06	3657	Unswitched memory B cell %B cell || id:ebi-a-GCST90001397	TRUE	7	21.5674
7639660	rs12380223	T	A	-0.5815	0.128	5.76196e-06	3657	Unswitched memory B cell %B cell || id:ebi-a-GCST90001397	TRUE	7	20.6386
109368119	rs143553941	G	C	0.5187	0.1092	2.093e-06	3657	Unswitched memory B cell %B cell || id:ebi-a-GCST90001397	TRUE	7	22.5625
20322449	rs11519226	A	T	0.1229	0.02717	6.23706e-06	3657	Unswitched memory B cell %B cell || id:ebi-a-GCST90001397	TRUE	7	20.4609
51370899	rs7322292	C	T	-0.1256	0.02669	2.61403e-06	3657	Unswitched memory B cell %B cell || id:ebi-a-GCST90001397	TRUE	7	22.1453
50212885	rs73192651	C	T	0.5551	0.08989	7.31493e-10	3657	Unswitched memory B cell %B cell || id:ebi-a-GCST90001397	TRUE	7	38.1346
24826051	rs2793491	C	T	-0.1335	0.02997	8.71806e-06	3657	Unswitched memory B cell %B cell || id:ebi-a-GCST90001397	TRUE	7	19.8422
70177578	rs73518104	G	A	0.2174	0.04847	7.48204e-06	3657	Unswitched memory B cell %B cell || id:ebi-a-GCST90001397	TRUE	7	20.1175
97702226	rs117004076	A	G	0.4523	0.102	9.52708e-06	3657	Unswitched memory B cell %B cell || id:ebi-a-GCST90001397	TRUE	7	19.6631
96205838	rs77762131	G	C	0.3067	0.05822	1.457e-07	3657	Unswitched memory B cell %B cell || id:ebi-a-GCST90001397	TRUE	7	27.7513
77579227	rs143666202	G	A	0.2759	0.0579	1.957e-06	3657	Unswitched memory B cell %B cell || id:ebi-a-GCST90001397	TRUE	7	22.7063
260039	rs150839591	T	G	0.2459	0.05396	5.33998e-06	3657	Unswitched memory B cell %B cell || id:ebi-a-GCST90001397	TRUE	7	20.767
7993103	rs1596383	G	A	0.1208	0.02585	3.06302e-06	3657	Unswitched memory B cell %B cell || id:ebi-a-GCST90001397	TRUE	7	21.838
44746982	rs1883832	T	C	-0.1236	0.02682	4.23701e-06	3657	Unswitched memory B cell %B cell || id:ebi-a-GCST90001397	TRUE	7	21.2383
56790125	rs138380722	G	A	-1.906	0.4167	4.94197e-06	3657	Unswitched memory B cell %B cell || id:ebi-a-GCST90001397	TRUE	7	20.9218
32003463	rs146720368	C	T	0.852	0.1923	9.65895e-06	3657	Unswitched memory B cell %B cell || id:ebi-a-GCST90001397	TRUE	7	19.63
8009985	rs75766272	C	T	-0.3814	0.08558	8.57808e-06	3656	Unswitched memory B cell Absolute Count || id:ebi-a-GCST90001398	TRUE	8	19.8617
55923201	rs11737576	C	T	-0.2347	0.05231	7.42506e-06	3656	Unswitched memory B cell Absolute Count || id:ebi-a-GCST90001398	TRUE	8	20.1306
40981212	rs79831025	C	G	0.3026	0.06778	8.29392e-06	3656	Unswitched memory B cell Absolute Count || id:ebi-a-GCST90001398	TRUE	8	19.9313
167859623	rs4076316	T	A	-0.1331	0.02714	9.72904e-07	3656	Unswitched memory B cell Absolute Count || id:ebi-a-GCST90001398	TRUE	8	24.0512
7871676	rs144625305	C	T	0.5999	0.1347	8.69901e-06	3656	Unswitched memory B cell Absolute Count || id:ebi-a-GCST90001398	TRUE	8	19.8346
103767171	rs2436878	A	G	0.2056	0.04549	6.40693e-06	3656	Unswitched memory B cell Absolute Count || id:ebi-a-GCST90001398	TRUE	8	20.4275
89432719	rs118092259	T	G	-0.2912	0.06306	4.00101e-06	3656	Unswitched memory B cell Absolute Count || id:ebi-a-GCST90001398	TRUE	8	21.3243
808529	rs11794578	T	G	0.1114	0.02446	5.41701e-06	3656	Unswitched memory B cell Absolute Count || id:ebi-a-GCST90001398	TRUE	8	20.7423
119727983	rs112839090	G	A	-0.1468	0.03096	2.18902e-06	3656	Unswitched memory B cell Absolute Count || id:ebi-a-GCST90001398	TRUE	8	22.4828
108993494	rs12874404	A	G	0.1523	0.02639	8.62303e-09	3656	Unswitched memory B cell Absolute Count || id:ebi-a-GCST90001398	TRUE	8	33.3059
46224092	rs557577736	A	G	1.924	0.3849	6.08793e-07	3656	Unswitched memory B cell Absolute Count || id:ebi-a-GCST90001398	TRUE	8	24.987
70325772	rs145371905	G	T	0.4126	0.08871	3.42997e-06	3656	Unswitched memory B cell Absolute Count || id:ebi-a-GCST90001398	TRUE	8	21.6328
50212885	rs73192651	C	T	0.4968	0.08845	2.09402e-08	3656	Unswitched memory B cell Absolute Count || id:ebi-a-GCST90001398	TRUE	8	31.5477
96205838	rs77762131	G	C	0.3067	0.05723	8.86605e-08	3656	Unswitched memory B cell Absolute Count || id:ebi-a-GCST90001398	TRUE	8	28.7197
77579227	rs143666202	G	A	0.268	0.05703	2.711e-06	3656	Unswitched memory B cell Absolute Count || id:ebi-a-GCST90001398	TRUE	8	22.0832
94936964	rs8014978	T	C	-0.123	0.02471	6.71104e-07	3656	Unswitched memory B cell Absolute Count || id:ebi-a-GCST90001398	TRUE	8	24.7779
8963504	rs880311	C	T	-0.1813	0.04019	6.62995e-06	3656	Unswitched memory B cell Absolute Count || id:ebi-a-GCST90001398	TRUE	8	20.3498
2714118	rs11657118	T	C	-0.1112	0.02412	4.20998e-06	3656	Unswitched memory B cell Absolute Count || id:ebi-a-GCST90001398	TRUE	8	21.2547
14885525	rs12461001	G	A	0.1184	0.02528	2.94802e-06	3656	Unswitched memory B cell Absolute Count || id:ebi-a-GCST90001398	TRUE	8	21.9356
14993354	rs7254039	G	A	-0.2602	0.05799	7.42506e-06	3656	Unswitched memory B cell Absolute Count || id:ebi-a-GCST90001398	TRUE	8	20.133
44730245	rs6032660	G	A	-0.1345	0.02641	3.65797e-07	3656	Unswitched memory B cell Absolute Count || id:ebi-a-GCST90001398	TRUE	8	25.9363
22613458	rs55712190	C	T	0.214	0.04712	5.75798e-06	3656	Unswitched memory B cell Absolute Count || id:ebi-a-GCST90001398	TRUE	8	20.6261
233049739	rs76625665	G	T	-0.6497	0.144	6.61302e-06	3657	IgD- CD27- B cell %B cell || id:ebi-a-GCST90001399	TRUE	9	20.3564
147859010	rs116473015	C	T	0.3455	0.07401	3.14101e-06	3657	IgD- CD27- B cell %B cell || id:ebi-a-GCST90001399	TRUE	9	21.7929
125931267	rs9842571	G	A	-0.1134	0.02519	6.97108e-06	3657	IgD- CD27- B cell %B cell || id:ebi-a-GCST90001399	TRUE	9	20.2661
32533246	rs35574803	T	C	-0.3526	0.05371	5.92243e-11	3657	IgD- CD27- B cell %B cell || id:ebi-a-GCST90001399	TRUE	9	43.0977
25037515	rs79430021	G	A	0.7602	0.1642	3.80697e-06	3657	IgD- CD27- B cell %B cell || id:ebi-a-GCST90001399	TRUE	9	21.4343
44284783	rs35661323	C	T	0.1158	0.02527	4.73097e-06	3657	IgD- CD27- B cell %B cell || id:ebi-a-GCST90001399	TRUE	9	20.9994
6553016	rs2250246	A	G	0.1466	0.02442	2.12501e-09	3657	IgD- CD27- B cell %B cell || id:ebi-a-GCST90001399	TRUE	9	36.0393
38075426	rs7224129	G	A	-0.1297	0.02756	2.61e-06	3657	IgD- CD27- B cell %B cell || id:ebi-a-GCST90001399	TRUE	9	22.1473
80484139	rs11658240	A	G	-0.1678	0.03574	2.76599e-06	3657	IgD- CD27- B cell %B cell || id:ebi-a-GCST90001399	TRUE	9	22.0432
8030165	rs7209088	C	G	-0.12	0.02705	9.40503e-06	3657	IgD- CD27- B cell %B cell || id:ebi-a-GCST90001399	TRUE	9	19.6801
37553257	rs72897237	T	C	0.4671	0.09743	1.69699e-06	3657	IgD- CD27- B cell %B cell || id:ebi-a-GCST90001399	TRUE	9	22.9845
14389948	rs645554	G	A	-0.1226	0.02695	5.52205e-06	3657	IgD- CD27- B cell %B cell || id:ebi-a-GCST90001399	TRUE	9	20.6949
44747947	rs4810485	T	G	0.3898	0.02585	7.1978e-50	3657	IgD- CD27- B cell %B cell || id:ebi-a-GCST90001399	TRUE	9	227.385
42024537	rs6073079	G	A	0.1776	0.03746	2.21299e-06	3657	IgD- CD27- B cell %B cell || id:ebi-a-GCST90001399	TRUE	9	22.4776
44511627	rs11086984	C	T	-0.1811	0.03498	2.36799e-07	3657	IgD- CD27- B cell %B cell || id:ebi-a-GCST90001399	TRUE	9	26.8039
38699025	rs62223906	C	T	0.2217	0.0497	8.39093e-06	3657	IgD- CD27- B cell %B cell || id:ebi-a-GCST90001399	TRUE	9	19.8984
178658413	rs71615254	A	C	-0.3043	0.06135	7.40406e-07	3657	IgD+ B cell Absolute Count || id:ebi-a-GCST90001400	TRUE	10	24.6022
100821460	rs12197153	G	A	2.08	0.4491	3.74498e-06	3657	IgD+ B cell Absolute Count || id:ebi-a-GCST90001400	TRUE	10	21.4507
67039330	rs9354413	T	C	0.1254	0.02726	4.385e-06	3657	IgD+ B cell Absolute Count || id:ebi-a-GCST90001400	TRUE	10	21.1613
21321670	rs2390504	G	A	-0.2583	0.05708	6.222e-06	3657	IgD+ B cell Absolute Count || id:ebi-a-GCST90001400	TRUE	10	20.4777
106139682	rs146233710	C	G	-0.3853	0.08481	5.72704e-06	3657	IgD+ B cell Absolute Count || id:ebi-a-GCST90001400	TRUE	10	20.6397
2044843	rs150663332	C	T	-0.2314	0.04374	1.28399e-07	3657	IgD+ B cell Absolute Count || id:ebi-a-GCST90001400	TRUE	10	27.9878
102068804	rs3019260	C	A	0.1185	0.02595	5.12495e-06	3657	IgD+ B cell Absolute Count || id:ebi-a-GCST90001400	TRUE	10	20.8527
102955294	rs701839	A	G	0.1309	0.02785	2.713e-06	3657	IgD+ B cell Absolute Count || id:ebi-a-GCST90001400	TRUE	10	22.0917
125485345	rs189761842	C	T	0.8269	0.1697	1.15199e-06	3657	IgD+ B cell Absolute Count || id:ebi-a-GCST90001400	TRUE	10	23.7434
100023905	rs116906133	A	G	-0.9845	0.2207	8.4349e-06	3657	IgD+ B cell Absolute Count || id:ebi-a-GCST90001400	TRUE	10	19.8988
108960188	rs4145212	T	A	0.1284	0.02442	1.52901e-07	3657	IgD+ B cell Absolute Count || id:ebi-a-GCST90001400	TRUE	10	27.6464
22954777	rs3811215	G	T	-0.1332	0.02679	6.85993e-07	3657	IgD+ B cell Absolute Count || id:ebi-a-GCST90001400	TRUE	10	24.7208
25171150	rs11638959	G	A	0.1525	0.03281	3.46801e-06	3657	IgD+ B cell Absolute Count || id:ebi-a-GCST90001400	TRUE	10	21.6037
84305239	rs143176410	G	C	1.831	0.4032	5.75705e-06	3657	IgD+ B cell Absolute Count || id:ebi-a-GCST90001400	TRUE	10	20.6222
2716535	rs11653761	G	T	-0.1212	0.02449	7.76998e-07	3657	IgD+ B cell Absolute Count || id:ebi-a-GCST90001400	TRUE	10	24.4922
38038391	rs62067029	A	T	-0.1669	0.0285	5.11505e-09	3657	IgD+ B cell Absolute Count || id:ebi-a-GCST90001400	TRUE	10	34.2944
74280991	rs67017503	C	A	0.2021	0.04547	9.09704e-06	3657	IgD+ B cell Absolute Count || id:ebi-a-GCST90001400	TRUE	10	19.7553
14885525	rs12461001	G	A	0.1175	0.02527	3.43202e-06	3657	IgD+ B cell Absolute Count || id:ebi-a-GCST90001400	TRUE	10	21.6205
56359017	rs77110486	C	T	0.522	0.1168	8.14798e-06	3657	IgD+ B cell Absolute Count || id:ebi-a-GCST90001400	TRUE	10	19.9736
29035758	rs61786059	G	T	-0.1238	0.02692	4.44601e-06	3656	IgD- CD27- B cell Absolute Count || id:ebi-a-GCST90001401	TRUE	11	21.1491
217233446	rs7518494	G	A	0.2278	0.04884	3.211e-06	3656	IgD- CD27- B cell Absolute Count || id:ebi-a-GCST90001401	TRUE	11	21.7549
113524501	rs185621536	C	T	-0.3205	0.07004	4.89396e-06	3656	IgD- CD27- B cell Absolute Count || id:ebi-a-GCST90001401	TRUE	11	20.9394
10083709	rs12129123	C	T	-0.1387	0.0309	7.36207e-06	3656	IgD- CD27- B cell Absolute Count || id:ebi-a-GCST90001401	TRUE	11	20.1482
41379583	rs72953104	C	G	0.2313	0.05018	4.17503e-06	3656	IgD- CD27- B cell Absolute Count || id:ebi-a-GCST90001401	TRUE	11	21.2466
160254955	rs113442137	G	A	-0.2567	0.05748	8.20994e-06	3656	IgD- CD27- B cell Absolute Count || id:ebi-a-GCST90001401	TRUE	11	19.9443
64865804	rs11688492	T	C	-0.1216	0.02504	1.243e-06	3656	IgD- CD27- B cell Absolute Count || id:ebi-a-GCST90001401	TRUE	11	23.583
56616595	rs7606024	T	A	-0.1375	0.03037	6.15404e-06	3656	IgD- CD27- B cell Absolute Count || id:ebi-a-GCST90001401	TRUE	11	20.4982
66709035	rs114551034	G	A	-0.2787	0.05695	1.033e-06	3656	IgD- CD27- B cell Absolute Count || id:ebi-a-GCST90001401	TRUE	11	23.949
32533246	rs35574803	T	C	-0.2808	0.05393	2.01999e-07	3656	IgD- CD27- B cell Absolute Count || id:ebi-a-GCST90001401	TRUE	11	27.1102
60476875	rs13099360	A	G	-0.263	0.05944	9.95612e-06	3656	IgD- CD27- B cell Absolute Count || id:ebi-a-GCST90001401	TRUE	11	19.5773
38152090	rs59951351	A	T	0.173	0.03878	8.37298e-06	3656	IgD- CD27- B cell Absolute Count || id:ebi-a-GCST90001401	TRUE	11	19.9011
22936562	rs74356874	G	A	0.6631	0.1462	5.96499e-06	3656	IgD- CD27- B cell Absolute Count || id:ebi-a-GCST90001401	TRUE	11	20.5714
96356983	rs144306835	G	A	0.3826	0.07964	1.617e-06	3656	IgD- CD27- B cell Absolute Count || id:ebi-a-GCST90001401	TRUE	11	23.0796
4162626	rs112432445	G	A	0.2796	0.05583	5.767e-07	3656	IgD- CD27- B cell Absolute Count || id:ebi-a-GCST90001401	TRUE	11	25.0807
25294308	rs78763642	G	A	-0.3304	0.07442	9.2841e-06	3656	IgD- CD27- B cell Absolute Count || id:ebi-a-GCST90001401	TRUE	11	19.7106
28340929	rs117493606	T	G	0.6463	0.1428	6.19099e-06	3656	IgD- CD27- B cell Absolute Count || id:ebi-a-GCST90001401	TRUE	11	20.4839
77551907	rs117833074	T	C	-0.1795	0.0403	8.64908e-06	3656	IgD- CD27- B cell Absolute Count || id:ebi-a-GCST90001401	TRUE	11	19.839
6649099	rs1047792	G	T	-0.1467	0.03249	6.49995e-06	3656	IgD- CD27- B cell Absolute Count || id:ebi-a-GCST90001401	TRUE	11	20.3874
6553016	rs2250246	A	G	0.1359	0.02451	3.12903e-08	3656	IgD- CD27- B cell Absolute Count || id:ebi-a-GCST90001401	TRUE	11	30.7434
47527957	rs11843493	A	C	-0.1109	0.02482	8.19691e-06	3656	IgD- CD27- B cell Absolute Count || id:ebi-a-GCST90001401	TRUE	11	19.9646
63135589	rs421516	C	A	-0.2897	0.0627	3.96798e-06	3656	IgD- CD27- B cell Absolute Count || id:ebi-a-GCST90001401	TRUE	11	21.3482
60852258	rs11661511	T	C	-0.1204	0.02636	5.03999e-06	3656	IgD- CD27- B cell Absolute Count || id:ebi-a-GCST90001401	TRUE	11	20.8623
1930174	rs72977632	T	A	-0.2296	0.05036	5.325e-06	3656	IgD- CD27- B cell Absolute Count || id:ebi-a-GCST90001401	TRUE	11	20.7861
16409903	rs406298	C	G	0.1135	0.0244	3.38602e-06	3656	IgD- CD27- B cell Absolute Count || id:ebi-a-GCST90001401	TRUE	11	21.6377
47313887	rs77126700	T	C	0.3825	0.08026	1.95101e-06	3656	IgD- CD27- B cell Absolute Count || id:ebi-a-GCST90001401	TRUE	11	22.7125
44749251	rs4239702	T	C	0.2841	0.02593	1.6421e-27	3656	IgD- CD27- B cell Absolute Count || id:ebi-a-GCST90001401	TRUE	11	120.043
50710633	rs909692	C	G	-0.1107	0.02495	9.356e-06	3656	IgD- CD27- B cell Absolute Count || id:ebi-a-GCST90001401	TRUE	11	19.6858
48376963	rs9615714	A	G	-0.1733	0.03486	6.94592e-07	3656	IgD- CD27- B cell Absolute Count || id:ebi-a-GCST90001401	TRUE	11	24.714
233045963	rs72757888	C	T	-0.5733	0.1213	2.36701e-06	3657	Switched memory B cell %B cell || id:ebi-a-GCST90001402	TRUE	12	22.3379
150958133	rs11204752	T	C	0.1189	0.02561	3.58501e-06	3657	Switched memory B cell %B cell || id:ebi-a-GCST90001402	TRUE	12	21.5548
136974257	rs1519529	C	G	0.1327	0.02951	7.13806e-06	3657	Switched memory B cell %B cell || id:ebi-a-GCST90001402	TRUE	12	20.221
106834795	rs138919897	A	G	-1.348	0.3023	8.49298e-06	3657	Switched memory B cell %B cell || id:ebi-a-GCST90001402	TRUE	12	19.884
164291862	rs55658041	G	T	1.008	0.2105	1.75102e-06	3657	Switched memory B cell %B cell || id:ebi-a-GCST90001402	TRUE	12	22.9307
144608340	rs17405603	A	T	-0.1414	0.02795	4.40301e-07	3657	Switched memory B cell %B cell || id:ebi-a-GCST90001402	TRUE	12	25.5938
165597506	rs830682	T	C	-0.1286	0.02855	6.85394e-06	3657	Switched memory B cell %B cell || id:ebi-a-GCST90001402	TRUE	12	20.2894
31313054	rs9265880	T	C	-0.1543	0.0316	1.096e-06	3657	Switched memory B cell %B cell || id:ebi-a-GCST90001402	TRUE	12	23.8428
119323401	rs2450220	C	T	0.1522	0.03212	2.24698e-06	3657	Switched memory B cell %B cell || id:ebi-a-GCST90001402	TRUE	12	22.4532
2570753	rs140191306	C	T	-0.4624	0.09477	1.11199e-06	3657	Switched memory B cell %B cell || id:ebi-a-GCST90001402	TRUE	12	23.8064
90592716	rs2105800	G	A	-0.1181	0.02607	6.11406e-06	3657	Switched memory B cell %B cell || id:ebi-a-GCST90001402	TRUE	12	20.5219
110228055	rs11068290	C	T	-0.407	0.08203	7.305e-07	3657	Switched memory B cell %B cell || id:ebi-a-GCST90001402	TRUE	12	24.6175
51764168	rs114917376	A	G	0.1985	0.04285	3.74197e-06	3657	Switched memory B cell %B cell || id:ebi-a-GCST90001402	TRUE	12	21.4595
77637123	rs73426855	T	C	0.1769	0.03524	5.427e-07	3657	Switched memory B cell %B cell || id:ebi-a-GCST90001402	TRUE	12	25.199
165680636	rs142587763	C	T	-0.2707	0.05949	5.51099e-06	3656	Switched memory B cell Absolute Count || id:ebi-a-GCST90001403	TRUE	13	20.7056
36720835	rs115414430	C	G	0.3537	0.07458	2.19599e-06	3656	Switched memory B cell Absolute Count || id:ebi-a-GCST90001403	TRUE	13	22.4919
136967396	rs1519526	T	C	0.1511	0.03122	1.34999e-06	3656	Switched memory B cell Absolute Count || id:ebi-a-GCST90001403	TRUE	13	23.4241
238554657	rs7595246	T	C	0.1458	0.03118	3.01502e-06	3656	Switched memory B cell Absolute Count || id:ebi-a-GCST90001403	TRUE	13	21.8657
186485863	rs73185679	T	C	0.1794	0.03978	6.65794e-06	3656	Switched memory B cell Absolute Count || id:ebi-a-GCST90001403	TRUE	13	20.3383
8492010	rs141352577	C	T	0.3583	0.07898	5.91099e-06	3656	Switched memory B cell Absolute Count || id:ebi-a-GCST90001403	TRUE	13	20.5807
104146883	rs115218350	T	A	-1.838	0.4006	4.61403e-06	3656	Switched memory B cell Absolute Count || id:ebi-a-GCST90001403	TRUE	13	21.0508
94935625	rs80076964	G	C	0.481	0.1008	1.88499e-06	3656	Switched memory B cell Absolute Count || id:ebi-a-GCST90001403	TRUE	13	22.7703
25771115	rs4697617	G	A	0.1212	0.02695	7.07001e-06	3656	Switched memory B cell Absolute Count || id:ebi-a-GCST90001403	TRUE	13	20.225
11308990	rs452973	G	T	0.1223	0.02758	9.50101e-06	3656	Switched memory B cell Absolute Count || id:ebi-a-GCST90001403	TRUE	13	19.6637
167859623	rs4076316	T	A	-0.1251	0.02725	4.53503e-06	3656	Switched memory B cell Absolute Count || id:ebi-a-GCST90001403	TRUE	13	21.0757
50598963	rs1161387	C	G	0.1297	0.02914	8.86605e-06	3656	Switched memory B cell Absolute Count || id:ebi-a-GCST90001403	TRUE	13	19.8107
40554169	rs60508745	T	C	-0.1161	0.02496	3.37202e-06	3656	Switched memory B cell Absolute Count || id:ebi-a-GCST90001403	TRUE	13	21.6359
144986103	rs11777835	T	C	-0.1238	0.02489	6.82606e-07	3656	Switched memory B cell Absolute Count || id:ebi-a-GCST90001403	TRUE	13	24.7395
118851954	rs62521107	C	T	-0.2543	0.05357	2.146e-06	3656	Switched memory B cell Absolute Count || id:ebi-a-GCST90001403	TRUE	13	22.5346
53764740	rs2454536	T	C	-0.1356	0.02771	1.02301e-06	3656	Switched memory B cell Absolute Count || id:ebi-a-GCST90001403	TRUE	13	23.9467
42337460	rs192544457	G	A	0.7964	0.161	7.87209e-07	3656	Switched memory B cell Absolute Count || id:ebi-a-GCST90001403	TRUE	13	24.4687
47809629	rs73178168	C	T	0.16	0.03344	1.77599e-06	3656	Switched memory B cell Absolute Count || id:ebi-a-GCST90001403	TRUE	13	22.8932
108957063	rs9520836	A	G	0.1323	0.02454	7.42694e-08	3656	Switched memory B cell Absolute Count || id:ebi-a-GCST90001403	TRUE	13	29.065
2716535	rs11653761	G	T	-0.1273	0.02469	2.65497e-07	3656	Switched memory B cell Absolute Count || id:ebi-a-GCST90001403	TRUE	13	26.5837
63135589	rs421516	C	A	-0.2923	0.06252	3.03103e-06	3656	Switched memory B cell Absolute Count || id:ebi-a-GCST90001403	TRUE	13	21.8585
46442174	rs117605782	G	A	0.9179	0.2043	7.27998e-06	3656	Switched memory B cell Absolute Count || id:ebi-a-GCST90001403	TRUE	13	20.1862
14412199	rs149462070	A	C	-0.7487	0.1638	5.05406e-06	3656	Switched memory B cell Absolute Count || id:ebi-a-GCST90001403	TRUE	13	20.8924
42362418	rs77741094	C	G	-0.5466	0.1111	9.03192e-07	3656	Switched memory B cell Absolute Count || id:ebi-a-GCST90001403	TRUE	13	24.2053
32570873	rs5994482	C	G	-0.1828	0.04049	6.51703e-06	3656	Switched memory B cell Absolute Count || id:ebi-a-GCST90001403	TRUE	13	20.3825
242186219	rs187723151	G	A	-0.9069	0.1924	2.52e-06	3658	Plasma Blast-Plasma Cell %B cell || id:ebi-a-GCST90001404	TRUE	14	22.2182
213100225	rs2792563	G	A	-0.1287	0.02511	3.14702e-07	3658	Plasma Blast-Plasma Cell %B cell || id:ebi-a-GCST90001404	TRUE	14	26.2702
235278654	rs150152228	A	G	-1.507	0.3325	6.01395e-06	3658	Plasma Blast-Plasma Cell %B cell || id:ebi-a-GCST90001404	TRUE	14	20.542
143873369	rs79423067	A	T	0.4869	0.1059	4.44795e-06	3658	Plasma Blast-Plasma Cell %B cell || id:ebi-a-GCST90001404	TRUE	14	21.1392
144419847	rs78804535	C	T	0.3286	0.07069	3.46897e-06	3658	Plasma Blast-Plasma Cell %B cell || id:ebi-a-GCST90001404	TRUE	14	21.6082
148927495	rs140642786	G	A	0.1711	0.03733	4.75499e-06	3658	Plasma Blast-Plasma Cell %B cell || id:ebi-a-GCST90001404	TRUE	14	21.008
163177849	rs2019885	T	C	-0.1749	0.03747	3.15798e-06	3658	Plasma Blast-Plasma Cell %B cell || id:ebi-a-GCST90001404	TRUE	14	21.7877
148172599	rs193552	A	T	0.1159	0.02556	5.951e-06	3658	Plasma Blast-Plasma Cell %B cell || id:ebi-a-GCST90001404	TRUE	14	20.561
60527506	rs34629	G	A	-0.2427	0.05008	1.31299e-06	3658	Plasma Blast-Plasma Cell %B cell || id:ebi-a-GCST90001404	TRUE	14	23.4861
5266557	rs61294310	A	G	0.5	0.1092	4.853e-06	3658	Plasma Blast-Plasma Cell %B cell || id:ebi-a-GCST90001404	TRUE	14	20.965
145631063	rs11754551	T	C	0.2127	0.04774	8.67301e-06	3658	Plasma Blast-Plasma Cell %B cell || id:ebi-a-GCST90001404	TRUE	14	19.8504
71338898	rs78370279	A	G	0.5592	0.1204	3.54103e-06	3658	Plasma Blast-Plasma Cell %B cell || id:ebi-a-GCST90001404	TRUE	14	21.5715
24549984	rs74326785	T	C	0.3429	0.07479	4.69397e-06	3658	Plasma Blast-Plasma Cell %B cell || id:ebi-a-GCST90001404	TRUE	14	21.0207
16074805	rs138542577	G	C	0.3534	0.06406	3.708e-08	3658	Plasma Blast-Plasma Cell %B cell || id:ebi-a-GCST90001404	TRUE	14	30.434
118447297	rs4458909	G	A	-0.1199	0.02567	3.09599e-06	3658	Plasma Blast-Plasma Cell %B cell || id:ebi-a-GCST90001404	TRUE	14	21.8166
92219945	rs3138500	C	T	-0.2223	0.04922	6.48993e-06	3658	Plasma Blast-Plasma Cell %B cell || id:ebi-a-GCST90001404	TRUE	14	20.3984
130483163	rs12412378	C	A	-0.1669	0.0328	3.77798e-07	3658	Plasma Blast-Plasma Cell %B cell || id:ebi-a-GCST90001404	TRUE	14	25.892
73504848	rs185836310	T	C	-0.257	0.05578	4.23e-06	3658	Plasma Blast-Plasma Cell %B cell || id:ebi-a-GCST90001404	TRUE	14	21.228
129797755	rs76195952	C	T	-0.4648	0.1027	6.24698e-06	3658	Plasma Blast-Plasma Cell %B cell || id:ebi-a-GCST90001404	TRUE	14	20.4829
117526440	rs55728331	G	A	1.708	0.3449	7.60694e-07	3658	Plasma Blast-Plasma Cell %B cell || id:ebi-a-GCST90001404	TRUE	14	24.5239
6409619	rs10849436	G	A	0.1576	0.0337	3.01599e-06	3658	Plasma Blast-Plasma Cell %B cell || id:ebi-a-GCST90001404	TRUE	14	21.8702
34006114	rs62012610	G	C	0.2879	0.06268	4.51898e-06	3658	Plasma Blast-Plasma Cell %B cell || id:ebi-a-GCST90001404	TRUE	14	21.0972
82103595	rs8191161	G	C	-0.2036	0.0447	5.427e-06	3658	Plasma Blast-Plasma Cell %B cell || id:ebi-a-GCST90001404	TRUE	14	20.7463
59861376	rs12709039	C	A	-0.1407	0.02784	4.57499e-07	3658	Plasma Blast-Plasma Cell %B cell || id:ebi-a-GCST90001404	TRUE	14	25.5417
52836239	rs80148662	G	A	0.4702	0.1048	7.45504e-06	3658	Plasma Blast-Plasma Cell %B cell || id:ebi-a-GCST90001404	TRUE	14	20.1299
56065534	rs186329	T	C	0.154	0.03221	1.79999e-06	3658	Plasma Blast-Plasma Cell %B cell || id:ebi-a-GCST90001404	TRUE	14	22.8591
16916284	rs8132059	C	T	-0.1288	0.02877	7.73891e-06	3658	Plasma Blast-Plasma Cell %B cell || id:ebi-a-GCST90001404	TRUE	14	20.0425
19729361	rs11089305	A	G	0.1338	0.02685	6.51793e-07	3658	Plasma Blast-Plasma Cell %B cell || id:ebi-a-GCST90001404	TRUE	14	24.8327
102294391	rs80297308	C	T	1.467	0.3075	1.911e-06	3657	Plasma Blast-Plasma Cell Absolute Count || id:ebi-a-GCST90001405	TRUE	15	22.7599
199586940	rs10800645	G	A	0.1124	0.02479	5.95498e-06	3657	Plasma Blast-Plasma Cell Absolute Count || id:ebi-a-GCST90001405	TRUE	15	20.5579
121699864	rs74458303	G	A	2.692	0.5745	2.89701e-06	3657	Plasma Blast-Plasma Cell Absolute Count || id:ebi-a-GCST90001405	TRUE	15	21.9569
187165335	rs148362575	A	T	2.566	0.5486	3.02998e-06	3657	Plasma Blast-Plasma Cell Absolute Count || id:ebi-a-GCST90001405	TRUE	15	21.8777
188082431	rs148389014	C	T	0.7633	0.1696	7.01601e-06	3657	Plasma Blast-Plasma Cell Absolute Count || id:ebi-a-GCST90001405	TRUE	15	20.2553
117331256	rs116540222	C	T	1.671	0.3677	5.67806e-06	3657	Plasma Blast-Plasma Cell Absolute Count || id:ebi-a-GCST90001405	TRUE	15	20.6522
957228	rs149048155	A	C	-0.2902	0.06467	7.45401e-06	3657	Plasma Blast-Plasma Cell Absolute Count || id:ebi-a-GCST90001405	TRUE	15	20.1367
168102710	rs62353585	T	C	0.3653	0.07865	3.53403e-06	3657	Plasma Blast-Plasma Cell Absolute Count || id:ebi-a-GCST90001405	TRUE	15	21.5726
179574693	rs76709581	T	C	-0.1773	0.03843	4.06097e-06	3657	Plasma Blast-Plasma Cell Absolute Count || id:ebi-a-GCST90001405	TRUE	15	21.2851
1297918	rs7449190	T	C	0.1236	0.02749	7.09807e-06	3657	Plasma Blast-Plasma Cell Absolute Count || id:ebi-a-GCST90001405	TRUE	15	20.2156
5266557	rs61294310	A	G	0.5137	0.1072	1.736e-06	3657	Plasma Blast-Plasma Cell Absolute Count || id:ebi-a-GCST90001405	TRUE	15	22.963
8860293	rs4506076	A	C	-0.1344	0.03016	8.53591e-06	3657	Plasma Blast-Plasma Cell Absolute Count || id:ebi-a-GCST90001405	TRUE	15	19.858
39638049	rs149559870	C	T	0.4466	0.09807	5.432e-06	3657	Plasma Blast-Plasma Cell Absolute Count || id:ebi-a-GCST90001405	TRUE	15	20.7379
24520468	rs74565954	C	T	0.4919	0.1035	2.10199e-06	3657	Plasma Blast-Plasma Cell Absolute Count || id:ebi-a-GCST90001405	TRUE	15	22.5877
118376967	rs62519719	G	A	-0.1239	0.02639	2.791e-06	3657	Plasma Blast-Plasma Cell Absolute Count || id:ebi-a-GCST90001405	TRUE	15	22.0427
130483163	rs12412378	C	A	-0.16	0.03222	7.18704e-07	3657	Plasma Blast-Plasma Cell Absolute Count || id:ebi-a-GCST90001405	TRUE	15	24.6598
23098304	rs1681588	T	C	0.1086	0.02407	6.61698e-06	3657	Plasma Blast-Plasma Cell Absolute Count || id:ebi-a-GCST90001405	TRUE	15	20.3567
65999760	rs17765677	T	C	-0.3422	0.07069	1.34499e-06	3657	Plasma Blast-Plasma Cell Absolute Count || id:ebi-a-GCST90001405	TRUE	15	23.4339
59859266	rs7185719	C	G	-0.1228	0.02721	6.561e-06	3657	Plasma Blast-Plasma Cell Absolute Count || id:ebi-a-GCST90001405	TRUE	15	20.3676
52797903	rs112471525	A	G	0.3865	0.0862	7.58298e-06	3657	Plasma Blast-Plasma Cell Absolute Count || id:ebi-a-GCST90001405	TRUE	15	20.1041
24475181	rs72883992	G	C	0.1932	0.04342	8.82104e-06	3657	Plasma Blast-Plasma Cell Absolute Count || id:ebi-a-GCST90001405	TRUE	15	19.7986
3443405	rs4806937	C	A	-0.1145	0.02557	7.79292e-06	3657	Plasma Blast-Plasma Cell Absolute Count || id:ebi-a-GCST90001405	TRUE	15	20.0516
53613034	rs6014246	G	A	-0.1186	0.02577	4.30299e-06	3657	Plasma Blast-Plasma Cell Absolute Count || id:ebi-a-GCST90001405	TRUE	15	21.1807
21022887	rs4820558	C	G	0.1172	0.02408	1.19399e-06	3657	Plasma Blast-Plasma Cell Absolute Count || id:ebi-a-GCST90001405	TRUE	15	23.6888
35861208	rs28652751	T	A	-0.1141	0.02564	8.85707e-06	3657	Plasma Blast-Plasma Cell Absolute Count || id:ebi-a-GCST90001405	TRUE	15	19.8032
8009985	rs75766272	C	T	-0.468	0.08646	6.601e-08	3657	Memory B cell %B cell || id:ebi-a-GCST90001406	TRUE	16	29.2996
89814066	rs4658141	T	C	-0.1354	0.02587	1.73201e-07	3657	Memory B cell %B cell || id:ebi-a-GCST90001406	TRUE	16	27.3933
16668240	rs149876490	C	T	-1.002	0.224	7.993e-06	3657	Memory B cell %B cell || id:ebi-a-GCST90001406	TRUE	16	20.0096
150860471	rs7412746	C	T	-0.138	0.02542	6.03295e-08	3657	Memory B cell %B cell || id:ebi-a-GCST90001406	TRUE	16	29.4718
73868977	rs72635970	T	G	0.3572	0.06109	5.44703e-09	3657	Memory B cell %B cell || id:ebi-a-GCST90001406	TRUE	16	34.1887
183843344	rs116391651	G	A	0.426	0.09616	9.69393e-06	3657	Memory B cell %B cell || id:ebi-a-GCST90001406	TRUE	16	19.6259
138420154	rs72844588	G	A	0.2178	0.04314	4.671e-07	3657	Memory B cell %B cell || id:ebi-a-GCST90001406	TRUE	16	25.4892
16416145	rs55710170	G	A	-0.1745	0.03783	4.11604e-06	3657	Memory B cell %B cell || id:ebi-a-GCST90001406	TRUE	16	21.2774
47914545	rs60515154	C	T	0.1306	0.02887	6.30304e-06	3657	Memory B cell %B cell || id:ebi-a-GCST90001406	TRUE	16	20.4641
11590243	rs35698683	A	G	-0.2768	0.05925	3.09899e-06	3657	Memory B cell %B cell || id:ebi-a-GCST90001406	TRUE	16	21.8251
36385921	rs77312528	T	G	-0.6233	0.1256	7.26993e-07	3657	Memory B cell %B cell || id:ebi-a-GCST90001406	TRUE	16	24.6272
58050530	rs895377	G	A	-0.1351	0.02599	2.13e-07	3657	Memory B cell %B cell || id:ebi-a-GCST90001406	TRUE	16	27.0208
40183220	rs690488	C	A	0.1701	0.03602	2.43703e-06	3657	Memory B cell %B cell || id:ebi-a-GCST90001406	TRUE	16	22.3008
119742816	rs115405874	A	G	0.9926	0.2014	8.60994e-07	3657	Memory B cell %B cell || id:ebi-a-GCST90001406	TRUE	16	24.2901
37585447	rs62398379	T	C	0.1256	0.0259	1.28301e-06	3657	Memory B cell %B cell || id:ebi-a-GCST90001406	TRUE	16	23.5169
32560667	rs9270558	G	A	-0.1488	0.03249	4.79899e-06	3657	Memory B cell %B cell || id:ebi-a-GCST90001406	TRUE	16	20.9752
129409652	rs9492229	T	C	0.3141	0.06101	2.74998e-07	3657	Memory B cell %B cell || id:ebi-a-GCST90001406	TRUE	16	26.5054
12933368	rs633090	A	T	0.115	0.02571	7.96196e-06	3657	Memory B cell %B cell || id:ebi-a-GCST90001406	TRUE	16	20.0074
2570753	rs140191306	C	T	-0.4176	0.09392	8.96396e-06	3657	Memory B cell %B cell || id:ebi-a-GCST90001406	TRUE	16	19.7699
26959594	rs145123647	C	T	-1.082	0.2244	1.48898e-06	3657	Memory B cell %B cell || id:ebi-a-GCST90001406	TRUE	16	23.2492
132156175	rs10750504	C	A	-0.1775	0.03942	6.93202e-06	3657	Memory B cell %B cell || id:ebi-a-GCST90001406	TRUE	16	20.2751
111318165	rs61896866	G	A	0.1294	0.0287	6.71506e-06	3657	Memory B cell %B cell || id:ebi-a-GCST90001406	TRUE	16	20.3285
2866164	rs112570989	C	T	-0.4739	0.1022	3.63203e-06	3657	Memory B cell %B cell || id:ebi-a-GCST90001406	TRUE	16	21.5016
98901269	rs9584780	T	C	0.3691	0.07708	1.754e-06	3657	Memory B cell %B cell || id:ebi-a-GCST90001406	TRUE	16	22.93
50147180	rs76477280	A	G	0.4292	0.08807	1.14301e-06	3657	Memory B cell %B cell || id:ebi-a-GCST90001406	TRUE	16	23.75
65713895	rs116844769	G	A	0.2839	0.05066	2.26199e-08	3657	Memory B cell %B cell || id:ebi-a-GCST90001406	TRUE	16	31.4051
96205838	rs77762131	G	C	0.2733	0.05819	2.73401e-06	3657	Memory B cell %B cell || id:ebi-a-GCST90001406	TRUE	16	22.0588
54422995	rs72914692	G	A	0.4209	0.09317	6.44896e-06	3657	Memory B cell %B cell || id:ebi-a-GCST90001406	TRUE	16	20.4082
53070617	rs329966	A	G	0.1104	0.02479	8.72509e-06	3657	Memory B cell %B cell || id:ebi-a-GCST90001406	TRUE	16	19.8328
181050023	rs16867231	G	A	0.538	0.1157	3.44897e-06	3656	Memory B cell Absolute Count || id:ebi-a-GCST90001407	TRUE	17	21.6221
120657899	rs10018308	A	G	0.1198	0.0268	8.09003e-06	3656	Memory B cell Absolute Count || id:ebi-a-GCST90001407	TRUE	17	19.9822
148410250	rs17708396	C	A	2.504	0.522	1.67699e-06	3656	Memory B cell Absolute Count || id:ebi-a-GCST90001407	TRUE	17	23.0106
130514590	rs12216018	C	T	-0.1641	0.03601	5.39399e-06	3656	Memory B cell Absolute Count || id:ebi-a-GCST90001407	TRUE	17	20.7669
81370578	rs74565175	G	A	0.1371	0.03052	7.27394e-06	3656	Memory B cell Absolute Count || id:ebi-a-GCST90001407	TRUE	17	20.1793
129171041	rs77643931	T	G	0.1235	0.02777	8.97408e-06	3656	Memory B cell Absolute Count || id:ebi-a-GCST90001407	TRUE	17	19.778
85447519	rs12763172	T	C	0.1259	0.02783	6.26801e-06	3656	Memory B cell Absolute Count || id:ebi-a-GCST90001407	TRUE	17	20.4656
53757050	rs2879633	G	A	-0.1301	0.02775	2.84302e-06	3656	Memory B cell Absolute Count || id:ebi-a-GCST90001407	TRUE	17	21.98
29448646	rs36072728	C	T	0.305	0.06718	5.80805e-06	3656	Memory B cell Absolute Count || id:ebi-a-GCST90001407	TRUE	17	20.612
46224092	rs557577736	A	G	1.829	0.3891	2.68701e-06	3656	Memory B cell Absolute Count || id:ebi-a-GCST90001407	TRUE	17	22.0956
108993494	rs12874404	A	G	0.173	0.02661	9.13903e-11	3656	Memory B cell Absolute Count || id:ebi-a-GCST90001407	TRUE	17	42.2671
104600920	rs61997631	C	G	-0.2972	0.06141	1.357e-06	3656	Memory B cell Absolute Count || id:ebi-a-GCST90001407	TRUE	17	23.4218
96205838	rs77762131	G	C	0.2713	0.05795	2.94503e-06	3656	Memory B cell Absolute Count || id:ebi-a-GCST90001407	TRUE	17	21.9176
24733764	rs139196765	A	G	1.204	0.2523	1.89802e-06	3656	Memory B cell Absolute Count || id:ebi-a-GCST90001407	TRUE	17	22.7729
2716535	rs11653761	G	T	-0.1161	0.02478	2.93799e-06	3656	Memory B cell Absolute Count || id:ebi-a-GCST90001407	TRUE	17	21.9514
45164171	rs144295598	G	A	0.6102	0.1207	4.46303e-07	3656	Memory B cell Absolute Count || id:ebi-a-GCST90001407	TRUE	17	25.5582
44688150	rs9614226	T	G	-0.4235	0.08713	1.22101e-06	3656	Memory B cell Absolute Count || id:ebi-a-GCST90001407	TRUE	17	23.625
89814066	rs4658141	T	C	0.1371	0.0259	1.28499e-07	3657	Naive-mature B cell %B cell || id:ebi-a-GCST90001408	TRUE	18	28.0205
150860471	rs7412746	C	T	0.1312	0.02547	2.74802e-07	3657	Naive-mature B cell %B cell || id:ebi-a-GCST90001408	TRUE	18	26.5344
8009985	rs75766272	C	T	0.463	0.0866	9.55103e-08	3657	Naive-mature B cell %B cell || id:ebi-a-GCST90001408	TRUE	18	28.5842
16668240	rs149876490	C	T	1.014	0.2243	6.30798e-06	3657	Naive-mature B cell %B cell || id:ebi-a-GCST90001408	TRUE	18	20.437
138420154	rs72844588	G	A	-0.2131	0.04321	8.50492e-07	3657	Naive-mature B cell %B cell || id:ebi-a-GCST90001408	TRUE	18	24.3219
169182294	rs13421263	C	T	0.2616	0.05638	3.61801e-06	3657	Naive-mature B cell %B cell || id:ebi-a-GCST90001408	TRUE	18	21.5291
73868977	rs72635970	T	G	-0.3399	0.06121	3.01301e-08	3657	Naive-mature B cell %B cell || id:ebi-a-GCST90001408	TRUE	18	30.836
16416145	rs55710170	G	A	0.1678	0.03789	9.81002e-06	3657	Naive-mature B cell %B cell || id:ebi-a-GCST90001408	TRUE	18	19.6126
11590243	rs35698683	A	G	0.2687	0.05935	6.16595e-06	3657	Naive-mature B cell %B cell || id:ebi-a-GCST90001408	TRUE	18	20.4972
36385921	rs77312528	T	G	0.6035	0.1258	1.68101e-06	3657	Naive-mature B cell %B cell || id:ebi-a-GCST90001408	TRUE	18	23.0141
119742816	rs115405874	A	G	-1.013	0.2016	5.36896e-07	3657	Naive-mature B cell %B cell || id:ebi-a-GCST90001408	TRUE	18	25.2486
40183220	rs690488	C	A	-0.1667	0.03608	3.98502e-06	3657	Naive-mature B cell %B cell || id:ebi-a-GCST90001408	TRUE	18	21.3471
58050530	rs895377	G	A	0.1314	0.02603	4.65297e-07	3657	Naive-mature B cell %B cell || id:ebi-a-GCST90001408	TRUE	18	25.4825
37585447	rs62398379	T	C	-0.1251	0.02593	1.46201e-06	3657	Naive-mature B cell %B cell || id:ebi-a-GCST90001408	TRUE	18	23.2761
129409652	rs9492229	T	C	-0.3012	0.06111	8.684e-07	3657	Naive-mature B cell %B cell || id:ebi-a-GCST90001408	TRUE	18	24.2932
32561093	rs9270578	G	A	0.1477	0.03279	6.89001e-06	3657	Naive-mature B cell %B cell || id:ebi-a-GCST90001408	TRUE	18	20.2898
12933368	rs633090	A	T	-0.1163	0.02575	6.45996e-06	3657	Naive-mature B cell %B cell || id:ebi-a-GCST90001408	TRUE	18	20.3988
26959594	rs145123647	C	T	1.077	0.2247	1.71902e-06	3657	Naive-mature B cell %B cell || id:ebi-a-GCST90001408	TRUE	18	22.9734
111318165	rs61896866	G	A	-0.1306	0.02874	5.65601e-06	3657	Naive-mature B cell %B cell || id:ebi-a-GCST90001408	TRUE	18	20.6497
132133144	rs2334904	G	A	0.1801	0.03937	4.91405e-06	3657	Naive-mature B cell %B cell || id:ebi-a-GCST90001408	TRUE	18	20.9265
2866164	rs112570989	C	T	0.4852	0.1023	2.19099e-06	3657	Naive-mature B cell %B cell || id:ebi-a-GCST90001408	TRUE	18	22.4952
50147180	rs76477280	A	G	-0.4222	0.08821	1.76498e-06	3657	Naive-mature B cell %B cell || id:ebi-a-GCST90001408	TRUE	18	22.9087
98901269	rs9584780	T	C	-0.388	0.07717	5.199e-07	3657	Naive-mature B cell %B cell || id:ebi-a-GCST90001408	TRUE	18	25.2794
102612226	rs2476213	C	T	0.1119	0.02521	9.30294e-06	3657	Naive-mature B cell %B cell || id:ebi-a-GCST90001408	TRUE	18	19.7022
96205838	rs77762131	G	C	-0.2722	0.05828	3.10099e-06	3657	Naive-mature B cell %B cell || id:ebi-a-GCST90001408	TRUE	18	21.8141
63009549	rs974368	G	A	-0.1154	0.025	4.08e-06	3657	Naive-mature B cell %B cell || id:ebi-a-GCST90001408	TRUE	18	21.3075
65713895	rs116844769	G	A	-0.2677	0.05076	1.41599e-07	3657	Naive-mature B cell %B cell || id:ebi-a-GCST90001408	TRUE	18	27.8134
54422995	rs72914692	G	A	-0.4239	0.0933	5.72203e-06	3657	Naive-mature B cell %B cell || id:ebi-a-GCST90001408	TRUE	18	20.6426
44674143	rs9614418	C	G	-2.179	0.4823	6.418e-06	3657	Naive-mature B cell %B cell || id:ebi-a-GCST90001408	TRUE	18	20.4117
132741527	rs139077655	C	T	-0.1159	0.02519	4.36697e-06	3656	Naive-mature B cell Absolute Count || id:ebi-a-GCST90001409	TRUE	19	21.1695
152777207	rs76981518	C	T	-0.2134	0.04708	6.00897e-06	3656	Naive-mature B cell Absolute Count || id:ebi-a-GCST90001409	TRUE	19	20.5455
146138788	rs115150472	C	T	2.627	0.579	5.91398e-06	3656	Naive-mature B cell Absolute Count || id:ebi-a-GCST90001409	TRUE	19	20.5856
58278611	rs10042327	G	A	0.233	0.05192	7.40491e-06	3656	Naive-mature B cell Absolute Count || id:ebi-a-GCST90001409	TRUE	19	20.1392
158285953	rs17056318	T	C	-0.2366	0.0457	2.36499e-07	3656	Naive-mature B cell Absolute Count || id:ebi-a-GCST90001409	TRUE	19	26.8038
67039330	rs9354413	T	C	0.1232	0.02743	7.29794e-06	3656	Naive-mature B cell Absolute Count || id:ebi-a-GCST90001409	TRUE	19	20.173
67653879	rs35607968	C	T	0.1584	0.03419	3.71304e-06	3656	Naive-mature B cell Absolute Count || id:ebi-a-GCST90001409	TRUE	19	21.4641
21321670	rs2390504	G	A	-0.2668	0.05743	3.51002e-06	3656	Naive-mature B cell Absolute Count || id:ebi-a-GCST90001409	TRUE	19	21.5821
12847391	rs143397127	T	C	-0.4624	0.09926	3.298e-06	3656	Naive-mature B cell Absolute Count || id:ebi-a-GCST90001409	TRUE	19	21.7014
130617819	rs2395904	T	G	-0.1445	0.02761	1.74e-07	3656	Naive-mature B cell Absolute Count || id:ebi-a-GCST90001409	TRUE	19	27.3907
70193536	rs283340	T	C	0.1251	0.02477	4.59505e-07	3656	Naive-mature B cell Absolute Count || id:ebi-a-GCST90001409	TRUE	19	25.5072
125485345	rs189761842	C	T	0.7902	0.1709	3.91796e-06	3656	Naive-mature B cell Absolute Count || id:ebi-a-GCST90001409	TRUE	19	21.3791
33779474	rs117344365	G	A	-0.4129	0.09241	8.12905e-06	3656	Naive-mature B cell Absolute Count || id:ebi-a-GCST90001409	TRUE	19	19.9642
119980729	rs12799241	G	A	0.138	0.02805	9.06797e-07	3656	Naive-mature B cell Absolute Count || id:ebi-a-GCST90001409	TRUE	19	24.2043
6499533	rs2286599	G	A	0.1183	0.0266	8.96004e-06	3656	Naive-mature B cell Absolute Count || id:ebi-a-GCST90001409	TRUE	19	19.7791
67638132	rs58114937	A	G	0.1702	0.0363	2.84499e-06	3656	Naive-mature B cell Absolute Count || id:ebi-a-GCST90001409	TRUE	19	21.984
71534535	rs9564767	A	G	-0.1163	0.02507	3.62602e-06	3656	Naive-mature B cell Absolute Count || id:ebi-a-GCST90001409	TRUE	19	21.5204
22954777	rs3811215	G	T	-0.1229	0.02697	5.33495e-06	3656	Naive-mature B cell Absolute Count || id:ebi-a-GCST90001409	TRUE	19	20.7655
60878804	rs76263497	G	A	-0.1886	0.04138	5.33703e-06	3656	Naive-mature B cell Absolute Count || id:ebi-a-GCST90001409	TRUE	19	20.7732
84305239	rs143176410	G	C	1.819	0.4058	7.65297e-06	3656	Naive-mature B cell Absolute Count || id:ebi-a-GCST90001409	TRUE	19	20.0928
7316027	rs77983244	G	A	-0.3088	0.06711	4.341e-06	3656	Naive-mature B cell Absolute Count || id:ebi-a-GCST90001409	TRUE	19	21.1729
38038391	rs62067029	A	T	-0.1605	0.02868	2.34601e-08	3656	Naive-mature B cell Absolute Count || id:ebi-a-GCST90001409	TRUE	19	31.3178
53848484	rs62115322	C	G	0.1382	0.02968	3.31002e-06	3656	Naive-mature B cell Absolute Count || id:ebi-a-GCST90001409	TRUE	19	21.6814
59926554	rs34764986	T	C	-0.2347	0.04805	1.08201e-06	3656	Naive-mature B cell Absolute Count || id:ebi-a-GCST90001409	TRUE	19	23.8583
213100225	rs2792563	G	A	-0.1407	0.02479	1.494e-08	3657	IgD- CD38+ B cell %B cell || id:ebi-a-GCST90001410	TRUE	20	32.2133
216542855	rs1250061	T	A	-0.1078	0.02407	7.79399e-06	3657	IgD- CD38+ B cell %B cell || id:ebi-a-GCST90001410	TRUE	20	20.0579
125894785	rs12636371	G	A	0.1185	0.02414	9.60993e-07	3657	IgD- CD38+ B cell %B cell || id:ebi-a-GCST90001410	TRUE	20	24.097
11244825	rs12493961	A	G	0.3884	0.08136	1.883e-06	3657	IgD- CD38+ B cell %B cell || id:ebi-a-GCST90001410	TRUE	20	22.7896
28830276	rs13075403	A	G	0.1247	0.02799	8.55894e-06	3657	IgD- CD38+ B cell %B cell || id:ebi-a-GCST90001410	TRUE	20	19.8485
55386841	rs11938966	C	A	0.3165	0.06988	6.1e-06	3657	IgD- CD38+ B cell %B cell || id:ebi-a-GCST90001410	TRUE	20	20.5136
92965344	rs76912165	A	G	0.4094	0.08778	3.21699e-06	3657	IgD- CD38+ B cell %B cell || id:ebi-a-GCST90001410	TRUE	20	21.7523
107939307	rs139843122	A	T	-0.5032	0.1082	3.39899e-06	3657	IgD- CD38+ B cell %B cell || id:ebi-a-GCST90001410	TRUE	20	21.6285
106306631	rs148377259	T	C	-0.3437	0.06603	2.037e-07	3657	IgD- CD38+ B cell %B cell || id:ebi-a-GCST90001410	TRUE	20	27.0942
57550983	rs13235778	G	A	-0.1235	0.02712	5.46298e-06	3657	IgD- CD38+ B cell %B cell || id:ebi-a-GCST90001410	TRUE	20	20.7374
68026886	rs10270812	T	C	-0.118	0.0244	1.38599e-06	3657	IgD- CD38+ B cell %B cell || id:ebi-a-GCST90001410	TRUE	20	23.3875
15730211	rs188550599	A	G	0.44	0.098	7.33297e-06	3657	IgD- CD38+ B cell %B cell || id:ebi-a-GCST90001410	TRUE	20	20.1583
16074805	rs138542577	G	C	0.3227	0.06331	3.63898e-07	3657	IgD- CD38+ B cell %B cell || id:ebi-a-GCST90001410	TRUE	20	25.9808
109663198	rs137930158	G	C	-0.6636	0.1413	2.76102e-06	3657	IgD- CD38+ B cell %B cell || id:ebi-a-GCST90001410	TRUE	20	22.0561
97765784	rs113087021	T	A	0.2024	0.04541	8.53002e-06	3657	IgD- CD38+ B cell %B cell || id:ebi-a-GCST90001410	TRUE	20	19.8663
127827727	rs478251	A	C	0.1745	0.03499	6.44496e-07	3657	IgD- CD38+ B cell %B cell || id:ebi-a-GCST90001410	TRUE	20	24.8716
113975210	rs238926	G	A	-0.1152	0.02506	4.39805e-06	3657	IgD- CD38+ B cell %B cell || id:ebi-a-GCST90001410	TRUE	20	21.1321
59859266	rs7185719	C	G	-0.1257	0.02735	4.43803e-06	3657	IgD- CD38+ B cell %B cell || id:ebi-a-GCST90001410	TRUE	20	21.123
45016637	rs11705673	C	G	0.1701	0.0368	3.95103e-06	3657	IgD- CD38+ B cell %B cell || id:ebi-a-GCST90001410	TRUE	20	21.3655
8009985	rs75766272	C	T	-0.4552	0.08737	1.99402e-07	3657	IgD+ CD24+ B cell %B cell || id:ebi-a-GCST90001411	TRUE	21	27.1444
230130712	rs11584183	T	C	-0.1336	0.03015	9.70197e-06	3657	IgD+ CD24+ B cell %B cell || id:ebi-a-GCST90001411	TRUE	21	19.6353
73679013	rs45608038	A	G	0.2797	0.063	9.25295e-06	3657	IgD+ CD24+ B cell %B cell || id:ebi-a-GCST90001411	TRUE	21	19.7108
4408435	rs6781675	G	C	0.3685	0.08216	7.49307e-06	3657	IgD+ CD24+ B cell %B cell || id:ebi-a-GCST90001411	TRUE	21	20.1166
175234476	rs11134931	G	A	-0.1214	0.02723	8.45999e-06	3657	IgD+ CD24+ B cell %B cell || id:ebi-a-GCST90001411	TRUE	21	19.8766
32553200	rs34418535	A	G	0.4368	0.09069	1.52398e-06	3657	IgD+ CD24+ B cell %B cell || id:ebi-a-GCST90001411	TRUE	21	23.1978
133003242	rs45575344	T	C	-0.1674	0.0367	5.27898e-06	3657	IgD+ CD24+ B cell %B cell || id:ebi-a-GCST90001411	TRUE	21	20.8055
169106376	rs147867176	A	T	-0.2834	0.06299	7.04693e-06	3657	IgD+ CD24+ B cell %B cell || id:ebi-a-GCST90001411	TRUE	21	20.2421
42013868	rs9369326	T	C	-0.1237	0.02675	3.92103e-06	3657	IgD+ CD24+ B cell %B cell || id:ebi-a-GCST90001411	TRUE	21	21.3841
66493985	rs7457479	T	C	-0.1289	0.02875	7.625e-06	3657	IgD+ CD24+ B cell %B cell || id:ebi-a-GCST90001411	TRUE	21	20.1016
21576571	rs62562996	G	A	-0.4312	0.09145	2.51102e-06	3657	IgD+ CD24+ B cell %B cell || id:ebi-a-GCST90001411	TRUE	21	22.2326
2866164	rs112570989	C	T	-0.4808	0.1031	3.23601e-06	3657	IgD+ CD24+ B cell %B cell || id:ebi-a-GCST90001411	TRUE	21	21.7476
108993494	rs12874404	A	G	0.1313	0.027	1.20301e-06	3657	IgD+ CD24+ B cell %B cell || id:ebi-a-GCST90001411	TRUE	21	23.6484
51367583	rs7988851	C	T	-0.1353	0.02683	4.79204e-07	3657	IgD+ CD24+ B cell %B cell || id:ebi-a-GCST90001411	TRUE	21	25.4305
50147180	rs76477280	A	G	0.4747	0.08918	1.07999e-07	3657	IgD+ CD24+ B cell %B cell || id:ebi-a-GCST90001411	TRUE	21	28.3337
70325772	rs145371905	G	T	0.4126	0.09065	5.50402e-06	3657	IgD+ CD24+ B cell %B cell || id:ebi-a-GCST90001411	TRUE	21	20.7168
96205838	rs77762131	G	C	0.2816	0.05855	1.567e-06	3657	IgD+ CD24+ B cell %B cell || id:ebi-a-GCST90001411	TRUE	21	23.1319
65673804	rs78269238	C	T	0.2453	0.05457	7.14595e-06	3657	IgD+ CD24+ B cell %B cell || id:ebi-a-GCST90001411	TRUE	21	20.2063
93256694	rs35130455	T	A	-0.1204	0.02707	9.00306e-06	3657	IgD+ CD24+ B cell %B cell || id:ebi-a-GCST90001411	TRUE	21	19.7823
4127619	rs17256322	T	A	0.1207	0.02634	4.73097e-06	3657	IgD+ CD24+ B cell %B cell || id:ebi-a-GCST90001411	TRUE	21	20.9982
23575118	rs144479315	A	T	0.2862	0.06339	6.54395e-06	3657	IgD+ CD24+ B cell %B cell || id:ebi-a-GCST90001411	TRUE	21	20.3844
237195419	rs7586359	T	G	-0.1868	0.03837	1.16899e-06	3656	IgD+ CD24+ B cell Absolute Count || id:ebi-a-GCST90001412	TRUE	22	23.7012
182760073	rs10513789	T	G	0.1323	0.0295	7.519e-06	3656	IgD+ CD24+ B cell Absolute Count || id:ebi-a-GCST90001412	TRUE	22	20.1129
156739300	rs13132141	G	A	-0.1191	0.02557	3.304e-06	3656	IgD+ CD24+ B cell Absolute Count || id:ebi-a-GCST90001412	TRUE	22	21.6951
148456360	rs147556975	C	T	-0.3012	0.06251	1.508e-06	3656	IgD+ CD24+ B cell Absolute Count || id:ebi-a-GCST90001412	TRUE	22	23.2173
4700587	rs4702913	A	C	0.197	0.04215	3.07999e-06	3656	IgD+ CD24+ B cell Absolute Count || id:ebi-a-GCST90001412	TRUE	22	21.8443
74257985	rs10942726	A	G	0.1176	0.02628	7.85507e-06	3656	IgD+ CD24+ B cell Absolute Count || id:ebi-a-GCST90001412	TRUE	22	20.0246
63248560	rs144607178	C	T	0.2175	0.0491	9.7089e-06	3656	IgD+ CD24+ B cell Absolute Count || id:ebi-a-GCST90001412	TRUE	22	19.6226
85446387	rs10749417	A	T	-0.1304	0.02887	6.46606e-06	3656	IgD+ CD24+ B cell Absolute Count || id:ebi-a-GCST90001412	TRUE	22	20.4015
23968609	rs11047113	A	C	-0.1831	0.04029	5.67296e-06	3656	IgD+ CD24+ B cell Absolute Count || id:ebi-a-GCST90001412	TRUE	22	20.653
108710731	rs183466766	G	A	0.3121	0.06005	2.14299e-07	3656	IgD+ CD24+ B cell Absolute Count || id:ebi-a-GCST90001412	TRUE	22	27.0123
108488351	rs139981802	T	C	0.3005	0.05978	5.22998e-07	3656	IgD+ CD24+ B cell Absolute Count || id:ebi-a-GCST90001412	TRUE	22	25.2684
46224092	rs557577736	A	G	1.819	0.3815	1.91898e-06	3656	IgD+ CD24+ B cell Absolute Count || id:ebi-a-GCST90001412	TRUE	22	22.734
70325772	rs145371905	G	T	0.4292	0.08767	1.02101e-06	3656	IgD+ CD24+ B cell Absolute Count || id:ebi-a-GCST90001412	TRUE	22	23.9672
114873368	rs9314892	A	G	-0.1608	0.03478	3.926e-06	3656	IgD+ CD24+ B cell Absolute Count || id:ebi-a-GCST90001412	TRUE	22	21.3753
108993494	rs12874404	A	G	0.1963	0.02601	5.61824e-14	3656	IgD+ CD24+ B cell Absolute Count || id:ebi-a-GCST90001412	TRUE	22	56.9587
50212885	rs73192651	C	T	0.4428	0.08724	4.05005e-07	3656	IgD+ CD24+ B cell Absolute Count || id:ebi-a-GCST90001412	TRUE	22	25.7623
94936964	rs8014978	T	C	-0.1136	0.02446	3.565e-06	3656	IgD+ CD24+ B cell Absolute Count || id:ebi-a-GCST90001412	TRUE	22	21.5697
96205838	rs77762131	G	C	0.291	0.05685	3.22404e-07	3656	IgD+ CD24+ B cell Absolute Count || id:ebi-a-GCST90001412	TRUE	22	26.2014
63290645	rs12595433	G	A	-0.1118	0.02462	5.79696e-06	3656	IgD+ CD24+ B cell Absolute Count || id:ebi-a-GCST90001412	TRUE	22	20.6209
8963501	rs880312	G	A	-0.1821	0.03971	4.67897e-06	3656	IgD+ CD24+ B cell Absolute Count || id:ebi-a-GCST90001412	TRUE	22	21.0291
2716535	rs11653761	G	T	-0.125	0.02429	2.83302e-07	3656	IgD+ CD24+ B cell Absolute Count || id:ebi-a-GCST90001412	TRUE	22	26.4829
14993354	rs7254039	G	A	-0.2566	0.05765	8.81089e-06	3656	IgD+ CD24+ B cell Absolute Count || id:ebi-a-GCST90001412	TRUE	22	19.8114
44688150	rs9614226	T	G	-0.4122	0.08546	1.46501e-06	3656	IgD+ CD24+ B cell Absolute Count || id:ebi-a-GCST90001412	TRUE	22	23.2643
163272701	rs111237501	T	C	1.055	0.2248	2.813e-06	3657	IgD- CD24- B cell %B cell || id:ebi-a-GCST90001413	TRUE	23	22.0248
128660247	rs11887461	A	G	0.1136	0.0249	5.25303e-06	3657	IgD- CD24- B cell %B cell || id:ebi-a-GCST90001413	TRUE	23	20.8141
217809198	rs13020544	G	A	-2.752	0.5674	1.287e-06	3657	IgD- CD24- B cell %B cell || id:ebi-a-GCST90001413	TRUE	23	23.5244
215618238	rs145137909	G	A	-2.77	0.5672	1.087e-06	3657	IgD- CD24- B cell %B cell || id:ebi-a-GCST90001413	TRUE	23	23.8499
83018399	rs114209430	T	C	-0.6384	0.136	2.75797e-06	3657	IgD- CD24- B cell %B cell || id:ebi-a-GCST90001413	TRUE	23	22.0347
113331648	rs17044633	A	G	0.3561	0.07517	2.256e-06	3657	IgD- CD24- B cell %B cell || id:ebi-a-GCST90001413	TRUE	23	22.4417
62072324	rs183821560	G	A	-1.841	0.3885	2.25102e-06	3657	IgD- CD24- B cell %B cell || id:ebi-a-GCST90001413	TRUE	23	22.4556
107155687	rs9398107	A	G	0.2678	0.0552	1.274e-06	3657	IgD- CD24- B cell %B cell || id:ebi-a-GCST90001413	TRUE	23	23.5366
2651996	rs73045003	C	T	-0.1605	0.03611	9.03608e-06	3657	IgD- CD24- B cell %B cell || id:ebi-a-GCST90001413	TRUE	23	19.7558
112881828	rs76377003	A	G	-0.3971	0.08574	3.76296e-06	3657	IgD- CD24- B cell %B cell || id:ebi-a-GCST90001413	TRUE	23	21.4503
28462184	rs112898282	T	C	0.4712	0.1007	2.97201e-06	3657	IgD- CD24- B cell %B cell || id:ebi-a-GCST90001413	TRUE	23	21.8953
103731395	rs7966251	G	A	0.1908	0.03619	1.43199e-07	3657	IgD- CD24- B cell %B cell || id:ebi-a-GCST90001413	TRUE	23	27.7958
103946237	rs142305616	A	C	0.466	0.1047	8.83792e-06	3657	IgD- CD24- B cell %B cell || id:ebi-a-GCST90001413	TRUE	23	19.8097
6107421	rs7198605	C	T	0.146	0.03204	5.38295e-06	3657	IgD- CD24- B cell %B cell || id:ebi-a-GCST90001413	TRUE	23	20.7645
29387367	rs35192093	C	T	0.1597	0.03505	5.36402e-06	3657	IgD- CD24- B cell %B cell || id:ebi-a-GCST90001413	TRUE	23	20.7603
19073798	rs8109503	T	A	-0.2029	0.04406	4.27297e-06	3657	IgD- CD24- B cell %B cell || id:ebi-a-GCST90001413	TRUE	23	21.2068
41777449	rs6073000	T	C	-0.3098	0.06272	8.163e-07	3657	IgD- CD24- B cell %B cell || id:ebi-a-GCST90001413	TRUE	23	24.3978
27642688	rs115218594	G	A	-0.2776	0.06207	7.95591e-06	3657	IgD- CD24- B cell %B cell || id:ebi-a-GCST90001413	TRUE	23	20.0021
41379583	rs72953104	C	G	0.2344	0.05087	4.19701e-06	3656	IgD- CD24- B cell Absolute Count || id:ebi-a-GCST90001414	TRUE	24	21.232
163272701	rs111237501	T	C	1.052	0.2261	3.34703e-06	3656	IgD- CD24- B cell Absolute Count || id:ebi-a-GCST90001414	TRUE	24	21.6486
79806712	rs114114265	G	A	0.2343	0.05149	5.50896e-06	3656	IgD- CD24- B cell Absolute Count || id:ebi-a-GCST90001414	TRUE	24	20.7061
29345411	rs7615875	T	C	0.1425	0.03201	8.8481e-06	3656	IgD- CD24- B cell Absolute Count || id:ebi-a-GCST90001414	TRUE	24	19.8179
191888629	rs76499400	G	T	0.2069	0.04589	6.76893e-06	3656	IgD- CD24- B cell Absolute Count || id:ebi-a-GCST90001414	TRUE	24	20.3275
25767183	rs4697616	G	A	0.1246	0.02682	3.53403e-06	3656	IgD- CD24- B cell Absolute Count || id:ebi-a-GCST90001414	TRUE	24	21.5833
113331648	rs17044633	A	G	0.3458	0.07605	5.62406e-06	3656	IgD- CD24- B cell Absolute Count || id:ebi-a-GCST90001414	TRUE	24	20.6753
31594004	rs76225955	T	C	-0.1924	0.0432	8.65506e-06	3656	IgD- CD24- B cell Absolute Count || id:ebi-a-GCST90001414	TRUE	24	19.8355
22936562	rs74356874	G	A	0.6821	0.1488	4.73598e-06	3656	IgD- CD24- B cell Absolute Count || id:ebi-a-GCST90001414	TRUE	24	21.0131
1238442	rs145638783	G	A	-0.9851	0.2144	4.469e-06	3656	IgD- CD24- B cell Absolute Count || id:ebi-a-GCST90001414	TRUE	24	21.1111
28462184	rs112898282	T	C	0.4601	0.1017	6.27798e-06	3656	IgD- CD24- B cell Absolute Count || id:ebi-a-GCST90001414	TRUE	24	20.4674
55229646	rs75453701	A	G	0.2658	0.05994	9.47305e-06	3656	IgD- CD24- B cell Absolute Count || id:ebi-a-GCST90001414	TRUE	24	19.6642
71376322	rs7982713	A	G	-0.1482	0.03033	1.068e-06	3656	IgD- CD24- B cell Absolute Count || id:ebi-a-GCST90001414	TRUE	24	23.8755
31505138	rs191543445	A	G	0.3337	0.07236	4.14295e-06	3656	IgD- CD24- B cell Absolute Count || id:ebi-a-GCST90001414	TRUE	24	21.2674
54695686	rs496760	G	A	0.1331	0.02656	5.69102e-07	3656	IgD- CD24- B cell Absolute Count || id:ebi-a-GCST90001414	TRUE	24	25.1131
63135589	rs421516	C	A	-0.2921	0.06361	4.54496e-06	3656	IgD- CD24- B cell Absolute Count || id:ebi-a-GCST90001414	TRUE	24	21.0869
1930174	rs72977632	T	A	-0.2323	0.05115	5.75294e-06	3656	IgD- CD24- B cell Absolute Count || id:ebi-a-GCST90001414	TRUE	24	20.6256
16412842	rs451367	T	C	-0.146	0.0296	8.51805e-07	3656	IgD- CD24- B cell Absolute Count || id:ebi-a-GCST90001414	TRUE	24	24.3289
105159724	rs11184230	C	T	-0.1946	0.03983	1.083e-06	3657	IgD+ CD24- B cell %B cell || id:ebi-a-GCST90001415	TRUE	25	23.8707
150860471	rs7412746	C	T	0.1263	0.02588	1.11199e-06	3657	IgD+ CD24- B cell %B cell || id:ebi-a-GCST90001415	TRUE	25	23.8165
8009985	rs75766272	C	T	0.483	0.08768	3.86002e-08	3657	IgD+ CD24- B cell %B cell || id:ebi-a-GCST90001415	TRUE	25	30.3454
73679013	rs45608038	A	G	-0.2927	0.06326	3.85496e-06	3657	IgD+ CD24- B cell %B cell || id:ebi-a-GCST90001415	TRUE	25	21.4085
4082267	rs12465275	T	C	-0.6051	0.136	8.84199e-06	3657	IgD+ CD24- B cell %B cell || id:ebi-a-GCST90001415	TRUE	25	19.796
106579815	rs56335940	G	A	-0.1728	0.03773	4.83905e-06	3657	IgD+ CD24- B cell %B cell || id:ebi-a-GCST90001415	TRUE	25	20.9756
47951945	rs1972883	G	A	-0.1408	0.03125	6.88906e-06	3657	IgD+ CD24- B cell %B cell || id:ebi-a-GCST90001415	TRUE	25	20.3004
11590243	rs35698683	A	G	0.2735	0.06003	5.36402e-06	3657	IgD+ CD24- B cell %B cell || id:ebi-a-GCST90001415	TRUE	25	20.7576
166531345	rs6910508	G	A	0.1159	0.0255	5.71202e-06	3657	IgD+ CD24- B cell %B cell || id:ebi-a-GCST90001415	TRUE	25	20.6579
75515052	rs533239981	G	C	0.3029	0.06589	4.42802e-06	3657	IgD+ CD24- B cell %B cell || id:ebi-a-GCST90001415	TRUE	25	21.1329
119323401	rs2450220	C	T	-0.1439	0.03231	8.69201e-06	3657	IgD+ CD24- B cell %B cell || id:ebi-a-GCST90001415	TRUE	25	19.8357
8660693	rs7870388	C	G	-0.142	0.03034	2.97303e-06	3657	IgD+ CD24- B cell %B cell || id:ebi-a-GCST90001415	TRUE	25	21.9051
2570753	rs140191306	C	T	0.4404	0.09513	3.804e-06	3657	IgD+ CD24- B cell %B cell || id:ebi-a-GCST90001415	TRUE	25	21.4318
26959594	rs145123647	C	T	1.016	0.2269	7.67892e-06	3657	IgD+ CD24- B cell %B cell || id:ebi-a-GCST90001415	TRUE	25	20.0502
65713895	rs116844769	G	A	-0.2773	0.0514	7.29693e-08	3657	IgD+ CD24- B cell %B cell || id:ebi-a-GCST90001415	TRUE	25	29.1054
54016223	rs182854545	C	T	1.363	0.3003	5.84602e-06	3657	IgD+ CD24- B cell %B cell || id:ebi-a-GCST90001415	TRUE	25	20.6007
77637123	rs73426855	T	C	-0.1632	0.03539	4.13904e-06	3657	IgD+ CD24- B cell %B cell || id:ebi-a-GCST90001415	TRUE	25	21.2657
49451837	rs2159343	A	G	-0.1247	0.02639	2.37197e-06	3657	IgD+ CD24- B cell %B cell || id:ebi-a-GCST90001415	TRUE	25	22.3282
39363957	rs78958229	C	T	0.2723	0.06041	6.74295e-06	3657	IgD+ CD24- B cell %B cell || id:ebi-a-GCST90001415	TRUE	25	20.3178
44492562	rs58706313	C	T	-0.3021	0.06737	7.53095e-06	3657	IgD+ CD24- B cell %B cell || id:ebi-a-GCST90001415	TRUE	25	20.108
178658413	rs71615254	A	C	-0.2989	0.06147	1.21099e-06	3656	IgD+ CD24- B cell Absolute Count || id:ebi-a-GCST90001416	TRUE	26	23.6442
158285953	rs17056318	T	C	-0.2103	0.04553	3.98602e-06	3656	IgD+ CD24- B cell Absolute Count || id:ebi-a-GCST90001416	TRUE	26	21.3345
21916806	rs141108367	G	A	1.503	0.3297	5.30506e-06	3656	IgD+ CD24- B cell Absolute Count || id:ebi-a-GCST90001416	TRUE	26	20.7817
146138788	rs115150472	C	T	2.619	0.5765	5.73099e-06	3656	IgD+ CD24- B cell Absolute Count || id:ebi-a-GCST90001416	TRUE	26	20.6382
100821460	rs12197153	G	A	2.118	0.4501	2.63099e-06	3656	IgD+ CD24- B cell Absolute Count || id:ebi-a-GCST90001416	TRUE	26	22.1429
67039330	rs9354413	T	C	0.138	0.02729	4.42099e-07	3656	IgD+ CD24- B cell Absolute Count || id:ebi-a-GCST90001416	TRUE	26	25.5712
12847391	rs143397127	T	C	-0.4464	0.09885	6.50999e-06	3656	IgD+ CD24- B cell Absolute Count || id:ebi-a-GCST90001416	TRUE	26	20.3937
87868543	rs190448231	T	G	0.3363	0.07548	8.64908e-06	3656	IgD+ CD24- B cell Absolute Count || id:ebi-a-GCST90001416	TRUE	26	19.8513
77469688	rs34910780	A	T	-0.2677	0.05716	2.94198e-06	3656	IgD+ CD24- B cell Absolute Count || id:ebi-a-GCST90001416	TRUE	26	21.9337
130617819	rs2395904	T	G	-0.1335	0.0275	1.26e-06	3656	IgD+ CD24- B cell Absolute Count || id:ebi-a-GCST90001416	TRUE	26	23.5666
2044843	rs150663332	C	T	-0.2005	0.04387	5.02597e-06	3656	IgD+ CD24- B cell Absolute Count || id:ebi-a-GCST90001416	TRUE	26	20.8878
75563339	rs117190494	G	A	0.4148	0.08139	3.642e-07	3656	IgD+ CD24- B cell Absolute Count || id:ebi-a-GCST90001416	TRUE	26	25.9738
102955294	rs701839	A	G	0.1269	0.02791	5.63106e-06	3656	IgD+ CD24- B cell Absolute Count || id:ebi-a-GCST90001416	TRUE	26	20.673
125485345	rs189761842	C	T	0.7675	0.1702	6.72404e-06	3656	IgD+ CD24- B cell Absolute Count || id:ebi-a-GCST90001416	TRUE	26	20.3347
119980729	rs12799241	G	A	0.132	0.02794	2.391e-06	3656	IgD+ CD24- B cell Absolute Count || id:ebi-a-GCST90001416	TRUE	26	22.32
14302579	rs34771848	C	T	-0.3693	0.08033	4.43598e-06	3656	IgD+ CD24- B cell Absolute Count || id:ebi-a-GCST90001416	TRUE	26	21.135
105214810	rs76578043	G	A	0.3166	0.0697	5.73905e-06	3656	IgD+ CD24- B cell Absolute Count || id:ebi-a-GCST90001416	TRUE	26	20.6327
72428296	rs75474045	G	A	0.4915	0.1086	6.24899e-06	3656	IgD+ CD24- B cell Absolute Count || id:ebi-a-GCST90001416	TRUE	26	20.4827
22954777	rs3811215	G	T	-0.1264	0.02685	2.59801e-06	3656	IgD+ CD24- B cell Absolute Count || id:ebi-a-GCST90001416	TRUE	26	22.1618
84305239	rs143176410	G	C	1.816	0.404	7.18208e-06	3656	IgD+ CD24- B cell Absolute Count || id:ebi-a-GCST90001416	TRUE	26	20.2055
77637123	rs73426855	T	C	-0.1616	0.03458	3.09699e-06	3656	IgD+ CD24- B cell Absolute Count || id:ebi-a-GCST90001416	TRUE	26	21.839
7316027	rs77983244	G	A	-0.3049	0.06682	5.22902e-06	3656	IgD+ CD24- B cell Absolute Count || id:ebi-a-GCST90001416	TRUE	26	20.821
38038391	rs62067029	A	T	-0.1593	0.02856	2.61198e-08	3656	IgD+ CD24- B cell Absolute Count || id:ebi-a-GCST90001416	TRUE	26	31.1111
59926554	rs34764986	T	C	-0.2158	0.04786	6.69607e-06	3656	IgD+ CD24- B cell Absolute Count || id:ebi-a-GCST90001416	TRUE	26	20.3309
83678678	rs145208372	G	A	-0.56	0.1234	5.91003e-06	3657	CD24+ CD27+ B cell %B cell || id:ebi-a-GCST90001417	TRUE	27	20.5942
150860471	rs7412746	C	T	-0.1301	0.02547	3.41099e-07	3657	CD24+ CD27+ B cell %B cell || id:ebi-a-GCST90001417	TRUE	27	26.0914
207087053	rs72758947	A	G	-0.2365	0.05101	3.67401e-06	3657	CD24+ CD27+ B cell %B cell || id:ebi-a-GCST90001417	TRUE	27	21.4957
89814066	rs4658141	T	C	-0.1269	0.02592	1.009e-06	3657	CD24+ CD27+ B cell %B cell || id:ebi-a-GCST90001417	TRUE	27	23.9692
8009985	rs75766272	C	T	-0.4865	0.08656	2.04899e-08	3657	CD24+ CD27+ B cell %B cell || id:ebi-a-GCST90001417	TRUE	27	31.5887
178116262	rs72944931	A	G	0.4657	0.1052	9.91791e-06	3657	CD24+ CD27+ B cell %B cell || id:ebi-a-GCST90001417	TRUE	27	19.5966
73679013	rs45608038	A	G	0.3527	0.0624	1.71002e-08	3657	CD24+ CD27+ B cell %B cell || id:ebi-a-GCST90001417	TRUE	27	31.9479
138420154	rs72844588	G	A	0.2066	0.04322	1.826e-06	3657	CD24+ CD27+ B cell %B cell || id:ebi-a-GCST90001417	TRUE	27	22.8503
7831627	rs62233948	C	T	-0.737	0.1643	7.48101e-06	3657	CD24+ CD27+ B cell %B cell || id:ebi-a-GCST90001417	TRUE	27	20.1215
186702869	rs145442262	G	A	-0.2083	0.04276	1.15001e-06	3657	CD24+ CD27+ B cell %B cell || id:ebi-a-GCST90001417	TRUE	27	23.7303
16416145	rs55710170	G	A	-0.1708	0.03788	6.70595e-06	3657	CD24+ CD27+ B cell %B cell || id:ebi-a-GCST90001417	TRUE	27	20.3309
11590243	rs35698683	A	G	-0.293	0.05931	8.17504e-07	3657	CD24+ CD27+ B cell %B cell || id:ebi-a-GCST90001417	TRUE	27	24.405
119742816	rs115405874	A	G	0.9325	0.2017	3.925e-06	3657	CD24+ CD27+ B cell %B cell || id:ebi-a-GCST90001417	TRUE	27	21.374
140636323	rs681014	T	C	0.9614	0.207	3.52298e-06	3657	CD24+ CD27+ B cell %B cell || id:ebi-a-GCST90001417	TRUE	27	21.5709
129409652	rs9492229	T	C	0.2715	0.06115	9.27705e-06	3657	CD24+ CD27+ B cell %B cell || id:ebi-a-GCST90001417	TRUE	27	19.7127
100574892	rs148702078	G	C	0.9264	0.2067	7.59906e-06	3657	CD24+ CD27+ B cell %B cell || id:ebi-a-GCST90001417	TRUE	27	20.087
56242182	rs62459310	G	C	0.3676	0.08119	6.15205e-06	3657	CD24+ CD27+ B cell %B cell || id:ebi-a-GCST90001417	TRUE	27	20.4996
124662104	rs10505439	C	T	-0.1852	0.04175	9.38102e-06	3657	CD24+ CD27+ B cell %B cell || id:ebi-a-GCST90001417	TRUE	27	19.6775
11033950	rs10743163	G	A	-0.1205	0.02541	2.20699e-06	3657	CD24+ CD27+ B cell %B cell || id:ebi-a-GCST90001417	TRUE	27	22.4887
130112732	rs265612	C	T	0.1143	0.02575	9.29608e-06	3657	CD24+ CD27+ B cell %B cell || id:ebi-a-GCST90001417	TRUE	27	19.7033
123744082	rs112294465	C	A	1.249	0.2784	7.44098e-06	3657	CD24+ CD27+ B cell %B cell || id:ebi-a-GCST90001417	TRUE	27	20.1273
50147180	rs76477280	A	G	0.4892	0.08811	3.02803e-08	3657	CD24+ CD27+ B cell %B cell || id:ebi-a-GCST90001417	TRUE	27	30.8264
97702226	rs117004076	A	G	0.4553	0.1022	8.56091e-06	3657	CD24+ CD27+ B cell %B cell || id:ebi-a-GCST90001417	TRUE	27	19.8469
96205838	rs77762131	G	C	0.2675	0.05828	4.59896e-06	3657	CD24+ CD27+ B cell %B cell || id:ebi-a-GCST90001417	TRUE	27	21.0673
65713895	rs116844769	G	A	0.2482	0.05078	1.064e-06	3657	CD24+ CD27+ B cell %B cell || id:ebi-a-GCST90001417	TRUE	27	23.8901
76979729	rs7221794	G	A	-0.1563	0.03395	4.29903e-06	3657	CD24+ CD27+ B cell %B cell || id:ebi-a-GCST90001417	TRUE	27	21.1952
8009985	rs75766272	C	T	-0.4055	0.08609	2.56998e-06	3656	CD24+ CD27+ B cell Absolute Count || id:ebi-a-GCST90001418	TRUE	28	22.1859
181050023	rs16867231	G	A	0.5129	0.1154	8.98008e-06	3656	CD24+ CD27+ B cell Absolute Count || id:ebi-a-GCST90001418	TRUE	28	19.7539
96406408	rs79207264	G	A	0.1752	0.0393	8.46603e-06	3656	CD24+ CD27+ B cell Absolute Count || id:ebi-a-GCST90001418	TRUE	28	19.8739
176029498	rs7640784	C	A	-0.1111	0.02476	7.47894e-06	3656	CD24+ CD27+ B cell Absolute Count || id:ebi-a-GCST90001418	TRUE	28	20.1339
110550623	rs149085540	C	T	-0.4318	0.09574	6.66807e-06	3656	CD24+ CD27+ B cell Absolute Count || id:ebi-a-GCST90001418	TRUE	28	20.3413
148410250	rs17708396	C	A	2.539	0.5201	1.09499e-06	3656	CD24+ CD27+ B cell Absolute Count || id:ebi-a-GCST90001418	TRUE	28	23.8315
74257985	rs10942726	A	G	0.1188	0.02672	8.92504e-06	3656	CD24+ CD27+ B cell Absolute Count || id:ebi-a-GCST90001418	TRUE	28	19.7679
26412301	rs35057381	T	C	0.1344	0.02969	6.17703e-06	3656	CD24+ CD27+ B cell Absolute Count || id:ebi-a-GCST90001418	TRUE	28	20.4917
41084740	rs56033406	C	T	0.312	0.06692	3.22901e-06	3656	CD24+ CD27+ B cell Absolute Count || id:ebi-a-GCST90001418	TRUE	28	21.7369
167859623	rs4076316	T	A	-0.1404	0.02729	2.83798e-07	3656	CD24+ CD27+ B cell Absolute Count || id:ebi-a-GCST90001418	TRUE	28	26.4684
7871676	rs144625305	C	T	0.6162	0.1357	5.74804e-06	3656	CD24+ CD27+ B cell Absolute Count || id:ebi-a-GCST90001418	TRUE	28	20.6198
124255582	rs184496770	C	T	1.162	0.2608	8.56091e-06	3656	CD24+ CD27+ B cell Absolute Count || id:ebi-a-GCST90001418	TRUE	28	19.8517
89432719	rs118092259	T	G	-0.2901	0.06345	4.97898e-06	3656	CD24+ CD27+ B cell Absolute Count || id:ebi-a-GCST90001418	TRUE	28	20.9041
8855603	rs10759006	T	C	0.1133	0.02556	9.50692e-06	3656	CD24+ CD27+ B cell Absolute Count || id:ebi-a-GCST90001418	TRUE	28	19.6489
53790461	rs10762541	C	T	0.1488	0.02978	6.08695e-07	3656	CD24+ CD27+ B cell Absolute Count || id:ebi-a-GCST90001418	TRUE	28	24.9664
11634360	rs138329462	G	A	-0.4374	0.09365	3.10799e-06	3656	CD24+ CD27+ B cell Absolute Count || id:ebi-a-GCST90001418	TRUE	28	21.8143
46224092	rs557577736	A	G	1.818	0.3878	2.869e-06	3656	CD24+ CD27+ B cell Absolute Count || id:ebi-a-GCST90001418	TRUE	28	21.9772
108993494	rs12874404	A	G	0.1691	0.02653	2.04202e-10	3656	CD24+ CD27+ B cell Absolute Count || id:ebi-a-GCST90001418	TRUE	28	40.6268
50212885	rs73192651	C	T	0.4411	0.08893	7.38193e-07	3656	CD24+ CD27+ B cell Absolute Count || id:ebi-a-GCST90001418	TRUE	28	24.6024
70167316	rs76552872	G	T	0.283	0.06219	5.54102e-06	3656	CD24+ CD27+ B cell Absolute Count || id:ebi-a-GCST90001418	TRUE	28	20.7077
96205838	rs77762131	G	C	0.2815	0.05774	1.12699e-06	3656	CD24+ CD27+ B cell Absolute Count || id:ebi-a-GCST90001418	TRUE	28	23.7686
2716535	rs11653761	G	T	-0.118	0.0247	1.84001e-06	3656	CD24+ CD27+ B cell Absolute Count || id:ebi-a-GCST90001418	TRUE	28	22.8229
62258665	rs11649808	G	A	0.1546	0.03472	8.74802e-06	3656	CD24+ CD27+ B cell Absolute Count || id:ebi-a-GCST90001418	TRUE	28	19.8271
14993354	rs7254039	G	A	-0.2606	0.0585	8.63794e-06	3656	CD24+ CD27+ B cell Absolute Count || id:ebi-a-GCST90001418	TRUE	28	19.8444
45400116	rs728776	A	G	-0.1712	0.03808	7.09006e-06	3656	CD24+ CD27+ B cell Absolute Count || id:ebi-a-GCST90001418	TRUE	28	20.2122
45164171	rs144295598	G	A	0.5664	0.1203	2.59902e-06	3656	CD24+ CD27+ B cell Absolute Count || id:ebi-a-GCST90001418	TRUE	28	22.1674
11620068	rs529500582	G	A	-0.4047	0.08262	1.009e-06	3658	CD20- B cell %B cell || id:ebi-a-GCST90001419	TRUE	29	23.9936
242186219	rs187723151	G	A	-0.9447	0.1934	1.07999e-06	3658	CD20- B cell %B cell || id:ebi-a-GCST90001419	TRUE	29	23.8602
221466858	rs112180455	C	T	0.3316	0.07326	6.19598e-06	3658	CD20- B cell %B cell || id:ebi-a-GCST90001419	TRUE	29	20.4878
154090291	rs58352426	G	A	0.1401	0.02947	2.07998e-06	3658	CD20- B cell %B cell || id:ebi-a-GCST90001419	TRUE	29	22.6004
187638796	rs75951284	C	T	0.3083	0.06752	5.11105e-06	3658	CD20- B cell %B cell || id:ebi-a-GCST90001419	TRUE	29	20.8489
90909176	rs74786971	G	C	0.2235	0.04952	6.60602e-06	3658	CD20- B cell %B cell || id:ebi-a-GCST90001419	TRUE	29	20.3701
93014071	rs316122	G	C	0.2993	0.06479	3.971e-06	3658	CD20- B cell %B cell || id:ebi-a-GCST90001419	TRUE	29	21.3402
32572202	rs9270911	C	T	0.1364	0.02871	2.10499e-06	3658	CD20- B cell %B cell || id:ebi-a-GCST90001419	TRUE	29	22.5716
17249496	rs9477367	T	C	-0.1917	0.04273	7.45899e-06	3658	CD20- B cell %B cell || id:ebi-a-GCST90001419	TRUE	29	20.127
137173666	rs111761453	G	T	0.2453	0.05506	8.59904e-06	3658	CD20- B cell %B cell || id:ebi-a-GCST90001419	TRUE	29	19.8483
150969808	rs75368642	C	T	0.2118	0.04687	6.41904e-06	3658	CD20- B cell %B cell || id:ebi-a-GCST90001419	TRUE	29	20.4203
9023522	rs7875273	T	C	0.1137	0.02506	5.83002e-06	3658	CD20- B cell %B cell || id:ebi-a-GCST90001419	TRUE	29	20.5854
17687837	rs118084343	A	G	-0.2663	0.0544	1.02901e-06	3658	CD20- B cell %B cell || id:ebi-a-GCST90001419	TRUE	29	23.9632
92375948	rs3885787	A	C	0.2407	0.05303	5.84494e-06	3658	CD20- B cell %B cell || id:ebi-a-GCST90001419	TRUE	29	20.602
39319915	rs4244568	T	G	-0.1233	0.02622	2.67399e-06	3658	CD20- B cell %B cell || id:ebi-a-GCST90001419	TRUE	29	22.1137
80306120	rs140134875	C	A	-1.694	0.3528	1.639e-06	3658	CD20- B cell %B cell || id:ebi-a-GCST90001419	TRUE	29	23.0552
81747602	rs4889373	A	G	-0.1372	0.03051	7.06399e-06	3658	CD20- B cell %B cell || id:ebi-a-GCST90001419	TRUE	29	20.222
74140113	rs2107459	C	A	0.2021	0.04383	4.17503e-06	3658	CD20- B cell %B cell || id:ebi-a-GCST90001419	TRUE	29	21.2613
6103341	rs7265879	C	G	-0.2182	0.04616	2.35798e-06	3658	CD20- B cell %B cell || id:ebi-a-GCST90001419	TRUE	29	22.3449
46686437	rs57840701	A	C	0.4562	0.1004	5.65002e-06	3658	CD20- B cell %B cell || id:ebi-a-GCST90001419	TRUE	29	20.6463
168227395	rs115156019	C	T	-0.6197	0.1242	6.33199e-07	3656	IgD- CD38+ B cell Absolute Count || id:ebi-a-GCST90001420	TRUE	30	24.8954
213100225	rs2792563	G	A	-0.108	0.02437	9.59909e-06	3656	IgD- CD38+ B cell Absolute Count || id:ebi-a-GCST90001420	TRUE	30	19.6398
204476635	rs138158989	G	A	-1.339	0.2832	2.33099e-06	3656	IgD- CD38+ B cell Absolute Count || id:ebi-a-GCST90001420	TRUE	30	22.355
237823477	rs114044800	G	C	0.5637	0.1259	7.81592e-06	3656	IgD- CD38+ B cell Absolute Count || id:ebi-a-GCST90001420	TRUE	30	20.0468
187165335	rs148362575	A	T	2.541	0.5292	1.64101e-06	3656	IgD- CD38+ B cell Absolute Count || id:ebi-a-GCST90001420	TRUE	30	23.0552
20980398	rs66491584	G	A	-0.1466	0.02957	7.43293e-07	3656	IgD- CD38+ B cell Absolute Count || id:ebi-a-GCST90001420	TRUE	30	24.5791
149265655	rs141490841	G	A	0.3828	0.08506	6.98506e-06	3656	IgD- CD38+ B cell Absolute Count || id:ebi-a-GCST90001420	TRUE	30	20.2532
168102710	rs62353585	T	C	0.3438	0.07709	8.48301e-06	3656	IgD- CD38+ B cell Absolute Count || id:ebi-a-GCST90001420	TRUE	30	19.8891
36474634	rs3105149	A	T	0.3462	0.07754	8.27409e-06	3656	IgD- CD38+ B cell Absolute Count || id:ebi-a-GCST90001420	TRUE	30	19.9344
105792831	rs78678130	G	A	-0.1707	0.03819	8.03193e-06	3656	IgD- CD38+ B cell Absolute Count || id:ebi-a-GCST90001420	TRUE	30	19.9787
132571443	rs138058221	C	T	-0.6658	0.1449	4.47497e-06	3656	IgD- CD38+ B cell Absolute Count || id:ebi-a-GCST90001420	TRUE	30	21.113
8537763	rs10815908	G	T	0.2526	0.0538	2.75797e-06	3656	IgD- CD38+ B cell Absolute Count || id:ebi-a-GCST90001420	TRUE	30	22.0446
7484185	rs912755	G	C	-2.494	0.5255	2.16202e-06	3656	IgD- CD38+ B cell Absolute Count || id:ebi-a-GCST90001420	TRUE	30	22.5241
19547027	rs11605946	G	A	0.1457	0.03191	5.15905e-06	3656	IgD- CD38+ B cell Absolute Count || id:ebi-a-GCST90001420	TRUE	30	20.8481
97756814	rs79801395	G	C	0.1973	0.04374	6.68606e-06	3656	IgD- CD38+ B cell Absolute Count || id:ebi-a-GCST90001420	TRUE	30	20.3468
127827727	rs478251	A	C	0.1689	0.03431	8.85503e-07	3656	IgD- CD38+ B cell Absolute Count || id:ebi-a-GCST90001420	TRUE	30	24.2336
111211623	rs147319637	G	A	-0.5657	0.1224	3.92401e-06	3656	IgD- CD38+ B cell Absolute Count || id:ebi-a-GCST90001420	TRUE	30	21.3604
14317207	rs11609248	A	G	-0.1355	0.03014	7.11295e-06	3656	IgD- CD38+ B cell Absolute Count || id:ebi-a-GCST90001420	TRUE	30	20.2112
106098314	rs17037450	G	A	-0.3311	0.07236	4.90501e-06	3656	IgD- CD38+ B cell Absolute Count || id:ebi-a-GCST90001420	TRUE	30	20.9373
31092966	rs2075365	G	A	-0.1142	0.02477	4.14801e-06	3656	IgD- CD38+ B cell Absolute Count || id:ebi-a-GCST90001420	TRUE	30	21.2559
47631034	rs74011406	G	A	0.1928	0.04113	2.869e-06	3656	IgD- CD38+ B cell Absolute Count || id:ebi-a-GCST90001420	TRUE	30	21.9734
81821361	rs72834736	G	C	0.3465	0.07762	8.30501e-06	3656	IgD- CD38+ B cell Absolute Count || id:ebi-a-GCST90001420	TRUE	30	19.9278
205623497	rs6712095	G	T	0.3592	0.07943	6.32499e-06	3657	CD20- B cell Absolute Count || id:ebi-a-GCST90001421	TRUE	31	20.4505
75536553	rs57641238	G	C	-0.1546	0.02937	1.47999e-07	3657	CD20- B cell Absolute Count || id:ebi-a-GCST90001421	TRUE	31	27.7084
146097919	rs34625183	C	T	-0.1694	0.03789	8.03397e-06	3657	CD20- B cell Absolute Count || id:ebi-a-GCST90001421	TRUE	31	19.9884
133253719	rs36123742	A	T	0.1193	0.02587	4.11396e-06	3657	CD20- B cell Absolute Count || id:ebi-a-GCST90001421	TRUE	31	21.2661
90909176	rs74786971	G	C	0.2348	0.04935	2.031e-06	3657	CD20- B cell Absolute Count || id:ebi-a-GCST90001421	TRUE	31	22.6372
142419461	rs116699251	G	A	-0.2732	0.05861	3.24399e-06	3657	CD20- B cell Absolute Count || id:ebi-a-GCST90001421	TRUE	31	21.7279
9688280	rs41494	A	T	1.728	0.3819	6.26397e-06	3657	CD20- B cell Absolute Count || id:ebi-a-GCST90001421	TRUE	31	20.4733
128553518	rs7773849	A	G	1.508	0.2808	8.31209e-08	3657	CD20- B cell Absolute Count || id:ebi-a-GCST90001421	TRUE	31	28.8409
32614025	rs9273241	C	T	0.177	0.03455	3.17001e-07	3657	CD20- B cell Absolute Count || id:ebi-a-GCST90001421	TRUE	31	26.2452
56828069	rs2102662	G	A	0.1274	0.02877	9.77507e-06	3657	CD20- B cell Absolute Count || id:ebi-a-GCST90001421	TRUE	31	19.6092
137173666	rs111761453	G	T	0.249	0.05482	5.77006e-06	3657	CD20- B cell Absolute Count || id:ebi-a-GCST90001421	TRUE	31	20.631
15900650	rs38182	C	T	-0.1541	0.03305	3.21203e-06	3657	CD20- B cell Absolute Count || id:ebi-a-GCST90001421	TRUE	31	21.7401
19139514	rs6586822	T	C	-0.1182	0.02568	4.34901e-06	3657	CD20- B cell Absolute Count || id:ebi-a-GCST90001421	TRUE	31	21.1858
25320223	rs6482467	A	G	-0.1128	0.02546	9.72098e-06	3657	CD20- B cell Absolute Count || id:ebi-a-GCST90001421	TRUE	31	19.6291
19531128	rs16936840	C	T	0.1881	0.04049	3.49897e-06	3657	CD20- B cell Absolute Count || id:ebi-a-GCST90001421	TRUE	31	21.5815
88131197	rs2212443	T	G	-0.1412	0.03117	6.07799e-06	3657	CD20- B cell Absolute Count || id:ebi-a-GCST90001421	TRUE	31	20.5209
21076875	rs12146943	G	A	-0.1127	0.02495	6.50594e-06	3657	CD20- B cell Absolute Count || id:ebi-a-GCST90001421	TRUE	31	20.4036
24882401	rs77553819	G	C	-0.1249	0.0269	3.51901e-06	3657	CD20- B cell Absolute Count || id:ebi-a-GCST90001421	TRUE	31	21.5586
95266847	rs71431666	G	C	-0.1932	0.04158	3.49398e-06	3657	CD20- B cell Absolute Count || id:ebi-a-GCST90001421	TRUE	31	21.5896
29232967	rs252298	G	A	0.1091	0.02419	6.60998e-06	3657	CD20- B cell Absolute Count || id:ebi-a-GCST90001421	TRUE	31	20.3413
87840577	rs56736306	C	G	-0.1465	0.03231	5.91602e-06	3657	CD20- B cell Absolute Count || id:ebi-a-GCST90001421	TRUE	31	20.559
32078878	rs2637364	T	C	-0.1164	0.02513	3.75301e-06	3657	CD20- B cell Absolute Count || id:ebi-a-GCST90001421	TRUE	31	21.4546
39267990	rs6029245	T	C	0.3071	0.06585	3.23102e-06	3657	CD20- B cell Absolute Count || id:ebi-a-GCST90001421	TRUE	31	21.7494
4944838	rs6052993	C	G	-0.1123	0.0246	5.17095e-06	3657	CD20- B cell Absolute Count || id:ebi-a-GCST90001421	TRUE	31	20.8396
48837650	rs6008703	G	C	-0.1147	0.02589	9.67409e-06	3657	CD20- B cell Absolute Count || id:ebi-a-GCST90001421	TRUE	31	19.6274
34491589	rs75839951	T	G	-0.2476	0.05192	1.92801e-06	3659	CD20- CD38- B cell %B cell || id:ebi-a-GCST90001422	TRUE	32	22.7422
17752538	rs4832496	G	A	0.127	0.02814	6.54305e-06	3659	CD20- CD38- B cell %B cell || id:ebi-a-GCST90001422	TRUE	32	20.3685
63492195	rs141595421	T	G	-0.4902	0.11	8.62303e-06	3659	CD20- CD38- B cell %B cell || id:ebi-a-GCST90001422	TRUE	32	19.8592
163553861	rs396692	G	A	0.1157	0.02552	5.99998e-06	3659	CD20- CD38- B cell %B cell || id:ebi-a-GCST90001422	TRUE	32	20.5544
113092883	rs182720746	C	T	0.6255	0.1314	2.014e-06	3659	CD20- CD38- B cell %B cell || id:ebi-a-GCST90001422	TRUE	32	22.6602
25065221	rs2215848	G	A	0.524	0.1121	3.06902e-06	3659	CD20- CD38- B cell %B cell || id:ebi-a-GCST90001422	TRUE	32	21.85
74145187	rs62311900	C	T	-0.1398	0.03159	9.85598e-06	3659	CD20- CD38- B cell %B cell || id:ebi-a-GCST90001422	TRUE	32	19.5846
173070505	rs2339996	G	A	-0.1471	0.0287	3.11602e-07	3659	CD20- CD38- B cell %B cell || id:ebi-a-GCST90001422	TRUE	32	26.2701
42353044	rs13176237	A	G	0.2113	0.04756	9.12494e-06	3659	CD20- CD38- B cell %B cell || id:ebi-a-GCST90001422	TRUE	32	19.7386
32509333	rs72492305	C	T	0.2125	0.04192	4.18803e-07	3659	CD20- CD38- B cell %B cell || id:ebi-a-GCST90001422	TRUE	32	25.6966
90013983	rs56284619	C	T	0.1557	0.03428	5.72005e-06	3659	CD20- CD38- B cell %B cell || id:ebi-a-GCST90001422	TRUE	32	20.6298
132193568	rs10988372	G	C	0.1351	0.02998	6.77002e-06	3659	CD20- CD38- B cell %B cell || id:ebi-a-GCST90001422	TRUE	32	20.3071
19948908	rs118073973	T	A	0.2799	0.06148	5.45306e-06	3659	CD20- CD38- B cell %B cell || id:ebi-a-GCST90001422	TRUE	32	20.7271
22099416	rs72652459	C	T	-1.505	0.3389	9.20005e-06	3659	CD20- CD38- B cell %B cell || id:ebi-a-GCST90001422	TRUE	32	19.721
17048435	rs55767134	G	C	-0.1463	0.03122	2.90202e-06	3659	CD20- CD38- B cell %B cell || id:ebi-a-GCST90001422	TRUE	32	21.9595
123385425	rs34666228	G	T	0.1355	0.02809	1.45902e-06	3659	CD20- CD38- B cell %B cell || id:ebi-a-GCST90001422	TRUE	32	23.2689
82233392	rs78301150	G	A	-1.069	0.2213	1.42099e-06	3659	CD20- CD38- B cell %B cell || id:ebi-a-GCST90001422	TRUE	32	23.3342
261706	rs55897487	C	T	-1.342	0.2897	3.73104e-06	3659	CD20- CD38- B cell %B cell || id:ebi-a-GCST90001422	TRUE	32	21.4589
31993501	rs117308259	T	C	-0.8348	0.1494	2.48199e-08	3659	CD20- CD38- B cell %B cell || id:ebi-a-GCST90001422	TRUE	32	31.2222
33254318	rs17099538	T	C	-0.2409	0.05156	3.093e-06	3659	CD20- CD38- B cell %B cell || id:ebi-a-GCST90001422	TRUE	32	21.8297
28669022	rs77911577	A	C	-0.2551	0.05732	8.78598e-06	3659	CD20- CD38- B cell %B cell || id:ebi-a-GCST90001422	TRUE	32	19.8065
60895636	rs2113943	A	G	0.1278	0.02875	9.10395e-06	3659	CD20- CD38- B cell %B cell || id:ebi-a-GCST90001422	TRUE	32	19.76
5488091	rs35639639	T	C	0.1332	0.0299	8.60399e-06	3659	CD20- CD38- B cell %B cell || id:ebi-a-GCST90001422	TRUE	32	19.8457
52971060	rs16955339	G	T	0.293	0.06221	2.56803e-06	3659	CD20- CD38- B cell %B cell || id:ebi-a-GCST90001422	TRUE	32	22.1827
765164	rs36071180	G	A	0.1488	0.03329	8.077e-06	3659	CD20- CD38- B cell %B cell || id:ebi-a-GCST90001422	TRUE	32	19.9792
46576714	rs6125184	G	A	-0.1186	0.02463	1.547e-06	3659	CD20- CD38- B cell %B cell || id:ebi-a-GCST90001422	TRUE	32	23.1868
113092883	rs182720746	C	T	0.6026	0.1323	5.38096e-06	3658	CD20- CD38- B cell Absolute Count || id:ebi-a-GCST90001423	TRUE	33	20.7462
74145187	rs62311900	C	T	-0.1537	0.03175	1.33801e-06	3658	CD20- CD38- B cell Absolute Count || id:ebi-a-GCST90001423	TRUE	33	23.4347
173070505	rs2339996	G	A	-0.1438	0.02887	6.60496e-07	3658	CD20- CD38- B cell Absolute Count || id:ebi-a-GCST90001423	TRUE	33	24.8099
32509333	rs72492305	C	T	0.2112	0.04169	4.25402e-07	3658	CD20- CD38- B cell Absolute Count || id:ebi-a-GCST90001423	TRUE	33	25.664
85038851	rs6906886	T	A	0.1893	0.04063	3.29299e-06	3658	CD20- CD38- B cell Absolute Count || id:ebi-a-GCST90001423	TRUE	33	21.7074
17516564	rs11203884	C	T	-0.1548	0.03269	2.26898e-06	3658	CD20- CD38- B cell Absolute Count || id:ebi-a-GCST90001423	TRUE	33	22.4239
132193568	rs10988372	G	C	0.139	0.03012	4.08602e-06	3658	CD20- CD38- B cell Absolute Count || id:ebi-a-GCST90001423	TRUE	33	21.2971
19948908	rs118073973	T	A	0.2899	0.06184	2.87303e-06	3658	CD20- CD38- B cell Absolute Count || id:ebi-a-GCST90001423	TRUE	33	21.9764
97639659	rs75609575	G	A	-0.3072	0.06608	3.45096e-06	3658	CD20- CD38- B cell Absolute Count || id:ebi-a-GCST90001423	TRUE	33	21.6124
88142031	rs308820	T	C	-0.1305	0.02844	4.63095e-06	3658	CD20- CD38- B cell Absolute Count || id:ebi-a-GCST90001423	TRUE	33	21.0553
123384801	rs61906277	A	G	0.1435	0.02825	3.99098e-07	3658	CD20- CD38- B cell Absolute Count || id:ebi-a-GCST90001423	TRUE	33	25.8028
31993501	rs117308259	T	C	-0.6917	0.1504	4.39896e-06	3658	CD20- CD38- B cell Absolute Count || id:ebi-a-GCST90001423	TRUE	33	21.1514
52971060	rs16955339	G	T	0.3095	0.06249	7.67397e-07	3658	CD20- CD38- B cell Absolute Count || id:ebi-a-GCST90001423	TRUE	33	24.5302
34838106	rs77510701	C	A	-0.2548	0.05651	6.74e-06	3658	CD20- CD38- B cell Absolute Count || id:ebi-a-GCST90001423	TRUE	33	20.3305
53396009	rs80339814	T	C	-0.2131	0.04766	8.02306e-06	3658	CD20- CD38- B cell Absolute Count || id:ebi-a-GCST90001423	TRUE	33	19.9921
46576714	rs6125184	G	A	-0.1099	0.02479	9.59599e-06	3658	CD20- CD38- B cell Absolute Count || id:ebi-a-GCST90001423	TRUE	33	19.6536
765164	rs36071180	G	A	0.1498	0.03344	7.69892e-06	3658	CD20- CD38- B cell Absolute Count || id:ebi-a-GCST90001423	TRUE	33	20.0674
40387371	rs143109147	T	C	2.746	0.5892	3.27198e-06	3657	IgD+ B cell %Lymphocyte || id:ebi-a-GCST90001424	TRUE	34	21.7208
206655953	rs16837671	T	G	-0.2827	0.05702	7.43207e-07	3657	IgD+ B cell %Lymphocyte || id:ebi-a-GCST90001424	TRUE	34	24.5809
46715880	rs141070091	G	T	0.614	0.1364	6.96803e-06	3657	IgD+ B cell %Lymphocyte || id:ebi-a-GCST90001424	TRUE	34	20.2632
115785493	rs76845048	A	C	-0.3021	0.06594	4.76299e-06	3657	IgD+ B cell %Lymphocyte || id:ebi-a-GCST90001424	TRUE	34	20.9896
31240635	rs4361609	G	C	-0.2101	0.04223	6.78297e-07	3657	IgD+ B cell %Lymphocyte || id:ebi-a-GCST90001424	TRUE	34	24.752
20106029	rs73078428	T	A	-0.1651	0.03606	4.854e-06	3657	IgD+ B cell %Lymphocyte || id:ebi-a-GCST90001424	TRUE	34	20.9625
121332400	rs111830700	G	A	0.2879	0.06309	5.202e-06	3657	IgD+ B cell %Lymphocyte || id:ebi-a-GCST90001424	TRUE	34	20.8239
77469688	rs34910780	A	T	-0.2739	0.05642	1.25101e-06	3657	IgD+ B cell %Lymphocyte || id:ebi-a-GCST90001424	TRUE	34	23.5677
130617819	rs2395904	T	G	-0.1285	0.02712	2.243e-06	3657	IgD+ B cell %Lymphocyte || id:ebi-a-GCST90001424	TRUE	34	22.4505
75515052	rs533239981	G	C	0.2839	0.06355	8.16e-06	3657	IgD+ B cell %Lymphocyte || id:ebi-a-GCST90001424	TRUE	34	19.9572
7188484	rs1977295	G	A	0.1101	0.02357	3.11401e-06	3657	IgD+ B cell %Lymphocyte || id:ebi-a-GCST90001424	TRUE	34	21.82
110312229	rs75319860	T	C	0.3546	0.0787	6.84101e-06	3657	IgD+ B cell %Lymphocyte || id:ebi-a-GCST90001424	TRUE	34	20.3015
100023905	rs116906133	A	G	-1.032	0.2178	2.22398e-06	3657	IgD+ B cell %Lymphocyte || id:ebi-a-GCST90001424	TRUE	34	22.4514
108993494	rs12874404	A	G	0.1898	0.02599	3.43084e-13	3657	IgD+ B cell %Lymphocyte || id:ebi-a-GCST90001424	TRUE	34	53.331
95373465	rs2402519	G	C	0.1596	0.03359	2.10402e-06	3657	IgD+ B cell %Lymphocyte || id:ebi-a-GCST90001424	TRUE	34	22.5759
2731370	rs11657531	C	T	-0.1468	0.0236	5.52497e-10	3657	IgD+ B cell %Lymphocyte || id:ebi-a-GCST90001424	TRUE	34	38.6926
38038389	rs12939565	A	T	-0.142	0.02747	2.45499e-07	3657	IgD+ B cell %Lymphocyte || id:ebi-a-GCST90001424	TRUE	34	26.7214
70210257	rs75956343	A	G	-0.2576	0.05786	8.75407e-06	3657	IgD+ B cell %Lymphocyte || id:ebi-a-GCST90001424	TRUE	34	19.8214
14873284	rs55658072	A	G	0.1165	0.02499	3.23601e-06	3657	IgD+ B cell %Lymphocyte || id:ebi-a-GCST90001424	TRUE	34	21.733
44724305	rs6131010	A	G	-0.1212	0.02568	2.47098e-06	3657	IgD+ B cell %Lymphocyte || id:ebi-a-GCST90001424	TRUE	34	22.2749
213101844	rs970081	G	A	-0.1191	0.02482	1.64801e-06	3656	IgD- CD38+ B cell %lymphocyte || id:ebi-a-GCST90001425	TRUE	35	23.0261
63802723	rs78196740	T	C	0.192	0.04079	2.59998e-06	3656	IgD- CD38+ B cell %lymphocyte || id:ebi-a-GCST90001425	TRUE	35	22.1562
187165335	rs148362575	A	T	2.567	0.5384	1.93299e-06	3656	IgD- CD38+ B cell %lymphocyte || id:ebi-a-GCST90001425	TRUE	35	22.7322
136941539	rs62160934	T	A	0.1297	0.02865	6.13098e-06	3656	IgD- CD38+ B cell %lymphocyte || id:ebi-a-GCST90001425	TRUE	35	20.4942
204476635	rs138158989	G	A	-1.324	0.2808	2.49799e-06	3656	IgD- CD38+ B cell %lymphocyte || id:ebi-a-GCST90001425	TRUE	35	22.2322
20980398	rs66491584	G	A	-0.1404	0.02948	1.97702e-06	3656	IgD- CD38+ B cell %lymphocyte || id:ebi-a-GCST90001425	TRUE	35	22.6819
117331256	rs116540222	C	T	1.619	0.361	7.48204e-06	3656	IgD- CD38+ B cell %lymphocyte || id:ebi-a-GCST90001425	TRUE	35	20.1131
157649504	rs79812543	G	A	0.3801	0.08244	4.16198e-06	3656	IgD- CD38+ B cell %lymphocyte || id:ebi-a-GCST90001425	TRUE	35	21.2579
11712287	rs151009998	G	A	0.2925	0.06183	2.32498e-06	3656	IgD- CD38+ B cell %lymphocyte || id:ebi-a-GCST90001425	TRUE	35	22.3796
55386841	rs11938966	C	A	0.3028	0.06821	9.29309e-06	3656	IgD- CD38+ B cell %lymphocyte || id:ebi-a-GCST90001425	TRUE	35	19.7068
61089291	rs114428590	T	A	-0.6902	0.1551	8.88608e-06	3656	IgD- CD38+ B cell %lymphocyte || id:ebi-a-GCST90001425	TRUE	35	19.8028
89585751	rs79264549	C	A	1.582	0.3557	8.95901e-06	3656	IgD- CD38+ B cell %lymphocyte || id:ebi-a-GCST90001425	TRUE	35	19.7809
1297258	rs6554754	T	C	0.1238	0.0273	5.91902e-06	3656	IgD- CD38+ B cell %lymphocyte || id:ebi-a-GCST90001425	TRUE	35	20.5644
31274174	rs139101653	C	T	-0.4998	0.1122	8.62303e-06	3656	IgD- CD38+ B cell %lymphocyte || id:ebi-a-GCST90001425	TRUE	35	19.843
41935797	rs76624801	A	C	-2.09	0.45	3.53199e-06	3656	IgD- CD38+ B cell %lymphocyte || id:ebi-a-GCST90001425	TRUE	35	21.5709
40333488	rs187459109	G	A	-1.987	0.4026	8.31706e-07	3656	IgD- CD38+ B cell %lymphocyte || id:ebi-a-GCST90001425	TRUE	35	24.3584
127285830	rs75346886	G	T	0.3296	0.06986	2.48199e-06	3656	IgD- CD38+ B cell %lymphocyte || id:ebi-a-GCST90001425	TRUE	35	22.2596
132571443	rs138058221	C	T	-0.6459	0.1447	8.25791e-06	3656	IgD- CD38+ B cell %lymphocyte || id:ebi-a-GCST90001425	TRUE	35	19.9248
106306631	rs148377259	T	C	-0.311	0.06449	1.47001e-06	3656	IgD- CD38+ B cell %lymphocyte || id:ebi-a-GCST90001425	TRUE	35	23.2561
8531036	rs12340211	C	G	0.2558	0.05361	1.907e-06	3656	IgD- CD38+ B cell %lymphocyte || id:ebi-a-GCST90001425	TRUE	35	22.7672
97765784	rs113087021	T	A	0.1975	0.04432	8.62204e-06	3656	IgD- CD38+ B cell %lymphocyte || id:ebi-a-GCST90001425	TRUE	35	19.858
127827727	rs478251	A	C	0.1561	0.03419	5.11399e-06	3656	IgD- CD38+ B cell %lymphocyte || id:ebi-a-GCST90001425	TRUE	35	20.8453
10496783	rs6488283	A	G	-0.1069	0.02367	6.50504e-06	3656	IgD- CD38+ B cell %lymphocyte || id:ebi-a-GCST90001425	TRUE	35	20.3967
52932031	rs7294591	C	T	0.1168	0.02391	1.086e-06	3656	IgD- CD38+ B cell %lymphocyte || id:ebi-a-GCST90001425	TRUE	35	23.8631
14317207	rs11609248	A	G	-0.1438	0.02996	1.64801e-06	3656	IgD- CD38+ B cell %lymphocyte || id:ebi-a-GCST90001425	TRUE	35	23.0374
106098314	rs17037450	G	A	-0.3233	0.07216	7.68104e-06	3656	IgD- CD38+ B cell %lymphocyte || id:ebi-a-GCST90001425	TRUE	35	20.0733
22129890	rs72686093	C	T	0.2941	0.06126	1.64101e-06	3656	IgD- CD38+ B cell %lymphocyte || id:ebi-a-GCST90001425	TRUE	35	23.0481
74539114	rs2627305	G	A	-0.1167	0.02595	7.14908e-06	3656	IgD- CD38+ B cell %lymphocyte || id:ebi-a-GCST90001425	TRUE	35	20.224
59885737	rs4785074	C	T	-0.1289	0.02471	1.91898e-07	3656	IgD- CD38+ B cell %lymphocyte || id:ebi-a-GCST90001425	TRUE	35	27.212
81821361	rs72834736	G	C	0.3562	0.07723	4.11604e-06	3656	IgD- CD38+ B cell %lymphocyte || id:ebi-a-GCST90001425	TRUE	35	21.2724
31013921	rs76348547	G	T	0.3941	0.0823	1.74699e-06	3656	IgD- CD38+ B cell %lymphocyte || id:ebi-a-GCST90001425	TRUE	35	22.9305
41075209	rs500586	C	T	-0.1164	0.02625	9.54707e-06	3656	IgD- CD38dim B cell %lymphocyte || id:ebi-a-GCST90001426	TRUE	36	19.6629
119873920	rs72691171	A	T	0.556	0.1242	7.79902e-06	3656	IgD- CD38dim B cell %lymphocyte || id:ebi-a-GCST90001426	TRUE	36	20.0404
19500582	rs143785715	C	T	1.034	0.2251	4.55302e-06	3656	IgD- CD38dim B cell %lymphocyte || id:ebi-a-GCST90001426	TRUE	36	21.1004
89286072	rs10922490	T	C	0.516	0.1044	8.15793e-07	3656	IgD- CD38dim B cell %lymphocyte || id:ebi-a-GCST90001426	TRUE	36	24.4286
136926146	rs11687597	A	G	0.1644	0.03007	4.86004e-08	3656	IgD- CD38dim B cell %lymphocyte || id:ebi-a-GCST90001426	TRUE	36	29.8907
238554657	rs7595246	T	C	0.1571	0.03041	2.509e-07	3656	IgD- CD38dim B cell %lymphocyte || id:ebi-a-GCST90001426	TRUE	36	26.6882
100279851	rs71612685	A	G	0.5092	0.1088	2.94002e-06	3656	IgD- CD38dim B cell %lymphocyte || id:ebi-a-GCST90001426	TRUE	36	21.9038
1628280	rs1867929	C	A	0.1691	0.03822	9.93002e-06	3656	IgD- CD38dim B cell %lymphocyte || id:ebi-a-GCST90001426	TRUE	36	19.5752
89545035	rs114839471	A	G	2.925	0.6491	6.80707e-06	3656	IgD- CD38dim B cell %lymphocyte || id:ebi-a-GCST90001426	TRUE	36	20.3062
144608340	rs17405603	A	T	-0.1275	0.02694	2.27898e-06	3656	IgD- CD38dim B cell %lymphocyte || id:ebi-a-GCST90001426	TRUE	36	22.3988
41401285	rs146936090	C	T	1.843	0.3841	1.66498e-06	3656	IgD- CD38dim B cell %lymphocyte || id:ebi-a-GCST90001426	TRUE	36	23.023
22048853	rs6972846	G	T	-0.1185	0.02475	1.736e-06	3656	IgD- CD38dim B cell %lymphocyte || id:ebi-a-GCST90001426	TRUE	36	22.9238
154618679	rs78027513	G	T	0.2746	0.05995	4.77595e-06	3656	IgD- CD38dim B cell %lymphocyte || id:ebi-a-GCST90001426	TRUE	36	20.9808
144984956	rs7840395	A	G	-0.1408	0.02438	8.25296e-09	3656	IgD- CD38dim B cell %lymphocyte || id:ebi-a-GCST90001426	TRUE	36	33.3532
40734662	rs2137277	A	G	0.1383	0.03071	6.89096e-06	3656	IgD- CD38dim B cell %lymphocyte || id:ebi-a-GCST90001426	TRUE	36	20.2808
22940992	rs72816858	G	C	0.4384	0.09254	2.24099e-06	3656	IgD- CD38dim B cell %lymphocyte || id:ebi-a-GCST90001426	TRUE	36	22.4431
54786414	rs12298227	T	C	-0.2055	0.04122	6.51193e-07	3656	IgD- CD38dim B cell %lymphocyte || id:ebi-a-GCST90001426	TRUE	36	24.8547
53022961	rs593370	C	T	-0.1218	0.02694	6.31495e-06	3656	IgD- CD38dim B cell %lymphocyte || id:ebi-a-GCST90001426	TRUE	36	20.4409
108957063	rs9520836	A	G	0.1281	0.02404	1.05201e-07	3656	IgD- CD38dim B cell %lymphocyte || id:ebi-a-GCST90001426	TRUE	36	28.3942
76646870	rs118086652	A	G	0.38	0.08281	4.61095e-06	3656	IgD- CD38dim B cell %lymphocyte || id:ebi-a-GCST90001426	TRUE	36	21.0572
2716535	rs11653761	G	T	-0.1257	0.02411	1.93201e-07	3656	IgD- CD38dim B cell %lymphocyte || id:ebi-a-GCST90001426	TRUE	36	27.1817
61418402	rs145744014	C	T	0.4981	0.1104	6.63804e-06	3656	IgD- CD38dim B cell %lymphocyte || id:ebi-a-GCST90001426	TRUE	36	20.3561
36290177	rs652344	T	C	-0.1194	0.02653	7.05196e-06	3656	IgD- CD38dim B cell %lymphocyte || id:ebi-a-GCST90001426	TRUE	36	20.2551
18194427	rs2328245	C	T	0.1091	0.02407	6.04004e-06	3656	IgD- CD38dim B cell %lymphocyte || id:ebi-a-GCST90001426	TRUE	36	20.5446
27421843	rs134927	C	T	0.3766	0.08299	5.86206e-06	3656	IgD- CD38dim B cell %lymphocyte || id:ebi-a-GCST90001426	TRUE	36	20.5925
84127219	rs61790670	C	A	0.1517	0.02904	1.83802e-07	3656	IgD- CD38- B cell %lymphocyte || id:ebi-a-GCST90001427	TRUE	37	27.2884
178417994	rs116661843	G	A	-0.2855	0.06453	9.94695e-06	3656	IgD- CD38- B cell %lymphocyte || id:ebi-a-GCST90001427	TRUE	37	19.5744
59700800	rs12128328	T	C	0.1428	0.0306	3.17497e-06	3656	IgD- CD38- B cell %lymphocyte || id:ebi-a-GCST90001427	TRUE	37	21.7778
119468602	rs12624265	A	G	0.1358	0.03024	7.36902e-06	3656	IgD- CD38- B cell %lymphocyte || id:ebi-a-GCST90001427	TRUE	37	20.1668
232313158	rs12992631	C	T	-0.1296	0.02879	6.93905e-06	3656	IgD- CD38- B cell %lymphocyte || id:ebi-a-GCST90001427	TRUE	37	20.2641
47117185	rs2084194	G	A	-0.1193	0.02656	7.21905e-06	3656	IgD- CD38- B cell %lymphocyte || id:ebi-a-GCST90001427	TRUE	37	20.1755
238550072	rs6723786	A	G	0.1403	0.02729	2.84302e-07	3656	IgD- CD38- B cell %lymphocyte || id:ebi-a-GCST90001427	TRUE	37	26.4307
66709035	rs114551034	G	A	-0.2723	0.05703	1.86698e-06	3656	IgD- CD38- B cell %lymphocyte || id:ebi-a-GCST90001427	TRUE	37	22.7976
191905058	rs75524570	T	C	0.2178	0.04807	6.07198e-06	3656	IgD- CD38- B cell %lymphocyte || id:ebi-a-GCST90001427	TRUE	37	20.529
133090875	rs150378941	G	C	-0.853	0.1886	6.27004e-06	3656	IgD- CD38- B cell %lymphocyte || id:ebi-a-GCST90001427	TRUE	37	20.4557
134727496	rs72942964	C	T	-1.231	0.2689	4.85601e-06	3656	IgD- CD38- B cell %lymphocyte || id:ebi-a-GCST90001427	TRUE	37	20.9573
56547047	rs7676571	C	T	0.1731	0.0383	6.40796e-06	3656	IgD- CD38- B cell %lymphocyte || id:ebi-a-GCST90001427	TRUE	37	20.4266
25771115	rs4697617	G	A	0.1211	0.02714	8.36508e-06	3656	IgD- CD38- B cell %lymphocyte || id:ebi-a-GCST90001427	TRUE	37	19.9099
186920475	rs72711540	G	C	-0.165	0.03688	7.97003e-06	3656	IgD- CD38- B cell %lymphocyte || id:ebi-a-GCST90001427	TRUE	37	20.0164
144608340	rs17405603	A	T	-0.1322	0.0277	1.88599e-06	3656	IgD- CD38- B cell %lymphocyte || id:ebi-a-GCST90001427	TRUE	37	22.7774
7871676	rs144625305	C	T	0.617	0.1366	6.49696e-06	3656	IgD- CD38- B cell %lymphocyte || id:ebi-a-GCST90001427	TRUE	37	20.4018
144986103	rs11777835	T	C	-0.1246	0.02505	6.83392e-07	3656	IgD- CD38- B cell %lymphocyte || id:ebi-a-GCST90001427	TRUE	37	24.7412
55620993	rs190799514	T	C	0.391	0.07669	3.59104e-07	3656	IgD- CD38- B cell %lymphocyte || id:ebi-a-GCST90001427	TRUE	37	25.9942
55914981	rs75116337	T	C	0.3985	0.08792	5.99805e-06	3656	IgD- CD38- B cell %lymphocyte || id:ebi-a-GCST90001427	TRUE	37	20.5438
9936753	rs814418	C	T	0.204	0.04436	4.40099e-06	3656	IgD- CD38- B cell %lymphocyte || id:ebi-a-GCST90001427	TRUE	37	21.1484
12544361	rs4756916	T	C	-0.1119	0.02508	8.39499e-06	3656	IgD- CD38- B cell %lymphocyte || id:ebi-a-GCST90001427	TRUE	37	19.907
23667143	rs17234595	G	A	-0.3825	0.08604	9.0261e-06	3656	IgD- CD38- B cell %lymphocyte || id:ebi-a-GCST90001427	TRUE	37	19.7634
54797571	rs12426629	C	G	-0.1952	0.04268	4.95199e-06	3656	IgD- CD38- B cell %lymphocyte || id:ebi-a-GCST90001427	TRUE	37	20.9175
109144845	rs9514859	G	C	0.1207	0.025	1.43999e-06	3656	IgD- CD38- B cell %lymphocyte || id:ebi-a-GCST90001427	TRUE	37	23.3096
108993494	rs12874404	A	G	0.1408	0.02668	1.378e-07	3656	IgD- CD38- B cell %lymphocyte || id:ebi-a-GCST90001427	TRUE	37	27.8505
85313662	rs4474666	G	A	0.1116	0.02456	5.63404e-06	3656	IgD- CD38- B cell %lymphocyte || id:ebi-a-GCST90001427	TRUE	37	20.6477
2716535	rs11653761	G	T	-0.1169	0.0249	2.77997e-06	3656	IgD- CD38- B cell %lymphocyte || id:ebi-a-GCST90001427	TRUE	37	22.041
49200947	rs34157595	T	C	-0.1195	0.02696	9.61192e-06	3656	IgD- CD38- B cell %lymphocyte || id:ebi-a-GCST90001427	TRUE	37	19.647
60947111	rs7236090	T	C	0.1163	0.02497	3.33096e-06	3656	IgD- CD38- B cell %lymphocyte || id:ebi-a-GCST90001427	TRUE	37	21.6931
42362418	rs77741094	C	G	-0.5436	0.1119	1.24e-06	3656	IgD- CD38- B cell %lymphocyte || id:ebi-a-GCST90001427	TRUE	37	23.5993
214958496	rs112904733	G	T	0.1953	0.04221	3.85496e-06	3657	IgD- CD38dim B cell %B cell || id:ebi-a-GCST90001428	TRUE	38	21.4079
40387371	rs143109147	T	C	-2.636	0.5937	9.30593e-06	3657	IgD- CD38dim B cell %B cell || id:ebi-a-GCST90001428	TRUE	38	19.7132
232094153	rs12118242	C	T	-0.7345	0.1635	7.23003e-06	3657	IgD- CD38dim B cell %B cell || id:ebi-a-GCST90001428	TRUE	38	20.1813
233050029	rs9424499	G	C	-0.5857	0.1138	2.81002e-07	3657	IgD- CD38dim B cell %B cell || id:ebi-a-GCST90001428	TRUE	38	26.489
136864703	rs16832731	G	A	0.1484	0.03147	2.48599e-06	3657	IgD- CD38dim B cell %B cell || id:ebi-a-GCST90001428	TRUE	38	22.2369
106834795	rs138919897	A	G	-1.341	0.296	6.05703e-06	3657	IgD- CD38dim B cell %B cell || id:ebi-a-GCST90001428	TRUE	38	20.5246
106275239	rs73205209	T	C	0.3323	0.07083	2.81799e-06	3657	IgD- CD38dim B cell %B cell || id:ebi-a-GCST90001428	TRUE	38	22.0103
8695105	rs111854570	G	A	-0.2872	0.06245	4.40697e-06	3657	IgD- CD38dim B cell %B cell || id:ebi-a-GCST90001428	TRUE	38	21.1497
89545035	rs114839471	A	G	3.03	0.6695	6.21799e-06	3657	IgD- CD38dim B cell %B cell || id:ebi-a-GCST90001428	TRUE	38	20.4826
144609363	rs17405749	C	T	-0.1389	0.02884	1.51098e-06	3657	IgD- CD38dim B cell %B cell || id:ebi-a-GCST90001428	TRUE	38	23.196
11638274	rs80088375	C	T	-0.3593	0.07955	6.50205e-06	3657	IgD- CD38dim B cell %B cell || id:ebi-a-GCST90001428	TRUE	38	20.4002
125594743	rs75273600	G	A	0.6398	0.1253	3.46497e-07	3657	IgD- CD38dim B cell %B cell || id:ebi-a-GCST90001428	TRUE	38	26.0727
28192280	rs849133	C	T	-0.1154	0.02601	9.41499e-06	3657	IgD- CD38dim B cell %B cell || id:ebi-a-GCST90001428	TRUE	38	19.6848
75147206	rs146267894	C	T	-0.4565	0.1023	8.36296e-06	3657	IgD- CD38dim B cell %B cell || id:ebi-a-GCST90001428	TRUE	38	19.9127
132983821	rs2397752	C	T	-0.136	0.02815	1.41101e-06	3657	IgD- CD38dim B cell %B cell || id:ebi-a-GCST90001428	TRUE	38	23.3411
10573290	rs117987395	T	G	-0.246	0.05509	8.23209e-06	3657	IgD- CD38dim B cell %B cell || id:ebi-a-GCST90001428	TRUE	38	19.94
128322602	rs80216562	G	A	-0.3698	0.07231	3.31002e-07	3657	IgD- CD38dim B cell %B cell || id:ebi-a-GCST90001428	TRUE	38	26.1539
11033950	rs10743163	G	A	-0.1167	0.02529	4.11396e-06	3657	IgD- CD38dim B cell %B cell || id:ebi-a-GCST90001428	TRUE	38	21.2934
121343559	rs61946381	A	C	0.321	0.07254	9.93002e-06	3657	IgD- CD38dim B cell %B cell || id:ebi-a-GCST90001428	TRUE	38	19.5819
57302799	rs1846398	A	C	-0.1293	0.02904	8.82308e-06	3657	IgD- CD38dim B cell %B cell || id:ebi-a-GCST90001428	TRUE	38	19.8246
19499423	rs4038038	G	A	0.1177	0.02529	3.36202e-06	3657	IgD- CD38dim B cell %B cell || id:ebi-a-GCST90001428	TRUE	38	21.6598
77402748	rs117227598	C	G	0.651	0.1451	7.416e-06	3657	IgD- CD38dim B cell %B cell || id:ebi-a-GCST90001428	TRUE	38	20.1292
81916912	rs11548656	A	G	-0.1701	0.0366	3.48097e-06	3657	IgD- CD38dim B cell %B cell || id:ebi-a-GCST90001428	TRUE	38	21.5996
49605668	rs75659776	C	T	0.2621	0.05581	2.73697e-06	3657	IgD- CD38dim B cell %B cell || id:ebi-a-GCST90001428	TRUE	38	22.0551
41946947	rs117541917	A	C	-0.2358	0.05299	8.88894e-06	3657	IgD- CD38dim B cell %B cell || id:ebi-a-GCST90001428	TRUE	38	19.8016
6688542	rs113530462	G	C	0.887	0.196	6.221e-06	3657	IgD- CD38dim B cell %B cell || id:ebi-a-GCST90001428	TRUE	38	20.4802
247700906	rs1919856	A	G	0.1734	0.03817	5.72506e-06	3656	IgD+ CD38+ B cell %lymphocyte || id:ebi-a-GCST90001429	TRUE	39	20.6373
16464977	rs11682311	T	C	-0.1278	0.02599	9.105e-07	3656	IgD+ CD38+ B cell %lymphocyte || id:ebi-a-GCST90001429	TRUE	39	24.1796
97558150	rs4907205	T	C	-0.1658	0.03741	9.60395e-06	3656	IgD+ CD38+ B cell %lymphocyte || id:ebi-a-GCST90001429	TRUE	39	19.6424
105587803	rs140380950	T	C	-0.3597	0.06402	2.067e-08	3656	IgD+ CD38+ B cell %lymphocyte || id:ebi-a-GCST90001429	TRUE	39	31.5682
183195708	rs2686423	A	G	0.3352	0.07432	6.66807e-06	3656	IgD+ CD38+ B cell %lymphocyte || id:ebi-a-GCST90001429	TRUE	39	20.3421
15915069	rs76112278	G	A	-0.4243	0.08741	1.25901e-06	3656	IgD+ CD38+ B cell %lymphocyte || id:ebi-a-GCST90001429	TRUE	39	23.5626
38379833	rs7667070	T	C	-0.283	0.06349	8.55697e-06	3656	IgD+ CD38+ B cell %lymphocyte || id:ebi-a-GCST90001429	TRUE	39	19.8684
498773	rs78658073	G	A	1.792	0.3659	1.011e-06	3656	IgD+ CD38+ B cell %lymphocyte || id:ebi-a-GCST90001429	TRUE	39	23.9856
158276610	rs80330977	G	A	-0.2327	0.04501	2.46598e-07	3656	IgD+ CD38+ B cell %lymphocyte || id:ebi-a-GCST90001429	TRUE	39	26.7285
18919526	rs76660971	G	A	-0.1368	0.02874	2.02502e-06	3656	IgD+ CD38+ B cell %lymphocyte || id:ebi-a-GCST90001429	TRUE	39	22.6568
31562150	rs2857599	G	A	-0.1653	0.03649	6.07393e-06	3656	IgD+ CD38+ B cell %lymphocyte || id:ebi-a-GCST90001429	TRUE	39	20.521
48791017	rs117772462	T	A	-0.4644	0.09659	1.58599e-06	3656	IgD+ CD38+ B cell %lymphocyte || id:ebi-a-GCST90001429	TRUE	39	23.1164
190115	rs11185560	G	A	-0.2347	0.05014	2.95597e-06	3656	IgD+ CD38+ B cell %lymphocyte || id:ebi-a-GCST90001429	TRUE	39	21.9108
130602281	rs10103048	A	C	0.126	0.02692	2.988e-06	3656	IgD+ CD38+ B cell %lymphocyte || id:ebi-a-GCST90001429	TRUE	39	21.9074
118255950	rs1695681	C	A	-0.1213	0.02451	7.75908e-07	3656	IgD+ CD38+ B cell %lymphocyte || id:ebi-a-GCST90001429	TRUE	39	24.4926
115678594	rs13300113	A	T	0.1232	0.02752	7.74908e-06	3656	IgD+ CD38+ B cell %lymphocyte || id:ebi-a-GCST90001429	TRUE	39	20.0412
63723909	rs10821937	C	T	-0.116	0.02553	5.66304e-06	3656	IgD+ CD38+ B cell %lymphocyte || id:ebi-a-GCST90001429	TRUE	39	20.645
15377699	rs10832409	G	A	0.1495	0.03227	3.73603e-06	3656	IgD+ CD38+ B cell %lymphocyte || id:ebi-a-GCST90001429	TRUE	39	21.4627
110228055	rs11068290	C	T	0.3875	0.07937	1.08901e-06	3656	IgD+ CD38+ B cell %lymphocyte || id:ebi-a-GCST90001429	TRUE	39	23.8359
75564449	rs59879144	C	A	-0.4624	0.09688	1.88599e-06	3656	IgD+ CD38+ B cell %lymphocyte || id:ebi-a-GCST90001429	TRUE	39	22.7807
61758121	rs10877626	C	G	0.1102	0.02441	6.485e-06	3656	IgD+ CD38+ B cell %lymphocyte || id:ebi-a-GCST90001429	TRUE	39	20.3811
27184482	rs17408660	A	G	-0.4731	0.1058	7.92501e-06	3656	IgD+ CD38+ B cell %lymphocyte || id:ebi-a-GCST90001429	TRUE	39	19.9956
43915569	rs75589249	C	T	-0.5382	0.1197	7.06708e-06	3656	IgD+ CD38+ B cell %lymphocyte || id:ebi-a-GCST90001429	TRUE	39	20.2162
22499870	rs3811315	T	A	0.1771	0.03756	2.503e-06	3656	IgD+ CD38+ B cell %lymphocyte || id:ebi-a-GCST90001429	TRUE	39	22.2324
84759446	rs2216762	T	C	-0.1525	0.03097	8.88403e-07	3656	IgD+ CD38+ B cell %lymphocyte || id:ebi-a-GCST90001429	TRUE	39	24.247
8639905	rs60521331	G	A	0.1158	0.02425	1.86299e-06	3656	IgD+ CD38+ B cell %lymphocyte || id:ebi-a-GCST90001429	TRUE	39	22.8031
16767346	rs55708924	A	G	-0.3886	0.0872	8.58796e-06	3656	IgD+ CD38+ B cell %lymphocyte || id:ebi-a-GCST90001429	TRUE	39	19.8597
40387371	rs143109147	T	C	2.959	0.5843	4.27701e-07	3656	IgD+ CD38dim B cell %lymphocyte || id:ebi-a-GCST90001430	TRUE	40	25.6459
12243809	rs55877424	G	A	0.1449	0.0327	9.68902e-06	3656	IgD+ CD38dim B cell %lymphocyte || id:ebi-a-GCST90001430	TRUE	40	19.6355
41659628	rs149290264	C	T	0.6348	0.1427	8.93902e-06	3656	IgD+ CD38dim B cell %lymphocyte || id:ebi-a-GCST90001430	TRUE	40	19.7891
80085882	rs182174914	T	A	2.439	0.5502	9.58893e-06	3656	IgD+ CD38dim B cell %lymphocyte || id:ebi-a-GCST90001430	TRUE	40	19.6509
193840329	rs10933716	C	T	-0.1262	0.02775	5.61798e-06	3656	IgD+ CD38dim B cell %lymphocyte || id:ebi-a-GCST90001430	TRUE	40	20.682
115393238	rs28399382	C	T	0.1411	0.0308	4.74395e-06	3656	IgD+ CD38dim B cell %lymphocyte || id:ebi-a-GCST90001430	TRUE	40	20.9871
61631854	rs28654727	C	A	0.1272	0.02842	7.89405e-06	3656	IgD+ CD38dim B cell %lymphocyte || id:ebi-a-GCST90001430	TRUE	40	20.0321
170331972	rs6831487	T	G	0.1165	0.02467	2.42298e-06	3656	IgD+ CD38dim B cell %lymphocyte || id:ebi-a-GCST90001430	TRUE	40	22.3004
158317602	rs75512885	T	A	-0.2112	0.04633	5.32304e-06	3656	IgD+ CD38dim B cell %lymphocyte || id:ebi-a-GCST90001430	TRUE	40	20.7808
118216796	rs1510971	T	A	-0.2012	0.04413	5.292e-06	3656	IgD+ CD38dim B cell %lymphocyte || id:ebi-a-GCST90001430	TRUE	40	20.7868
160198880	rs12516105	T	C	0.1502	0.03243	3.75301e-06	3656	IgD+ CD38dim B cell %lymphocyte || id:ebi-a-GCST90001430	TRUE	40	21.4509
31240635	rs4361609	G	C	-0.1912	0.04275	7.92501e-06	3656	IgD+ CD38dim B cell %lymphocyte || id:ebi-a-GCST90001430	TRUE	40	20.0034
166502048	rs9459562	G	C	0.1106	0.0246	7.11607e-06	3656	IgD+ CD38dim B cell %lymphocyte || id:ebi-a-GCST90001430	TRUE	40	20.2134
77469688	rs34910780	A	T	-0.2544	0.05663	7.26106e-06	3656	IgD+ CD38dim B cell %lymphocyte || id:ebi-a-GCST90001430	TRUE	40	20.1809
123275484	rs62474511	A	T	0.2018	0.04179	1.417e-06	3656	IgD+ CD38dim B cell %lymphocyte || id:ebi-a-GCST90001430	TRUE	40	23.3183
155224134	rs4716961	T	C	-0.3385	0.07465	5.96898e-06	3656	IgD+ CD38dim B cell %lymphocyte || id:ebi-a-GCST90001430	TRUE	40	20.5616
130582787	rs7840067	T	C	-0.1537	0.03026	3.95704e-07	3656	IgD+ CD38dim B cell %lymphocyte || id:ebi-a-GCST90001430	TRUE	40	25.7994
75515052	rs533239981	G	C	0.3011	0.06365	2.32199e-06	3656	IgD+ CD38dim B cell %lymphocyte || id:ebi-a-GCST90001430	TRUE	40	22.3782
60077245	rs60953943	G	A	-0.4228	0.08863	1.91298e-06	3656	IgD+ CD38dim B cell %lymphocyte || id:ebi-a-GCST90001430	TRUE	40	22.7567
56638876	rs76400856	A	C	0.2233	0.0485	4.30299e-06	3656	IgD+ CD38dim B cell %lymphocyte || id:ebi-a-GCST90001430	TRUE	40	21.198
97801073	rs74151247	C	A	0.348	0.07127	1.09199e-06	3656	IgD+ CD38dim B cell %lymphocyte || id:ebi-a-GCST90001430	TRUE	40	23.8421
110312229	rs75319860	T	C	0.3651	0.07896	3.91201e-06	3656	IgD+ CD38dim B cell %lymphocyte || id:ebi-a-GCST90001430	TRUE	40	21.3801
104519594	rs139695291	A	G	1.581	0.3506	6.69006e-06	3656	IgD+ CD38dim B cell %lymphocyte || id:ebi-a-GCST90001430	TRUE	40	20.3348
72428296	rs75474045	G	A	0.503	0.1077	3.125e-06	3656	IgD+ CD38dim B cell %lymphocyte || id:ebi-a-GCST90001430	TRUE	40	21.8125
108993494	rs12874404	A	G	0.1366	0.02617	1.89601e-07	3656	IgD+ CD38dim B cell %lymphocyte || id:ebi-a-GCST90001430	TRUE	40	27.2454
65713895	rs116844769	G	A	-0.2347	0.04969	2.40099e-06	3656	IgD+ CD38dim B cell %lymphocyte || id:ebi-a-GCST90001430	TRUE	40	22.3094
84754964	rs16974449	C	A	0.1233	0.02445	4.77903e-07	3656	IgD+ CD38dim B cell %lymphocyte || id:ebi-a-GCST90001430	TRUE	40	25.4313
8639905	rs60521331	G	A	0.1214	0.02433	6.26095e-07	3656	IgD+ CD38dim B cell %lymphocyte || id:ebi-a-GCST90001430	TRUE	40	24.8974
2731370	rs11657531	C	T	-0.1167	0.0237	8.83894e-07	3656	IgD+ CD38dim B cell %lymphocyte || id:ebi-a-GCST90001430	TRUE	40	24.2463
11508177	rs2291516	G	A	0.1953	0.04406	9.56996e-06	3656	IgD+ CD38dim B cell %lymphocyte || id:ebi-a-GCST90001430	TRUE	40	19.6479
53039110	rs655580	G	A	0.1258	0.02423	2.18902e-07	3656	IgD+ CD38dim B cell %lymphocyte || id:ebi-a-GCST90001430	TRUE	40	26.9559
44724305	rs6131010	A	G	-0.1184	0.02588	4.94698e-06	3656	IgD+ CD38dim B cell %lymphocyte || id:ebi-a-GCST90001430	TRUE	40	20.9303
16767346	rs55708924	A	G	-0.4222	0.08736	1.39801e-06	3656	IgD+ CD38dim B cell %lymphocyte || id:ebi-a-GCST90001430	TRUE	40	23.3567
36295623	rs143518319	C	A	-0.4492	0.09996	7.21207e-06	3656	IgD+ CD38dim B cell %lymphocyte || id:ebi-a-GCST90001430	TRUE	40	20.1942
47606966	rs142838362	C	T	0.2463	0.05243	2.72101e-06	3656	IgD+ CD38dim B cell %lymphocyte || id:ebi-a-GCST90001430	TRUE	40	22.0683
44741083	rs149701635	C	G	-0.3548	0.07767	5.08101e-06	3656	IgD+ CD38- B cell %lymphocyte || id:ebi-a-GCST90001431	TRUE	41	20.867
8847483	rs35088452	C	A	-0.1352	0.02849	2.15899e-06	3656	IgD+ CD38- B cell %lymphocyte || id:ebi-a-GCST90001431	TRUE	41	22.52
114821667	rs6895553	T	C	-0.199	0.04272	3.304e-06	3656	IgD+ CD38- B cell %lymphocyte || id:ebi-a-GCST90001431	TRUE	41	21.6992
136421498	rs78009119	T	G	-0.5085	0.1078	2.49902e-06	3656	IgD+ CD38- B cell %lymphocyte || id:ebi-a-GCST90001431	TRUE	41	22.2507
157655991	rs77055472	T	A	-0.2682	0.05762	3.36001e-06	3656	IgD+ CD38- B cell %lymphocyte || id:ebi-a-GCST90001431	TRUE	41	21.6656
130521070	rs12197754	T	C	-0.1427	0.03115	4.74996e-06	3656	IgD+ CD38- B cell %lymphocyte || id:ebi-a-GCST90001431	TRUE	41	20.9861
7871676	rs144625305	C	T	0.6141	0.1364	6.89795e-06	3656	IgD+ CD38- B cell %lymphocyte || id:ebi-a-GCST90001431	TRUE	41	20.2698
85447519	rs12763172	T	C	0.1272	0.02784	5.05196e-06	3656	IgD+ CD38- B cell %lymphocyte || id:ebi-a-GCST90001431	TRUE	41	20.8754
21411891	rs12146653	T	C	0.1892	0.04126	4.66305e-06	3656	IgD+ CD38- B cell %lymphocyte || id:ebi-a-GCST90001431	TRUE	41	21.0273
129349167	rs12829274	A	G	-0.2515	0.05194	1.33999e-06	3656	IgD+ CD38- B cell %lymphocyte || id:ebi-a-GCST90001431	TRUE	41	23.4462
69228178	rs3730631	T	C	-0.1789	0.03729	1.66399e-06	3656	IgD+ CD38- B cell %lymphocyte || id:ebi-a-GCST90001431	TRUE	41	23.0163
108993494	rs12874404	A	G	0.1714	0.02663	1.385e-10	3656	IgD+ CD38- B cell %lymphocyte || id:ebi-a-GCST90001431	TRUE	41	41.4266
34506073	rs112782756	A	G	3.09	0.683	6.25101e-06	3656	IgD+ CD38- B cell %lymphocyte || id:ebi-a-GCST90001431	TRUE	41	20.468
21566923	rs2003291	C	T	-0.1589	0.0357	8.76597e-06	3656	IgD+ CD38- B cell %lymphocyte || id:ebi-a-GCST90001431	TRUE	41	19.8112
96205838	rs77762131	G	C	0.3532	0.058	1.24701e-09	3656	IgD+ CD38- B cell %lymphocyte || id:ebi-a-GCST90001431	TRUE	41	37.0839
94852219	rs72706301	G	A	0.448	0.09406	1.98299e-06	3656	IgD+ CD38- B cell %lymphocyte || id:ebi-a-GCST90001431	TRUE	41	22.6854
52536948	rs149731447	C	T	-0.9621	0.2156	8.35699e-06	3656	IgD+ CD38- B cell %lymphocyte || id:ebi-a-GCST90001431	TRUE	41	19.9133
44517689	rs10444793	G	A	-0.4323	0.09225	2.88602e-06	3656	IgD+ CD38- B cell %lymphocyte || id:ebi-a-GCST90001431	TRUE	41	21.9603
2728777	rs28594458	C	G	-0.1135	0.02418	2.76599e-06	3656	IgD+ CD38- B cell %lymphocyte || id:ebi-a-GCST90001431	TRUE	41	22.0333
41083050	rs62235484	G	A	0.4662	0.09386	7.13608e-07	3656	IgD+ CD38- B cell %lymphocyte || id:ebi-a-GCST90001431	TRUE	41	24.6708
45666517	rs78007261	C	T	-0.3003	0.06556	4.80895e-06	3656	IgD+ CD38- B cell %lymphocyte || id:ebi-a-GCST90001431	TRUE	41	20.9813
8009985	rs75766272	C	T	-0.3961	0.08527	3.51901e-06	3656	Unswitched memory B cell %lymphocyte || id:ebi-a-GCST90001432	TRUE	42	21.5783
32512523	rs56326639	A	G	0.1461	0.0323	6.29999e-06	3656	Unswitched memory B cell %lymphocyte || id:ebi-a-GCST90001432	TRUE	42	20.4595
150197022	rs6557137	C	T	-0.1494	0.03221	3.62001e-06	3656	Unswitched memory B cell %lymphocyte || id:ebi-a-GCST90001432	TRUE	42	21.5139
7871676	rs144625305	C	T	0.5993	0.1343	8.30004e-06	3656	Unswitched memory B cell %lymphocyte || id:ebi-a-GCST90001432	TRUE	42	19.913
1552537	rs2956955	T	C	-0.3254	0.06746	1.47099e-06	3656	Unswitched memory B cell %lymphocyte || id:ebi-a-GCST90001432	TRUE	42	23.2671
144986071	rs141247883	A	G	-0.3185	0.06842	3.34503e-06	3656	Unswitched memory B cell %lymphocyte || id:ebi-a-GCST90001432	TRUE	42	21.6697
37390411	rs57757402	A	G	-0.1601	0.03523	5.67806e-06	3656	Unswitched memory B cell %lymphocyte || id:ebi-a-GCST90001432	TRUE	42	20.6518
808529	rs11794578	T	G	0.1189	0.02437	1.12101e-06	3656	Unswitched memory B cell %lymphocyte || id:ebi-a-GCST90001432	TRUE	42	23.8041
16899526	rs10119513	G	A	0.3622	0.08185	9.91197e-06	3656	Unswitched memory B cell %lymphocyte || id:ebi-a-GCST90001432	TRUE	42	19.5821
10437096	rs10840410	T	C	-0.1182	0.02642	7.88206e-06	3656	Unswitched memory B cell %lymphocyte || id:ebi-a-GCST90001432	TRUE	42	20.0156
132159459	rs10894530	C	A	-0.1638	0.03684	9.00409e-06	3656	Unswitched memory B cell %lymphocyte || id:ebi-a-GCST90001432	TRUE	42	19.7692
109368119	rs143553941	G	C	0.501	0.107	2.95801e-06	3656	Unswitched memory B cell %lymphocyte || id:ebi-a-GCST90001432	TRUE	42	21.9234
129349167	rs12829274	A	G	-0.2536	0.0511	7.30601e-07	3656	Unswitched memory B cell %lymphocyte || id:ebi-a-GCST90001432	TRUE	42	24.6296
50212885	rs73192651	C	T	0.5455	0.08807	6.53597e-10	3656	Unswitched memory B cell %lymphocyte || id:ebi-a-GCST90001432	TRUE	42	38.3649
108993494	rs12874404	A	G	0.1827	0.02625	4.02346e-12	3656	Unswitched memory B cell %lymphocyte || id:ebi-a-GCST90001432	TRUE	42	48.4416
46224092	rs557577736	A	G	1.799	0.3838	2.857e-06	3656	Unswitched memory B cell %lymphocyte || id:ebi-a-GCST90001432	TRUE	42	21.9711
96205838	rs77762131	G	C	0.3287	0.05701	8.74903e-09	3656	Unswitched memory B cell %lymphocyte || id:ebi-a-GCST90001432	TRUE	42	33.2428
94936964	rs8014978	T	C	-0.1203	0.02463	1.08201e-06	3656	Unswitched memory B cell %lymphocyte || id:ebi-a-GCST90001432	TRUE	42	23.8563
86794463	rs112135308	C	G	0.416	0.08833	2.57099e-06	3656	Unswitched memory B cell %lymphocyte || id:ebi-a-GCST90001432	TRUE	42	22.1804
2715961	rs11657759	A	C	-0.1271	0.02394	1.16099e-07	3656	Unswitched memory B cell %lymphocyte || id:ebi-a-GCST90001432	TRUE	42	28.1866
14993354	rs7254039	G	A	-0.2695	0.05778	3.20797e-06	3656	Unswitched memory B cell %lymphocyte || id:ebi-a-GCST90001432	TRUE	42	21.7552
44730245	rs6032660	G	A	-0.1525	0.02629	7.19797e-09	3656	Unswitched memory B cell %lymphocyte || id:ebi-a-GCST90001432	TRUE	42	33.6479
10454080	rs76762356	A	G	-0.3702	0.08274	7.91699e-06	3656	Unswitched memory B cell %lymphocyte || id:ebi-a-GCST90001432	TRUE	42	20.019
22613458	rs55712190	C	T	0.2264	0.04694	1.467e-06	3656	Unswitched memory B cell %lymphocyte || id:ebi-a-GCST90001432	TRUE	42	23.2631
217179038	rs2789568	T	C	-0.2462	0.04816	3.32897e-07	3656	IgD- CD27- B cell %lymphocyte || id:ebi-a-GCST90001433	TRUE	43	26.1338
160254955	rs113442137	G	A	-0.2734	0.0574	1.97301e-06	3656	IgD- CD27- B cell %lymphocyte || id:ebi-a-GCST90001433	TRUE	43	22.6868
113524501	rs185621536	C	T	-0.3248	0.07016	3.79997e-06	3656	IgD- CD27- B cell %lymphocyte || id:ebi-a-GCST90001433	TRUE	43	21.4315
56616595	rs7606024	T	A	-0.1469	0.03041	1.42498e-06	3656	IgD- CD27- B cell %lymphocyte || id:ebi-a-GCST90001433	TRUE	43	23.3352
32533246	rs35574803	T	C	-0.3044	0.05397	1.83101e-08	3656	IgD- CD27- B cell %lymphocyte || id:ebi-a-GCST90001433	TRUE	43	31.8115
99437210	rs78756830	T	C	0.4221	0.08746	1.45301e-06	3656	IgD- CD27- B cell %lymphocyte || id:ebi-a-GCST90001433	TRUE	43	23.2923
84064142	rs12654363	C	T	-0.2241	0.04812	3.31398e-06	3656	IgD- CD27- B cell %lymphocyte || id:ebi-a-GCST90001433	TRUE	43	21.6886
4201348	rs191610741	C	T	-0.3731	0.08152	4.87304e-06	3656	IgD- CD27- B cell %lymphocyte || id:ebi-a-GCST90001433	TRUE	43	20.947
164610887	rs807894	T	G	0.114	0.02536	7.13198e-06	3656	IgD- CD27- B cell %lymphocyte || id:ebi-a-GCST90001433	TRUE	43	20.2074
38757409	rs1978170	A	G	-0.113	0.02548	9.38793e-06	3656	IgD- CD27- B cell %lymphocyte || id:ebi-a-GCST90001433	TRUE	43	19.6679
25294308	rs78763642	G	A	-0.3442	0.07449	3.96798e-06	3656	IgD- CD27- B cell %lymphocyte || id:ebi-a-GCST90001433	TRUE	43	21.3514
6553016	rs2250246	A	G	0.1325	0.02454	7.13296e-08	3656	IgD- CD27- B cell %lymphocyte || id:ebi-a-GCST90001433	TRUE	43	29.153
7452768	rs77114347	A	T	-0.239	0.05358	8.41608e-06	3656	IgD- CD27- B cell %lymphocyte || id:ebi-a-GCST90001433	TRUE	43	19.8971
60857029	rs4941188	G	A	-0.1285	0.02642	1.20401e-06	3656	IgD- CD27- B cell %lymphocyte || id:ebi-a-GCST90001433	TRUE	43	23.656
8814367	rs111407982	C	T	-0.1612	0.03377	1.87499e-06	3656	IgD- CD27- B cell %lymphocyte || id:ebi-a-GCST90001433	TRUE	43	22.786
15011442	rs7260348	T	C	-0.2227	0.04722	2.49799e-06	3656	IgD- CD27- B cell %lymphocyte || id:ebi-a-GCST90001433	TRUE	43	22.2427
47313887	rs77126700	T	C	0.3695	0.08021	4.22698e-06	3656	IgD- CD27- B cell %lymphocyte || id:ebi-a-GCST90001433	TRUE	43	21.2213
44747947	rs4810485	T	G	0.317	0.02622	4.97966e-33	3656	IgD- CD27- B cell %lymphocyte || id:ebi-a-GCST90001433	TRUE	43	146.168
238554657	rs7595246	T	C	0.1684	0.03143	8.91908e-08	3656	Switched memory B cell %lymphocyte || id:ebi-a-GCST90001434	TRUE	44	28.7075
136967396	rs1519526	T	C	0.1674	0.03168	1.341e-07	3656	Switched memory B cell %lymphocyte || id:ebi-a-GCST90001434	TRUE	44	27.9216
32533010	rs7640978	C	T	0.1649	0.0355	3.535e-06	3656	Switched memory B cell %lymphocyte || id:ebi-a-GCST90001434	TRUE	44	21.5767
100572746	rs17029267	C	T	0.3178	0.07088	7.56397e-06	3656	Switched memory B cell %lymphocyte || id:ebi-a-GCST90001434	TRUE	44	20.103
165581566	rs62382785	G	A	0.1313	0.02902	6.22702e-06	3656	Switched memory B cell %lymphocyte || id:ebi-a-GCST90001434	TRUE	44	20.4708
144608340	rs17405603	A	T	-0.1343	0.02781	1.44202e-06	3656	Switched memory B cell %lymphocyte || id:ebi-a-GCST90001434	TRUE	44	23.3212
55620993	rs190799514	T	C	0.3656	0.07711	2.20298e-06	3656	Switched memory B cell %lymphocyte || id:ebi-a-GCST90001434	TRUE	44	22.4797
144984956	rs7840395	A	G	-0.1437	0.02516	1.21099e-08	3656	Switched memory B cell %lymphocyte || id:ebi-a-GCST90001434	TRUE	44	32.6206
9936753	rs814418	C	T	0.199	0.04491	9.6801e-06	3656	Switched memory B cell %lymphocyte || id:ebi-a-GCST90001434	TRUE	44	19.6345
94589940	rs118076634	C	T	1.115	0.2283	1.083e-06	3656	Switched memory B cell %lymphocyte || id:ebi-a-GCST90001434	TRUE	44	23.8527
54797571	rs12426629	C	G	-0.2182	0.04316	4.52397e-07	3656	Switched memory B cell %lymphocyte || id:ebi-a-GCST90001434	TRUE	44	25.5592
109151489	rs726449	C	T	0.1133	0.02505	6.35902e-06	3656	Switched memory B cell %lymphocyte || id:ebi-a-GCST90001434	TRUE	44	20.4571
108957063	rs9520836	A	G	0.1567	0.02479	2.91199e-10	3656	Switched memory B cell %lymphocyte || id:ebi-a-GCST90001434	TRUE	44	39.9563
2716535	rs11653761	G	T	-0.1491	0.02489	2.298e-09	3656	Switched memory B cell %lymphocyte || id:ebi-a-GCST90001434	TRUE	44	35.8844
61418402	rs145744014	C	T	0.5148	0.1143	6.92293e-06	3656	Switched memory B cell %lymphocyte || id:ebi-a-GCST90001434	TRUE	44	20.2854
14698416	rs138728953	C	A	0.311	0.06986	8.77708e-06	3656	Switched memory B cell %lymphocyte || id:ebi-a-GCST90001434	TRUE	44	19.8182
652628	rs117231919	C	T	0.17	0.03776	6.95296e-06	3656	Switched memory B cell %lymphocyte || id:ebi-a-GCST90001434	TRUE	44	20.2691
645485	rs377621503	C	T	-0.7635	0.1715	8.80299e-06	3656	Switched memory B cell %lymphocyte || id:ebi-a-GCST90001434	TRUE	44	19.8194
102236814	rs141365416	C	T	2.328	0.4961	2.79402e-06	3657	Plasma Blast-Plasma Cell %lymphocyte || id:ebi-a-GCST90001435	TRUE	45	22.0205
187165335	rs148362575	A	T	2.608	0.5526	2.46598e-06	3657	Plasma Blast-Plasma Cell %lymphocyte || id:ebi-a-GCST90001435	TRUE	45	22.2738
117331256	rs116540222	C	T	1.756	0.3749	2.922e-06	3657	Plasma Blast-Plasma Cell %lymphocyte || id:ebi-a-GCST90001435	TRUE	45	21.9391
1297918	rs7449190	T	C	0.1298	0.028	3.66902e-06	3657	Plasma Blast-Plasma Cell %lymphocyte || id:ebi-a-GCST90001435	TRUE	45	21.4898
5266557	rs61294310	A	G	0.5223	0.1088	1.65299e-06	3657	Plasma Blast-Plasma Cell %lymphocyte || id:ebi-a-GCST90001435	TRUE	45	23.0453
151002534	rs13244540	G	T	0.2681	0.05848	4.69505e-06	3657	Plasma Blast-Plasma Cell %lymphocyte || id:ebi-a-GCST90001435	TRUE	45	21.0174
118376967	rs62519719	G	A	-0.1218	0.02685	5.97998e-06	3657	Plasma Blast-Plasma Cell %lymphocyte || id:ebi-a-GCST90001435	TRUE	45	20.5781
24549984	rs74326785	T	C	0.351	0.07464	2.65497e-06	3657	Plasma Blast-Plasma Cell %lymphocyte || id:ebi-a-GCST90001435	TRUE	45	22.1142
92219945	rs3138500	C	T	-0.2314	0.04918	2.62398e-06	3657	Plasma Blast-Plasma Cell %lymphocyte || id:ebi-a-GCST90001435	TRUE	45	22.1386
130483163	rs12412378	C	A	-0.1755	0.03276	9.03795e-08	3657	Plasma Blast-Plasma Cell %lymphocyte || id:ebi-a-GCST90001435	TRUE	45	28.699
69277078	rs1938685	G	A	-0.158	0.03558	9.27492e-06	3657	Plasma Blast-Plasma Cell %lymphocyte || id:ebi-a-GCST90001435	TRUE	45	19.7198
91973528	rs897989	T	G	-0.1183	0.02654	8.57196e-06	3657	Plasma Blast-Plasma Cell %lymphocyte || id:ebi-a-GCST90001435	TRUE	45	19.8686
117526440	rs55728331	G	A	1.624	0.3466	2.90603e-06	3657	Plasma Blast-Plasma Cell %lymphocyte || id:ebi-a-GCST90001435	TRUE	45	21.9541
6409619	rs10849436	G	A	0.1516	0.03371	7.12197e-06	3657	Plasma Blast-Plasma Cell %lymphocyte || id:ebi-a-GCST90001435	TRUE	45	20.2246
93740906	rs1838357	G	A	0.1167	0.02638	9.94489e-06	3657	Plasma Blast-Plasma Cell %lymphocyte || id:ebi-a-GCST90001435	TRUE	45	19.5701
59885737	rs4785074	C	T	-0.1403	0.02562	4.61998e-08	3657	Plasma Blast-Plasma Cell %lymphocyte || id:ebi-a-GCST90001435	TRUE	45	29.9887
49529379	rs7255292	T	C	-0.1601	0.035	4.94903e-06	3657	Plasma Blast-Plasma Cell %lymphocyte || id:ebi-a-GCST90001435	TRUE	45	20.9241
16916284	rs8132059	C	T	-0.1294	0.02876	7.04304e-06	3657	Plasma Blast-Plasma Cell %lymphocyte || id:ebi-a-GCST90001435	TRUE	45	20.2437
19729361	rs11089305	A	G	0.1295	0.02684	1.45301e-06	3657	Plasma Blast-Plasma Cell %lymphocyte || id:ebi-a-GCST90001435	TRUE	45	23.2795
39385714	rs75414548	G	A	0.2864	0.06412	8.202e-06	3656	Memory B cell %lymphocyte || id:ebi-a-GCST90001436	TRUE	46	19.9507
8009985	rs75766272	C	T	-0.3971	0.08543	3.46003e-06	3656	Memory B cell %lymphocyte || id:ebi-a-GCST90001436	TRUE	46	21.6062
150547747	rs878471	G	A	-0.1135	0.02517	6.73907e-06	3656	Memory B cell %lymphocyte || id:ebi-a-GCST90001436	TRUE	46	20.3341
147613080	rs12636848	T	G	0.1242	0.02655	2.98401e-06	3656	Memory B cell %lymphocyte || id:ebi-a-GCST90001436	TRUE	46	21.8834
142016471	rs143003356	G	A	-0.5299	0.1157	4.78597e-06	3656	Memory B cell %lymphocyte || id:ebi-a-GCST90001436	TRUE	46	20.9759
148410250	rs17708396	C	A	2.518	0.5212	1.41198e-06	3656	Memory B cell %lymphocyte || id:ebi-a-GCST90001436	TRUE	46	23.3401
114821667	rs6895553	T	C	-0.1889	0.04221	7.88297e-06	3656	Memory B cell %lymphocyte || id:ebi-a-GCST90001436	TRUE	46	20.0278
107001456	rs1770731	A	T	-0.1473	0.0326	6.38705e-06	3656	Memory B cell %lymphocyte || id:ebi-a-GCST90001436	TRUE	46	20.416
101891742	rs74505387	T	C	-0.2033	0.03964	3.08496e-07	3656	Memory B cell %lymphocyte || id:ebi-a-GCST90001436	TRUE	46	26.3031
1163541	rs410173	A	G	-0.144	0.03208	7.39299e-06	3656	Memory B cell %lymphocyte || id:ebi-a-GCST90001436	TRUE	46	20.1491
7871676	rs144625305	C	T	0.6141	0.1347	5.31202e-06	3656	Memory B cell %lymphocyte || id:ebi-a-GCST90001436	TRUE	46	20.7847
1626220	rs6558507	C	T	-0.2635	0.05776	5.25001e-06	3656	Memory B cell %lymphocyte || id:ebi-a-GCST90001436	TRUE	46	20.8117
145158607	rs34173062	G	A	0.1453	0.02991	1.242e-06	3656	Memory B cell %lymphocyte || id:ebi-a-GCST90001436	TRUE	46	23.5993
85447519	rs12763172	T	C	0.132	0.02749	1.637e-06	3656	Memory B cell %lymphocyte || id:ebi-a-GCST90001436	TRUE	46	23.0568
132145598	rs10791220	A	G	-0.1793	0.03894	4.27602e-06	3656	Memory B cell %lymphocyte || id:ebi-a-GCST90001436	TRUE	46	21.2016
102043400	rs11225155	G	A	0.1112	0.0245	5.85706e-06	3656	Memory B cell %lymphocyte || id:ebi-a-GCST90001436	TRUE	46	20.6005
107914821	rs74839056	C	T	1.357	0.3052	8.92093e-06	3656	Memory B cell %lymphocyte || id:ebi-a-GCST90001436	TRUE	46	19.7693
46224092	rs557577736	A	G	1.799	0.3851	3.10699e-06	3656	Memory B cell %lymphocyte || id:ebi-a-GCST90001436	TRUE	46	21.823
108993494	rs12874404	A	G	0.2221	0.0262	3.31284e-17	3656	Memory B cell %lymphocyte || id:ebi-a-GCST90001436	TRUE	46	71.8612
109144845	rs9514859	G	C	0.112	0.02469	5.93403e-06	3656	Memory B cell %lymphocyte || id:ebi-a-GCST90001436	TRUE	46	20.5776
50212885	rs73192651	C	T	0.442	0.08807	5.43801e-07	3656	Memory B cell %lymphocyte || id:ebi-a-GCST90001436	TRUE	46	25.1877
96205838	rs77762131	G	C	0.3049	0.05737	1.13201e-07	3656	Memory B cell %lymphocyte || id:ebi-a-GCST90001436	TRUE	46	28.2452
63009549	rs974368	G	A	0.1136	0.02464	4.17004e-06	3656	Memory B cell %lymphocyte || id:ebi-a-GCST90001436	TRUE	46	21.2557
24733764	rs139196765	A	G	1.237	0.2495	7.49307e-07	3656	Memory B cell %lymphocyte || id:ebi-a-GCST90001436	TRUE	46	24.5809
2716535	rs11653761	G	T	-0.1359	0.02451	3.17497e-08	3656	Memory B cell %lymphocyte || id:ebi-a-GCST90001436	TRUE	46	30.7434
14993354	rs7254039	G	A	-0.2668	0.05819	4.68004e-06	3656	Memory B cell %lymphocyte || id:ebi-a-GCST90001436	TRUE	46	21.022
1157330	rs551529415	C	T	-0.5751	0.124	3.62001e-06	3656	Memory B cell %lymphocyte || id:ebi-a-GCST90001436	TRUE	46	21.5101
3207749	rs3810559	T	G	-0.1132	0.02457	4.24004e-06	3656	Memory B cell %lymphocyte || id:ebi-a-GCST90001436	TRUE	46	21.2267
45387786	rs4640493	A	T	0.1493	0.03234	4.01301e-06	3656	Memory B cell %lymphocyte || id:ebi-a-GCST90001436	TRUE	46	21.3128
44688150	rs9614226	T	G	-0.3841	0.08631	8.80603e-06	3656	Memory B cell %lymphocyte || id:ebi-a-GCST90001436	TRUE	46	19.8046
162634026	rs11937214	A	G	0.271	0.06102	9.17698e-06	3656	Naive-mature B cell %lymphocyte || id:ebi-a-GCST90001437	TRUE	47	19.724
115785493	rs76845048	A	C	-0.3046	0.06737	6.33695e-06	3656	Naive-mature B cell %lymphocyte || id:ebi-a-GCST90001437	TRUE	47	20.4422
135756457	rs115204570	G	T	-0.479	0.1028	3.26701e-06	3656	Naive-mature B cell %lymphocyte || id:ebi-a-GCST90001437	TRUE	47	21.7112
158285953	rs17056318	T	C	-0.2266	0.04592	8.38591e-07	3656	Naive-mature B cell %lymphocyte || id:ebi-a-GCST90001437	TRUE	47	24.351
31240635	rs4361609	G	C	-0.1954	0.04397	9.11801e-06	3656	Naive-mature B cell %lymphocyte || id:ebi-a-GCST90001437	TRUE	47	19.7486
67653879	rs35607968	C	T	0.1611	0.03434	2.82703e-06	3656	Naive-mature B cell %lymphocyte || id:ebi-a-GCST90001437	TRUE	47	22.0085
121332400	rs111830700	G	A	0.2916	0.06457	6.51493e-06	3656	Naive-mature B cell %lymphocyte || id:ebi-a-GCST90001437	TRUE	47	20.3945
108191234	rs140197720	C	T	0.4648	0.1016	4.93799e-06	3656	Naive-mature B cell %lymphocyte || id:ebi-a-GCST90001437	TRUE	47	20.9288
130617819	rs2395904	T	G	-0.1504	0.02772	6.15106e-08	3656	Naive-mature B cell %lymphocyte || id:ebi-a-GCST90001437	TRUE	47	29.4381
132657435	rs4361743	T	C	0.3335	0.07409	6.96707e-06	3656	Naive-mature B cell %lymphocyte || id:ebi-a-GCST90001437	TRUE	47	20.2615
75515052	rs533239981	G	C	0.3348	0.06479	2.50098e-07	3656	Naive-mature B cell %lymphocyte || id:ebi-a-GCST90001437	TRUE	47	26.7027
35485504	rs2978582	T	C	0.1509	0.0316	1.84599e-06	3656	Naive-mature B cell %lymphocyte || id:ebi-a-GCST90001437	TRUE	47	22.8036
97801073	rs74151247	C	A	0.3341	0.07265	4.39097e-06	3656	Naive-mature B cell %lymphocyte || id:ebi-a-GCST90001437	TRUE	47	21.1486
43575416	rs56097028	G	C	0.1156	0.02559	6.47903e-06	3656	Naive-mature B cell %lymphocyte || id:ebi-a-GCST90001437	TRUE	47	20.4068
25018659	rs74397782	G	A	-0.3176	0.06621	1.679e-06	3656	Naive-mature B cell %lymphocyte || id:ebi-a-GCST90001437	TRUE	47	23.0099
107821321	rs78433555	C	A	0.2756	0.05706	1.42498e-06	3656	Naive-mature B cell %lymphocyte || id:ebi-a-GCST90001437	TRUE	47	23.3289
65713895	rs116844769	G	A	-0.2342	0.05066	3.92202e-06	3656	Naive-mature B cell %lymphocyte || id:ebi-a-GCST90001437	TRUE	47	21.3719
103229069	rs112850074	A	G	0.3445	0.07141	1.46299e-06	3656	Naive-mature B cell %lymphocyte || id:ebi-a-GCST90001437	TRUE	47	23.2734
38038389	rs12939565	A	T	-0.1308	0.02872	5.41901e-06	3656	Naive-mature B cell %lymphocyte || id:ebi-a-GCST90001437	TRUE	47	20.7418
2716535	rs11653761	G	T	-0.1122	0.02478	6.17206e-06	3656	Naive-mature B cell %lymphocyte || id:ebi-a-GCST90001437	TRUE	47	20.5014
33468482	rs4805840	A	G	-0.1599	0.03309	1.41501e-06	3656	Naive-mature B cell %lymphocyte || id:ebi-a-GCST90001437	TRUE	47	23.3509
14873284	rs55658072	A	G	0.1132	0.02554	9.63407e-06	3656	Naive-mature B cell %lymphocyte || id:ebi-a-GCST90001437	TRUE	47	19.645
42078615	rs7270264	T	C	-0.1135	0.02501	5.87706e-06	3656	Naive-mature B cell %lymphocyte || id:ebi-a-GCST90001437	TRUE	47	20.5951
16767346	rs55708924	A	G	-0.3974	0.08899	8.23797e-06	3656	Naive-mature B cell %lymphocyte || id:ebi-a-GCST90001437	TRUE	47	19.9422
61251434	rs77848220	C	T	0.405	0.08232	9.04191e-07	3656	IgD- CD38dim B cell Absolute Count || id:ebi-a-GCST90001438	TRUE	48	24.2047
238554657	rs7595246	T	C	0.14	0.03035	4.08602e-06	3656	IgD- CD38dim B cell Absolute Count || id:ebi-a-GCST90001438	TRUE	48	21.2784
36720835	rs115414430	C	G	0.3388	0.07271	3.29102e-06	3656	IgD- CD38dim B cell Absolute Count || id:ebi-a-GCST90001438	TRUE	48	21.7119
136934125	rs1519524	T	A	0.141	0.02892	1.12499e-06	3656	IgD- CD38dim B cell Absolute Count || id:ebi-a-GCST90001438	TRUE	48	23.7707
8492010	rs141352577	C	T	0.3656	0.07671	1.95501e-06	3656	IgD- CD38dim B cell Absolute Count || id:ebi-a-GCST90001438	TRUE	48	22.7148
186485863	rs73185679	T	C	0.1715	0.0387	9.56093e-06	3656	IgD- CD38dim B cell Absolute Count || id:ebi-a-GCST90001438	TRUE	48	19.6384
144984956	rs7840395	A	G	-0.1267	0.02425	1.85498e-07	3656	IgD- CD38dim B cell Absolute Count || id:ebi-a-GCST90001438	TRUE	48	27.2979
53772842	rs16925715	T	C	-0.1298	0.02698	1.556e-06	3656	IgD- CD38dim B cell Absolute Count || id:ebi-a-GCST90001438	TRUE	48	23.1454
67523715	rs149006488	C	G	-0.1579	0.03413	3.83804e-06	3656	IgD- CD38dim B cell Absolute Count || id:ebi-a-GCST90001438	TRUE	48	21.4038
130557122	rs61910510	C	T	0.3355	0.07014	1.79498e-06	3656	IgD- CD38dim B cell Absolute Count || id:ebi-a-GCST90001438	TRUE	48	22.8799
130360402	rs4936106	C	G	0.3309	0.07134	3.62602e-06	3656	IgD- CD38dim B cell Absolute Count || id:ebi-a-GCST90001438	TRUE	48	21.5143
109119262	rs79407211	C	T	-0.1927	0.04286	7.15303e-06	3656	IgD- CD38dim B cell Absolute Count || id:ebi-a-GCST90001438	TRUE	48	20.2143
47809629	rs73178168	C	T	0.1583	0.03258	1.23501e-06	3656	IgD- CD38dim B cell Absolute Count || id:ebi-a-GCST90001438	TRUE	48	23.608
42337460	rs192544457	G	A	0.8492	0.1563	5.91698e-08	3656	IgD- CD38dim B cell Absolute Count || id:ebi-a-GCST90001438	TRUE	48	29.519
108957063	rs9520836	A	G	0.1117	0.02394	3.14398e-06	3656	IgD- CD38dim B cell Absolute Count || id:ebi-a-GCST90001438	TRUE	48	21.77
69123222	rs60035843	A	G	0.1277	0.02849	7.63801e-06	3656	IgD- CD38dim B cell Absolute Count || id:ebi-a-GCST90001438	TRUE	48	20.0908
2716535	rs11653761	G	T	-0.1121	0.02405	3.28897e-06	3656	IgD- CD38dim B cell Absolute Count || id:ebi-a-GCST90001438	TRUE	48	21.7261
46442174	rs117605782	G	A	0.8913	0.1987	7.486e-06	3656	IgD- CD38dim B cell Absolute Count || id:ebi-a-GCST90001438	TRUE	48	20.1211
16411841	rs533086	A	G	-0.119	0.02614	5.45306e-06	3656	IgD- CD38dim B cell Absolute Count || id:ebi-a-GCST90001438	TRUE	48	20.7244
36100011	rs78893742	G	A	0.6139	0.1321	3.47696e-06	3656	IgD- CD38dim B cell Absolute Count || id:ebi-a-GCST90001438	TRUE	48	21.5968
60020239	rs61788860	G	A	-0.2606	0.05786	6.85993e-06	3656	IgD+ CD24+ B cell %lymphocyte || id:ebi-a-GCST90001439	TRUE	49	20.2858
8009985	rs75766272	C	T	-0.4103	0.08583	1.81899e-06	3656	IgD+ CD24+ B cell %lymphocyte || id:ebi-a-GCST90001439	TRUE	49	22.852
237150166	rs2015983	A	C	-0.1746	0.03658	1.874e-06	3656	IgD+ CD24+ B cell %lymphocyte || id:ebi-a-GCST90001439	TRUE	49	22.7825
4408435	rs6781675	G	C	0.3639	0.08068	6.68405e-06	3656	IgD+ CD24+ B cell %lymphocyte || id:ebi-a-GCST90001439	TRUE	49	20.3438
153645785	rs1382818	G	A	0.1127	0.02506	7.13707e-06	3656	IgD+ CD24+ B cell %lymphocyte || id:ebi-a-GCST90001439	TRUE	49	20.2249
132141201	rs4937689	A	G	-0.1736	0.03911	9.35793e-06	3656	IgD+ CD24+ B cell %lymphocyte || id:ebi-a-GCST90001439	TRUE	49	19.7026
108710731	rs183466766	G	A	0.2998	0.06089	8.89693e-07	3656	IgD+ CD24+ B cell %lymphocyte || id:ebi-a-GCST90001439	TRUE	49	24.2422
108993494	rs12874404	A	G	0.2335	0.02632	1.09295e-18	3656	IgD+ CD24+ B cell %lymphocyte || id:ebi-a-GCST90001439	TRUE	49	78.7049
109038407	rs141107540	C	T	0.2109	0.04678	6.71305e-06	3656	IgD+ CD24+ B cell %lymphocyte || id:ebi-a-GCST90001439	TRUE	49	20.3251
50212885	rs73192651	C	T	0.4819	0.08877	6.07393e-08	3656	IgD+ CD24+ B cell %lymphocyte || id:ebi-a-GCST90001439	TRUE	49	29.4701
96205838	rs77762131	G	C	0.3082	0.05742	8.52491e-08	3656	IgD+ CD24+ B cell %lymphocyte || id:ebi-a-GCST90001439	TRUE	49	28.8097
94936964	rs8014978	T	C	-0.11	0.02481	9.59997e-06	3656	IgD+ CD24+ B cell %lymphocyte || id:ebi-a-GCST90001439	TRUE	49	19.6577
2714118	rs11657118	T	C	-0.1428	0.02416	3.70101e-09	3656	IgD+ CD24+ B cell %lymphocyte || id:ebi-a-GCST90001439	TRUE	49	34.9351
14993354	rs7254039	G	A	-0.263	0.05818	6.39794e-06	3656	IgD+ CD24+ B cell %lymphocyte || id:ebi-a-GCST90001439	TRUE	49	20.4345
3207749	rs3810559	T	G	-0.1107	0.02469	7.52004e-06	3656	IgD+ CD24+ B cell %lymphocyte || id:ebi-a-GCST90001439	TRUE	49	20.1026
35281308	rs6687573	C	A	0.1339	0.02945	5.57301e-06	3656	IgD- CD24- B cell %lymphocyte || id:ebi-a-GCST90001440	TRUE	50	20.6724
59740965	rs55756125	T	C	0.1417	0.0299	2.21702e-06	3656	IgD- CD24- B cell %lymphocyte || id:ebi-a-GCST90001440	TRUE	50	22.4594
163272701	rs111237501	T	C	1.002	0.226	9.47109e-06	3656	IgD- CD24- B cell %lymphocyte || id:ebi-a-GCST90001440	TRUE	50	19.6571
60125363	rs11674994	T	C	0.2499	0.05599	8.30309e-06	3656	IgD- CD24- B cell %lymphocyte || id:ebi-a-GCST90001440	TRUE	50	19.921
238526279	rs72990172	G	A	0.1576	0.03306	1.92699e-06	3656	IgD- CD24- B cell %lymphocyte || id:ebi-a-GCST90001440	TRUE	50	22.7251
31594004	rs76225955	T	C	-0.1917	0.04317	9.29994e-06	3656	IgD- CD24- B cell %lymphocyte || id:ebi-a-GCST90001440	TRUE	50	19.7188
113331648	rs17044633	A	G	0.3433	0.076	6.45194e-06	3656	IgD- CD24- B cell %lymphocyte || id:ebi-a-GCST90001440	TRUE	50	20.4042
62072324	rs183821560	G	A	-1.768	0.393	7.04807e-06	3656	IgD- CD24- B cell %lymphocyte || id:ebi-a-GCST90001440	TRUE	50	20.2386
164610887	rs807894	T	G	0.1202	0.02568	2.99799e-06	3656	IgD- CD24- B cell %lymphocyte || id:ebi-a-GCST90001440	TRUE	50	21.9088
107155687	rs9398107	A	G	0.2699	0.05578	1.36301e-06	3656	IgD- CD24- B cell %lymphocyte || id:ebi-a-GCST90001440	TRUE	50	23.4126
19788226	rs75464772	C	T	-0.328	0.07098	3.94003e-06	3656	IgD- CD24- B cell %lymphocyte || id:ebi-a-GCST90001440	TRUE	50	21.3538
145050345	rs6991364	G	A	-0.1156	0.02534	5.19505e-06	3656	IgD- CD24- B cell %lymphocyte || id:ebi-a-GCST90001440	TRUE	50	20.8115
94920856	rs146221269	T	C	-1.07	0.2371	6.59903e-06	3656	IgD- CD24- B cell %lymphocyte || id:ebi-a-GCST90001440	TRUE	50	20.3659
11974332	rs73277142	C	T	0.2673	0.05558	1.58099e-06	3656	IgD- CD24- B cell %lymphocyte || id:ebi-a-GCST90001440	TRUE	50	23.1292
112802224	rs11066272	A	T	-0.1184	0.02664	9.09306e-06	3656	IgD- CD24- B cell %lymphocyte || id:ebi-a-GCST90001440	TRUE	50	19.7531
54727027	rs139509958	G	A	-0.2174	0.0478	5.57995e-06	3656	IgD- CD24- B cell %lymphocyte || id:ebi-a-GCST90001440	TRUE	50	20.6854
31505138	rs191543445	A	G	0.3254	0.07232	7.01504e-06	3656	IgD- CD24- B cell %lymphocyte || id:ebi-a-GCST90001440	TRUE	50	20.245
65283958	rs17102161	G	A	0.2573	0.05689	6.28102e-06	3656	IgD- CD24- B cell %lymphocyte || id:ebi-a-GCST90001440	TRUE	50	20.4554
54695686	rs496760	G	A	0.1187	0.02657	8.15305e-06	3656	IgD- CD24- B cell %lymphocyte || id:ebi-a-GCST90001440	TRUE	50	19.9581
49238584	rs75150138	T	A	-0.2581	0.05593	4.05303e-06	3656	IgD- CD24- B cell %lymphocyte || id:ebi-a-GCST90001440	TRUE	50	21.2954
81239867	rs11862268	G	A	0.4267	0.09042	2.464e-06	3656	IgD- CD24- B cell %lymphocyte || id:ebi-a-GCST90001440	TRUE	50	22.2698
3463156	rs58904842	C	A	-0.1174	0.02499	2.72101e-06	3656	IgD- CD24- B cell %lymphocyte || id:ebi-a-GCST90001440	TRUE	50	22.0701
14342183	rs30146	T	C	-0.4244	0.09112	3.30697e-06	3656	IgD- CD24- B cell %lymphocyte || id:ebi-a-GCST90001440	TRUE	50	21.6932
60857793	rs8098848	C	T	-0.1264	0.02668	2.243e-06	3656	IgD- CD24- B cell %lymphocyte || id:ebi-a-GCST90001440	TRUE	50	22.4451
16412842	rs451367	T	C	-0.1313	0.0296	9.51305e-06	3656	IgD- CD24- B cell %lymphocyte || id:ebi-a-GCST90001440	TRUE	50	19.6764
206655953	rs16837671	T	G	-0.2649	0.05732	3.95103e-06	3656	IgD+ CD24- B cell %lymphocyte || id:ebi-a-GCST90001441	TRUE	51	21.3576
187559064	rs520786	T	A	-0.1136	0.02562	9.48506e-06	3656	IgD+ CD24- B cell %lymphocyte || id:ebi-a-GCST90001441	TRUE	51	19.6607
1814140	rs34712193	A	T	0.1567	0.03246	1.44501e-06	3656	IgD+ CD24- B cell %lymphocyte || id:ebi-a-GCST90001441	TRUE	51	23.3046
158285953	rs17056318	T	C	-0.2015	0.04509	8.14292e-06	3656	IgD+ CD24- B cell %lymphocyte || id:ebi-a-GCST90001441	TRUE	51	19.9705
115785493	rs76845048	A	C	-0.2982	0.06626	6.99198e-06	3656	IgD+ CD24- B cell %lymphocyte || id:ebi-a-GCST90001441	TRUE	51	20.2541
135756457	rs115204570	G	T	-0.4604	0.1008	5.08698e-06	3656	IgD+ CD24- B cell %lymphocyte || id:ebi-a-GCST90001441	TRUE	51	20.8617
16887609	rs140523784	C	T	0.1447	0.03153	4.58205e-06	3656	IgD+ CD24- B cell %lymphocyte || id:ebi-a-GCST90001441	TRUE	51	21.0615
67039330	rs9354413	T	C	0.1258	0.02705	3.44096e-06	3656	IgD+ CD24- B cell %lymphocyte || id:ebi-a-GCST90001441	TRUE	51	21.6285
31240635	rs4361609	G	C	-0.2163	0.04242	3.57298e-07	3656	IgD+ CD24- B cell %lymphocyte || id:ebi-a-GCST90001441	TRUE	51	25.9999
121332400	rs111830700	G	A	0.2933	0.0634	3.85896e-06	3656	IgD+ CD24- B cell %lymphocyte || id:ebi-a-GCST90001441	TRUE	51	21.4016
77469688	rs34910780	A	T	-0.282	0.05676	7.03105e-07	3656	IgD+ CD24- B cell %lymphocyte || id:ebi-a-GCST90001441	TRUE	51	24.6839
130594761	rs12542190	A	C	-0.1572	0.03051	2.72402e-07	3656	IgD+ CD24- B cell %lymphocyte || id:ebi-a-GCST90001441	TRUE	51	26.5473
35485504	rs2978582	T	C	0.1404	0.03106	6.34498e-06	3656	IgD+ CD24- B cell %lymphocyte || id:ebi-a-GCST90001441	TRUE	51	20.433
75515052	rs533239981	G	C	0.3428	0.06378	8.19502e-08	3656	IgD+ CD24- B cell %lymphocyte || id:ebi-a-GCST90001441	TRUE	51	28.8877
83763586	rs71483382	G	A	0.6298	0.1399	6.90399e-06	3656	IgD+ CD24- B cell %lymphocyte || id:ebi-a-GCST90001441	TRUE	51	20.2661
110312229	rs75319860	T	C	0.3524	0.07909	8.61509e-06	3656	IgD+ CD24- B cell %lymphocyte || id:ebi-a-GCST90001441	TRUE	51	19.8531
105214810	rs76578043	G	A	0.3251	0.06938	2.89601e-06	3656	IgD+ CD24- B cell %lymphocyte || id:ebi-a-GCST90001441	TRUE	51	21.9566
95363646	rs2994690	G	C	0.1312	0.02819	3.38197e-06	3656	IgD+ CD24- B cell %lymphocyte || id:ebi-a-GCST90001441	TRUE	51	21.661
65713895	rs116844769	G	A	-0.232	0.04979	3.28103e-06	3656	IgD+ CD24- B cell %lymphocyte || id:ebi-a-GCST90001441	TRUE	51	21.7116
2717218	rs9900847	T	C	-0.1133	0.02454	4.05602e-06	3656	IgD+ CD24- B cell %lymphocyte || id:ebi-a-GCST90001441	TRUE	51	21.3162
38038389	rs12939565	A	T	-0.1318	0.02761	1.87098e-06	3656	IgD+ CD24- B cell %lymphocyte || id:ebi-a-GCST90001441	TRUE	51	22.7876
77637123	rs73426855	T	C	-0.1549	0.03435	6.67806e-06	3656	IgD+ CD24- B cell %lymphocyte || id:ebi-a-GCST90001441	TRUE	51	20.3352
33468482	rs4805840	A	G	-0.152	0.03242	2.85503e-06	3656	IgD+ CD24- B cell %lymphocyte || id:ebi-a-GCST90001441	TRUE	51	21.9817
44724305	rs6131010	A	G	-0.1285	0.0258	6.64003e-07	3656	IgD+ CD24- B cell %lymphocyte || id:ebi-a-GCST90001441	TRUE	51	24.8066
8009985	rs75766272	C	T	-0.4263	0.08511	5.73099e-07	3656	CD24+ CD27+ B cell %lymphocyte || id:ebi-a-GCST90001442	TRUE	52	25.0882
222274805	rs76720471	C	T	1.557	0.3419	5.46399e-06	3656	CD24+ CD27+ B cell %lymphocyte || id:ebi-a-GCST90001442	TRUE	52	20.7386
136934125	rs1519524	T	A	0.1322	0.02942	7.22504e-06	3656	CD24+ CD27+ B cell %lymphocyte || id:ebi-a-GCST90001442	TRUE	52	20.1919
4031340	rs112542522	G	A	0.6143	0.1326	3.72804e-06	3656	CD24+ CD27+ B cell %lymphocyte || id:ebi-a-GCST90001442	TRUE	52	21.4622
147613080	rs12636848	T	G	0.1237	0.02646	3.02601e-06	3656	CD24+ CD27+ B cell %lymphocyte || id:ebi-a-GCST90001442	TRUE	52	21.8554
4392393	rs4689417	C	A	-0.1241	0.02671	3.50598e-06	3656	CD24+ CD27+ B cell %lymphocyte || id:ebi-a-GCST90001442	TRUE	52	21.5872
148410250	rs17708396	C	A	2.517	0.5195	1.31899e-06	3656	CD24+ CD27+ B cell %lymphocyte || id:ebi-a-GCST90001442	TRUE	52	23.4744
26412301	rs35057381	T	C	0.1315	0.02938	7.91808e-06	3656	CD24+ CD27+ B cell %lymphocyte || id:ebi-a-GCST90001442	TRUE	52	20.0331
167859623	rs4076316	T	A	-0.1287	0.027	1.95799e-06	3656	CD24+ CD27+ B cell %lymphocyte || id:ebi-a-GCST90001442	TRUE	52	22.7211
101891742	rs74505387	T	C	-0.1838	0.03954	3.47896e-06	3656	CD24+ CD27+ B cell %lymphocyte || id:ebi-a-GCST90001442	TRUE	52	21.6082
7871676	rs144625305	C	T	0.6284	0.1342	2.94999e-06	3656	CD24+ CD27+ B cell %lymphocyte || id:ebi-a-GCST90001442	TRUE	52	21.9264
140978857	rs6997704	A	G	0.1127	0.02386	2.41102e-06	3656	CD24+ CD27+ B cell %lymphocyte || id:ebi-a-GCST90001442	TRUE	52	22.3104
9503477	rs1332199	T	C	-0.1323	0.02906	5.47797e-06	3656	CD24+ CD27+ B cell %lymphocyte || id:ebi-a-GCST90001442	TRUE	52	20.7266
53795073	rs144440894	G	A	-0.1445	0.03179	5.68002e-06	3656	CD24+ CD27+ B cell %lymphocyte || id:ebi-a-GCST90001442	TRUE	52	20.6612
9594690	rs6486433	T	G	-0.1102	0.02464	7.93999e-06	3656	CD24+ CD27+ B cell %lymphocyte || id:ebi-a-GCST90001442	TRUE	52	20.0024
11698759	rs4763704	G	A	0.3787	0.08058	2.69699e-06	3656	CD24+ CD27+ B cell %lymphocyte || id:ebi-a-GCST90001442	TRUE	52	22.087
129349167	rs12829274	A	G	-0.2708	0.05111	1.24099e-07	3656	CD24+ CD27+ B cell %lymphocyte || id:ebi-a-GCST90001442	TRUE	52	28.0728
108993494	rs12874404	A	G	0.2114	0.02614	8.08537e-16	3656	CD24+ CD27+ B cell %lymphocyte || id:ebi-a-GCST90001442	TRUE	52	65.4032
46224092	rs557577736	A	G	1.814	0.3838	2.37099e-06	3656	CD24+ CD27+ B cell %lymphocyte || id:ebi-a-GCST90001442	TRUE	52	22.339
50212885	rs73192651	C	T	0.5056	0.08768	8.74601e-09	3656	CD24+ CD27+ B cell %lymphocyte || id:ebi-a-GCST90001442	TRUE	52	33.2516
34506073	rs112782756	A	G	2.99	0.6726	8.99104e-06	3656	CD24+ CD27+ B cell %lymphocyte || id:ebi-a-GCST90001442	TRUE	52	19.7619
23613190	rs9578529	A	G	-0.1323	0.02804	2.48502e-06	3656	CD24+ CD27+ B cell %lymphocyte || id:ebi-a-GCST90001442	TRUE	52	22.262
96205838	rs77762131	G	C	0.3074	0.05717	8.06102e-08	3656	CD24+ CD27+ B cell %lymphocyte || id:ebi-a-GCST90001442	TRUE	52	28.9115
2715961	rs11657759	A	C	-0.1352	0.02397	1.80701e-08	3656	CD24+ CD27+ B cell %lymphocyte || id:ebi-a-GCST90001442	TRUE	52	31.8139
14993354	rs7254039	G	A	-0.2739	0.05798	2.398e-06	3656	CD24+ CD27+ B cell %lymphocyte || id:ebi-a-GCST90001442	TRUE	52	22.3166
205623497	rs6712095	G	T	0.3643	0.07946	4.70901e-06	3657	CD20- B cell %lymphocyte || id:ebi-a-GCST90001443	TRUE	53	21.0194
146097919	rs34625183	C	T	-0.1695	0.03789	7.90606e-06	3657	CD20- B cell %lymphocyte || id:ebi-a-GCST90001443	TRUE	53	20.012
187638796	rs75951284	C	T	0.3067	0.06772	6.11801e-06	3657	CD20- B cell %lymphocyte || id:ebi-a-GCST90001443	TRUE	53	20.5113
2029089	rs186229706	G	T	0.4826	0.1045	3.96598e-06	3657	CD20- B cell %lymphocyte || id:ebi-a-GCST90001443	TRUE	53	21.3276
185570032	rs4647601	C	A	0.1097	0.02451	7.83303e-06	3657	CD20- B cell %lymphocyte || id:ebi-a-GCST90001443	TRUE	53	20.0321
108070072	rs72791978	A	T	0.5621	0.1256	7.85001e-06	3657	CD20- B cell %lymphocyte || id:ebi-a-GCST90001443	TRUE	53	20.0285
32614025	rs9273241	C	T	0.179	0.0341	1.60801e-07	3657	CD20- B cell %lymphocyte || id:ebi-a-GCST90001443	TRUE	53	27.5548
128553518	rs7773849	A	G	1.534	0.2821	5.81099e-08	3657	CD20- B cell %lymphocyte || id:ebi-a-GCST90001443	TRUE	53	29.5695
151002534	rs13244540	G	T	0.2658	0.0588	6.37602e-06	3657	CD20- B cell %lymphocyte || id:ebi-a-GCST90001443	TRUE	53	20.4341
15911408	rs38201	T	A	-0.1242	0.02794	8.96706e-06	3657	CD20- B cell %lymphocyte || id:ebi-a-GCST90001443	TRUE	53	19.7602
84919811	rs34313582	C	A	-0.1598	0.03507	5.39598e-06	3657	CD20- B cell %lymphocyte || id:ebi-a-GCST90001443	TRUE	53	20.7626
62909955	rs72825207	T	A	0.513	0.1061	1.37899e-06	3657	CD20- B cell %lymphocyte || id:ebi-a-GCST90001443	TRUE	53	23.3778
82008771	rs147937648	C	T	-0.7403	0.1583	3.01703e-06	3657	CD20- B cell %lymphocyte || id:ebi-a-GCST90001443	TRUE	53	21.8702
24882401	rs77553819	G	C	-0.1257	0.02688	2.99999e-06	3657	CD20- B cell %lymphocyte || id:ebi-a-GCST90001443	TRUE	53	21.8681
49052782	rs12432015	T	C	-0.1712	0.0373	4.56899e-06	3657	CD20- B cell %lymphocyte || id:ebi-a-GCST90001443	TRUE	53	21.0664
39319915	rs4244568	T	G	-0.1244	0.02611	1.98701e-06	3657	CD20- B cell %lymphocyte || id:ebi-a-GCST90001443	TRUE	53	22.7001
29235533	rs252294	G	C	0.1079	0.02418	8.41395e-06	3657	CD20- B cell %lymphocyte || id:ebi-a-GCST90001443	TRUE	53	19.9127
85477299	rs4782702	A	G	0.4085	0.0875	3.145e-06	3657	CD20- B cell %lymphocyte || id:ebi-a-GCST90001443	TRUE	53	21.7956
74434633	rs11662133	T	C	0.1453	0.03219	6.52199e-06	3657	CD20- B cell %lymphocyte || id:ebi-a-GCST90001443	TRUE	53	20.3746
46615708	rs186355283	C	T	0.6312	0.1414	8.27104e-06	3657	CD20- B cell %lymphocyte || id:ebi-a-GCST90001443	TRUE	53	19.9267
4944838	rs6052993	C	G	-0.1132	0.02459	4.25197e-06	3657	CD20- B cell %lymphocyte || id:ebi-a-GCST90001443	TRUE	53	21.1922
34491589	rs75839951	T	G	-0.2457	0.05199	2.38199e-06	3658	CD20- CD38- B cell %lymphocyte || id:ebi-a-GCST90001444	TRUE	54	22.3342
18674644	rs4619804	A	C	0.1217	0.02734	8.77991e-06	3658	CD20- CD38- B cell %lymphocyte || id:ebi-a-GCST90001444	TRUE	54	19.8145
191447446	rs709082	A	C	0.1135	0.02504	6.03698e-06	3658	CD20- CD38- B cell %lymphocyte || id:ebi-a-GCST90001444	TRUE	54	20.5458
25065221	rs2215848	G	A	0.5046	0.1124	7.40901e-06	3658	CD20- CD38- B cell %lymphocyte || id:ebi-a-GCST90001444	TRUE	54	20.154
113092883	rs182720746	C	T	0.6295	0.1319	1.88599e-06	3658	CD20- CD38- B cell %lymphocyte || id:ebi-a-GCST90001444	TRUE	54	22.7773
74145187	rs62311900	C	T	-0.1405	0.03168	9.44191e-06	3658	CD20- CD38- B cell %lymphocyte || id:ebi-a-GCST90001444	TRUE	54	19.669
173070505	rs2339996	G	A	-0.1476	0.02879	3.12299e-07	3658	CD20- CD38- B cell %lymphocyte || id:ebi-a-GCST90001444	TRUE	54	26.2839
32509333	rs72492305	C	T	0.2022	0.0416	1.21899e-06	3658	CD20- CD38- B cell %lymphocyte || id:ebi-a-GCST90001444	TRUE	54	23.6252
85038851	rs6906886	T	A	0.1807	0.04053	8.55008e-06	3658	CD20- CD38- B cell %lymphocyte || id:ebi-a-GCST90001444	TRUE	54	19.8776
9851008	rs10279688	C	T	0.4968	0.1101	6.54199e-06	3658	CD20- CD38- B cell %lymphocyte || id:ebi-a-GCST90001444	TRUE	54	20.3605
17516564	rs11203884	C	T	-0.1469	0.03262	6.83502e-06	3658	CD20- CD38- B cell %lymphocyte || id:ebi-a-GCST90001444	TRUE	54	20.2804
19948908	rs118073973	T	A	0.2924	0.06168	2.20999e-06	3658	CD20- CD38- B cell %lymphocyte || id:ebi-a-GCST90001444	TRUE	54	22.4733
17048435	rs55767134	G	C	-0.1443	0.03132	4.19402e-06	3658	CD20- CD38- B cell %lymphocyte || id:ebi-a-GCST90001444	TRUE	54	21.227
88142031	rs308820	T	C	-0.1261	0.02837	8.97491e-06	3658	CD20- CD38- B cell %lymphocyte || id:ebi-a-GCST90001444	TRUE	54	19.7566
123385425	rs34666228	G	T	0.1512	0.02817	8.46292e-08	3658	CD20- CD38- B cell %lymphocyte || id:ebi-a-GCST90001444	TRUE	54	28.8091
82233392	rs78301150	G	A	-1.031	0.2228	3.84698e-06	3658	CD20- CD38- B cell %lymphocyte || id:ebi-a-GCST90001444	TRUE	54	21.4135
31993501	rs117308259	T	C	-0.7613	0.1499	4.02096e-07	3658	CD20- CD38- B cell %lymphocyte || id:ebi-a-GCST90001444	TRUE	54	25.7934
5488091	rs35639639	T	C	0.1354	0.03002	6.72295e-06	3658	CD20- CD38- B cell %lymphocyte || id:ebi-a-GCST90001444	TRUE	54	20.343
52847291	rs111737298	A	G	0.2263	0.05029	7.01407e-06	3658	CD20- CD38- B cell %lymphocyte || id:ebi-a-GCST90001444	TRUE	54	20.2491
52971060	rs16955339	G	T	0.3075	0.06234	8.46292e-07	3658	CD20- CD38- B cell %lymphocyte || id:ebi-a-GCST90001444	TRUE	54	24.3308
34838106	rs77510701	C	A	-0.2605	0.05636	3.92103e-06	3658	CD20- CD38- B cell %lymphocyte || id:ebi-a-GCST90001444	TRUE	54	21.3636
53396009	rs80339814	T	C	-0.2259	0.04752	2.07501e-06	3658	CD20- CD38- B cell %lymphocyte || id:ebi-a-GCST90001444	TRUE	54	22.5985
46576714	rs6125184	G	A	-0.1164	0.02472	2.60699e-06	3658	CD20- CD38- B cell %lymphocyte || id:ebi-a-GCST90001444	TRUE	54	22.1722
38334734	rs59902361	G	A	-0.2517	0.05532	5.53898e-06	3658	CD20- CD38- B cell %lymphocyte || id:ebi-a-GCST90001444	TRUE	54	20.7015
765164	rs36071180	G	A	0.1556	0.03334	3.19198e-06	3658	CD20- CD38- B cell %lymphocyte || id:ebi-a-GCST90001444	TRUE	54	21.7815
84127219	rs61790670	C	A	0.1305	0.02908	7.44801e-06	3657	IgD- CD38- B cell %B cell || id:ebi-a-GCST90001445	TRUE	55	20.1387
156996644	rs115576360	G	A	-0.4062	0.09082	7.96196e-06	3657	IgD- CD38- B cell %B cell || id:ebi-a-GCST90001445	TRUE	55	20.004
164351901	rs4691920	G	C	-0.9757	0.207	2.53303e-06	3657	IgD- CD38- B cell %B cell || id:ebi-a-GCST90001445	TRUE	55	22.2173
116807553	rs7726548	T	G	-0.1903	0.04045	2.64503e-06	3657	IgD- CD38- B cell %B cell || id:ebi-a-GCST90001445	TRUE	55	22.133
144608340	rs17405603	A	T	-0.1414	0.02769	3.47296e-07	3657	IgD- CD38- B cell %B cell || id:ebi-a-GCST90001445	TRUE	55	26.0767
91779902	rs62417843	T	C	-0.2629	0.05605	2.82299e-06	3657	IgD- CD38- B cell %B cell || id:ebi-a-GCST90001445	TRUE	55	22.0004
31312747	rs9265864	C	T	-0.1444	0.03125	3.97997e-06	3657	IgD- CD38- B cell %B cell || id:ebi-a-GCST90001445	TRUE	55	21.3518
119323401	rs2450220	C	T	0.1668	0.03177	1.60801e-07	3657	IgD- CD38- B cell %B cell || id:ebi-a-GCST90001445	TRUE	55	27.565
2570753	rs140191306	C	T	-0.4466	0.09399	2.09701e-06	3657	IgD- CD38- B cell %B cell || id:ebi-a-GCST90001445	TRUE	55	22.5774
4744416	rs138977782	A	G	-0.5468	0.1228	8.74802e-06	3657	IgD- CD38- B cell %B cell || id:ebi-a-GCST90001445	TRUE	55	19.8271
110228055	rs11068290	C	T	-0.3746	0.0813	4.21105e-06	3657	IgD- CD38- B cell %B cell || id:ebi-a-GCST90001445	TRUE	55	21.2302
111083495	rs7994585	G	C	-0.1137	0.02485	4.94504e-06	3657	IgD- CD38- B cell %B cell || id:ebi-a-GCST90001445	TRUE	55	20.9348
78261805	rs7215243	A	G	0.1743	0.03642	1.77501e-06	3657	IgD- CD38- B cell %B cell || id:ebi-a-GCST90001445	TRUE	55	22.9042
178195174	rs77146037	A	G	-0.2726	0.05953	4.81903e-06	3656	IgD- CD38- B cell Absolute Count || id:ebi-a-GCST90001446	TRUE	56	20.9691
84127219	rs61790670	C	A	0.142	0.0294	1.409e-06	3656	IgD- CD38- B cell Absolute Count || id:ebi-a-GCST90001446	TRUE	56	23.3282
66709035	rs114551034	G	A	-0.2926	0.05767	4.08404e-07	3656	IgD- CD38- B cell Absolute Count || id:ebi-a-GCST90001446	TRUE	56	25.7424
104146883	rs115218350	T	A	-1.898	0.408	3.408e-06	3656	IgD- CD38- B cell Absolute Count || id:ebi-a-GCST90001446	TRUE	56	21.6407
73697496	rs112964950	G	C	0.6003	0.1354	9.57194e-06	3656	IgD- CD38- B cell Absolute Count || id:ebi-a-GCST90001446	TRUE	56	19.6562
191905058	rs75524570	T	C	0.2161	0.04856	8.81698e-06	3656	IgD- CD38- B cell Absolute Count || id:ebi-a-GCST90001446	TRUE	56	19.804
134733663	rs56741207	C	G	-1.445	0.2907	7.03704e-07	3656	IgD- CD38- B cell Absolute Count || id:ebi-a-GCST90001446	TRUE	56	24.7085
25771115	rs4697617	G	A	0.1401	0.02742	3.38602e-07	3656	IgD- CD38- B cell Absolute Count || id:ebi-a-GCST90001446	TRUE	56	26.1061
7871676	rs144625305	C	T	0.6143	0.1381	8.95695e-06	3656	IgD- CD38- B cell Absolute Count || id:ebi-a-GCST90001446	TRUE	56	19.7867
118851954	rs62521107	C	T	-0.2685	0.05455	8.90902e-07	3656	IgD- CD38- B cell Absolute Count || id:ebi-a-GCST90001446	TRUE	56	24.227
20380753	rs118121266	C	T	0.7592	0.1675	6.02296e-06	3656	IgD- CD38- B cell Absolute Count || id:ebi-a-GCST90001446	TRUE	56	20.5439
6775503	rs79416092	T	C	-0.4181	0.0925	6.38807e-06	3656	IgD- CD38- B cell Absolute Count || id:ebi-a-GCST90001446	TRUE	56	20.4304
63135589	rs421516	C	A	-0.3138	0.06366	8.60399e-07	3656	IgD- CD38- B cell Absolute Count || id:ebi-a-GCST90001446	TRUE	56	24.2981
42362418	rs77741094	C	G	-0.627	0.1131	3.13899e-08	3656	IgD- CD38- B cell Absolute Count || id:ebi-a-GCST90001446	TRUE	56	30.7333
45164171	rs144295598	G	A	0.5677	0.1226	3.77703e-06	3656	IgD- CD38- B cell Absolute Count || id:ebi-a-GCST90001446	TRUE	56	21.4416
218429679	rs74907325	A	T	0.2307	0.04822	1.793e-06	3657	IgD+ CD38+ B cell %B cell || id:ebi-a-GCST90001447	TRUE	57	22.8897
16114539	rs76084861	G	T	0.2748	0.06192	9.3821e-06	3657	IgD+ CD38+ B cell %B cell || id:ebi-a-GCST90001447	TRUE	57	19.6957
181050023	rs16867231	G	A	-0.547	0.1138	1.60199e-06	3657	IgD+ CD38+ B cell %B cell || id:ebi-a-GCST90001447	TRUE	57	23.1042
105587803	rs140380950	T	C	-0.3401	0.06356	9.31001e-08	3657	IgD+ CD38+ B cell %B cell || id:ebi-a-GCST90001447	TRUE	57	28.6316
15915069	rs76112278	G	A	-0.4136	0.08735	2.26699e-06	3657	IgD+ CD38+ B cell %B cell || id:ebi-a-GCST90001447	TRUE	57	22.42
157437839	rs28393044	C	G	0.3089	0.06706	4.24502e-06	3657	IgD+ CD38+ B cell %B cell || id:ebi-a-GCST90001447	TRUE	57	21.2182
498773	rs78658073	G	A	1.714	0.3719	4.15796e-06	3657	IgD+ CD38+ B cell %B cell || id:ebi-a-GCST90001447	TRUE	57	21.2407
78010341	rs139996875	A	T	0.6715	0.1465	4.689e-06	3657	IgD+ CD38+ B cell %B cell || id:ebi-a-GCST90001447	TRUE	57	21.0096
44643196	rs13196511	G	A	-0.2113	0.04244	6.72094e-07	3657	IgD+ CD38+ B cell %B cell || id:ebi-a-GCST90001447	TRUE	57	24.7884
48791017	rs117772462	T	A	-0.4299	0.0963	8.29602e-06	3657	IgD+ CD38+ B cell %B cell || id:ebi-a-GCST90001447	TRUE	57	19.9289
9957457	rs17739715	A	C	0.8693	0.196	9.46303e-06	3657	IgD+ CD38+ B cell %B cell || id:ebi-a-GCST90001447	TRUE	57	19.671
120047880	rs17771512	C	A	-0.188	0.04163	6.49995e-06	3657	IgD+ CD38+ B cell %B cell || id:ebi-a-GCST90001447	TRUE	57	20.394
93109339	rs57998613	T	A	0.4342	0.0961	6.42407e-06	3657	IgD+ CD38+ B cell %B cell || id:ebi-a-GCST90001447	TRUE	57	20.4142
41980474	rs28491938	C	T	0.1803	0.04053	8.87892e-06	3657	IgD+ CD38+ B cell %B cell || id:ebi-a-GCST90001447	TRUE	57	19.7897
81145177	rs11002952	G	A	-1.169	0.2589	6.53296e-06	3657	IgD+ CD38+ B cell %B cell || id:ebi-a-GCST90001447	TRUE	57	20.3875
125560687	rs2362966	G	C	-0.2556	0.05243	1.137e-06	3657	IgD+ CD38+ B cell %B cell || id:ebi-a-GCST90001447	TRUE	57	23.7663
132636158	rs35060907	G	T	-0.1953	0.04025	1.277e-06	3657	IgD+ CD38+ B cell %B cell || id:ebi-a-GCST90001447	TRUE	57	23.5436
15343532	rs61880664	A	G	0.1564	0.03506	8.43898e-06	3657	IgD+ CD38+ B cell %B cell || id:ebi-a-GCST90001447	TRUE	57	19.8998
110228055	rs11068290	C	T	0.3556	0.07908	7.12607e-06	3657	IgD+ CD38+ B cell %B cell || id:ebi-a-GCST90001447	TRUE	57	20.2204
75564449	rs59879144	C	A	-0.4658	0.09637	1.39801e-06	3657	IgD+ CD38+ B cell %B cell || id:ebi-a-GCST90001447	TRUE	57	23.3623
81485149	rs4903967	G	A	-0.1368	0.02733	5.77697e-07	3657	IgD+ CD38+ B cell %B cell || id:ebi-a-GCST90001447	TRUE	57	25.0549
44595691	rs17278914	T	C	-0.676	0.1517	8.603e-06	3657	IgD+ CD38+ B cell %B cell || id:ebi-a-GCST90001447	TRUE	57	19.8574
54814017	rs76840770	C	A	0.3538	0.07769	5.42101e-06	3657	IgD+ CD38+ B cell %B cell || id:ebi-a-GCST90001447	TRUE	57	20.7389
43717096	rs79487320	C	G	-0.6854	0.1392	8.87708e-07	3657	IgD+ CD38+ B cell %B cell || id:ebi-a-GCST90001447	TRUE	57	24.2443
54686774	rs147226531	T	C	0.517	0.115	7.20593e-06	3657	IgD+ CD38+ B cell %B cell || id:ebi-a-GCST90001447	TRUE	57	20.2109
84759446	rs2216762	T	C	-0.1464	0.03092	2.26199e-06	3657	IgD+ CD38+ B cell %B cell || id:ebi-a-GCST90001447	TRUE	57	22.4183
81603001	rs8059803	G	A	-0.122	0.02577	2.28802e-06	3657	IgD+ CD38+ B cell %B cell || id:ebi-a-GCST90001447	TRUE	57	22.4125
51760939	rs72927038	C	T	-0.33	0.06793	1.237e-06	3657	IgD+ CD38+ B cell %B cell || id:ebi-a-GCST90001447	TRUE	57	23.5996
161500712	rs114693598	G	T	-0.1756	0.03803	4.05602e-06	3020	CD11c+ monocyte Absolute Count || id:ebi-a-GCST90001448	TRUE	58	21.3205
224272792	rs2404849	T	G	0.1562	0.03041	2.98003e-07	3020	CD11c+ monocyte Absolute Count || id:ebi-a-GCST90001448	TRUE	58	26.3833
89327063	rs72724781	A	G	0.9648	0.2024	1.95299e-06	3020	CD11c+ monocyte Absolute Count || id:ebi-a-GCST90001448	TRUE	58	22.7224
79926958	rs3040901	C	T	-0.1552	0.03359	3.97796e-06	3020	CD11c+ monocyte Absolute Count || id:ebi-a-GCST90001448	TRUE	58	21.3483
172744541	rs74610143	C	T	0.5582	0.1246	7.76909e-06	3020	CD11c+ monocyte Absolute Count || id:ebi-a-GCST90001448	TRUE	58	20.0698
173569449	rs13104041	G	A	0.6966	0.1566	9.01405e-06	3020	CD11c+ monocyte Absolute Count || id:ebi-a-GCST90001448	TRUE	58	19.7872
167349999	rs72835655	G	T	0.2511	0.05647	9.04503e-06	3020	CD11c+ monocyte Absolute Count || id:ebi-a-GCST90001448	TRUE	58	19.7723
47216562	rs2295270	G	A	0.1506	0.03397	9.64695e-06	3020	CD11c+ monocyte Absolute Count || id:ebi-a-GCST90001448	TRUE	58	19.6544
20995778	rs151194174	G	A	-0.3546	0.07814	5.91902e-06	3020	CD11c+ monocyte Absolute Count || id:ebi-a-GCST90001448	TRUE	58	20.5935
72515785	rs2587473	C	T	-0.1429	0.0311	4.55198e-06	3020	CD11c+ monocyte Absolute Count || id:ebi-a-GCST90001448	TRUE	58	21.1127
85138481	rs72830905	C	G	0.8103	0.1783	5.73905e-06	3020	CD11c+ monocyte Absolute Count || id:ebi-a-GCST90001448	TRUE	58	20.6533
115758242	rs34936922	T	G	-0.1256	0.02836	9.7681e-06	3020	CD11c+ monocyte Absolute Count || id:ebi-a-GCST90001448	TRUE	58	19.614
69766606	rs113800324	C	T	0.2681	0.05996	8.051e-06	3020	CD11c+ monocyte Absolute Count || id:ebi-a-GCST90001448	TRUE	58	19.9927
45778747	rs9894233	T	A	-0.3991	0.08574	3.38197e-06	3020	CD11c+ monocyte Absolute Count || id:ebi-a-GCST90001448	TRUE	58	21.6669
9975038	rs113451095	T	C	-0.2994	0.06307	2.16601e-06	3020	CD11c+ monocyte Absolute Count || id:ebi-a-GCST90001448	TRUE	58	22.535
46954097	rs73445777	T	G	-0.4778	0.1053	5.93103e-06	3020	CD11c+ monocyte Absolute Count || id:ebi-a-GCST90001448	TRUE	58	20.589
27851156	rs8175830	G	A	-0.2321	0.05209	8.62402e-06	3020	CD11c+ monocyte Absolute Count || id:ebi-a-GCST90001448	TRUE	58	19.8537
46373171	rs150248455	G	A	0.25	0.05201	1.59901e-06	3020	CD11c+ monocyte Absolute Count || id:ebi-a-GCST90001448	TRUE	58	23.105
46613239	rs191730825	A	G	0.4346	0.08042	7.006e-08	3043	CD11c+ monocyte %monocyte || id:ebi-a-GCST90001449	TRUE	59	29.2046
101915678	rs115058278	T	A	0.4772	0.1021	3.10699e-06	3043	CD11c+ monocyte %monocyte || id:ebi-a-GCST90001449	TRUE	59	21.8449
172744541	rs74610143	C	T	0.6366	0.1245	3.36597e-07	3043	CD11c+ monocyte %monocyte || id:ebi-a-GCST90001449	TRUE	59	26.1454
65576520	rs11921245	T	C	0.1661	0.03726	8.53395e-06	3043	CD11c+ monocyte %monocyte || id:ebi-a-GCST90001449	TRUE	59	19.8725
182768743	rs35237330	G	A	-0.2147	0.04484	1.76901e-06	3043	CD11c+ monocyte %monocyte || id:ebi-a-GCST90001449	TRUE	59	22.9262
59111915	rs13186506	A	T	-0.1934	0.04296	6.99697e-06	3043	CD11c+ monocyte %monocyte || id:ebi-a-GCST90001449	TRUE	59	20.2668
176914227	rs75256410	C	T	0.545	0.1202	6.05494e-06	3043	CD11c+ monocyte %monocyte || id:ebi-a-GCST90001449	TRUE	59	20.5582
153684820	rs13241407	A	G	-0.28	0.06121	4.94698e-06	3043	CD11c+ monocyte %monocyte || id:ebi-a-GCST90001449	TRUE	59	20.9253
22775663	rs11766273	G	A	0.591	0.1283	4.23399e-06	3043	CD11c+ monocyte %monocyte || id:ebi-a-GCST90001449	TRUE	59	21.2188
122075261	rs10227905	T	G	0.1214	0.0271	7.70602e-06	3043	CD11c+ monocyte %monocyte || id:ebi-a-GCST90001449	TRUE	59	20.0678
23486970	rs73073066	C	T	0.4148	0.08775	2.377e-06	3043	CD11c+ monocyte %monocyte || id:ebi-a-GCST90001449	TRUE	59	22.3451
94037230	rs17689291	G	C	-0.575	0.1295	9.29694e-06	3043	CD11c+ monocyte %monocyte || id:ebi-a-GCST90001449	TRUE	59	19.715
19326303	rs4922033	C	T	0.1211	0.02694	7.22404e-06	3043	CD11c+ monocyte %monocyte || id:ebi-a-GCST90001449	TRUE	59	20.2066
26889823	rs703009	C	T	-0.1616	0.03583	6.72992e-06	3043	CD11c+ monocyte %monocyte || id:ebi-a-GCST90001449	TRUE	59	20.3418
27966210	rs11610005	C	G	-0.124	0.02698	4.532e-06	3043	CD11c+ monocyte %monocyte || id:ebi-a-GCST90001449	TRUE	59	21.1232
42973243	rs57566659	G	C	0.3158	0.06253	4.66702e-07	3043	CD11c+ monocyte %monocyte || id:ebi-a-GCST90001449	TRUE	59	25.5063
31160823	rs76968110	G	A	-0.4763	0.0957	6.82402e-07	3043	CD11c+ monocyte %monocyte || id:ebi-a-GCST90001449	TRUE	59	24.7706
29918210	rs117909439	C	T	-0.6761	0.1414	1.81201e-06	3043	CD11c+ monocyte %monocyte || id:ebi-a-GCST90001449	TRUE	59	22.8625
37200279	rs62002392	A	G	0.1924	0.04225	5.50605e-06	3043	CD11c+ monocyte %monocyte || id:ebi-a-GCST90001449	TRUE	59	20.7375
53934556	rs16952634	G	A	-0.1936	0.04368	9.61789e-06	3043	CD11c+ monocyte %monocyte || id:ebi-a-GCST90001449	TRUE	59	19.6447
45062476	rs8065103	A	G	0.1465	0.02963	8.10793e-07	3043	CD11c+ monocyte %monocyte || id:ebi-a-GCST90001449	TRUE	59	24.4462
52655304	rs1381984	G	A	-0.1569	0.0349	7.19598e-06	3043	CD11c+ monocyte %monocyte || id:ebi-a-GCST90001449	TRUE	59	20.2113
5421681	rs35149557	T	C	0.1579	0.03301	1.79602e-06	3043	CD11c+ monocyte %monocyte || id:ebi-a-GCST90001449	TRUE	59	22.8809
169701466	rs4656708	A	C	-0.3696	0.0647	1.21801e-08	3019	CD62L- monocyte Absolute Count || id:ebi-a-GCST90001450	TRUE	60	32.6329
169662742	rs4987369	G	T	0.2378	0.03006	3.6116e-15	3019	CD62L- monocyte Absolute Count || id:ebi-a-GCST90001450	TRUE	60	62.5815
56524393	rs62167331	G	A	-0.347	0.07464	3.47896e-06	3019	CD62L- monocyte Absolute Count || id:ebi-a-GCST90001450	TRUE	60	21.613
74703663	rs13068785	C	T	0.269	0.05861	4.61604e-06	3019	CD62L- monocyte Absolute Count || id:ebi-a-GCST90001450	TRUE	60	21.065
4859590	rs1907980	G	T	0.1274	0.02798	5.45205e-06	3019	CD62L- monocyte Absolute Count || id:ebi-a-GCST90001450	TRUE	60	20.7321
136447876	rs11935230	G	C	0.1842	0.03607	3.498e-07	3019	CD62L- monocyte Absolute Count || id:ebi-a-GCST90001450	TRUE	60	26.0788
40461712	rs278949	G	A	0.1235	0.02741	6.86894e-06	3019	CD62L- monocyte Absolute Count || id:ebi-a-GCST90001450	TRUE	60	20.3009
63361327	rs17082777	G	A	-0.2033	0.04515	6.95505e-06	3019	CD62L- monocyte Absolute Count || id:ebi-a-GCST90001450	TRUE	60	20.2749
177033794	rs11249570	G	A	-0.1525	0.02632	7.66302e-09	3019	CD62L- monocyte Absolute Count || id:ebi-a-GCST90001450	TRUE	60	33.5713
6308011	rs79930588	T	G	1.724	0.3525	1.048e-06	3019	CD62L- monocyte Absolute Count || id:ebi-a-GCST90001450	TRUE	60	23.9197
41362245	rs528135834	T	G	0.859	0.1829	2.75201e-06	3019	CD62L- monocyte Absolute Count || id:ebi-a-GCST90001450	TRUE	60	22.0576
66059237	rs4484736	G	A	-0.1386	0.03012	4.36797e-06	3019	CD62L- monocyte Absolute Count || id:ebi-a-GCST90001450	TRUE	60	21.1747
135337621	rs530377	T	C	0.1627	0.03256	6.12506e-07	3019	CD62L- monocyte Absolute Count || id:ebi-a-GCST90001450	TRUE	60	24.9693
76145588	rs143153359	C	T	2.05	0.4039	4.11898e-07	3019	CD62L- monocyte Absolute Count || id:ebi-a-GCST90001450	TRUE	60	25.7608
89954638	rs77287889	G	A	0.352	0.07927	9.29694e-06	3019	CD62L- monocyte Absolute Count || id:ebi-a-GCST90001450	TRUE	60	19.7182
111990120	rs116691483	G	A	0.3974	0.0895	9.3261e-06	3019	CD62L- monocyte Absolute Count || id:ebi-a-GCST90001450	TRUE	60	19.7156
69744014	rs1800973	C	A	0.222	0.04861	5.12201e-06	3019	CD62L- monocyte Absolute Count || id:ebi-a-GCST90001450	TRUE	60	20.8571
69321561	rs4899265	A	C	0.139	0.02858	1.213e-06	3019	CD62L- monocyte Absolute Count || id:ebi-a-GCST90001450	TRUE	60	23.654
31775655	rs146793376	T	G	0.4639	0.104	8.43801e-06	3019	CD62L- monocyte Absolute Count || id:ebi-a-GCST90001450	TRUE	60	19.8967
2993427	rs435806	T	C	-0.1417	0.03127	6.08303e-06	3019	CD62L- monocyte Absolute Count || id:ebi-a-GCST90001450	TRUE	60	20.5345
15302488	rs149543954	G	T	0.295	0.06108	1.434e-06	3019	CD62L- monocyte Absolute Count || id:ebi-a-GCST90001450	TRUE	60	23.3263
169664867	rs4987360	A	G	0.3359	0.02969	4.36918e-29	3042	CD62L- monocyte %monocyte || id:ebi-a-GCST90001451	TRUE	61	127.997
169701466	rs4656708	A	C	-0.3294	0.06481	3.93496e-07	3042	CD62L- monocyte %monocyte || id:ebi-a-GCST90001451	TRUE	61	25.8323
99082513	rs141287837	T	C	0.3492	0.07853	9.03005e-06	3042	CD62L- monocyte %monocyte || id:ebi-a-GCST90001451	TRUE	61	19.7732
356029	rs11694457	T	C	0.5758	0.1297	9.34609e-06	3042	CD62L- monocyte %monocyte || id:ebi-a-GCST90001451	TRUE	61	19.7089
174360449	rs9824107	C	A	-0.1976	0.04346	5.66304e-06	3042	CD62L- monocyte %monocyte || id:ebi-a-GCST90001451	TRUE	61	20.6726
16446085	rs62236339	T	A	0.228	0.05043	6.40295e-06	3042	CD62L- monocyte %monocyte || id:ebi-a-GCST90001451	TRUE	61	20.4405
31661754	rs9859349	G	A	0.227	0.04151	4.89204e-08	3042	CD62L- monocyte %monocyte || id:ebi-a-GCST90001451	TRUE	61	29.9052
32848987	rs36141595	A	G	-0.1512	0.03196	2.34002e-06	3042	CD62L- monocyte %monocyte || id:ebi-a-GCST90001451	TRUE	61	22.3815
56771414	rs1816932	G	A	0.1467	0.02962	7.76694e-07	3042	CD62L- monocyte %monocyte || id:ebi-a-GCST90001451	TRUE	61	24.5296
110456263	rs17624563	C	G	-0.2904	0.05766	5.01695e-07	3042	CD62L- monocyte %monocyte || id:ebi-a-GCST90001451	TRUE	61	25.3655
177033794	rs11249570	G	A	-0.1315	0.02634	6.29506e-07	3042	CD62L- monocyte %monocyte || id:ebi-a-GCST90001451	TRUE	61	24.9241
5737796	rs2399610	A	G	-0.1315	0.02718	1.37101e-06	3042	CD62L- monocyte %monocyte || id:ebi-a-GCST90001451	TRUE	61	23.4074
17644035	rs76717104	C	T	0.4905	0.109	7.02005e-06	3042	CD62L- monocyte %monocyte || id:ebi-a-GCST90001451	TRUE	61	20.25
14032498	rs717824	C	T	-0.3108	0.06924	7.45195e-06	3042	CD62L- monocyte %monocyte || id:ebi-a-GCST90001451	TRUE	61	20.1487
14941111	rs2124027	C	G	-0.4256	0.09413	6.38602e-06	3042	CD62L- monocyte %monocyte || id:ebi-a-GCST90001451	TRUE	61	20.4431
135337621	rs530377	T	C	0.1614	0.03252	7.28199e-07	3042	CD62L- monocyte %monocyte || id:ebi-a-GCST90001451	TRUE	61	24.6324
2024995	rs117765367	C	T	0.2982	0.06733	9.82404e-06	3042	CD62L- monocyte %monocyte || id:ebi-a-GCST90001451	TRUE	61	19.6154
109976273	rs7139370	C	T	0.2947	0.0539	4.96295e-08	3042	CD62L- monocyte %monocyte || id:ebi-a-GCST90001451	TRUE	61	29.8939
31030304	rs117309559	A	G	0.5719	0.1203	2.071e-06	3042	CD62L- monocyte %monocyte || id:ebi-a-GCST90001451	TRUE	61	22.6
71667863	rs4899389	G	A	-0.1913	0.03943	1.281e-06	3042	CD62L- monocyte %monocyte || id:ebi-a-GCST90001451	TRUE	61	23.5384
30153119	rs45487297	T	A	0.6623	0.1201	3.74498e-08	3042	CD62L- monocyte %monocyte || id:ebi-a-GCST90001451	TRUE	61	30.4105
58316355	rs7150584	C	T	-0.1787	0.03646	9.95497e-07	3042	CD62L- monocyte %monocyte || id:ebi-a-GCST90001451	TRUE	61	24.0224
76108637	rs9807014	C	T	-0.2057	0.0397	2.34498e-07	3042	CD62L- monocyte %monocyte || id:ebi-a-GCST90001451	TRUE	61	26.8465
60116421	rs9944612	C	A	0.1341	0.0294	5.30897e-06	3042	CD62L- monocyte %monocyte || id:ebi-a-GCST90001451	TRUE	61	20.8048
37139371	rs55859756	G	C	0.2127	0.04782	8.93696e-06	3042	CD62L- monocyte %monocyte || id:ebi-a-GCST90001451	TRUE	61	19.7841
224272792	rs2404849	T	G	0.1532	0.03003	3.597e-07	3017	CD11c+ CD62L- monocyte Absolute Count || id:ebi-a-GCST90001452	TRUE	62	26.026
86940820	rs1407142	T	C	0.201	0.04538	9.81296e-06	3017	CD11c+ CD62L- monocyte Absolute Count || id:ebi-a-GCST90001452	TRUE	62	19.6184
161515326	rs55971447	C	T	-0.1809	0.03084	4.94698e-09	3017	CD11c+ CD62L- monocyte Absolute Count || id:ebi-a-GCST90001452	TRUE	62	34.4071
34019363	rs72660177	C	T	-0.2006	0.04321	3.60903e-06	3017	CD11c+ CD62L- monocyte Absolute Count || id:ebi-a-GCST90001452	TRUE	62	21.5523
89327063	rs72724781	A	G	0.9448	0.2002	2.46899e-06	3017	CD11c+ CD62L- monocyte Absolute Count || id:ebi-a-GCST90001452	TRUE	62	22.2716
79926958	rs3040901	C	T	-0.1559	0.03322	2.80802e-06	3017	CD11c+ CD62L- monocyte Absolute Count || id:ebi-a-GCST90001452	TRUE	62	22.0238
173569449	rs13104041	G	A	0.7057	0.155	5.49604e-06	3017	CD11c+ CD62L- monocyte Absolute Count || id:ebi-a-GCST90001452	TRUE	62	20.7289
167349999	rs72835655	G	T	0.2484	0.05589	9.1071e-06	3017	CD11c+ CD62L- monocyte Absolute Count || id:ebi-a-GCST90001452	TRUE	62	19.7531
81660130	rs75220521	T	G	-1.36	0.2904	2.947e-06	3017	CD11c+ CD62L- monocyte Absolute Count || id:ebi-a-GCST90001452	TRUE	62	21.9323
23594922	rs11772116	G	C	0.225	0.04872	4.02402e-06	3017	CD11c+ CD62L- monocyte Absolute Count || id:ebi-a-GCST90001452	TRUE	62	21.328
80852378	rs1268974	A	G	0.117	0.02571	5.50795e-06	3017	CD11c+ CD62L- monocyte Absolute Count || id:ebi-a-GCST90001452	TRUE	62	20.7094
109986288	rs11213272	A	G	0.3583	0.08017	8.13299e-06	3017	CD11c+ CD62L- monocyte Absolute Count || id:ebi-a-GCST90001452	TRUE	62	19.9742
134569102	rs12277397	G	T	0.1808	0.0396	5.15395e-06	3017	CD11c+ CD62L- monocyte Absolute Count || id:ebi-a-GCST90001452	TRUE	62	20.8452
112642209	rs10891433	A	T	-0.1217	0.02721	7.99392e-06	3017	CD11c+ CD62L- monocyte Absolute Count || id:ebi-a-GCST90001452	TRUE	62	20.0043
26355696	rs76524078	G	A	1.307	0.2836	4.24004e-06	3017	CD11c+ CD62L- monocyte Absolute Count || id:ebi-a-GCST90001452	TRUE	62	21.2392
69766606	rs113800324	C	T	0.3099	0.05911	1.68298e-07	3017	CD11c+ CD62L- monocyte Absolute Count || id:ebi-a-GCST90001452	TRUE	62	27.4866
100593548	rs17474599	C	T	-0.5233	0.1093	1.76498e-06	3017	CD11c+ CD62L- monocyte Absolute Count || id:ebi-a-GCST90001452	TRUE	62	22.9225
102895904	rs77694582	G	A	-0.2264	0.0505	7.66002e-06	3017	CD11c+ CD62L- monocyte Absolute Count || id:ebi-a-GCST90001452	TRUE	62	20.0988
69321561	rs4899265	A	C	0.1241	0.02747	6.43902e-06	3017	CD11c+ CD62L- monocyte Absolute Count || id:ebi-a-GCST90001452	TRUE	62	20.4092
61748527	rs4359381	G	C	0.2509	0.0547	4.70002e-06	3017	CD11c+ CD62L- monocyte Absolute Count || id:ebi-a-GCST90001452	TRUE	62	21.0391
66062093	rs12708874	A	T	-0.1526	0.03262	3.00898e-06	3017	CD11c+ CD62L- monocyte Absolute Count || id:ebi-a-GCST90001452	TRUE	62	21.8847
45778747	rs9894233	T	A	-0.4108	0.08485	1.355e-06	3017	CD11c+ CD62L- monocyte Absolute Count || id:ebi-a-GCST90001452	TRUE	62	23.44
2792530	rs34142458	A	G	-0.1581	0.03498	6.42096e-06	3017	CD11c+ CD62L- monocyte Absolute Count || id:ebi-a-GCST90001452	TRUE	62	20.4279
46373171	rs150248455	G	A	0.2439	0.05149	2.273e-06	3017	CD11c+ CD62L- monocyte Absolute Count || id:ebi-a-GCST90001452	TRUE	62	22.4377
25622885	rs117545845	C	T	0.1774	0.03948	7.29693e-06	3017	CD11c+ CD62L- monocyte Absolute Count || id:ebi-a-GCST90001452	TRUE	62	20.1908
56894640	rs116249234	G	A	0.245	0.0552	9.3981e-06	3040	CD11c+ CD62L- monocyte %monocyte || id:ebi-a-GCST90001453	TRUE	63	19.6994
17966505	rs80087840	G	A	-0.6187	0.1345	4.36999e-06	3040	CD11c+ CD62L- monocyte %monocyte || id:ebi-a-GCST90001453	TRUE	63	21.16
46613239	rs191730825	A	G	0.3846	0.08124	2.30399e-06	3040	CD11c+ CD62L- monocyte %monocyte || id:ebi-a-GCST90001453	TRUE	63	22.4119
245721841	rs10924239	G	A	0.207	0.04455	3.51601e-06	3040	CD11c+ CD62L- monocyte %monocyte || id:ebi-a-GCST90001453	TRUE	63	21.5896
161500712	rs114693598	G	T	-0.195	0.03862	4.68296e-07	3040	CD11c+ CD62L- monocyte %monocyte || id:ebi-a-GCST90001453	TRUE	63	25.4944
47354461	rs114857887	G	A	0.2479	0.05444	5.49503e-06	3040	CD11c+ CD62L- monocyte %monocyte || id:ebi-a-GCST90001453	TRUE	63	20.7356
220533049	rs10804278	C	T	0.1244	0.02742	5.93595e-06	3040	CD11c+ CD62L- monocyte %monocyte || id:ebi-a-GCST90001453	TRUE	63	20.5829
172744541	rs74610143	C	T	0.5956	0.1263	2.52203e-06	3040	CD11c+ CD62L- monocyte %monocyte || id:ebi-a-GCST90001453	TRUE	63	22.2384
65576520	rs11921245	T	C	0.1689	0.03761	7.32302e-06	3040	CD11c+ CD62L- monocyte %monocyte || id:ebi-a-GCST90001453	TRUE	63	20.1675
182783833	rs138567833	G	A	-0.2161	0.0466	3.68697e-06	3040	CD11c+ CD62L- monocyte %monocyte || id:ebi-a-GCST90001453	TRUE	63	21.5049
153684820	rs13241407	A	G	-0.2769	0.0616	7.23003e-06	3040	CD11c+ CD62L- monocyte %monocyte || id:ebi-a-GCST90001453	TRUE	63	20.2062
23486970	rs73073066	C	T	0.4544	0.08893	3.42997e-07	3040	CD11c+ CD62L- monocyte %monocyte || id:ebi-a-GCST90001453	TRUE	63	26.1084
19326303	rs4922033	C	T	0.1227	0.02728	7.18208e-06	3040	CD11c+ CD62L- monocyte %monocyte || id:ebi-a-GCST90001453	TRUE	63	20.2302
112076693	rs1469503	A	T	0.2989	0.06464	3.90796e-06	3040	CD11c+ CD62L- monocyte %monocyte || id:ebi-a-GCST90001453	TRUE	63	21.382
42973243	rs57566659	G	C	0.3077	0.06328	1.21599e-06	3040	CD11c+ CD62L- monocyte %monocyte || id:ebi-a-GCST90001453	TRUE	63	23.6441
69744014	rs1800973	C	A	0.25	0.04806	2.10999e-07	3040	CD11c+ CD62L- monocyte %monocyte || id:ebi-a-GCST90001453	TRUE	63	27.059
27966210	rs11610005	C	G	-0.1298	0.02728	2.053e-06	3040	CD11c+ CD62L- monocyte %monocyte || id:ebi-a-GCST90001453	TRUE	63	22.6392
29918210	rs117909439	C	T	-0.6373	0.1427	8.25392e-06	3040	CD11c+ CD62L- monocyte %monocyte || id:ebi-a-GCST90001453	TRUE	63	19.9453
37200279	rs62002392	A	G	0.1991	0.04263	3.12097e-06	3040	CD11c+ CD62L- monocyte %monocyte || id:ebi-a-GCST90001453	TRUE	63	21.8128
53934556	rs16952634	G	A	-0.1976	0.04413	7.81592e-06	3040	CD11c+ CD62L- monocyte %monocyte || id:ebi-a-GCST90001453	TRUE	63	20.0496
45064678	rs4468691	A	G	0.1484	0.03016	9.12998e-07	3040	CD11c+ CD62L- monocyte %monocyte || id:ebi-a-GCST90001453	TRUE	63	24.2106
112941273	rs74805957	C	T	0.3042	0.06703	5.90704e-06	3018	CD62L- HLA DR++ monocyte Absolute Count || id:ebi-a-GCST90001454	TRUE	64	20.5959
1641354	rs115431394	A	C	0.5986	0.134	8.26704e-06	3018	CD62L- HLA DR++ monocyte Absolute Count || id:ebi-a-GCST90001454	TRUE	64	19.9556
61569753	rs1320172	C	T	0.1401	0.03165	9.92293e-06	3018	CD62L- HLA DR++ monocyte Absolute Count || id:ebi-a-GCST90001454	TRUE	64	19.5943
1531162	rs111224423	C	G	-0.2927	0.06581	8.97697e-06	3018	CD62L- HLA DR++ monocyte Absolute Count || id:ebi-a-GCST90001454	TRUE	64	19.7816
148180897	rs7437802	C	T	-0.1209	0.02713	8.65307e-06	3018	CD62L- HLA DR++ monocyte Absolute Count || id:ebi-a-GCST90001454	TRUE	64	19.8588
178631699	rs3797612	T	C	0.1137	0.02564	9.52906e-06	3018	CD62L- HLA DR++ monocyte Absolute Count || id:ebi-a-GCST90001454	TRUE	64	19.6646
54476928	rs10948829	A	G	-0.2094	0.0463	6.346e-06	3018	CD62L- HLA DR++ monocyte Absolute Count || id:ebi-a-GCST90001454	TRUE	64	20.4546
113852341	rs10759491	C	T	-0.1197	0.02688	8.75004e-06	3018	CD62L- HLA DR++ monocyte Absolute Count || id:ebi-a-GCST90001454	TRUE	64	19.8303
112600304	rs10980077	G	A	-0.1284	0.0283	5.89794e-06	3018	CD62L- HLA DR++ monocyte Absolute Count || id:ebi-a-GCST90001454	TRUE	64	20.5853
124167004	rs10887149	G	A	0.1276	0.02858	8.36392e-06	3018	CD62L- HLA DR++ monocyte Absolute Count || id:ebi-a-GCST90001454	TRUE	64	19.9332
134566275	rs28680389	G	A	0.2396	0.04966	1.47299e-06	3018	CD62L- HLA DR++ monocyte Absolute Count || id:ebi-a-GCST90001454	TRUE	64	23.2788
108746427	rs938447	T	C	0.1364	0.02743	6.93905e-07	3018	CD62L- HLA DR++ monocyte Absolute Count || id:ebi-a-GCST90001454	TRUE	64	24.7273
76034172	rs148420500	G	A	-0.4212	0.08981	2.86398e-06	3018	CD62L- HLA DR++ monocyte Absolute Count || id:ebi-a-GCST90001454	TRUE	64	21.9952
69321561	rs4899265	A	C	0.1267	0.02759	4.52699e-06	3018	CD62L- HLA DR++ monocyte Absolute Count || id:ebi-a-GCST90001454	TRUE	64	21.0887
53831558	rs139554006	G	A	0.3934	0.08287	2.16501e-06	3018	CD62L- HLA DR++ monocyte Absolute Count || id:ebi-a-GCST90001454	TRUE	64	22.5359
88341038	rs144348353	G	T	0.3569	0.07891	6.31393e-06	3018	CD62L- HLA DR++ monocyte Absolute Count || id:ebi-a-GCST90001454	TRUE	64	20.4564
50273295	rs7190107	T	A	-0.1416	0.03148	7.05992e-06	3018	CD62L- HLA DR++ monocyte Absolute Count || id:ebi-a-GCST90001454	TRUE	64	20.2328
3595011	rs2240899	G	C	-0.1231	0.02767	8.88505e-06	3018	CD62L- HLA DR++ monocyte Absolute Count || id:ebi-a-GCST90001454	TRUE	64	19.7924
25622885	rs117545845	C	T	0.1995	0.03962	5.04696e-07	3018	CD62L- HLA DR++ monocyte Absolute Count || id:ebi-a-GCST90001454	TRUE	64	25.3546
89120861	rs76234991	A	T	0.4559	0.1027	9.40005e-06	3041	CD62L- HLA DR++ monocyte %monocyte || id:ebi-a-GCST90001455	TRUE	65	19.706
165676784	rs9919190	C	G	-0.1352	0.02971	5.52993e-06	3041	CD62L- HLA DR++ monocyte %monocyte || id:ebi-a-GCST90001455	TRUE	65	20.7085
12351867	rs4668750	G	A	0.2764	0.05873	2.63299e-06	3041	CD62L- HLA DR++ monocyte %monocyte || id:ebi-a-GCST90001455	TRUE	65	22.1491
145504787	rs6430066	T	C	0.1271	0.02872	9.97493e-06	3041	CD62L- HLA DR++ monocyte %monocyte || id:ebi-a-GCST90001455	TRUE	65	19.5849
101541798	rs356651	C	T	-0.176	0.03878	5.87801e-06	3041	CD62L- HLA DR++ monocyte %monocyte || id:ebi-a-GCST90001455	TRUE	65	20.5973
9386094	rs2955643	G	A	0.1248	0.02633	2.23501e-06	3041	CD62L- HLA DR++ monocyte %monocyte || id:ebi-a-GCST90001455	TRUE	65	22.4661
188135783	rs12485444	T	A	0.1287	0.02682	1.67302e-06	3041	CD62L- HLA DR++ monocyte %monocyte || id:ebi-a-GCST90001455	TRUE	65	23.0271
9228763	rs151240896	A	G	-0.2473	0.0512	1.42699e-06	3041	CD62L- HLA DR++ monocyte %monocyte || id:ebi-a-GCST90001455	TRUE	65	23.3297
83340880	rs189575603	T	C	-0.8168	0.1726	2.31499e-06	3041	CD62L- HLA DR++ monocyte %monocyte || id:ebi-a-GCST90001455	TRUE	65	22.3949
1531162	rs111224423	C	G	-0.2995	0.06702	8.14798e-06	3041	CD62L- HLA DR++ monocyte %monocyte || id:ebi-a-GCST90001455	TRUE	65	19.9703
50435617	rs11766800	A	T	-0.1541	0.03378	5.28896e-06	3041	CD62L- HLA DR++ monocyte %monocyte || id:ebi-a-GCST90001455	TRUE	65	20.8107
85828008	rs1969797	T	A	0.807	0.1756	4.49097e-06	3041	CD62L- HLA DR++ monocyte %monocyte || id:ebi-a-GCST90001455	TRUE	65	21.1202
18422972	rs78736203	G	A	-0.2955	0.06541	6.48694e-06	3041	CD62L- HLA DR++ monocyte %monocyte || id:ebi-a-GCST90001455	TRUE	65	20.4092
31868358	rs35079623	T	C	0.3488	0.07433	2.80899e-06	3041	CD62L- HLA DR++ monocyte %monocyte || id:ebi-a-GCST90001455	TRUE	65	22.0204
2560423	rs765044	T	G	0.1523	0.03151	1.40101e-06	3041	CD62L- HLA DR++ monocyte %monocyte || id:ebi-a-GCST90001455	TRUE	65	23.3616
26322953	rs5761319	A	T	0.1333	0.02676	6.65503e-07	3041	CD62L- HLA DR++ monocyte %monocyte || id:ebi-a-GCST90001455	TRUE	65	24.8135
229571061	rs506388	T	G	0.1258	0.02806	7.66408e-06	3019	CD11c+ HLA DR++ monocyte Absolute Count || id:ebi-a-GCST90001456	TRUE	66	20.0995
103631826	rs561934182	C	G	1.163	0.2505	3.61302e-06	3019	CD11c+ HLA DR++ monocyte Absolute Count || id:ebi-a-GCST90001456	TRUE	66	21.5548
45056124	rs56186608	C	T	-0.1271	0.02801	5.88803e-06	3019	CD11c+ HLA DR++ monocyte Absolute Count || id:ebi-a-GCST90001456	TRUE	66	20.5904
34019363	rs72660177	C	T	-0.198	0.04402	7.13806e-06	3019	CD11c+ HLA DR++ monocyte Absolute Count || id:ebi-a-GCST90001456	TRUE	66	20.2316
224272792	rs2404849	T	G	0.1466	0.03065	1.79602e-06	3019	CD11c+ HLA DR++ monocyte Absolute Count || id:ebi-a-GCST90001456	TRUE	66	22.8774
76985141	rs116484930	C	T	1.839	0.4029	5.22601e-06	3019	CD11c+ HLA DR++ monocyte Absolute Count || id:ebi-a-GCST90001456	TRUE	66	20.8338
188133439	rs6808893	C	T	-0.1285	0.02714	2.31201e-06	3019	CD11c+ HLA DR++ monocyte Absolute Count || id:ebi-a-GCST90001456	TRUE	66	22.4175
87446622	rs548306594	T	C	-0.502	0.1059	2.231e-06	3019	CD11c+ HLA DR++ monocyte Absolute Count || id:ebi-a-GCST90001456	TRUE	66	22.4706
172744541	rs74610143	C	T	0.5811	0.1256	3.83902e-06	3019	CD11c+ HLA DR++ monocyte Absolute Count || id:ebi-a-GCST90001456	TRUE	66	21.4054
67292748	rs55651060	G	T	-0.5072	0.1058	1.71498e-06	3019	CD11c+ HLA DR++ monocyte Absolute Count || id:ebi-a-GCST90001456	TRUE	66	22.982
47216562	rs2295270	G	A	0.1631	0.03419	1.91898e-06	3019	CD11c+ HLA DR++ monocyte Absolute Count || id:ebi-a-GCST90001456	TRUE	66	22.7567
20995778	rs151194174	G	A	-0.3754	0.07868	1.91898e-06	3019	CD11c+ HLA DR++ monocyte Absolute Count || id:ebi-a-GCST90001456	TRUE	66	22.7646
72515785	rs2587473	C	T	-0.1584	0.03131	4.46601e-07	3019	CD11c+ HLA DR++ monocyte Absolute Count || id:ebi-a-GCST90001456	TRUE	66	25.5944
134569102	rs12277397	G	T	0.1863	0.04033	4e-06	3019	CD11c+ HLA DR++ monocyte Absolute Count || id:ebi-a-GCST90001456	TRUE	66	21.3388
100594821	rs112353331	C	T	-0.4377	0.09729	7.07995e-06	3019	CD11c+ HLA DR++ monocyte Absolute Count || id:ebi-a-GCST90001456	TRUE	66	20.2403
76034172	rs148420500	G	A	-0.4097	0.091	6.96996e-06	3019	CD11c+ HLA DR++ monocyte Absolute Count || id:ebi-a-GCST90001456	TRUE	66	20.2698
45778747	rs9894233	T	A	-0.3853	0.08638	8.46896e-06	3019	CD11c+ HLA DR++ monocyte Absolute Count || id:ebi-a-GCST90001456	TRUE	66	19.8963
35215045	rs76376209	C	T	-0.1651	0.03714	9.12809e-06	3019	CD11c+ HLA DR++ monocyte Absolute Count || id:ebi-a-GCST90001456	TRUE	66	19.7611
25622885	rs117545845	C	T	0.189	0.04018	2.678e-06	3019	CD11c+ HLA DR++ monocyte Absolute Count || id:ebi-a-GCST90001456	TRUE	66	22.126
56892198	rs77361483	C	T	0.2544	0.05533	4.45502e-06	3042	CD11c+ HLA DR++ monocyte %monocyte || id:ebi-a-GCST90001457	TRUE	67	21.1404
46613239	rs191730825	A	G	0.3732	0.08142	4.74799e-06	3042	CD11c+ HLA DR++ monocyte %monocyte || id:ebi-a-GCST90001457	TRUE	67	21.0098
188133439	rs6808893	C	T	-0.1582	0.02739	8.47208e-09	3042	CD11c+ HLA DR++ monocyte %monocyte || id:ebi-a-GCST90001457	TRUE	67	33.3602
172744541	rs74610143	C	T	0.6697	0.1264	1.26101e-07	3042	CD11c+ HLA DR++ monocyte %monocyte || id:ebi-a-GCST90001457	TRUE	67	28.0716
141946812	rs76838015	G	A	3.194	0.7173	8.7579e-06	3042	CD11c+ HLA DR++ monocyte %monocyte || id:ebi-a-GCST90001457	TRUE	67	19.8275
182768743	rs35237330	G	A	-0.2309	0.04538	3.82402e-07	3042	CD11c+ HLA DR++ monocyte %monocyte || id:ebi-a-GCST90001457	TRUE	67	25.8892
24465888	rs6942832	A	T	0.1238	0.02716	5.39498e-06	3042	CD11c+ HLA DR++ monocyte %monocyte || id:ebi-a-GCST90001457	TRUE	67	20.7769
23629053	rs78175301	A	G	0.4043	0.0873	3.78504e-06	3042	CD11c+ HLA DR++ monocyte %monocyte || id:ebi-a-GCST90001457	TRUE	67	21.4476
117400280	rs11785252	C	A	-0.1459	0.03084	2.32097e-06	3042	CD11c+ HLA DR++ monocyte %monocyte || id:ebi-a-GCST90001457	TRUE	67	22.3811
72515785	rs2587473	C	T	-0.1412	0.03166	8.46798e-06	3042	CD11c+ HLA DR++ monocyte %monocyte || id:ebi-a-GCST90001457	TRUE	67	19.8906
112076693	rs1469503	A	T	0.304	0.06476	2.80498e-06	3042	CD11c+ HLA DR++ monocyte %monocyte || id:ebi-a-GCST90001457	TRUE	67	22.036
80035628	rs117853201	G	A	0.6992	0.1547	6.47307e-06	3042	CD11c+ HLA DR++ monocyte %monocyte || id:ebi-a-GCST90001457	TRUE	67	20.4278
115387449	rs7101558	A	G	-0.3015	0.06462	3.21299e-06	3042	CD11c+ HLA DR++ monocyte %monocyte || id:ebi-a-GCST90001457	TRUE	67	21.7691
31160823	rs76968110	G	A	-0.447	0.0967	3.95303e-06	3042	CD11c+ HLA DR++ monocyte %monocyte || id:ebi-a-GCST90001457	TRUE	67	21.3679
45202758	rs9897015	G	A	-0.1267	0.02729	3.58798e-06	3042	CD11c+ HLA DR++ monocyte %monocyte || id:ebi-a-GCST90001457	TRUE	67	21.5549
35215045	rs76376209	C	T	-0.1798	0.03753	1.749e-06	3042	CD11c+ HLA DR++ monocyte %monocyte || id:ebi-a-GCST90001457	TRUE	67	22.9521
5465449	rs6038180	T	C	0.1304	0.02905	7.41293e-06	3042	CD11c+ HLA DR++ monocyte %monocyte || id:ebi-a-GCST90001457	TRUE	67	20.1494
45975692	rs143643742	A	G	-0.4681	0.1043	7.46105e-06	3042	CD11c+ HLA DR++ monocyte %monocyte || id:ebi-a-GCST90001457	TRUE	67	20.1423
73622958	rs141320646	G	A	0.8749	0.1843	2.14501e-06	3387	Myeloid Dendritic Cell Absolute Count || id:ebi-a-GCST90001458	TRUE	68	22.5354
161410253	rs115805162	C	T	-0.2265	0.03229	2.75296e-12	3387	Myeloid Dendritic Cell Absolute Count || id:ebi-a-GCST90001458	TRUE	68	49.204
161526397	rs71632979	A	G	0.6546	0.02797	2.29087e-112	3387	Myeloid Dendritic Cell Absolute Count || id:ebi-a-GCST90001458	TRUE	68	547.731
161035780	rs147678401	G	A	0.319	0.06262	3.69199e-07	3387	Myeloid Dendritic Cell Absolute Count || id:ebi-a-GCST90001458	TRUE	68	25.9511
160798209	rs569911	T	C	0.1529	0.02614	5.432e-09	3387	Myeloid Dendritic Cell Absolute Count || id:ebi-a-GCST90001458	TRUE	68	34.214
40026310	rs142472859	T	C	0.7935	0.1634	1.25401e-06	3387	Myeloid Dendritic Cell Absolute Count || id:ebi-a-GCST90001458	TRUE	68	23.5825
112435483	rs17017403	T	C	-0.2007	0.04301	3.18002e-06	3387	Myeloid Dendritic Cell Absolute Count || id:ebi-a-GCST90001458	TRUE	68	21.7749
40472950	rs72794768	C	A	0.5531	0.1168	2.27002e-06	3387	Myeloid Dendritic Cell Absolute Count || id:ebi-a-GCST90001458	TRUE	68	22.4244
1981195	rs115389169	C	T	-0.5608	0.1242	6.54305e-06	3387	Myeloid Dendritic Cell Absolute Count || id:ebi-a-GCST90001458	TRUE	68	20.3879
145530567	rs4681269	A	G	-0.1157	0.02587	7.97003e-06	3387	Myeloid Dendritic Cell Absolute Count || id:ebi-a-GCST90001458	TRUE	68	20.002
106927356	rs17036497	C	T	-0.4793	0.1065	6.98393e-06	3387	Myeloid Dendritic Cell Absolute Count || id:ebi-a-GCST90001458	TRUE	68	20.2542
112543958	rs79275634	G	A	0.574	0.1265	5.90704e-06	3387	Myeloid Dendritic Cell Absolute Count || id:ebi-a-GCST90001458	TRUE	68	20.5894
4372544	rs76168011	C	G	-0.8214	0.1815	6.25101e-06	3387	Myeloid Dendritic Cell Absolute Count || id:ebi-a-GCST90001458	TRUE	68	20.4812
38806068	rs62504404	G	A	0.1205	0.0252	1.81301e-06	3387	Myeloid Dendritic Cell Absolute Count || id:ebi-a-GCST90001458	TRUE	68	22.8651
73348626	rs16938204	C	T	0.1297	0.02755	2.60898e-06	3387	Myeloid Dendritic Cell Absolute Count || id:ebi-a-GCST90001458	TRUE	68	22.1634
21870164	rs138949944	C	T	-1.325	0.2906	5.28701e-06	3387	Myeloid Dendritic Cell Absolute Count || id:ebi-a-GCST90001458	TRUE	68	20.7893
88374754	rs10746769	T	C	-0.1438	0.03219	8.21391e-06	3387	Myeloid Dendritic Cell Absolute Count || id:ebi-a-GCST90001458	TRUE	68	19.9561
30413417	rs10763776	T	A	-0.1158	0.02585	7.76104e-06	3387	Myeloid Dendritic Cell Absolute Count || id:ebi-a-GCST90001458	TRUE	68	20.0676
34866130	rs17711429	A	G	0.3915	0.08829	9.54707e-06	3387	Myeloid Dendritic Cell Absolute Count || id:ebi-a-GCST90001458	TRUE	68	19.6626
32875763	rs206131	C	T	-0.1238	0.02757	7.34294e-06	3387	Myeloid Dendritic Cell Absolute Count || id:ebi-a-GCST90001458	TRUE	68	20.1636
4079922	rs1664690	A	T	0.1978	0.04469	9.85099e-06	3387	Myeloid Dendritic Cell Absolute Count || id:ebi-a-GCST90001458	TRUE	68	19.5899
45337918	rs147711004	G	A	-1.922	0.4296	7.94493e-06	3387	Myeloid Dendritic Cell Absolute Count || id:ebi-a-GCST90001458	TRUE	68	20.016
22780354	rs6048352	A	G	-0.1264	0.02708	3.16701e-06	3387	Myeloid Dendritic Cell Absolute Count || id:ebi-a-GCST90001458	TRUE	68	21.787
2470273	rs147431504	C	G	0.9423	0.2032	3.642e-06	3387	Myeloid Dendritic Cell Absolute Count || id:ebi-a-GCST90001458	TRUE	68	21.5046
160972255	rs143140559	C	T	0.6438	0.1286	5.78496e-07	3410	Myeloid Dendritic Cell %Dendritic Cell || id:ebi-a-GCST90001459	TRUE	69	25.0622
161937774	rs71639910	G	A	0.2526	0.05138	9.21998e-07	3410	Myeloid Dendritic Cell %Dendritic Cell || id:ebi-a-GCST90001459	TRUE	69	24.1701
161526397	rs71632979	A	G	0.6258	0.0287	8.46058e-99	3410	Myeloid Dendritic Cell %Dendritic Cell || id:ebi-a-GCST90001459	TRUE	69	475.453
161561151	rs74341264	G	A	-0.2585	0.0396	7.62255e-11	3410	Myeloid Dendritic Cell %Dendritic Cell || id:ebi-a-GCST90001459	TRUE	69	42.6119
65193712	rs66730637	C	T	-0.2154	0.04634	3.478e-06	3410	Myeloid Dendritic Cell %Dendritic Cell || id:ebi-a-GCST90001459	TRUE	69	21.6062
40026310	rs142472859	T	C	0.7369	0.1648	8.07402e-06	3410	Myeloid Dendritic Cell %Dendritic Cell || id:ebi-a-GCST90001459	TRUE	69	19.9941
111876763	rs7577824	G	A	-0.1227	0.02584	2.14699e-06	3410	Myeloid Dendritic Cell %Dendritic Cell || id:ebi-a-GCST90001459	TRUE	69	22.5478
211051993	rs141267173	C	T	-0.2542	0.05602	5.89902e-06	3410	Myeloid Dendritic Cell %Dendritic Cell || id:ebi-a-GCST90001459	TRUE	69	20.5904
384169	rs11715127	G	C	-0.1682	0.03678	4.99505e-06	3410	Myeloid Dendritic Cell %Dendritic Cell || id:ebi-a-GCST90001459	TRUE	69	20.9136
151963160	rs62272723	G	T	0.2972	0.05987	7.26708e-07	3410	Myeloid Dendritic Cell %Dendritic Cell || id:ebi-a-GCST90001459	TRUE	69	24.6422
36323614	rs114586806	C	T	0.3577	0.07639	2.93299e-06	3410	Myeloid Dendritic Cell %Dendritic Cell || id:ebi-a-GCST90001459	TRUE	69	21.9263
22056131	rs196051	A	G	0.1185	0.02668	9.16495e-06	3410	Myeloid Dendritic Cell %Dendritic Cell || id:ebi-a-GCST90001459	TRUE	69	19.7272
14195723	rs78726632	G	C	-0.6159	0.1305	2.44399e-06	3410	Myeloid Dendritic Cell %Dendritic Cell || id:ebi-a-GCST90001459	TRUE	69	22.2741
50307710	rs876036	T	C	0.1584	0.02961	9.42193e-08	3410	Myeloid Dendritic Cell %Dendritic Cell || id:ebi-a-GCST90001459	TRUE	69	28.6176
17810983	rs4921823	C	T	-0.3324	0.07035	2.39398e-06	3410	Myeloid Dendritic Cell %Dendritic Cell || id:ebi-a-GCST90001459	TRUE	69	22.3251
130647985	rs34547718	T	G	-0.1378	0.02808	9.67297e-07	3410	Myeloid Dendritic Cell %Dendritic Cell || id:ebi-a-GCST90001459	TRUE	69	24.0826
71747316	rs17767335	T	C	1.198	0.2622	5.08698e-06	3410	Myeloid Dendritic Cell %Dendritic Cell || id:ebi-a-GCST90001459	TRUE	69	20.876
135295345	rs1571857	C	T	-0.2037	0.04568	8.53002e-06	3410	Myeloid Dendritic Cell %Dendritic Cell || id:ebi-a-GCST90001459	TRUE	69	19.8852
31374800	rs145330472	G	A	-0.3648	0.07932	4.39805e-06	3410	Myeloid Dendritic Cell %Dendritic Cell || id:ebi-a-GCST90001459	TRUE	69	21.1516
110467582	rs1330145	T	G	0.1193	0.02592	4.35101e-06	3410	Myeloid Dendritic Cell %Dendritic Cell || id:ebi-a-GCST90001459	TRUE	69	21.1841
122700529	rs4752481	G	T	0.1266	0.02587	1.034e-06	3410	Myeloid Dendritic Cell %Dendritic Cell || id:ebi-a-GCST90001459	TRUE	69	23.9483
108726677	rs10735429	A	G	-0.1364	0.02991	5.313e-06	3410	Myeloid Dendritic Cell %Dendritic Cell || id:ebi-a-GCST90001459	TRUE	69	20.7968
44765322	rs73180904	C	T	0.2116	0.04675	6.223e-06	3410	Myeloid Dendritic Cell %Dendritic Cell || id:ebi-a-GCST90001459	TRUE	69	20.4865
111247	rs79691782	C	T	-0.223	0.04904	5.62898e-06	3410	Myeloid Dendritic Cell %Dendritic Cell || id:ebi-a-GCST90001459	TRUE	69	20.678
12078483	rs79631949	C	T	0.5111	0.1141	7.71099e-06	3410	Myeloid Dendritic Cell %Dendritic Cell || id:ebi-a-GCST90001459	TRUE	69	20.0651
58148090	rs73064521	A	T	-0.2695	0.05971	6.58097e-06	3410	Myeloid Dendritic Cell %Dendritic Cell || id:ebi-a-GCST90001459	TRUE	69	20.3715
15407093	rs6079813	G	A	-0.5066	0.1102	4.43803e-06	3410	Myeloid Dendritic Cell %Dendritic Cell || id:ebi-a-GCST90001459	TRUE	69	21.1333
27665142	rs12628370	C	T	-0.1675	0.03597	3.34996e-06	3410	Myeloid Dendritic Cell %Dendritic Cell || id:ebi-a-GCST90001459	TRUE	69	21.6845
1970675	rs6751072	C	T	-0.1841	0.04126	8.41492e-06	3374	Plasmacytoid Dendritic Cell Absolute Count || id:ebi-a-GCST90001460	TRUE	70	19.909
111927379	rs6708784	A	G	0.1169	0.02406	1.243e-06	3374	Plasmacytoid Dendritic Cell Absolute Count || id:ebi-a-GCST90001460	TRUE	70	23.6068
85696551	rs12616455	G	A	0.1321	0.02633	5.57301e-07	3374	Plasmacytoid Dendritic Cell Absolute Count || id:ebi-a-GCST90001460	TRUE	70	25.1712
221584311	rs7560153	T	G	-0.6432	0.1424	6.51193e-06	3374	Plasmacytoid Dendritic Cell Absolute Count || id:ebi-a-GCST90001460	TRUE	70	20.402
178694935	rs115638174	C	T	-0.7983	0.166	1.59302e-06	3374	Plasmacytoid Dendritic Cell Absolute Count || id:ebi-a-GCST90001460	TRUE	70	23.1268
136580287	rs2164210	T	C	0.1937	0.02628	2.11787e-13	3374	Plasmacytoid Dendritic Cell Absolute Count || id:ebi-a-GCST90001460	TRUE	70	54.3261
19131454	rs192992420	C	T	-1.742	0.3865	6.77907e-06	3374	Plasmacytoid Dendritic Cell Absolute Count || id:ebi-a-GCST90001460	TRUE	70	20.3141
104696995	rs77908862	T	C	0.2251	0.04706	1.79399e-06	3374	Plasmacytoid Dendritic Cell Absolute Count || id:ebi-a-GCST90001460	TRUE	70	22.8795
176855627	rs2545798	T	A	0.1163	0.02379	1.05201e-06	3374	Plasmacytoid Dendritic Cell Absolute Count || id:ebi-a-GCST90001460	TRUE	70	23.8985
36514924	rs62354582	C	T	0.5481	0.1034	1.245e-07	3374	Plasmacytoid Dendritic Cell Absolute Count || id:ebi-a-GCST90001460	TRUE	70	28.0982
67895544	rs144152085	C	G	-1.824	0.3956	4.16601e-06	3374	Plasmacytoid Dendritic Cell Absolute Count || id:ebi-a-GCST90001460	TRUE	70	21.2587
21574985	rs73064418	T	C	-0.2167	0.04768	5.68696e-06	3374	Plasmacytoid Dendritic Cell Absolute Count || id:ebi-a-GCST90001460	TRUE	70	20.656
11535712	rs186765793	C	T	-0.3111	0.06766	4.41804e-06	3374	Plasmacytoid Dendritic Cell Absolute Count || id:ebi-a-GCST90001460	TRUE	70	21.1415
50308811	rs876039	G	C	-0.1971	0.02752	9.51481e-13	3374	Plasmacytoid Dendritic Cell Absolute Count || id:ebi-a-GCST90001460	TRUE	70	51.2952
34472241	rs117039412	T	A	2.012	0.4152	1.31701e-06	3374	Plasmacytoid Dendritic Cell Absolute Count || id:ebi-a-GCST90001460	TRUE	70	23.4823
131805603	rs11776881	A	C	0.1139	0.02439	3.14101e-06	3374	Plasmacytoid Dendritic Cell Absolute Count || id:ebi-a-GCST90001460	TRUE	70	21.8084
99691593	rs2862050	C	T	-0.1453	0.03097	2.81598e-06	3374	Plasmacytoid Dendritic Cell Absolute Count || id:ebi-a-GCST90001460	TRUE	70	22.0115
95364033	rs17108993	C	G	-0.4462	0.1003	8.93203e-06	3374	Plasmacytoid Dendritic Cell Absolute Count || id:ebi-a-GCST90001460	TRUE	70	19.7905
80180769	rs55901425	T	C	1.044	0.2255	3.81101e-06	3374	Plasmacytoid Dendritic Cell Absolute Count || id:ebi-a-GCST90001460	TRUE	70	21.4342
101344076	rs117839924	T	C	1.338	0.2948	5.868e-06	3374	Plasmacytoid Dendritic Cell Absolute Count || id:ebi-a-GCST90001460	TRUE	70	20.5995
53745426	rs117112573	G	C	0.3807	0.0838	5.73694e-06	3374	Plasmacytoid Dendritic Cell Absolute Count || id:ebi-a-GCST90001460	TRUE	70	20.6385
101828654	rs17582557	T	C	0.4301	0.09125	2.54302e-06	3374	Plasmacytoid Dendritic Cell Absolute Count || id:ebi-a-GCST90001460	TRUE	70	22.2164
100464091	rs76924856	T	G	-0.2103	0.04684	7.32099e-06	3374	Plasmacytoid Dendritic Cell Absolute Count || id:ebi-a-GCST90001460	TRUE	70	20.1579
62358847	rs217667	C	T	0.1614	0.03341	1.424e-06	3374	Plasmacytoid Dendritic Cell Absolute Count || id:ebi-a-GCST90001460	TRUE	70	23.3375
43005653	rs138423727	T	C	0.3131	0.06882	5.55405e-06	3374	Plasmacytoid Dendritic Cell Absolute Count || id:ebi-a-GCST90001460	TRUE	70	20.6984
3995624	rs142129101	A	C	-0.7037	0.155	5.85302e-06	3374	Plasmacytoid Dendritic Cell Absolute Count || id:ebi-a-GCST90001460	TRUE	70	20.6116
83921634	rs147983983	T	G	0.3127	0.06932	6.69499e-06	3374	Plasmacytoid Dendritic Cell Absolute Count || id:ebi-a-GCST90001460	TRUE	70	20.3488
70427321	rs16977238	G	A	0.152	0.034	8.07105e-06	3374	Plasmacytoid Dendritic Cell Absolute Count || id:ebi-a-GCST90001460	TRUE	70	19.9862
10991039	rs16944211	C	T	-1.205	0.2342	2.80899e-07	3374	Plasmacytoid Dendritic Cell Absolute Count || id:ebi-a-GCST90001460	TRUE	70	26.4728
35059123	rs117990934	G	C	-1.178	0.2619	7.06708e-06	3374	Plasmacytoid Dendritic Cell Absolute Count || id:ebi-a-GCST90001460	TRUE	70	20.2311
51412543	rs10853636	A	G	0.1138	0.02422	2.72703e-06	3374	Plasmacytoid Dendritic Cell Absolute Count || id:ebi-a-GCST90001460	TRUE	70	22.0768
160940671	rs191217950	G	A	0.6722	0.127	1.276e-07	3374	Dendritic Cell Absolute Count || id:ebi-a-GCST90001461	TRUE	71	28.0149
160145298	rs911228	G	A	0.1199	0.02567	3.08901e-06	3374	Dendritic Cell Absolute Count || id:ebi-a-GCST90001461	TRUE	71	21.8166
161515326	rs55971447	C	T	0.5889	0.02846	1.19812e-89	3374	Dendritic Cell Absolute Count || id:ebi-a-GCST90001461	TRUE	71	428.167
161058351	rs75072970	T	C	0.3483	0.05681	9.7389e-10	3374	Dendritic Cell Absolute Count || id:ebi-a-GCST90001461	TRUE	71	37.5887
120123990	rs12144062	C	T	0.1591	0.03557	8.00295e-06	3374	Dendritic Cell Absolute Count || id:ebi-a-GCST90001461	TRUE	71	20.0066
162920561	rs17438107	A	T	0.1983	0.04369	5.87706e-06	3374	Dendritic Cell Absolute Count || id:ebi-a-GCST90001461	TRUE	71	20.6007
136557319	rs2322660	C	T	0.1262	0.02779	5.77205e-06	3374	Dendritic Cell Absolute Count || id:ebi-a-GCST90001461	TRUE	71	20.6225
112435483	rs17017403	T	C	-0.195	0.04252	4.68296e-06	3374	Dendritic Cell Absolute Count || id:ebi-a-GCST90001461	TRUE	71	21.0321
47496463	rs7355664	G	C	0.1158	0.0251	4.08498e-06	3374	Dendritic Cell Absolute Count || id:ebi-a-GCST90001461	TRUE	71	21.2848
31185662	rs6782857	G	A	0.1846	0.04063	5.74103e-06	3374	Dendritic Cell Absolute Count || id:ebi-a-GCST90001461	TRUE	71	20.6429
41531792	rs115751481	T	A	-0.3782	0.08174	3.843e-06	3374	Dendritic Cell Absolute Count || id:ebi-a-GCST90001461	TRUE	71	21.4079
30878060	rs11748731	C	T	0.3124	0.06744	3.75396e-06	3374	Dendritic Cell Absolute Count || id:ebi-a-GCST90001461	TRUE	71	21.4579
112543958	rs79275634	G	A	0.5945	0.1248	1.98299e-06	3374	Dendritic Cell Absolute Count || id:ebi-a-GCST90001461	TRUE	71	22.6921
3870889	rs2490034	G	A	0.1328	0.02893	4.60596e-06	3374	Dendritic Cell Absolute Count || id:ebi-a-GCST90001461	TRUE	71	21.0717
4372544	rs76168011	C	G	-0.7956	0.1796	9.74002e-06	3374	Dendritic Cell Absolute Count || id:ebi-a-GCST90001461	TRUE	71	19.6235
46017435	rs35802809	G	T	-0.3287	0.07248	5.94895e-06	3374	Dendritic Cell Absolute Count || id:ebi-a-GCST90001461	TRUE	71	20.5666
73320315	rs28854187	G	A	0.1282	0.02716	2.452e-06	3374	Dendritic Cell Absolute Count || id:ebi-a-GCST90001461	TRUE	71	22.2801
38806068	rs62504404	G	A	0.125	0.02491	5.47797e-07	3374	Dendritic Cell Absolute Count || id:ebi-a-GCST90001461	TRUE	71	25.181
88411604	rs138192280	C	T	0.1545	0.0336	4.39805e-06	3374	Dendritic Cell Absolute Count || id:ebi-a-GCST90001461	TRUE	71	21.1436
133840072	rs142917473	G	C	-0.1534	0.03214	1.894e-06	3374	Dendritic Cell Absolute Count || id:ebi-a-GCST90001461	TRUE	71	22.7803
32877696	rs9590896	G	A	-0.1209	0.02728	9.57789e-06	3374	Dendritic Cell Absolute Count || id:ebi-a-GCST90001461	TRUE	71	19.641
35251042	rs115102594	C	G	-0.252	0.05419	3.434e-06	3374	Dendritic Cell Absolute Count || id:ebi-a-GCST90001461	TRUE	71	21.6253
2470273	rs147431504	C	G	0.9392	0.2001	2.78298e-06	3374	Dendritic Cell Absolute Count || id:ebi-a-GCST90001461	TRUE	71	22.0304
161561151	rs74341264	G	A	-0.3652	0.03894	1.18195e-20	3387	CD62L- Dendritic Cell Absolute Count || id:ebi-a-GCST90001462	TRUE	72	87.9568
160972255	rs143140559	C	T	0.7418	0.1284	8.28209e-09	3387	CD62L- Dendritic Cell Absolute Count || id:ebi-a-GCST90001462	TRUE	72	33.3767
161526397	rs71632979	A	G	0.7524	0.02735	1.40281e-150	3387	CD62L- Dendritic Cell Absolute Count || id:ebi-a-GCST90001462	TRUE	72	756.803
161035780	rs147678401	G	A	0.3283	0.06281	1.82898e-07	3387	CD62L- Dendritic Cell Absolute Count || id:ebi-a-GCST90001462	TRUE	72	27.3202
161937774	rs71639910	G	A	0.3586	0.05081	2.04692e-12	3387	CD62L- Dendritic Cell Absolute Count || id:ebi-a-GCST90001462	TRUE	72	49.8106
162920561	rs17438107	A	T	0.2057	0.04421	3.37699e-06	3387	CD62L- Dendritic Cell Absolute Count || id:ebi-a-GCST90001462	TRUE	72	21.6485
155187137	rs75055130	G	C	-1.139	0.2448	3.39203e-06	3387	CD62L- Dendritic Cell Absolute Count || id:ebi-a-GCST90001462	TRUE	72	21.6483
163257483	rs9855547	T	G	0.1447	0.03248	8.67801e-06	3387	CD62L- Dendritic Cell Absolute Count || id:ebi-a-GCST90001462	TRUE	72	19.8475
90807488	rs35740507	T	C	-4.152	0.8762	2.23599e-06	3387	CD62L- Dendritic Cell Absolute Count || id:ebi-a-GCST90001462	TRUE	72	22.4547
141396189	rs139894456	C	A	-1.176	0.2575	5.12201e-06	3387	CD62L- Dendritic Cell Absolute Count || id:ebi-a-GCST90001462	TRUE	72	20.8574
1642516	rs771894	G	A	0.2383	0.05385	9.91402e-06	3387	CD62L- Dendritic Cell Absolute Count || id:ebi-a-GCST90001462	TRUE	72	19.5829
19877912	rs116910026	C	T	0.2767	0.05667	1.09401e-06	3387	CD62L- Dendritic Cell Absolute Count || id:ebi-a-GCST90001462	TRUE	72	23.8403
5480718	rs149812305	T	C	-0.36	0.0755	1.94299e-06	3387	CD62L- Dendritic Cell Absolute Count || id:ebi-a-GCST90001462	TRUE	72	22.7358
127036033	rs73231298	G	A	0.1337	0.02799	1.86599e-06	3387	CD62L- Dendritic Cell Absolute Count || id:ebi-a-GCST90001462	TRUE	72	22.8169
81119490	rs35519924	G	A	0.128	0.02738	3.039e-06	3387	CD62L- Dendritic Cell Absolute Count || id:ebi-a-GCST90001462	TRUE	72	21.8551
57324322	rs151030554	C	A	-2.086	0.4634	6.98104e-06	3387	CD62L- Dendritic Cell Absolute Count || id:ebi-a-GCST90001462	TRUE	72	20.2636
74973365	rs139058442	G	A	0.3107	0.07021	9.94489e-06	3387	CD62L- Dendritic Cell Absolute Count || id:ebi-a-GCST90001462	TRUE	72	19.5832
10175131	rs112701148	G	T	-0.2246	0.05013	7.69502e-06	3387	CD62L- Dendritic Cell Absolute Count || id:ebi-a-GCST90001462	TRUE	72	20.0735
22780354	rs6048352	A	G	-0.1219	0.02717	7.54797e-06	3387	CD62L- Dendritic Cell Absolute Count || id:ebi-a-GCST90001462	TRUE	72	20.1293
105108278	rs1515318	G	A	-0.1257	0.02658	2.34401e-06	3410	CD62L- Dendritic Cell %Dendritic Cell || id:ebi-a-GCST90001463	TRUE	73	22.3646
160972255	rs143140559	C	T	0.6557	0.1304	5.14802e-07	3410	CD62L- Dendritic Cell %Dendritic Cell || id:ebi-a-GCST90001463	TRUE	73	25.2845
161561151	rs74341264	G	A	-0.3829	0.03987	1.43285e-21	3410	CD62L- Dendritic Cell %Dendritic Cell || id:ebi-a-GCST90001463	TRUE	73	92.2313
160353789	rs143032729	A	G	0.4142	0.07525	3.971e-08	3410	CD62L- Dendritic Cell %Dendritic Cell || id:ebi-a-GCST90001463	TRUE	73	30.2975
115108914	rs6537835	G	A	-0.2072	0.03711	2.54302e-08	3410	CD62L- Dendritic Cell %Dendritic Cell || id:ebi-a-GCST90001463	TRUE	73	31.1744
62527805	rs79979402	A	G	0.2373	0.05218	5.63599e-06	3410	CD62L- Dendritic Cell %Dendritic Cell || id:ebi-a-GCST90001463	TRUE	73	20.6818
77072414	rs341029	G	A	-0.137	0.02939	3.25499e-06	3410	CD62L- Dendritic Cell %Dendritic Cell || id:ebi-a-GCST90001463	TRUE	73	21.7291
161520931	rs56199187	C	T	0.7548	0.02809	2.11349e-144	3410	CD62L- Dendritic Cell %Dendritic Cell || id:ebi-a-GCST90001463	TRUE	73	722.038
155938532	rs4680245	G	A	-0.3312	0.07348	6.80503e-06	3410	CD62L- Dendritic Cell %Dendritic Cell || id:ebi-a-GCST90001463	TRUE	73	20.3162
67260176	rs112985320	C	T	-0.855	0.1882	5.72598e-06	3410	CD62L- Dendritic Cell %Dendritic Cell || id:ebi-a-GCST90001463	TRUE	73	20.6392
43118540	rs62300075	A	C	0.1381	0.027	3.32499e-07	3410	CD62L- Dendritic Cell %Dendritic Cell || id:ebi-a-GCST90001463	TRUE	73	26.1613
179543345	rs116473196	C	T	-0.9935	0.2113	2.68398e-06	3410	CD62L- Dendritic Cell %Dendritic Cell || id:ebi-a-GCST90001463	TRUE	73	22.1074
81660130	rs75220521	T	G	1.355	0.2917	3.498e-06	3410	CD62L- Dendritic Cell %Dendritic Cell || id:ebi-a-GCST90001463	TRUE	73	21.5777
31817114	rs28895017	C	A	-4.181	0.9319	7.47705e-06	3410	CD62L- Dendritic Cell %Dendritic Cell || id:ebi-a-GCST90001463	TRUE	73	20.129
8259337	rs11754319	G	T	-1.697	0.3784	7.59696e-06	3410	CD62L- Dendritic Cell %Dendritic Cell || id:ebi-a-GCST90001463	TRUE	73	20.1123
148373443	rs78548019	C	T	-1.039	0.231	7.05602e-06	3410	CD62L- Dendritic Cell %Dendritic Cell || id:ebi-a-GCST90001463	TRUE	73	20.2305
1621830	rs702185	A	G	0.2232	0.04854	4.41205e-06	3410	CD62L- Dendritic Cell %Dendritic Cell || id:ebi-a-GCST90001463	TRUE	73	21.1441
19889219	rs138315340	A	T	0.2575	0.05769	8.35391e-06	3410	CD62L- Dendritic Cell %Dendritic Cell || id:ebi-a-GCST90001463	TRUE	73	19.9229
6479487	rs41275192	T	C	0.4062	0.09061	7.61395e-06	3410	CD62L- Dendritic Cell %Dendritic Cell || id:ebi-a-GCST90001463	TRUE	73	20.0968
5480718	rs149812305	T	C	-0.3592	0.07663	2.87799e-06	3410	CD62L- Dendritic Cell %Dendritic Cell || id:ebi-a-GCST90001463	TRUE	73	21.9723
73286458	rs2332920	A	G	0.1217	0.02693	6.40103e-06	3410	CD62L- Dendritic Cell %Dendritic Cell || id:ebi-a-GCST90001463	TRUE	73	20.4225
68361528	rs7163051	G	A	0.1266	0.02752	4.34901e-06	3410	CD62L- Dendritic Cell %Dendritic Cell || id:ebi-a-GCST90001463	TRUE	73	21.1627
65149970	rs148188224	C	G	-1.426	0.3084	3.94703e-06	3410	CD62L- Dendritic Cell %Dendritic Cell || id:ebi-a-GCST90001463	TRUE	73	21.3801
11907102	rs2024391	C	T	0.1625	0.0348	3.13098e-06	3410	CD62L- Dendritic Cell %Dendritic Cell || id:ebi-a-GCST90001463	TRUE	73	21.8046
48474288	rs5767014	T	C	-0.1368	0.03073	8.76799e-06	3410	CD62L- Dendritic Cell %Dendritic Cell || id:ebi-a-GCST90001463	TRUE	73	19.8174
162752670	rs72711599	G	A	0.2153	0.04595	2.91602e-06	3387	CD86+ myeloid Dendritic Cell Absolute Count || id:ebi-a-GCST90001464	TRUE	74	21.9542
120115384	rs12134798	C	T	0.1639	0.03471	2.44602e-06	3387	CD86+ myeloid Dendritic Cell Absolute Count || id:ebi-a-GCST90001464	TRUE	74	22.2971
161035780	rs147678401	G	A	0.3116	0.06427	1.30101e-06	3387	CD86+ myeloid Dendritic Cell Absolute Count || id:ebi-a-GCST90001464	TRUE	74	23.506
163958750	rs139939515	C	T	-0.5561	0.1174	2.28202e-06	3387	CD86+ myeloid Dendritic Cell Absolute Count || id:ebi-a-GCST90001464	TRUE	74	22.4372
161937774	rs71639910	G	A	0.3667	0.05205	2.25476e-12	3387	CD86+ myeloid Dendritic Cell Absolute Count || id:ebi-a-GCST90001464	TRUE	74	49.6341
157964856	rs6656063	C	T	0.1405	0.02956	2.093e-06	3387	CD86+ myeloid Dendritic Cell Absolute Count || id:ebi-a-GCST90001464	TRUE	74	22.5914
161526397	rs71632979	A	G	0.8088	0.02785	9.7051e-166	3387	CD86+ myeloid Dendritic Cell Absolute Count || id:ebi-a-GCST90001464	TRUE	74	843.397
163485197	rs113995133	G	A	-0.6058	0.1285	2.51102e-06	3387	CD86+ myeloid Dendritic Cell Absolute Count || id:ebi-a-GCST90001464	TRUE	74	22.2255
181020181	rs3789359	T	C	-0.3862	0.08529	6.158e-06	3387	CD86+ myeloid Dendritic Cell Absolute Count || id:ebi-a-GCST90001464	TRUE	74	20.5035
161561151	rs74341264	G	A	-0.355	0.04006	1.25401e-18	3387	CD86+ myeloid Dendritic Cell Absolute Count || id:ebi-a-GCST90001464	TRUE	74	78.5299
160972255	rs143140559	C	T	0.7391	0.1304	1.55299e-08	3387	CD86+ myeloid Dendritic Cell Absolute Count || id:ebi-a-GCST90001464	TRUE	74	32.1256
1827937	rs115849513	A	T	-0.3927	0.08325	2.495e-06	3387	CD86+ myeloid Dendritic Cell Absolute Count || id:ebi-a-GCST90001464	TRUE	74	22.2512
76221611	rs112966518	T	G	-0.1444	0.03211	7.18406e-06	3387	CD86+ myeloid Dendritic Cell Absolute Count || id:ebi-a-GCST90001464	TRUE	74	20.2234
73397623	rs112186537	C	T	-0.6969	0.1444	1.45499e-06	3387	CD86+ myeloid Dendritic Cell Absolute Count || id:ebi-a-GCST90001464	TRUE	74	23.292
116153312	rs923967	T	A	-0.1177	0.0264	8.52806e-06	3387	CD86+ myeloid Dendritic Cell Absolute Count || id:ebi-a-GCST90001464	TRUE	74	19.8767
73348626	rs16938204	C	T	0.1278	0.02818	5.94005e-06	3387	CD86+ myeloid Dendritic Cell Absolute Count || id:ebi-a-GCST90001464	TRUE	74	20.5674
133737649	rs12005879	G	A	-0.2492	0.05518	6.52995e-06	3387	CD86+ myeloid Dendritic Cell Absolute Count || id:ebi-a-GCST90001464	TRUE	74	20.3954
100459317	rs9557311	G	A	0.1673	0.03771	9.41499e-06	3387	CD86+ myeloid Dendritic Cell Absolute Count || id:ebi-a-GCST90001464	TRUE	74	19.6824
44042820	rs75700156	T	C	-1.333	0.2966	7.23902e-06	3387	CD86+ myeloid Dendritic Cell Absolute Count || id:ebi-a-GCST90001464	TRUE	74	20.1984
51937110	rs185312213	T	G	-0.7215	0.1571	4.52501e-06	3387	CD86+ myeloid Dendritic Cell Absolute Count || id:ebi-a-GCST90001464	TRUE	74	21.0921
25969797	rs140205436	C	T	-2.409	0.5106	2.476e-06	3387	CD86+ myeloid Dendritic Cell Absolute Count || id:ebi-a-GCST90001464	TRUE	74	22.2593
57725145	rs79497887	C	G	-0.2163	0.04565	2.25798e-06	3387	CD86+ myeloid Dendritic Cell Absolute Count || id:ebi-a-GCST90001464	TRUE	74	22.4508
77253136	rs72846852	C	T	-0.3544	0.07783	5.46903e-06	3387	CD86+ myeloid Dendritic Cell Absolute Count || id:ebi-a-GCST90001464	TRUE	74	20.7345
160972255	rs143140559	C	T	0.6732	0.1308	2.80098e-07	3410	CD86+ myeloid Dendritic Cell %Dendritic Cell || id:ebi-a-GCST90001465	TRUE	75	26.4894
157964856	rs6656063	C	T	0.1357	0.02958	4.635e-06	3410	CD86+ myeloid Dendritic Cell %Dendritic Cell || id:ebi-a-GCST90001465	TRUE	75	21.0457
161937774	rs71639910	G	A	0.3612	0.0521	4.9023e-12	3410	CD86+ myeloid Dendritic Cell %Dendritic Cell || id:ebi-a-GCST90001465	TRUE	75	48.064
181020181	rs3789359	T	C	-0.3803	0.0855	8.93799e-06	3410	CD86+ myeloid Dendritic Cell %Dendritic Cell || id:ebi-a-GCST90001465	TRUE	75	19.7843
163485197	rs113995133	G	A	-0.6667	0.1287	2.339e-07	3410	CD86+ myeloid Dendritic Cell %Dendritic Cell || id:ebi-a-GCST90001465	TRUE	75	26.8351
161561151	rs74341264	G	A	-0.3508	0.0401	3.33887e-18	3410	CD86+ myeloid Dendritic Cell %Dendritic Cell || id:ebi-a-GCST90001465	TRUE	75	76.5298
163958750	rs139939515	C	T	-0.6222	0.1176	1.30299e-07	3410	CD86+ myeloid Dendritic Cell %Dendritic Cell || id:ebi-a-GCST90001465	TRUE	75	27.9927
161526397	rs71632979	A	G	0.8089	0.02792	4.21697e-165	3410	CD86+ myeloid Dendritic Cell %Dendritic Cell || id:ebi-a-GCST90001465	TRUE	75	839.38
82817239	rs950485	A	C	0.1227	0.02577	2.01002e-06	3410	CD86+ myeloid Dendritic Cell %Dendritic Cell || id:ebi-a-GCST90001465	TRUE	75	22.6705
191451636	rs114566711	A	T	-1.864	0.391	1.948e-06	3410	CD86+ myeloid Dendritic Cell %Dendritic Cell || id:ebi-a-GCST90001465	TRUE	75	22.7268
78748977	rs1996740	A	G	-0.1204	0.02608	4.06602e-06	3410	CD86+ myeloid Dendritic Cell %Dendritic Cell || id:ebi-a-GCST90001465	TRUE	75	21.3127
63081773	rs143512471	G	A	-0.3741	0.08154	4.62999e-06	3410	CD86+ myeloid Dendritic Cell %Dendritic Cell || id:ebi-a-GCST90001465	TRUE	75	21.0491
147461264	rs113404917	C	T	0.2353	0.05309	9.64295e-06	3410	CD86+ myeloid Dendritic Cell %Dendritic Cell || id:ebi-a-GCST90001465	TRUE	75	19.6435
157588588	rs78169719	A	C	-0.443	0.09659	4.67703e-06	3410	CD86+ myeloid Dendritic Cell %Dendritic Cell || id:ebi-a-GCST90001465	TRUE	75	21.035
109678733	rs144259606	A	C	1.672	0.3718	7.10101e-06	3410	CD86+ myeloid Dendritic Cell %Dendritic Cell || id:ebi-a-GCST90001465	TRUE	75	20.2234
98162546	rs77148097	A	G	-0.225	0.04933	5.26296e-06	3410	CD86+ myeloid Dendritic Cell %Dendritic Cell || id:ebi-a-GCST90001465	TRUE	75	20.8038
113032809	rs76522264	G	C	-2.6	0.5564	3.079e-06	3410	CD86+ myeloid Dendritic Cell %Dendritic Cell || id:ebi-a-GCST90001465	TRUE	75	21.836
107693714	rs117690664	C	A	-2.515	0.5157	1.123e-06	3410	CD86+ myeloid Dendritic Cell %Dendritic Cell || id:ebi-a-GCST90001465	TRUE	75	23.7838
89944259	rs143555771	C	T	-1.586	0.3474	5.19302e-06	3410	CD86+ myeloid Dendritic Cell %Dendritic Cell || id:ebi-a-GCST90001465	TRUE	75	20.8424
30170464	rs75358870	C	A	0.5691	0.1186	1.66901e-06	3410	CD86+ myeloid Dendritic Cell %Dendritic Cell || id:ebi-a-GCST90001465	TRUE	75	23.0254
25969797	rs140205436	C	T	-2.273	0.5121	9.34394e-06	3410	CD86+ myeloid Dendritic Cell %Dendritic Cell || id:ebi-a-GCST90001465	TRUE	75	19.701
67606602	rs72745440	C	A	-0.5139	0.11	3.12702e-06	3410	CD86+ myeloid Dendritic Cell %Dendritic Cell || id:ebi-a-GCST90001465	TRUE	75	21.8259
22455983	rs113345111	A	G	0.2938	0.06497	6.30507e-06	3410	CD86+ myeloid Dendritic Cell %Dendritic Cell || id:ebi-a-GCST90001465	TRUE	75	20.4493
30509788	rs77768825	A	G	0.2261	0.04991	6.09902e-06	3410	CD86+ myeloid Dendritic Cell %Dendritic Cell || id:ebi-a-GCST90001465	TRUE	75	20.5223
45173351	rs56164117	T	C	-0.1223	0.02608	2.86603e-06	3374	CD86+ plasmacytoid Dendritic Cell Absolute Count || id:ebi-a-GCST90001466	TRUE	76	21.9906
1732855	rs1991164	T	C	-0.117	0.02506	3.13798e-06	3374	CD86+ plasmacytoid Dendritic Cell Absolute Count || id:ebi-a-GCST90001466	TRUE	76	21.7976
121714019	rs13088702	T	C	0.3946	0.07957	7.45401e-07	3374	CD86+ plasmacytoid Dendritic Cell Absolute Count || id:ebi-a-GCST90001466	TRUE	76	24.5932
148318809	rs78379738	T	G	0.3098	0.06801	5.41801e-06	3374	CD86+ plasmacytoid Dendritic Cell Absolute Count || id:ebi-a-GCST90001466	TRUE	76	20.75
67115438	rs10248630	T	G	-0.1133	0.02489	5.53095e-06	3374	CD86+ plasmacytoid Dendritic Cell Absolute Count || id:ebi-a-GCST90001466	TRUE	76	20.721
4465101	rs2725015	A	G	-0.1473	0.02834	2.16601e-07	3374	CD86+ plasmacytoid Dendritic Cell Absolute Count || id:ebi-a-GCST90001466	TRUE	76	27.0151
36308379	rs79116372	A	T	-0.3011	0.06551	4.44396e-06	3374	CD86+ plasmacytoid Dendritic Cell Absolute Count || id:ebi-a-GCST90001466	TRUE	76	21.1255
18584959	rs140090913	G	A	-1.091	0.2411	6.19498e-06	3374	CD86+ plasmacytoid Dendritic Cell Absolute Count || id:ebi-a-GCST90001466	TRUE	76	20.4765
77583476	rs139557155	A	G	0.2575	0.05462	2.52203e-06	3374	CD86+ plasmacytoid Dendritic Cell Absolute Count || id:ebi-a-GCST90001466	TRUE	76	22.2255
90380589	rs61852527	A	G	-0.2618	0.0509	2.84197e-07	3374	CD86+ plasmacytoid Dendritic Cell Absolute Count || id:ebi-a-GCST90001466	TRUE	76	26.4548
99428046	rs9513487	T	G	0.1234	0.0269	4.67498e-06	3374	CD86+ plasmacytoid Dendritic Cell Absolute Count || id:ebi-a-GCST90001466	TRUE	76	21.0439
69634234	rs142245023	G	A	0.7025	0.1505	3.17198e-06	3374	CD86+ plasmacytoid Dendritic Cell Absolute Count || id:ebi-a-GCST90001466	TRUE	76	21.7881
36478046	rs11852100	A	C	0.2639	0.0548	1.527e-06	3374	CD86+ plasmacytoid Dendritic Cell Absolute Count || id:ebi-a-GCST90001466	TRUE	76	23.1909
96560797	rs75070627	T	C	0.9624	0.1978	1.18801e-06	3374	CD86+ plasmacytoid Dendritic Cell Absolute Count || id:ebi-a-GCST90001466	TRUE	76	23.6733
78055434	rs114468547	A	G	-0.2713	0.05921	4.77101e-06	3374	CD86+ plasmacytoid Dendritic Cell Absolute Count || id:ebi-a-GCST90001466	TRUE	76	20.9947
13019834	rs118148569	C	T	0.2729	0.05772	2.362e-06	3374	CD86+ plasmacytoid Dendritic Cell Absolute Count || id:ebi-a-GCST90001466	TRUE	76	22.354
33829583	rs112496823	A	C	0.1603	0.03305	1.286e-06	3374	CD86+ plasmacytoid Dendritic Cell Absolute Count || id:ebi-a-GCST90001466	TRUE	76	23.5247
66297295	rs150206669	C	G	-0.4937	0.1106	8.30692e-06	3374	CD86+ plasmacytoid Dendritic Cell Absolute Count || id:ebi-a-GCST90001466	TRUE	76	19.9258
3313321	rs313778	C	T	-0.2171	0.04867	8.44695e-06	3374	CD86+ plasmacytoid Dendritic Cell Absolute Count || id:ebi-a-GCST90001466	TRUE	76	19.8974
34628034	rs11701450	C	G	0.3632	0.08004	5.90201e-06	3374	CD86+ plasmacytoid Dendritic Cell Absolute Count || id:ebi-a-GCST90001466	TRUE	76	20.591
161507448	rs3845548	C	T	-0.2739	0.02938	1.98381e-20	3410	CD86+ plasmacytoid Dendritic Cell %Dendritic Cell || id:ebi-a-GCST90001467	TRUE	77	86.9121
34413398	rs513617	C	T	0.1173	0.0264	9.1939e-06	3410	CD86+ plasmacytoid Dendritic Cell %Dendritic Cell || id:ebi-a-GCST90001467	TRUE	77	19.7419
247577856	rs11811863	C	T	-0.1537	0.03086	6.62598e-07	3410	CD86+ plasmacytoid Dendritic Cell %Dendritic Cell || id:ebi-a-GCST90001467	TRUE	77	24.806
99738054	rs11166208	G	A	-1.201	0.2713	9.93802e-06	3410	CD86+ plasmacytoid Dendritic Cell %Dendritic Cell || id:ebi-a-GCST90001467	TRUE	77	19.5969
15272805	rs10170363	C	T	0.1318	0.02687	9.80189e-07	3410	CD86+ plasmacytoid Dendritic Cell %Dendritic Cell || id:ebi-a-GCST90001467	TRUE	77	24.06
190942111	rs66967216	G	A	-0.3759	0.07853	1.76799e-06	3410	CD86+ plasmacytoid Dendritic Cell %Dendritic Cell || id:ebi-a-GCST90001467	TRUE	77	22.9126
121838791	rs1915087	T	C	0.1569	0.03084	3.84601e-07	3410	CD86+ plasmacytoid Dendritic Cell %Dendritic Cell || id:ebi-a-GCST90001467	TRUE	77	25.8832
148318809	rs78379738	T	G	0.3227	0.06823	2.34202e-06	3410	CD86+ plasmacytoid Dendritic Cell %Dendritic Cell || id:ebi-a-GCST90001467	TRUE	77	22.369
155772981	rs6930632	C	T	-0.1504	0.03249	3.80803e-06	3410	CD86+ plasmacytoid Dendritic Cell %Dendritic Cell || id:ebi-a-GCST90001467	TRUE	77	21.4287
43492179	rs6463191	G	A	-0.1275	0.02658	1.68702e-06	3410	CD86+ plasmacytoid Dendritic Cell %Dendritic Cell || id:ebi-a-GCST90001467	TRUE	77	23.0097
77883134	rs116872766	G	C	-0.9025	0.1818	7.20195e-07	3410	CD86+ plasmacytoid Dendritic Cell %Dendritic Cell || id:ebi-a-GCST90001467	TRUE	77	24.6437
4474949	rs55966096	T	C	-0.1321	0.02729	1.36101e-06	3410	CD86+ plasmacytoid Dendritic Cell %Dendritic Cell || id:ebi-a-GCST90001467	TRUE	77	23.4314
18584959	rs140090913	G	A	-1.154	0.2432	2.174e-06	3410	CD86+ plasmacytoid Dendritic Cell %Dendritic Cell || id:ebi-a-GCST90001467	TRUE	77	22.5156
8370207	rs55732541	T	C	-0.186	0.04137	7.12e-06	3410	CD86+ plasmacytoid Dendritic Cell %Dendritic Cell || id:ebi-a-GCST90001467	TRUE	77	20.2141
77583476	rs139557155	A	G	0.277	0.05451	3.92799e-07	3410	CD86+ plasmacytoid Dendritic Cell %Dendritic Cell || id:ebi-a-GCST90001467	TRUE	77	25.823
77145787	rs117919713	C	G	0.2457	0.05442	6.553e-06	3410	CD86+ plasmacytoid Dendritic Cell %Dendritic Cell || id:ebi-a-GCST90001467	TRUE	77	20.3842
30336672	rs72810797	C	T	-0.4408	0.09664	5.27898e-06	3410	CD86+ plasmacytoid Dendritic Cell %Dendritic Cell || id:ebi-a-GCST90001467	TRUE	77	20.8051
90380589	rs61852527	A	G	-0.2768	0.05083	5.53694e-08	3410	CD86+ plasmacytoid Dendritic Cell %Dendritic Cell || id:ebi-a-GCST90001467	TRUE	77	29.6546
63862612	rs11231693	G	A	-0.2631	0.05451	1.44601e-06	3410	CD86+ plasmacytoid Dendritic Cell %Dendritic Cell || id:ebi-a-GCST90001467	TRUE	77	23.2964
18094072	rs12311260	C	G	0.2649	0.0576	4.38399e-06	3410	CD86+ plasmacytoid Dendritic Cell %Dendritic Cell || id:ebi-a-GCST90001467	TRUE	77	21.1504
99428046	rs9513487	T	G	0.131	0.0268	1.065e-06	3410	CD86+ plasmacytoid Dendritic Cell %Dendritic Cell || id:ebi-a-GCST90001467	TRUE	77	23.8931
28137152	rs34692286	G	C	-0.114	0.02574	9.75102e-06	3410	CD86+ plasmacytoid Dendritic Cell %Dendritic Cell || id:ebi-a-GCST90001467	TRUE	77	19.6152
36478046	rs11852100	A	C	0.2436	0.05467	8.60696e-06	3410	CD86+ plasmacytoid Dendritic Cell %Dendritic Cell || id:ebi-a-GCST90001467	TRUE	77	19.8544
96560797	rs75070627	T	C	0.9606	0.2005	1.73201e-06	3410	CD86+ plasmacytoid Dendritic Cell %Dendritic Cell || id:ebi-a-GCST90001467	TRUE	77	22.9539
35034619	rs2955695	T	A	-0.1122	0.0247	5.78203e-06	3410	CD86+ plasmacytoid Dendritic Cell %Dendritic Cell || id:ebi-a-GCST90001467	TRUE	77	20.6344
33829583	rs112496823	A	C	0.1585	0.03308	1.72001e-06	3410	CD86+ plasmacytoid Dendritic Cell %Dendritic Cell || id:ebi-a-GCST90001467	TRUE	77	22.9577
49908577	rs71381356	T	C	-0.2097	0.04494	3.176e-06	3410	CD86+ plasmacytoid Dendritic Cell %Dendritic Cell || id:ebi-a-GCST90001467	TRUE	77	21.7736
66297295	rs150206669	C	G	-0.4931	0.1106	8.45493e-06	3410	CD86+ plasmacytoid Dendritic Cell %Dendritic Cell || id:ebi-a-GCST90001467	TRUE	77	19.8774
10622478	rs62131897	G	C	-0.8171	0.1836	8.85299e-06	3410	CD86+ plasmacytoid Dendritic Cell %Dendritic Cell || id:ebi-a-GCST90001467	TRUE	77	19.8064
22202164	rs9607320	C	T	0.1192	0.02572	3.67198e-06	3410	CD86+ plasmacytoid Dendritic Cell %Dendritic Cell || id:ebi-a-GCST90001467	TRUE	77	21.4788
161561151	rs74341264	G	A	-0.4066	0.03995	5.48656e-24	3387	CD62L- myeloid Dendritic Cell Absolute Count || id:ebi-a-GCST90001468	TRUE	78	103.586
161526397	rs71632979	A	G	0.8094	0.02787	9.84011e-166	3387	CD62L- myeloid Dendritic Cell Absolute Count || id:ebi-a-GCST90001468	TRUE	78	843.437
162920561	rs17438107	A	T	0.2161	0.04523	1.83502e-06	3387	CD62L- myeloid Dendritic Cell Absolute Count || id:ebi-a-GCST90001468	TRUE	78	22.8274
160972255	rs143140559	C	T	0.8211	0.1303	3.33903e-10	3387	CD62L- myeloid Dendritic Cell Absolute Count || id:ebi-a-GCST90001468	TRUE	78	39.7103
161937774	rs71639910	G	A	0.401	0.05202	1.66303e-14	3387	CD62L- myeloid Dendritic Cell Absolute Count || id:ebi-a-GCST90001468	TRUE	78	59.4221
161035780	rs147678401	G	A	0.3306	0.06429	2.86101e-07	3387	CD62L- myeloid Dendritic Cell Absolute Count || id:ebi-a-GCST90001468	TRUE	78	26.4435
4613050	rs10779896	A	T	-0.2364	0.05339	9.82992e-06	3387	CD62L- myeloid Dendritic Cell Absolute Count || id:ebi-a-GCST90001468	TRUE	78	19.6054
179194521	rs73172229	C	T	-0.1908	0.03986	1.77101e-06	3387	CD62L- myeloid Dendritic Cell Absolute Count || id:ebi-a-GCST90001468	TRUE	78	22.913
43123482	rs13148506	C	T	0.1304	0.02714	1.61901e-06	3387	CD62L- myeloid Dendritic Cell Absolute Count || id:ebi-a-GCST90001468	TRUE	78	23.0853
19877912	rs116910026	C	T	0.2902	0.05778	5.38704e-07	3387	CD62L- myeloid Dendritic Cell Absolute Count || id:ebi-a-GCST90001468	TRUE	78	25.2255
127036550	rs4997747	T	C	0.1346	0.02844	2.29198e-06	3387	CD62L- myeloid Dendritic Cell Absolute Count || id:ebi-a-GCST90001468	TRUE	78	22.3991
48157703	rs11830537	C	T	-0.314	0.06982	7.11705e-06	3387	CD62L- myeloid Dendritic Cell Absolute Count || id:ebi-a-GCST90001468	TRUE	78	20.2255
48733325	rs17071426	C	T	-0.6001	0.135	9.04295e-06	3387	CD62L- myeloid Dendritic Cell Absolute Count || id:ebi-a-GCST90001468	TRUE	78	19.7597
81119490	rs35519924	G	A	0.1281	0.02803	5.03802e-06	3387	CD62L- myeloid Dendritic Cell Absolute Count || id:ebi-a-GCST90001468	TRUE	78	20.8858
10175131	rs112701148	G	T	-0.2301	0.05114	7.05895e-06	3387	CD62L- myeloid Dendritic Cell Absolute Count || id:ebi-a-GCST90001468	TRUE	78	20.2447
3045627	rs112501424	C	T	0.1694	0.03788	8.03693e-06	3387	CD62L- myeloid Dendritic Cell Absolute Count || id:ebi-a-GCST90001468	TRUE	78	19.9989
48474288	rs5767014	T	C	-0.1397	0.03083	6.08303e-06	3387	CD62L- myeloid Dendritic Cell Absolute Count || id:ebi-a-GCST90001468	TRUE	78	20.5327
115108914	rs6537835	G	A	-0.1661	0.0368	6.55798e-06	3410	CD62L- myeloid Dendritic Cell %Dendritic Cell || id:ebi-a-GCST90001469	TRUE	79	20.3725
161561151	rs74341264	G	A	-0.4263	0.03928	5.29176e-27	3410	CD62L- myeloid Dendritic Cell %Dendritic Cell || id:ebi-a-GCST90001469	TRUE	79	117.784
161035780	rs147678401	G	A	0.3059	0.06344	1.48102e-06	3410	CD62L- myeloid Dendritic Cell %Dendritic Cell || id:ebi-a-GCST90001469	TRUE	79	23.2505
192566347	rs34558449	G	C	0.2273	0.04585	7.51208e-07	3410	CD62L- myeloid Dendritic Cell %Dendritic Cell || id:ebi-a-GCST90001469	TRUE	79	24.5765
160972255	rs143140559	C	T	0.7929	0.1294	1.00501e-09	3410	CD62L- myeloid Dendritic Cell %Dendritic Cell || id:ebi-a-GCST90001469	TRUE	79	37.5464
162920561	rs17438107	A	T	0.1995	0.04469	8.32492e-06	3410	CD62L- myeloid Dendritic Cell %Dendritic Cell || id:ebi-a-GCST90001469	TRUE	79	19.9281
161526397	rs71632979	A	G	0.8232	0.02725	8.531e-178	3410	CD62L- myeloid Dendritic Cell %Dendritic Cell || id:ebi-a-GCST90001469	TRUE	79	912.594
161937774	rs71639910	G	A	0.4169	0.05126	5.85868e-16	3410	CD62L- myeloid Dendritic Cell %Dendritic Cell || id:ebi-a-GCST90001469	TRUE	79	66.1465
4613050	rs10779896	A	T	-0.2427	0.05258	4.04297e-06	3410	CD62L- myeloid Dendritic Cell %Dendritic Cell || id:ebi-a-GCST90001469	TRUE	79	21.3058
55606125	rs143586943	G	A	-1.817	0.4068	8.18295e-06	3410	CD62L- myeloid Dendritic Cell %Dendritic Cell || id:ebi-a-GCST90001469	TRUE	79	19.9502
189220585	rs16864449	A	G	-1.124	0.2398	2.83903e-06	3410	CD62L- myeloid Dendritic Cell %Dendritic Cell || id:ebi-a-GCST90001469	TRUE	79	21.9702
45440721	rs17637703	A	G	0.1393	0.03014	3.94103e-06	3410	CD62L- myeloid Dendritic Cell %Dendritic Cell || id:ebi-a-GCST90001469	TRUE	79	21.3607
3387723	rs530300575	A	G	-1.019	0.2169	2.733e-06	3410	CD62L- myeloid Dendritic Cell %Dendritic Cell || id:ebi-a-GCST90001469	TRUE	79	22.0714
43118540	rs62300075	A	C	0.1382	0.02676	2.524e-07	3410	CD62L- myeloid Dendritic Cell %Dendritic Cell || id:ebi-a-GCST90001469	TRUE	79	26.6713
81660130	rs75220521	T	G	1.34	0.289	3.67502e-06	3410	CD62L- myeloid Dendritic Cell %Dendritic Cell || id:ebi-a-GCST90001469	TRUE	79	21.4988
134645623	rs3012723	T	C	0.2018	0.04542	9.14092e-06	3410	CD62L- myeloid Dendritic Cell %Dendritic Cell || id:ebi-a-GCST90001469	TRUE	79	19.74
138681023	rs181905377	C	T	-0.748	0.1684	9.20407e-06	3410	CD62L- myeloid Dendritic Cell %Dendritic Cell || id:ebi-a-GCST90001469	TRUE	79	19.7296
5480718	rs149812305	T	C	-0.3397	0.07614	8.40795e-06	3410	CD62L- myeloid Dendritic Cell %Dendritic Cell || id:ebi-a-GCST90001469	TRUE	79	19.9051
19877912	rs116910026	C	T	0.273	0.05712	1.82201e-06	3410	CD62L- myeloid Dendritic Cell %Dendritic Cell || id:ebi-a-GCST90001469	TRUE	79	22.8428
108719667	rs7300606	T	C	-0.1337	0.02998	8.52393e-06	3410	CD62L- myeloid Dendritic Cell %Dendritic Cell || id:ebi-a-GCST90001469	TRUE	79	19.8884
95043651	rs6492701	A	C	-0.1278	0.02853	7.75104e-06	3410	CD62L- myeloid Dendritic Cell %Dendritic Cell || id:ebi-a-GCST90001469	TRUE	79	20.0659
88587741	rs7148140	C	G	0.2287	0.05156	9.50802e-06	3410	CD62L- myeloid Dendritic Cell %Dendritic Cell || id:ebi-a-GCST90001469	TRUE	79	19.6746
73029609	rs17780615	C	T	-0.1776	0.03958	7.44698e-06	3410	CD62L- myeloid Dendritic Cell %Dendritic Cell || id:ebi-a-GCST90001469	TRUE	79	20.1342
67410088	rs72743439	C	T	1.099	0.2389	4.39602e-06	3410	CD62L- myeloid Dendritic Cell %Dendritic Cell || id:ebi-a-GCST90001469	TRUE	79	21.1623
80291652	rs116473040	A	G	0.4063	0.09051	7.39997e-06	3410	CD62L- myeloid Dendritic Cell %Dendritic Cell || id:ebi-a-GCST90001469	TRUE	79	20.1512
48474288	rs5767014	T	C	-0.1514	0.03046	6.94592e-07	3410	CD62L- myeloid Dendritic Cell %Dendritic Cell || id:ebi-a-GCST90001469	TRUE	79	24.7054
36975893	rs4462104	T	C	-0.1397	0.03017	3.764e-06	3374	CD62L- plasmacytoid Dendritic Cell Absolute Count || id:ebi-a-GCST90001470	TRUE	80	21.4409
167814385	rs12061996	A	G	-0.1861	0.04131	6.88906e-06	3374	CD62L- plasmacytoid Dendritic Cell Absolute Count || id:ebi-a-GCST90001470	TRUE	80	20.2947
182346146	rs17224524	T	C	-0.129	0.02753	2.87098e-06	3374	CD62L- plasmacytoid Dendritic Cell Absolute Count || id:ebi-a-GCST90001470	TRUE	80	21.9567
51168498	rs116054627	G	A	0.3356	0.06158	5.38505e-08	3374	CD62L- plasmacytoid Dendritic Cell Absolute Count || id:ebi-a-GCST90001470	TRUE	80	29.7006
77076673	rs75472065	A	C	0.6561	0.1466	7.89696e-06	3374	CD62L- plasmacytoid Dendritic Cell Absolute Count || id:ebi-a-GCST90001470	TRUE	80	20.0296
98972835	rs4928176	G	A	0.111	0.02436	5.425e-06	3374	CD62L- plasmacytoid Dendritic Cell Absolute Count || id:ebi-a-GCST90001470	TRUE	80	20.7631
82502357	rs191779135	A	G	-0.2628	0.04325	1.376e-09	3374	CD62L- plasmacytoid Dendritic Cell Absolute Count || id:ebi-a-GCST90001470	TRUE	80	36.9214
84151427	rs6535445	T	C	-0.2794	0.02525	5.62471e-28	3374	CD62L- plasmacytoid Dendritic Cell Absolute Count || id:ebi-a-GCST90001470	TRUE	80	122.442
6455872	rs1472757	T	C	-0.1252	0.02495	5.45306e-07	3374	CD62L- plasmacytoid Dendritic Cell Absolute Count || id:ebi-a-GCST90001470	TRUE	80	25.1807
52071311	rs1391986	G	T	0.7317	0.1561	2.87402e-06	3374	CD62L- plasmacytoid Dendritic Cell Absolute Count || id:ebi-a-GCST90001470	TRUE	80	21.9715
566060	rs9502274	A	T	-0.1362	0.03052	8.36604e-06	3374	CD62L- plasmacytoid Dendritic Cell Absolute Count || id:ebi-a-GCST90001470	TRUE	80	19.9152
22921471	rs13201703	C	A	0.252	0.05616	7.45006e-06	3374	CD62L- plasmacytoid Dendritic Cell Absolute Count || id:ebi-a-GCST90001470	TRUE	80	20.1348
148286133	rs9403901	G	A	-0.1501	0.03311	5.98205e-06	3374	CD62L- plasmacytoid Dendritic Cell Absolute Count || id:ebi-a-GCST90001470	TRUE	80	20.5515
115086436	rs56374915	G	A	-0.1835	0.03892	2.52802e-06	3374	CD62L- plasmacytoid Dendritic Cell Absolute Count || id:ebi-a-GCST90001470	TRUE	80	22.2293
131993230	rs72716416	C	T	0.3081	0.06925	8.87503e-06	3374	CD62L- plasmacytoid Dendritic Cell Absolute Count || id:ebi-a-GCST90001470	TRUE	80	19.7945
130658684	rs118054784	G	A	0.2985	0.0621	1.59698e-06	3374	CD62L- plasmacytoid Dendritic Cell Absolute Count || id:ebi-a-GCST90001470	TRUE	80	23.105
12240106	rs116894787	G	C	0.5376	0.1152	3.18801e-06	3374	CD62L- plasmacytoid Dendritic Cell Absolute Count || id:ebi-a-GCST90001470	TRUE	80	21.7778
22793001	rs7114664	T	C	0.1874	0.0397	2.44101e-06	3374	CD62L- plasmacytoid Dendritic Cell Absolute Count || id:ebi-a-GCST90001470	TRUE	80	22.2822
63530291	rs61936377	T	C	0.1364	0.02822	1.39601e-06	3374	CD62L- plasmacytoid Dendritic Cell Absolute Count || id:ebi-a-GCST90001470	TRUE	80	23.3623
100542252	rs16957038	G	A	1.17	0.2465	2.15298e-06	3374	CD62L- plasmacytoid Dendritic Cell Absolute Count || id:ebi-a-GCST90001470	TRUE	80	22.5288
83856849	rs170697	G	A	0.1127	0.02415	3.16403e-06	3374	CD62L- plasmacytoid Dendritic Cell Absolute Count || id:ebi-a-GCST90001470	TRUE	80	21.7778
76194489	rs9900969	G	T	0.1321	0.02954	8.00903e-06	3374	CD62L- plasmacytoid Dendritic Cell Absolute Count || id:ebi-a-GCST90001470	TRUE	80	19.9979
55736723	rs11659751	T	A	0.209	0.04558	4.70804e-06	3374	CD62L- plasmacytoid Dendritic Cell Absolute Count || id:ebi-a-GCST90001470	TRUE	80	21.0254
43446390	rs150918748	C	T	0.8677	0.1908	5.63197e-06	3374	CD62L- plasmacytoid Dendritic Cell Absolute Count || id:ebi-a-GCST90001470	TRUE	80	20.6815
36975893	rs4462104	T	C	-0.1401	0.03077	5.46097e-06	3410	CD62L- plasmacytoid Dendritic Cell %Dendritic Cell || id:ebi-a-GCST90001471	TRUE	81	20.731
161515326	rs55971447	C	T	-0.3011	0.02899	6.69885e-25	3410	CD62L- plasmacytoid Dendritic Cell %Dendritic Cell || id:ebi-a-GCST90001471	TRUE	81	107.876
51168498	rs116054627	G	A	0.2959	0.063	2.73602e-06	3410	CD62L- plasmacytoid Dendritic Cell %Dendritic Cell || id:ebi-a-GCST90001471	TRUE	81	22.0602
236709624	rs148594241	T	C	-0.3282	0.07246	6.11097e-06	3410	CD62L- plasmacytoid Dendritic Cell %Dendritic Cell || id:ebi-a-GCST90001471	TRUE	81	20.5154
78714454	rs79976443	G	A	-0.2638	0.05899	7.96893e-06	3410	CD62L- plasmacytoid Dendritic Cell %Dendritic Cell || id:ebi-a-GCST90001471	TRUE	81	19.9983
77076673	rs75472065	A	C	0.6724	0.1479	5.61694e-06	3410	CD62L- plasmacytoid Dendritic Cell %Dendritic Cell || id:ebi-a-GCST90001471	TRUE	81	20.669
5407389	rs62297340	C	A	0.1816	0.03899	3.30803e-06	3410	CD62L- plasmacytoid Dendritic Cell %Dendritic Cell || id:ebi-a-GCST90001471	TRUE	81	21.6933
84265416	rs79659729	C	T	-0.2731	0.06127	8.53198e-06	3410	CD62L- plasmacytoid Dendritic Cell %Dendritic Cell || id:ebi-a-GCST90001471	TRUE	81	19.8677
84151427	rs6535445	T	C	-0.3029	0.02564	1.34803e-31	3410	CD62L- plasmacytoid Dendritic Cell %Dendritic Cell || id:ebi-a-GCST90001471	TRUE	81	139.56
82502357	rs191779135	A	G	-0.2664	0.04411	1.721e-09	3410	CD62L- plasmacytoid Dendritic Cell %Dendritic Cell || id:ebi-a-GCST90001471	TRUE	81	36.4749
107554477	rs148863428	G	A	1.06	0.232	5.07002e-06	3410	CD62L- plasmacytoid Dendritic Cell %Dendritic Cell || id:ebi-a-GCST90001471	TRUE	81	20.8754
66583829	rs1835019	C	T	0.1261	0.02791	6.43799e-06	3410	CD62L- plasmacytoid Dendritic Cell %Dendritic Cell || id:ebi-a-GCST90001471	TRUE	81	20.4132
115086436	rs56374915	G	A	-0.1787	0.03964	6.77407e-06	3410	CD62L- plasmacytoid Dendritic Cell %Dendritic Cell || id:ebi-a-GCST90001471	TRUE	81	20.3227
13705385	rs62495198	A	T	-0.1115	0.0251	9.15208e-06	3410	CD62L- plasmacytoid Dendritic Cell %Dendritic Cell || id:ebi-a-GCST90001471	TRUE	81	19.7334
43792983	rs61859443	G	A	0.7951	0.1781	8.28591e-06	3410	CD62L- plasmacytoid Dendritic Cell %Dendritic Cell || id:ebi-a-GCST90001471	TRUE	81	19.9304
131367364	rs146839224	G	A	1.182	0.2447	1.41899e-06	3410	CD62L- plasmacytoid Dendritic Cell %Dendritic Cell || id:ebi-a-GCST90001471	TRUE	81	23.3328
73619601	rs11000032	G	A	0.1292	0.02767	3.12802e-06	3410	CD62L- plasmacytoid Dendritic Cell %Dendritic Cell || id:ebi-a-GCST90001471	TRUE	81	21.8025
27972325	rs182833362	G	A	1.949	0.408	1.86299e-06	3410	CD62L- plasmacytoid Dendritic Cell %Dendritic Cell || id:ebi-a-GCST90001471	TRUE	81	22.8194
48914991	rs8044705	T	C	0.1095	0.02473	9.80099e-06	3410	CD62L- plasmacytoid Dendritic Cell %Dendritic Cell || id:ebi-a-GCST90001471	TRUE	81	19.6056
20371744	rs3827963	A	G	0.1206	0.02628	4.61902e-06	3410	CD62L- plasmacytoid Dendritic Cell %Dendritic Cell || id:ebi-a-GCST90001471	TRUE	81	21.0593
161561151	rs74341264	G	A	-0.4509	0.03985	3.71535e-29	3387	CD62L- CD86+ myeloid Dendritic Cell Absolute Count || id:ebi-a-GCST90001472	TRUE	82	128.028
2897093	rs2788088	G	A	-0.1286	0.02736	2.711e-06	3387	CD62L- CD86+ myeloid Dendritic Cell Absolute Count || id:ebi-a-GCST90001472	TRUE	82	22.0927
160319055	rs12239946	T	C	-0.2379	0.04849	9.69505e-07	3387	CD62L- CD86+ myeloid Dendritic Cell Absolute Count || id:ebi-a-GCST90001472	TRUE	82	24.0705
120116588	rs61808511	T	G	0.1553	0.03474	8.03304e-06	3387	CD62L- CD86+ myeloid Dendritic Cell Absolute Count || id:ebi-a-GCST90001472	TRUE	82	19.984
161507448	rs3845548	C	T	0.9044	0.02748	1e-200	3387	CD62L- CD86+ myeloid Dendritic Cell Absolute Count || id:ebi-a-GCST90001472	TRUE	82	1083.15
160941118	rs115901521	G	A	0.2726	0.04301	2.61198e-10	3387	CD62L- CD86+ myeloid Dendritic Cell Absolute Count || id:ebi-a-GCST90001472	TRUE	82	40.171
162251963	rs10919058	G	T	0.209	0.0377	3.18097e-08	3387	CD62L- CD86+ myeloid Dendritic Cell Absolute Count || id:ebi-a-GCST90001472	TRUE	82	30.7333
160972255	rs143140559	C	T	0.7645	0.1298	4.219e-09	3387	CD62L- CD86+ myeloid Dendritic Cell Absolute Count || id:ebi-a-GCST90001472	TRUE	82	34.6901
4613050	rs10779896	A	T	-0.2434	0.0534	5.33605e-06	3387	CD62L- CD86+ myeloid Dendritic Cell Absolute Count || id:ebi-a-GCST90001472	TRUE	82	20.7758
172101731	rs146507670	C	T	-0.4935	0.1095	6.80503e-06	3387	CD62L- CD86+ myeloid Dendritic Cell Absolute Count || id:ebi-a-GCST90001472	TRUE	82	20.3117
364098	rs162588	G	A	-0.1544	0.03158	1.06101e-06	3387	CD62L- CD86+ myeloid Dendritic Cell Absolute Count || id:ebi-a-GCST90001472	TRUE	82	23.904
60446347	rs144101090	T	A	-0.4201	0.09454	9.12095e-06	3387	CD62L- CD86+ myeloid Dendritic Cell Absolute Count || id:ebi-a-GCST90001472	TRUE	82	19.7458
73397623	rs112186537	C	T	-0.691	0.1441	1.69099e-06	3387	CD62L- CD86+ myeloid Dendritic Cell Absolute Count || id:ebi-a-GCST90001472	TRUE	82	22.9947
11604044	rs117044176	G	A	-1.385	0.3101	8.27409e-06	3387	CD62L- CD86+ myeloid Dendritic Cell Absolute Count || id:ebi-a-GCST90001472	TRUE	82	19.9478
107693714	rs117690664	C	A	-2.339	0.5107	4.80596e-06	3387	CD62L- CD86+ myeloid Dendritic Cell Absolute Count || id:ebi-a-GCST90001472	TRUE	82	20.9763
1144980	rs62489014	C	T	-0.4885	0.11	9.18904e-06	3387	CD62L- CD86+ myeloid Dendritic Cell Absolute Count || id:ebi-a-GCST90001472	TRUE	82	19.7217
127556162	rs139956891	A	G	0.2686	0.05451	8.74601e-07	3387	CD62L- CD86+ myeloid Dendritic Cell Absolute Count || id:ebi-a-GCST90001472	TRUE	82	24.2806
48157703	rs11830537	C	T	-0.3134	0.06979	7.35495e-06	3387	CD62L- CD86+ myeloid Dendritic Cell Absolute Count || id:ebi-a-GCST90001472	TRUE	82	20.1656
48479731	rs135299	G	A	0.1435	0.03123	4.46396e-06	3387	CD62L- CD86+ myeloid Dendritic Cell Absolute Count || id:ebi-a-GCST90001472	TRUE	82	21.1135
2897093	rs2788088	G	A	-0.1283	0.02719	2.488e-06	3410	CD62L- CD86+ myeloid Dendritic Cell %Dendritic Cell || id:ebi-a-GCST90001473	TRUE	83	22.2656
115108914	rs6537835	G	A	-0.1706	0.03712	4.48002e-06	3410	CD62L- CD86+ myeloid Dendritic Cell %Dendritic Cell || id:ebi-a-GCST90001473	TRUE	83	21.1223
147922051	rs79078281	A	G	0.5118	0.1119	4.99597e-06	3410	CD62L- CD86+ myeloid Dendritic Cell %Dendritic Cell || id:ebi-a-GCST90001473	TRUE	83	20.919
160941118	rs115901521	G	A	0.2583	0.04288	1.883e-09	3410	CD62L- CD86+ myeloid Dendritic Cell %Dendritic Cell || id:ebi-a-GCST90001473	TRUE	83	36.286
161561151	rs74341264	G	A	-0.4505	0.03971	2.65277e-29	3410	CD62L- CD86+ myeloid Dendritic Cell %Dendritic Cell || id:ebi-a-GCST90001473	TRUE	83	128.703
160319055	rs12239946	T	C	-0.2287	0.0482	2.18701e-06	3410	CD62L- CD86+ myeloid Dendritic Cell %Dendritic Cell || id:ebi-a-GCST90001473	TRUE	83	22.5133
162251963	rs10919058	G	T	0.2066	0.03746	3.71997e-08	3410	CD62L- CD86+ myeloid Dendritic Cell %Dendritic Cell || id:ebi-a-GCST90001473	TRUE	83	30.4176
161507448	rs3845548	C	T	0.9078	0.02743	1e-200	3410	CD62L- CD86+ myeloid Dendritic Cell %Dendritic Cell || id:ebi-a-GCST90001473	TRUE	83	1095.29
160972255	rs143140559	C	T	0.71	0.1289	3.879e-08	3410	CD62L- CD86+ myeloid Dendritic Cell %Dendritic Cell || id:ebi-a-GCST90001473	TRUE	83	30.3397
4613050	rs10779896	A	T	-0.2429	0.05312	5.00299e-06	3410	CD62L- CD86+ myeloid Dendritic Cell %Dendritic Cell || id:ebi-a-GCST90001473	TRUE	83	20.9093
364098	rs162588	G	A	-0.1411	0.03136	7.09594e-06	3410	CD62L- CD86+ myeloid Dendritic Cell %Dendritic Cell || id:ebi-a-GCST90001473	TRUE	83	20.2443
107693714	rs117690664	C	A	-2.506	0.5056	7.49394e-07	3410	CD62L- CD86+ myeloid Dendritic Cell %Dendritic Cell || id:ebi-a-GCST90001473	TRUE	83	24.5668
40841454	rs144030104	C	T	0.5823	0.1299	7.55892e-06	3410	CD62L- CD86+ myeloid Dendritic Cell %Dendritic Cell || id:ebi-a-GCST90001473	TRUE	83	20.0944
60780923	rs72659736	G	T	0.1382	0.03068	6.85394e-06	3410	CD62L- CD86+ myeloid Dendritic Cell %Dendritic Cell || id:ebi-a-GCST90001473	TRUE	83	20.2911
127556162	rs139956891	A	G	0.244	0.0541	6.663e-06	3410	CD62L- CD86+ myeloid Dendritic Cell %Dendritic Cell || id:ebi-a-GCST90001473	TRUE	83	20.3416
77743499	rs4761369	C	T	0.1553	0.03329	3.19198e-06	3410	CD62L- CD86+ myeloid Dendritic Cell %Dendritic Cell || id:ebi-a-GCST90001473	TRUE	83	21.7628
106818887	rs113704374	C	G	0.4006	0.0901	9.03296e-06	3410	CD62L- CD86+ myeloid Dendritic Cell %Dendritic Cell || id:ebi-a-GCST90001473	TRUE	83	19.7684
3013136	rs500809	G	A	0.1195	0.02597	4.37603e-06	3410	CD62L- CD86+ myeloid Dendritic Cell %Dendritic Cell || id:ebi-a-GCST90001473	TRUE	83	21.1735
48474288	rs5767014	T	C	-0.1396	0.03059	5.18096e-06	3410	CD62L- CD86+ myeloid Dendritic Cell %Dendritic Cell || id:ebi-a-GCST90001473	TRUE	83	20.8263
181160955	rs10910893	G	T	-0.2262	0.04889	3.85798e-06	3410	Plasmacytoid Dendritic Cell %Dendritic Cell || id:ebi-a-GCST90001474	TRUE	84	21.4065
160353789	rs143032729	A	G	-0.3966	0.07264	5.11105e-08	3410	Plasmacytoid Dendritic Cell %Dendritic Cell || id:ebi-a-GCST90001474	TRUE	84	29.8094
161561151	rs74341264	G	A	0.2502	0.03866	1.12001e-10	3410	Plasmacytoid Dendritic Cell %Dendritic Cell || id:ebi-a-GCST90001474	TRUE	84	41.8843
161520931	rs56199187	C	T	-0.5887	0.02799	1.96517e-92	3410	Plasmacytoid Dendritic Cell %Dendritic Cell || id:ebi-a-GCST90001474	TRUE	84	442.367
111876941	rs7593638	A	C	0.1305	0.02526	2.52e-07	3410	Plasmacytoid Dendritic Cell %Dendritic Cell || id:ebi-a-GCST90001474	TRUE	84	26.6904
136580287	rs2164210	T	C	0.1236	0.02777	8.76193e-06	3410	Plasmacytoid Dendritic Cell %Dendritic Cell || id:ebi-a-GCST90001474	TRUE	84	19.81
20754619	rs62234997	A	G	0.2108	0.04552	3.77703e-06	3410	Plasmacytoid Dendritic Cell %Dendritic Cell || id:ebi-a-GCST90001474	TRUE	84	21.4455
151963160	rs62272723	G	T	-0.2775	0.05854	2.21202e-06	3410	Plasmacytoid Dendritic Cell %Dendritic Cell || id:ebi-a-GCST90001474	TRUE	84	22.4709
384169	rs11715127	G	C	0.1657	0.03607	4.48198e-06	3410	Plasmacytoid Dendritic Cell %Dendritic Cell || id:ebi-a-GCST90001474	TRUE	84	21.1034
179156449	rs7566	T	C	0.184	0.04158	9.99701e-06	3410	Plasmacytoid Dendritic Cell %Dendritic Cell || id:ebi-a-GCST90001474	TRUE	84	19.5824
22056131	rs196051	A	G	-0.1221	0.02607	2.90503e-06	3410	Plasmacytoid Dendritic Cell %Dendritic Cell || id:ebi-a-GCST90001474	TRUE	84	21.9356
50307710	rs876036	T	C	-0.1835	0.02885	2.25201e-10	3410	Plasmacytoid Dendritic Cell %Dendritic Cell || id:ebi-a-GCST90001474	TRUE	84	40.4558
14195723	rs78726632	G	C	0.6212	0.1274	1.14101e-06	3410	Plasmacytoid Dendritic Cell %Dendritic Cell || id:ebi-a-GCST90001474	TRUE	84	23.7752
110238601	rs4398989	G	A	-0.2853	0.06219	4.65897e-06	3410	Plasmacytoid Dendritic Cell %Dendritic Cell || id:ebi-a-GCST90001474	TRUE	84	21.0457
99462625	rs10759202	G	A	-0.2618	0.05913	9.85099e-06	3410	Plasmacytoid Dendritic Cell %Dendritic Cell || id:ebi-a-GCST90001474	TRUE	84	19.603
122700529	rs4752481	G	T	-0.1258	0.0253	6.93107e-07	3410	Plasmacytoid Dendritic Cell %Dendritic Cell || id:ebi-a-GCST90001474	TRUE	84	24.7241
133341271	rs79053113	C	T	-1.939	0.4161	3.264e-06	3410	Plasmacytoid Dendritic Cell %Dendritic Cell || id:ebi-a-GCST90001474	TRUE	84	21.715
107542351	rs607867	G	C	-0.868	0.1904	5.31496e-06	3410	Plasmacytoid Dendritic Cell %Dendritic Cell || id:ebi-a-GCST90001474	TRUE	84	20.7829
108509865	rs75812106	C	T	0.679	0.1509	7.04596e-06	3410	Plasmacytoid Dendritic Cell %Dendritic Cell || id:ebi-a-GCST90001474	TRUE	84	20.247
61698548	rs28595889	A	T	0.1222	0.02739	8.31802e-06	3410	Plasmacytoid Dendritic Cell %Dendritic Cell || id:ebi-a-GCST90001474	TRUE	84	19.9048
108726677	rs10735429	A	G	0.1338	0.02924	4.91802e-06	3410	Plasmacytoid Dendritic Cell %Dendritic Cell || id:ebi-a-GCST90001474	TRUE	84	20.9391
44765322	rs73180904	C	T	-0.2075	0.04577	5.99501e-06	3410	Plasmacytoid Dendritic Cell %Dendritic Cell || id:ebi-a-GCST90001474	TRUE	84	20.553
50067248	rs690924	C	T	0.3577	0.07936	6.77798e-06	3410	Plasmacytoid Dendritic Cell %Dendritic Cell || id:ebi-a-GCST90001474	TRUE	84	20.3158
77544550	rs12951038	C	T	0.2104	0.04683	7.24303e-06	3410	Plasmacytoid Dendritic Cell %Dendritic Cell || id:ebi-a-GCST90001474	TRUE	84	20.1857
56242563	rs203393	G	A	-0.1217	0.02505	1.23501e-06	3410	Plasmacytoid Dendritic Cell %Dendritic Cell || id:ebi-a-GCST90001474	TRUE	84	23.6029
70942862	rs76950373	T	C	0.1622	0.0366	9.5971e-06	3595	HLA DR++ monocyte %monocyte || id:ebi-a-GCST90001475	TRUE	85	19.6399
19059471	rs9439731	T	C	-0.1231	0.02626	2.85102e-06	3595	HLA DR++ monocyte %monocyte || id:ebi-a-GCST90001475	TRUE	85	21.9749
166381821	rs7538058	T	G	0.1374	0.03081	8.531e-06	3595	HLA DR++ monocyte %monocyte || id:ebi-a-GCST90001475	TRUE	85	19.888
217877436	rs116670542	G	A	-1.812	0.3917	3.84601e-06	3595	HLA DR++ monocyte %monocyte || id:ebi-a-GCST90001475	TRUE	85	21.3998
106940570	rs187260865	C	T	-0.5052	0.09405	8.30902e-08	3595	HLA DR++ monocyte %monocyte || id:ebi-a-GCST90001475	TRUE	85	28.8542
39734023	rs17023874	C	T	-0.2782	0.06213	7.74694e-06	3595	HLA DR++ monocyte %monocyte || id:ebi-a-GCST90001475	TRUE	85	20.0499
3233271	rs7624992	C	T	-0.1735	0.03914	9.56908e-06	3595	HLA DR++ monocyte %monocyte || id:ebi-a-GCST90001475	TRUE	85	19.6498
180110875	rs2878953	C	T	0.2039	0.04605	9.82992e-06	3595	HLA DR++ monocyte %monocyte || id:ebi-a-GCST90001475	TRUE	85	19.6054
31394424	rs62395272	C	T	-0.2295	0.03657	3.90598e-10	3595	HLA DR++ monocyte %monocyte || id:ebi-a-GCST90001475	TRUE	85	39.3836
32581059	rs9271281	C	T	-0.3029	0.03046	5.37155e-23	3595	HLA DR++ monocyte %monocyte || id:ebi-a-GCST90001475	TRUE	85	98.8869
32594188	rs9271768	A	G	-0.2475	0.03213	1.68384e-14	3595	HLA DR++ monocyte %monocyte || id:ebi-a-GCST90001475	TRUE	85	59.3375
32736005	rs9296042	C	T	-0.1923	0.02928	5.86138e-11	3595	HLA DR++ monocyte %monocyte || id:ebi-a-GCST90001475	TRUE	85	43.1337
32223191	rs9469094	G	C	0.3326	0.05164	1.35101e-10	3595	HLA DR++ monocyte %monocyte || id:ebi-a-GCST90001475	TRUE	85	41.4832
15221128	rs116322630	C	T	0.2678	0.05377	6.63804e-07	3595	HLA DR++ monocyte %monocyte || id:ebi-a-GCST90001475	TRUE	85	24.8051
109646216	rs2090888	A	T	0.1173	0.02647	9.67208e-06	3595	HLA DR++ monocyte %monocyte || id:ebi-a-GCST90001475	TRUE	85	19.6376
3175873	rs2113347	G	C	-0.1283	0.02784	4.20397e-06	3595	HLA DR++ monocyte %monocyte || id:ebi-a-GCST90001475	TRUE	85	21.2381
10550265	rs61835728	C	T	-0.5588	0.1253	8.39093e-06	3595	HLA DR++ monocyte %monocyte || id:ebi-a-GCST90001475	TRUE	85	19.8889
51947803	rs150066324	A	T	0.5024	0.1131	9.25699e-06	3595	HLA DR++ monocyte %monocyte || id:ebi-a-GCST90001475	TRUE	85	19.7321
112684221	rs7953257	A	T	-0.1366	0.02719	5.34995e-07	3595	HLA DR++ monocyte %monocyte || id:ebi-a-GCST90001475	TRUE	85	25.2396
81293101	rs12436392	T	C	0.5761	0.123	2.943e-06	3595	HLA DR++ monocyte %monocyte || id:ebi-a-GCST90001475	TRUE	85	21.9374
35262843	rs62083470	T	C	-0.1742	0.03706	2.68201e-06	3595	HLA DR++ monocyte %monocyte || id:ebi-a-GCST90001475	TRUE	85	22.0946
41033109	rs10410907	C	T	0.1843	0.04055	5.65405e-06	3595	HLA DR++ monocyte %monocyte || id:ebi-a-GCST90001475	TRUE	85	20.6571
61265397	rs6010756	A	C	-0.3757	0.07989	2.67202e-06	3595	HLA DR++ monocyte %monocyte || id:ebi-a-GCST90001475	TRUE	85	22.1155
19059473	rs9439732	A	T	-0.1324	0.02523	1.62401e-07	3595	HLA DR++ monocyte %leukocyte || id:ebi-a-GCST90001476	TRUE	86	27.5386
248035843	rs35478452	G	C	-0.7033	0.1514	3.51504e-06	3595	HLA DR++ monocyte %leukocyte || id:ebi-a-GCST90001476	TRUE	86	21.5789
106954936	rs115589615	C	T	-0.4683	0.09513	8.93203e-07	3595	HLA DR++ monocyte %leukocyte || id:ebi-a-GCST90001476	TRUE	86	24.2333
32594188	rs9271768	A	G	-0.2168	0.03267	3.71878e-11	3595	HLA DR++ monocyte %leukocyte || id:ebi-a-GCST90001476	TRUE	86	44.0373
31394424	rs62395272	C	T	-0.1829	0.03742	1.06999e-06	3595	HLA DR++ monocyte %leukocyte || id:ebi-a-GCST90001476	TRUE	86	23.8902
32561424	rs9270591	C	T	-0.2715	0.03137	7.43875e-18	3595	HLA DR++ monocyte %leukocyte || id:ebi-a-GCST90001476	TRUE	86	74.905
32736005	rs9296042	C	T	-0.1611	0.02972	6.34498e-08	3595	HLA DR++ monocyte %leukocyte || id:ebi-a-GCST90001476	TRUE	86	29.3828
34394714	rs76115039	T	A	1.447	0.3206	6.63804e-06	3595	HLA DR++ monocyte %leukocyte || id:ebi-a-GCST90001476	TRUE	86	20.3709
48806386	rs9615878	G	A	0.1791	0.04031	9.19602e-06	3595	HLA DR++ monocyte %leukocyte || id:ebi-a-GCST90001476	TRUE	86	19.7408
160126020	rs12410580	G	A	0.2562	0.05738	8.27199e-06	3579	HLA DR++ monocyte Absolute Count || id:ebi-a-GCST90001477	TRUE	87	19.936
165314847	rs10753675	C	T	0.1115	0.0249	7.80998e-06	3579	HLA DR++ monocyte Absolute Count || id:ebi-a-GCST90001477	TRUE	87	20.0517
106954936	rs115589615	C	T	-0.4684	0.09367	5.98494e-07	3579	HLA DR++ monocyte Absolute Count || id:ebi-a-GCST90001477	TRUE	87	25.0053
154844527	rs138955284	G	T	-0.9382	0.1848	4.02504e-07	3579	HLA DR++ monocyte Absolute Count || id:ebi-a-GCST90001477	TRUE	87	25.7743
197226213	rs114141703	C	A	0.3833	0.08005	1.74699e-06	3579	HLA DR++ monocyte Absolute Count || id:ebi-a-GCST90001477	TRUE	87	22.9274
109128418	rs74827437	A	G	0.1903	0.04129	4.20504e-06	3579	HLA DR++ monocyte Absolute Count || id:ebi-a-GCST90001477	TRUE	87	21.2416
65872759	rs12659610	G	A	0.8519	0.1886	6.47799e-06	3579	HLA DR++ monocyte Absolute Count || id:ebi-a-GCST90001477	TRUE	87	20.403
147436169	rs73576356	A	T	-0.2957	0.06466	4.98001e-06	3579	HLA DR++ monocyte Absolute Count || id:ebi-a-GCST90001477	TRUE	87	20.9137
32605578	rs9272459	G	A	-0.1649	0.02958	2.66397e-08	3579	HLA DR++ monocyte Absolute Count || id:ebi-a-GCST90001477	TRUE	87	31.0774
31394424	rs62395272	C	T	-0.1767	0.0353	5.79402e-07	3579	HLA DR++ monocyte Absolute Count || id:ebi-a-GCST90001477	TRUE	87	25.0567
32662533	rs9275271	T	C	0.2356	0.03057	1.67494e-14	3579	HLA DR++ monocyte Absolute Count || id:ebi-a-GCST90001477	TRUE	87	59.3963
127699589	rs112700313	C	T	-1.116	0.2489	7.59399e-06	3579	HLA DR++ monocyte Absolute Count || id:ebi-a-GCST90001477	TRUE	87	20.1038
106771703	rs28610544	C	T	0.1685	0.03275	2.831e-07	3579	HLA DR++ monocyte Absolute Count || id:ebi-a-GCST90001477	TRUE	87	26.4714
45664941	rs117433119	A	C	1.226	0.269	5.30799e-06	3579	HLA DR++ monocyte Absolute Count || id:ebi-a-GCST90001477	TRUE	87	20.7719
127636944	rs16901587	G	A	-0.1396	0.03069	5.61798e-06	3579	HLA DR++ monocyte Absolute Count || id:ebi-a-GCST90001477	TRUE	87	20.6908
25608163	rs35842632	G	T	0.1193	0.02672	8.22792e-06	3579	HLA DR++ monocyte Absolute Count || id:ebi-a-GCST90001477	TRUE	87	19.9346
66536402	rs4244738	A	G	0.3959	0.08798	6.99906e-06	3579	HLA DR++ monocyte Absolute Count || id:ebi-a-GCST90001477	TRUE	87	20.249
111865049	rs7310615	C	G	-0.1431	0.02641	6.40398e-08	3579	HLA DR++ monocyte Absolute Count || id:ebi-a-GCST90001477	TRUE	87	29.3591
50914563	rs11169475	G	A	-0.3396	0.07329	3.71604e-06	3579	HLA DR++ monocyte Absolute Count || id:ebi-a-GCST90001477	TRUE	87	21.4707
114508277	rs111801150	A	G	-1.644	0.3396	1.33999e-06	3579	HLA DR++ monocyte Absolute Count || id:ebi-a-GCST90001477	TRUE	87	23.4352
73388512	rs55952218	G	A	0.2123	0.04485	2.28402e-06	3579	HLA DR++ monocyte Absolute Count || id:ebi-a-GCST90001477	TRUE	87	22.4066
69003214	rs183181627	A	C	-1.803	0.3795	2.10902e-06	3579	HLA DR++ monocyte Absolute Count || id:ebi-a-GCST90001477	TRUE	87	22.5719
34011303	rs34795364	G	C	-1.754	0.3818	4.489e-06	3579	HLA DR++ monocyte Absolute Count || id:ebi-a-GCST90001477	TRUE	87	21.1051
76469857	rs139181645	C	G	-0.2801	0.05887	2.03301e-06	3579	HLA DR++ monocyte Absolute Count || id:ebi-a-GCST90001477	TRUE	87	22.638
46392004	rs61289229	C	T	0.1874	0.03947	2.14902e-06	3579	HLA DR++ monocyte Absolute Count || id:ebi-a-GCST90001477	TRUE	87	22.5426
22750190	rs5995959	C	T	-0.3484	0.07506	3.58798e-06	3579	HLA DR++ monocyte Absolute Count || id:ebi-a-GCST90001477	TRUE	87	21.5446
26999658	rs181741769	T	C	1.241	0.2679	3.73603e-06	3437	CD4 regulatory T cell %CD4+ T cell || id:ebi-a-GCST90001478	TRUE	88	21.4584
161139489	rs13410035	C	T	-0.3267	0.06743	1.322e-06	3437	CD4 regulatory T cell %CD4+ T cell || id:ebi-a-GCST90001478	TRUE	88	23.4743
30532493	rs17009374	C	T	0.5648	0.1239	5.34097e-06	3437	CD4 regulatory T cell %CD4+ T cell || id:ebi-a-GCST90001478	TRUE	88	20.7801
4602747	rs4685760	G	C	-0.1117	0.02502	8.30195e-06	3437	CD4 regulatory T cell %CD4+ T cell || id:ebi-a-GCST90001478	TRUE	88	19.9311
90356197	rs12186662	A	G	-0.1134	0.0254	8.30692e-06	3437	CD4 regulatory T cell %CD4+ T cell || id:ebi-a-GCST90001478	TRUE	88	19.9324
163753664	rs77142596	C	T	-0.307	0.06687	4.57804e-06	3437	CD4 regulatory T cell %CD4+ T cell || id:ebi-a-GCST90001478	TRUE	88	21.0773
32449726	rs2187822	A	C	-0.1531	0.03337	4.65704e-06	3437	CD4 regulatory T cell %CD4+ T cell || id:ebi-a-GCST90001478	TRUE	88	21.0493
148149143	rs191172032	G	A	0.3869	0.0825	2.83302e-06	3437	CD4 regulatory T cell %CD4+ T cell || id:ebi-a-GCST90001478	TRUE	88	21.9933
37406370	rs77615103	C	A	0.1876	0.03743	5.62199e-07	3437	CD4 regulatory T cell %CD4+ T cell || id:ebi-a-GCST90001478	TRUE	88	25.1204
10768753	rs138899232	G	T	0.1934	0.04306	7.26708e-06	3437	CD4 regulatory T cell %CD4+ T cell || id:ebi-a-GCST90001478	TRUE	88	20.1727
6134869	rs1571025	A	G	0.2422	0.0339	1.10892e-12	3437	CD4 regulatory T cell %CD4+ T cell || id:ebi-a-GCST90001478	TRUE	88	51.0445
6078079	rs6602392	C	A	0.2173	0.03926	3.33703e-08	3437	CD4 regulatory T cell %CD4+ T cell || id:ebi-a-GCST90001478	TRUE	88	30.6351
128174781	rs73018933	G	A	-0.1478	0.03295	7.56206e-06	3437	CD4 regulatory T cell %CD4+ T cell || id:ebi-a-GCST90001478	TRUE	88	20.1205
23501010	rs77071786	G	C	-0.2858	0.05432	1.51901e-07	3437	CD4 regulatory T cell %CD4+ T cell || id:ebi-a-GCST90001478	TRUE	88	27.6825
56535269	rs149595513	C	T	1.04	0.227	4.78597e-06	3437	CD4 regulatory T cell %CD4+ T cell || id:ebi-a-GCST90001478	TRUE	88	20.9901
25035095	rs146090095	A	T	-0.2227	0.04891	5.48302e-06	3437	CD4 regulatory T cell %CD4+ T cell || id:ebi-a-GCST90001478	TRUE	88	20.7322
84427121	rs79028902	C	T	-0.1713	0.03867	9.77192e-06	3437	CD4 regulatory T cell %CD4+ T cell || id:ebi-a-GCST90001478	TRUE	88	19.623
30183388	rs72821912	C	T	0.2845	0.06114	3.38197e-06	3437	CD4 regulatory T cell %CD4+ T cell || id:ebi-a-GCST90001478	TRUE	88	21.6528
47667326	rs2909902	T	A	-0.1357	0.02779	1.08101e-06	3437	CD4 regulatory T cell %CD4+ T cell || id:ebi-a-GCST90001478	TRUE	88	23.8442
39570656	rs6016476	A	G	0.1213	0.02643	4.56604e-06	3437	CD4 regulatory T cell %CD4+ T cell || id:ebi-a-GCST90001478	TRUE	88	21.0633
144158111	rs79327855	C	T	-1.849	0.3895	2.14798e-06	3437	CD4 regulatory T cell %T cell || id:ebi-a-GCST90001479	TRUE	89	22.5351
153002618	rs76239041	G	A	0.3211	0.06468	7.21805e-07	3437	CD4 regulatory T cell %T cell || id:ebi-a-GCST90001479	TRUE	89	24.6457
12155899	rs219948	G	A	0.1335	0.02947	6.10506e-06	3437	CD4 regulatory T cell %T cell || id:ebi-a-GCST90001479	TRUE	89	20.5212
29902327	rs2975007	G	T	-0.1628	0.0337	1.42099e-06	3437	CD4 regulatory T cell %T cell || id:ebi-a-GCST90001479	TRUE	89	23.3372
164597687	rs971864	C	T	0.1181	0.02572	4.56499e-06	3437	CD4 regulatory T cell %T cell || id:ebi-a-GCST90001479	TRUE	89	21.0842
81108132	rs115707165	C	T	-1.047	0.2348	8.49298e-06	3437	CD4 regulatory T cell %T cell || id:ebi-a-GCST90001479	TRUE	89	19.8837
34560021	rs28445004	T	C	0.46	0.1039	9.87302e-06	3437	CD4 regulatory T cell %T cell || id:ebi-a-GCST90001479	TRUE	89	19.6013
6078079	rs6602392	C	A	0.1917	0.04025	1.992e-06	3437	CD4 regulatory T cell %T cell || id:ebi-a-GCST90001479	TRUE	89	22.6836
6134869	rs1571025	A	G	0.2054	0.03486	4.16898e-09	3437	CD4 regulatory T cell %T cell || id:ebi-a-GCST90001479	TRUE	89	34.7173
30568643	rs509240	A	G	0.1334	0.02964	6.97606e-06	3437	CD4 regulatory T cell %T cell || id:ebi-a-GCST90001479	TRUE	89	20.2561
[truncated: 16,734 more rows]
