# Supplementary material for: Causal relationship between immune cells and prostate cancer: a Mendelian randomization study
Source: Front Cell Dev Biol. 2024 Mar 19;12:1381920. doi: 10.3389/fcell.2024.1381920 (PMC10985200; doi:10.3389/fcell.2024.1381920)
Supplement: Supplementary file 6 [file Table5.XLSX]

## Sheet: Sheet1
Supplementary Table 5: Directional horizontal pleiotropy assessed by intercept term in MR Egger regression
exposure	egger_intercept	se	pval
IgD+ B cell %B cell || id:ebi-a-GCST90001391	-8.51036e-05	0.000538167	0.876459
IgD+ CD38+ B cell Absolute Count || id:ebi-a-GCST90001392	0.000338677	0.000270839	0.221476
IgD+ CD38dim B cell %B cell || id:ebi-a-GCST90001393	0.000145475	0.000440215	0.745943
IgD+ CD38dim B cell Absolute Count || id:ebi-a-GCST90001394	0.000713855	0.000337854	0.0467528
IgD+ CD38- B cell %B cell || id:ebi-a-GCST90001395	-0.000123195	0.000320244	0.704527
IgD+ CD38- B cell Absolute Count || id:ebi-a-GCST90001396	-0.000671118	0.000725461	0.369563
Unswitched memory B cell %B cell || id:ebi-a-GCST90001397	-0.00044869	0.000326096	0.179746
Unswitched memory B cell Absolute Count || id:ebi-a-GCST90001398	-0.000701554	0.000404374	0.0998462
IgD- CD27- B cell %B cell || id:ebi-a-GCST90001399	-0.000856738	0.000506516	0.114571
IgD+ B cell Absolute Count || id:ebi-a-GCST90001400	3.35932e-06	0.000330618	0.992027
IgD- CD27- B cell Absolute Count || id:ebi-a-GCST90001401	0.000315261	0.000535269	0.561617
Switched memory B cell %B cell || id:ebi-a-GCST90001402	0.00029731	0.000444853	0.516571
Switched memory B cell Absolute Count || id:ebi-a-GCST90001403	-0.000507734	0.000447444	0.269901
Plasma Blast-Plasma Cell %B cell || id:ebi-a-GCST90001404	-0.000317762	0.00033624	0.354053
Plasma Blast-Plasma Cell Absolute Count || id:ebi-a-GCST90001405	0.000509144	0.000542154	0.358877
Memory B cell %B cell || id:ebi-a-GCST90001406	-0.000431682	0.000359584	0.240768
Memory B cell Absolute Count || id:ebi-a-GCST90001407	-0.000508199	0.000420236	0.246568
Naive-mature B cell %B cell || id:ebi-a-GCST90001408	0.000575021	0.000306728	0.0721113
Naive-mature B cell Absolute Count || id:ebi-a-GCST90001409	0.000342444	0.000341385	0.327794
IgD- CD38+ B cell %B cell || id:ebi-a-GCST90001410	-8.72159e-05	0.000527095	0.87065
IgD+ CD24+ B cell %B cell || id:ebi-a-GCST90001411	-1.47418e-05	0.000508105	0.977157
IgD+ CD24+ B cell Absolute Count || id:ebi-a-GCST90001412	-0.000806512	0.000386099	0.0490771
IgD- CD24- B cell %B cell || id:ebi-a-GCST90001413	-0.000259111	0.000408337	0.535954
IgD- CD24- B cell Absolute Count || id:ebi-a-GCST90001414	-8.08169e-05	0.00050811	0.875748
IgD+ CD24- B cell %B cell || id:ebi-a-GCST90001415	0.000196826	0.000366018	0.598152
IgD+ CD24- B cell Absolute Count || id:ebi-a-GCST90001416	0.000201618	0.00033497	0.554747
CD24+ CD27+ B cell %B cell || id:ebi-a-GCST90001417	-0.000704736	0.00039995	0.0907935
CD24+ CD27+ B cell Absolute Count || id:ebi-a-GCST90001418	-0.000732888	0.000326785	0.0348471
CD20- B cell %B cell || id:ebi-a-GCST90001419	-0.000158257	0.000411752	0.70578
IgD- CD38+ B cell Absolute Count || id:ebi-a-GCST90001420	-0.000555122	0.000627736	0.402316
CD20- B cell Absolute Count || id:ebi-a-GCST90001421	NA	NA	NA
IgD+ B cell %Lymphocyte || id:ebi-a-GCST90001424	0.000334933	0.00147693	0.841667
IgD- CD38+ B cell %lymphocyte || id:ebi-a-GCST90001425	-0.00096829	0.000776528	0.267643
IgD- CD38dim B cell %lymphocyte || id:ebi-a-GCST90001426	-0.00695584	0.00616306	0.376228
IgD- CD38- B cell %lymphocyte || id:ebi-a-GCST90001427	-0.000176338	0.000900077	0.850243
IgD- CD38dim B cell %B cell || id:ebi-a-GCST90001428	NA	NA	NA
IgD+ CD38+ B cell %lymphocyte || id:ebi-a-GCST90001429	0.000213841	0.000416104	0.618478
IgD+ CD38dim B cell %lymphocyte || id:ebi-a-GCST90001430	-8.00955e-05	0.00293492	0.980706
IgD+ CD38- B cell %lymphocyte || id:ebi-a-GCST90001431	0.000211281	0.00128771	0.87506
Unswitched memory B cell %lymphocyte || id:ebi-a-GCST90001432	-0.00103512	0.000520939	0.0749901
IgD- CD27- B cell %lymphocyte || id:ebi-a-GCST90001433	-0.000194326	0.00116007	0.872471
Switched memory B cell %lymphocyte || id:ebi-a-GCST90001434	0.000249895	0.0066908	0.972553
Plasma Blast-Plasma Cell %lymphocyte || id:ebi-a-GCST90001435	0.000121037	0.0010368	0.909629
Memory B cell %lymphocyte || id:ebi-a-GCST90001436	-0.000925747	0.000462316	0.0730935
Naive-mature B cell %lymphocyte || id:ebi-a-GCST90001437	-0.00322818	0.0029145	0.348848
IgD- CD38dim B cell Absolute Count || id:ebi-a-GCST90001438	-0.00191573	0.000637433	0.023842
IgD+ CD24+ B cell %lymphocyte || id:ebi-a-GCST90001439	0.000152403	0.00103364	0.886939
IgD- CD24- B cell %lymphocyte || id:ebi-a-GCST90001440	-4.63178e-05	0.000808993	0.956561
IgD+ CD24- B cell %lymphocyte || id:ebi-a-GCST90001441	-0.00105281	0.00170158	0.569592
CD24+ CD27+ B cell %lymphocyte || id:ebi-a-GCST90001442	-0.000122108	0.000948744	0.901211
CD20- B cell %lymphocyte || id:ebi-a-GCST90001443	NA	NA	NA
IgD- CD38- B cell %B cell || id:ebi-a-GCST90001445	1.06715e-05	0.00175047	0.995689
IgD- CD38- B cell Absolute Count || id:ebi-a-GCST90001446	0.000471356	0.00123467	0.71579
IgD+ CD38+ B cell %B cell || id:ebi-a-GCST90001447	-0.00142813	0.00176701	0.464289
CD62L- HLA DR++ monocyte %monocyte || id:ebi-a-GCST90001455	0.000698428	0.00112667	0.568889
CD11c+ HLA DR++ monocyte Absolute Count || id:ebi-a-GCST90001456	-0.000117742	0.000557858	0.838853
CD11c+ HLA DR++ monocyte %monocyte || id:ebi-a-GCST90001457	1.76483e-05	0.000355542	0.961495
Myeloid Dendritic Cell Absolute Count || id:ebi-a-GCST90001458	0.000227397	0.000339467	0.511004
Myeloid Dendritic Cell %Dendritic Cell || id:ebi-a-GCST90001459	0.00043519	0.000444956	0.338682
Plasmacytoid Dendritic Cell Absolute Count || id:ebi-a-GCST90001460	0.000251004	0.000303944	0.415886
Dendritic Cell Absolute Count || id:ebi-a-GCST90001461	0.000224061	0.000526036	0.675825
CD62L- Dendritic Cell Absolute Count || id:ebi-a-GCST90001462	-0.000151162	0.000398062	0.708838
CD62L- Dendritic Cell %Dendritic Cell || id:ebi-a-GCST90001463	0.000209974	0.000310063	0.506038
CD86+ myeloid Dendritic Cell Absolute Count || id:ebi-a-GCST90001464	-0.000374238	0.000396177	0.355595
CD86+ myeloid Dendritic Cell %Dendritic Cell || id:ebi-a-GCST90001465	-0.000351738	0.000511507	0.499198
CD86+ plasmacytoid Dendritic Cell Absolute Count || id:ebi-a-GCST90001466	0.0009191	0.000462443	0.0623002
CD86+ plasmacytoid Dendritic Cell %Dendritic Cell || id:ebi-a-GCST90001467	-0.000180467	0.000396427	0.65321
CD62L- myeloid Dendritic Cell Absolute Count || id:ebi-a-GCST90001468	-0.000772352	0.000476849	0.126125
CD62L- myeloid Dendritic Cell %Dendritic Cell || id:ebi-a-GCST90001469	0.000102645	0.00044974	0.821574
CD62L- plasmacytoid Dendritic Cell Absolute Count || id:ebi-a-GCST90001470	-0.000362884	0.000409598	0.385225
CD62L- plasmacytoid Dendritic Cell %Dendritic Cell || id:ebi-a-GCST90001471	0.000410022	0.000379997	0.29658
CD62L- CD86+ myeloid Dendritic Cell Absolute Count || id:ebi-a-GCST90001472	-0.000194223	0.000436036	0.66163
CD62L- CD86+ myeloid Dendritic Cell %Dendritic Cell || id:ebi-a-GCST90001473	-0.000462748	0.000437597	0.305091
Plasmacytoid Dendritic Cell %Dendritic Cell || id:ebi-a-GCST90001474	-0.000283071	0.000307308	0.367444
HLA DR++ monocyte %monocyte || id:ebi-a-GCST90001475	0.000589419	0.000595013	0.336628
HLA DR++ monocyte %leukocyte || id:ebi-a-GCST90001476	0.000537677	0.00137076	0.711038
HLA DR++ monocyte Absolute Count || id:ebi-a-GCST90001477	0.00095574	0.000567988	0.107248
CD4 regulatory T cell %CD4+ T cell || id:ebi-a-GCST90001478	5.01578e-05	0.000466108	0.915565
CD4 regulatory T cell %T cell || id:ebi-a-GCST90001479	-0.000368256	0.000512722	0.484425
Resting CD4 regulatory T cell Absolute Count || id:ebi-a-GCST90001480	-0.00112774	0.000563364	0.0572384
Resting CD4 regulatory T cell %CD4 regulatory T cell || id:ebi-a-GCST90001481	-0.000206375	0.000330606	0.53813
Resting CD4 regulatory T cell %CD4+ T cell || id:ebi-a-GCST90001482	-0.000321444	0.00039689	0.424591
CD39+ resting CD4 regulatory T cell Absolute Count || id:ebi-a-GCST90001483	-0.000131767	0.000396293	0.742524
CD39+ resting CD4 regulatory T cell %resting CD4 regulatory T cell || id:ebi-a-GCST90001484	-0.000475787	0.000387237	0.232177
CD39+ resting CD4 regulatory T cell %CD4 regulatory T cell || id:ebi-a-GCST90001485	-3.14271e-05	0.000225942	0.890338
Activated CD4 regulatory T cell Absolute Count || id:ebi-a-GCST90001486	-0.00043479	0.000442053	0.342021
Activated CD4 regulatory T cell %CD4 regulatory T cell || id:ebi-a-GCST90001487	-0.000149573	0.000379714	0.69674
Activated CD4 regulatory T cell %CD4+ T cell || id:ebi-a-GCST90001488	9.55636e-05	0.000417954	0.822041
CD39+ activated CD4 regulatory T cell Absolute Count || id:ebi-a-GCST90001489	6.1079e-05	0.000312333	0.846421
CD39+ activated CD4 regulatory T cell %activated CD4 regulatory T cell || id:ebi-a-GCST90001490	-0.00172117	0.000694637	0.047948
CD39+ activated CD4 regulatory T cell %CD4 regulatory T cell || id:ebi-a-GCST90001491	0.000124628	0.000352341	0.726921
Secreting CD4 regulatory T cell Absolute Count || id:ebi-a-GCST90001492	9.35727e-05	0.000344287	0.78844
Secreting CD4 regulatory T cell %CD4 regulatory T cell || id:ebi-a-GCST90001493	-0.000322711	0.000299288	0.290818
Secreting CD4 regulatory T cell %CD4+ T cell || id:ebi-a-GCST90001494	-0.000449076	0.000245172	0.0799833
CD39+ secreting CD4 regulatory T cell Absolute Count || id:ebi-a-GCST90001495	-0.000129322	0.000549548	0.815954
CD39+ secreting CD4 regulatory T cell %secreting CD4 regulatory T cell || id:ebi-a-GCST90001496	0.000137153	0.000346623	0.695566
CD39+ secreting CD4 regulatory T cell %CD4 regulatory T cell || id:ebi-a-GCST90001497	0.0003908	0.00042813	0.372218
Activated & resting CD4 regulatory T cell Absolute Count || id:ebi-a-GCST90001498	-0.000418383	0.000640866	0.522591
Activated & resting CD4 regulatory T cell %CD4 regulatory T cell || id:ebi-a-GCST90001499	0.000292257	0.000313147	0.359965
Activated & resting CD4 regulatory T cell %CD4+ T cell || id:ebi-a-GCST90001500	0.000167064	0.000431485	0.702033
Activated & secreting CD4 regulatory T cell Absolute Count || id:ebi-a-GCST90001501	-0.0003314	0.000404682	0.422487
Activated & secreting CD4 regulatory T cell %CD4 regulatory T cell || id:ebi-a-GCST90001502	-0.000157019	0.000270084	0.56494
Activated & secreting CD4 regulatory T cell %CD4+ T cell || id:ebi-a-GCST90001503	-0.000493557	0.000256825	0.0645108
CD25++ CD4+ T cell Absolute Count || id:ebi-a-GCST90001504	-0.000262467	0.000475427	0.586468
CD25++ CD4+ T cell %CD4+ T cell || id:ebi-a-GCST90001505	-0.000515244	0.000388374	0.197641
CD25++ CD4+ T cell %T cell || id:ebi-a-GCST90001506	0.000240874	0.000395983	0.550591
CD25++ CD45RA+ CD4 not regulatory T cell Absolute Count || id:ebi-a-GCST90001507	9.81029e-05	0.000357118	0.785892
CD25++ CD45RA+ CD4 not regulatory T cell %CD4+ T cell || id:ebi-a-GCST90001508	0.00025667	0.000293575	0.388278
CD25++ CD45RA+ CD4 not regulatory T cell %T cell || id:ebi-a-GCST90001509	0.000129269	0.000330284	0.698701
CD25++ CD45RA- CD4 not regulatory T cell Absolute Count || id:ebi-a-GCST90001510	-0.000389769	0.00052163	0.464585
CD25++ CD45RA- CD4 not regulatory T cell %CD4+ T cell || id:ebi-a-GCST90001511	-2.61771e-05	0.000464274	0.955546
CD25++ CD45RA- CD4 not regulatory T cell %T cell || id:ebi-a-GCST90001512	-0.000174894	0.000330545	0.600757
CD4 regulatory T cell Absolute Count || id:ebi-a-GCST90001513	-0.000407873	0.000511651	0.434715
Hematopoietic Stem Cell Absolute Count || id:ebi-a-GCST90001514	0.000558722	0.000502717	0.283891
Immature Myeloid-Derived Suppressor Cells Absolute Count || id:ebi-a-GCST90001515	0.000129272	0.000453114	0.780281
Immature Myeloid-Derived Suppressor Cells %CD33dim HLA DR- CD66b- || id:ebi-a-GCST90001516	NA	NA	NA
Monocytic Myeloid-Derived Suppressor Cells Absolute Count || id:ebi-a-GCST90001530	NA	NA	NA
CD45RA- CD4+ T cell Absolute Count || id:ebi-a-GCST90001534	0.000635764	0.00123894	0.69817
CD45RA- CD4+ T cell %CD4+ T cell || id:ebi-a-GCST90001535	-0.00144928	0.000740066	0.189296
CD45RA- CD4+ T cell %T cell || id:ebi-a-GCST90001536	NA	NA	NA
Central Memory CD4+ T cell Absolute Count || id:ebi-a-GCST90001537	-0.000933934	0.00148222	0.642059
Central Memory CD4+ T cell %CD4+ T cell || id:ebi-a-GCST90001538	NA	NA	NA
Central Memory CD4+ T cell %T cell || id:ebi-a-GCST90001539	-0.000890022	0.000598843	0.163011
Naive CD4+ T cell Absolute Count || id:ebi-a-GCST90001540	-0.000981887	0.000581201	0.104653
Naive CD4+ T cell %CD4+ T cell || id:ebi-a-GCST90001541	0.000306768	0.000444499	0.496725
Effector Memory CD4+ T cell Absolute Count || id:ebi-a-GCST90001542	2.52123e-05	0.000653477	0.969673
Effector Memory CD4+ T cell %CD4+ T cell || id:ebi-a-GCST90001543	-0.000633173	0.000333002	0.0693204
Effector Memory CD4+ T cell %T cell || id:ebi-a-GCST90001544	-0.00103919	0.000460936	0.0376436
Terminally Differentiated CD4+ T cell Absolute Count || id:ebi-a-GCST90001545	0.000121473	0.00100498	0.906448
Terminally Differentiated CD4+ T cell %CD4+ T cell || id:ebi-a-GCST90001546	0.000159091	0.000484621	0.746112
Terminally Differentiated CD4+ T cell %T cell || id:ebi-a-GCST90001547	-1.3145e-05	0.000267949	0.961263
Central Memory CD8+ T cell Absolute Count || id:ebi-a-GCST90001548	-7.68228e-05	0.00046423	0.869949
Central Memory CD8+ T cell %CD8+ T cell || id:ebi-a-GCST90001549	4.54794e-06	0.000519751	0.99308
Central Memory CD8+ T cell %T cell || id:ebi-a-GCST90001550	-4.13499e-05	0.000684569	0.952466
Naive CD8+ T cell Absolute Count || id:ebi-a-GCST90001551	0.00011657	0.000250208	0.645493
Naive CD8+ T cell %CD8+ T cell || id:ebi-a-GCST90001552	-0.000261009	0.000207859	0.217313
Naive CD8+ T cell %T cell || id:ebi-a-GCST90001553	-0.00022866	0.000227704	0.324539
Effector Memory CD8+ T cell Absolute Count || id:ebi-a-GCST90001554	-0.000381705	0.000307958	0.228231
Effector Memory CD8+ T cell %CD8+ T cell || id:ebi-a-GCST90001555	-0.000120198	0.00032962	0.719013
Effector Memory CD8+ T cell %T cell || id:ebi-a-GCST90001556	-0.000248472	0.000431066	0.57594
Terminally Differentiated CD8+ T cell Absolute Count || id:ebi-a-GCST90001557	-0.000217592	0.000543887	0.694088
Terminally Differentiated CD8+ T cell %CD8+ T cell || id:ebi-a-GCST90001558	0.000953936	0.00058343	0.116941
Terminally Differentiated CD8+ T cell %T cell || id:ebi-a-GCST90001559	-0.000134849	0.000599678	0.82533
CD45RA+ CD8+ T cell Absolute Count || id:ebi-a-GCST90001560	-4.68255e-05	0.000271154	0.864286
CD45RA+ CD8+ T cell %CD8+ T cell || id:ebi-a-GCST90001561	0.000408547	0.000347129	0.252392
CD45RA+ CD8+ T cell %T cell || id:ebi-a-GCST90001562	-1.45076e-05	0.000364071	0.96847
Central Memory CD4-CD8- T cell Absolute Count || id:ebi-a-GCST90001563	-0.000131721	0.0014102	0.934096
Central Memory CD4-CD8- T cell %CD4-CD8- T cell || id:ebi-a-GCST90001564	0.000358715	0.00043298	0.421298
Central Memory CD4-CD8- T cell %T cell || id:ebi-a-GCST90001565	-0.000180174	0.000370433	0.63479
Naive CD4-CD8- T cell Absolute Count || id:ebi-a-GCST90001566	-0.00289558	0.00400787	0.545062
Effector Memory CD4-CD8- T cell %CD4-CD8- T cell || id:ebi-a-GCST90001570	0.00149858	0.00134974	0.382487
Terminally Differentiated CD4-CD8- T cell Absolute Count || id:ebi-a-GCST90001572	NA	NA	NA
Terminally Differentiated CD4-CD8- T cell %CD4-CD8- T cell || id:ebi-a-GCST90001573	-0.000576881	0.00314082	0.88436
Terminally Differentiated CD4-CD8- T cell %T cell || id:ebi-a-GCST90001574	NA	NA	NA
Naive CD4+ T cell %T cell || id:ebi-a-GCST90001575	-2.71122e-05	0.000387989	0.945354
Transitional B cell Absolute Count || id:ebi-a-GCST90001577	0.000132066	0.000505466	0.798707
Transitional B cell %lymphocyte || id:ebi-a-GCST90001578	0.0015039	0.00108484	0.259723
CD14+ CD16+ monocyte Absolute Count || id:ebi-a-GCST90001580	-0.0023529	0.00466371	0.702538
CD14+ CD16+ monocyte %monocyte || id:ebi-a-GCST90001585	-0.00241545	0.00421495	0.668715
CD4+ T cell Absolute Count || id:ebi-a-GCST90001590	7.2441e-05	0.000910041	0.939642
CD8+ T cell Absolute Count || id:ebi-a-GCST90001592	0.000929644	0.00162242	0.597318
CD4+CD8+ T cell %T cell || id:ebi-a-GCST90001595	NA	NA	NA
CD8dim T cell Absolute Count || id:ebi-a-GCST90001596	-0.000182261	0.000393509	0.64725
CD8dim T cell %T cell || id:ebi-a-GCST90001597	-0.00143926	0.000733931	0.0700788
CD4-CD8- T cell Absolute Count || id:ebi-a-GCST90001598	-0.000979859	0.000632294	0.14521
CD4-CD8- T cell %T cell || id:ebi-a-GCST90001599	-0.00100059	0.000795453	0.248766
Leukocyte Absolute Count || id:ebi-a-GCST90001600	-0.000560969	0.00140906	0.699824
Lymphocyte Absolute Count || id:ebi-a-GCST90001601	0.000150428	0.000438167	0.736128
Lymphocyte %leukocyte || id:ebi-a-GCST90001602	-0.000254561	0.000360675	0.488459
T cell Absolute Count || id:ebi-a-GCST90001603	-0.000142883	0.00052544	0.791811
T cell %lymphocyte || id:ebi-a-GCST90001604	-0.000442231	0.00103015	0.676
T cell %leukocyte || id:ebi-a-GCST90001605	5.80608e-05	0.000334215	0.864135
CD4+ T cell %leukocyte || id:ebi-a-GCST90001606	0.000531112	0.000661857	0.439282
CD8+ T cell %leukocyte || id:ebi-a-GCST90001607	0.00112403	0.00106245	0.312755
CD4+CD8+ T cell %leukocyte || id:ebi-a-GCST90001608	0.000565841	0.000750031	0.467988
CD4+ CD8dim T cell Absolute Count || id:ebi-a-GCST90001609	0.000339158	0.000571638	0.560786
CD4+ CD8dim T cell %lymphocyte || id:ebi-a-GCST90001610	1.63044e-05	0.00066461	0.980671
CD4+ CD8dim T cell %leukocyte || id:ebi-a-GCST90001611	0.000279688	0.000937007	0.769424
CD8dim T cell %leukocyte || id:ebi-a-GCST90001612	-0.000485403	0.000556009	0.399789
CD4-CD8- T cell %leukocyte || id:ebi-a-GCST90001613	0.000211159	0.000532117	0.699831
CD8+ and CD8dim T cell %leukocyte || id:ebi-a-GCST90001614	-0.000180162	0.00101911	0.863593
TCRgd T cell Absolute Count || id:ebi-a-GCST90001615	0.00088093	0.000437487	0.0584341
TCRgd T cell %T cell || id:ebi-a-GCST90001616	2.15871e-05	0.000360829	0.953035
TCRgd T cell %lymphocyte || id:ebi-a-GCST90001617	-0.000502937	0.000338396	0.153622
HLA DR+ T cell Absolute Count || id:ebi-a-GCST90001618	0.000102059	0.000304946	0.740196
HLA DR+ T cell%T cell || id:ebi-a-GCST90001619	-0.000105454	0.000276949	0.705969
HLA DR+ T cell%lymphocyte || id:ebi-a-GCST90001620	-0.000226412	0.00035636	0.530976
Natural Killer T Absolute Count || id:ebi-a-GCST90001621	0.000163865	0.000394278	0.680559
Natural Killer T %T cell || id:ebi-a-GCST90001622	-0.000189935	0.00032622	0.564624
Natural Killer T %lymphocyte || id:ebi-a-GCST90001623	-0.000203033	0.000312334	0.520298
HLA DR+ CD4+ T cell Absolute Count || id:ebi-a-GCST90001624	0.000341525	0.000439929	0.445472
HLA DR+ CD4+ T cell %T cell || id:ebi-a-GCST90001625	0.000516984	0.000324959	0.125896
HLA DR+ CD4+ T cell %lymphocyte || id:ebi-a-GCST90001626	0.000427678	0.000414826	0.316996
HLA DR+ CD8+ T cell Absolute Count || id:ebi-a-GCST90001627	-0.00039942	0.000351382	0.2641
HLA DR+ CD8+ T cell %T cell || id:ebi-a-GCST90001628	-0.000179196	0.000323534	0.583773
HLA DR+ CD8+ T cell %lymphocyte || id:ebi-a-GCST90001629	-0.000144758	0.000389844	0.713096
CD8+ Natural Killer T Absolute Count || id:ebi-a-GCST90001630	-0.000483453	0.000414148	0.254539
CD8+ Natural Killer T %T cell || id:ebi-a-GCST90001631	-3.69752e-05	0.000580095	0.950147
CD8+ Natural Killer T %lymphocyte || id:ebi-a-GCST90001632	0.000373761	0.000607607	0.548334
CD8dim Natural Killer T Absolute Count || id:ebi-a-GCST90001633	-0.00110799	0.000650528	0.114262
CD8dim Natural Killer T %T cell || id:ebi-a-GCST90001634	0.000553256	0.000820572	0.517106
CD8dim Natural Killer T %lymphocyte || id:ebi-a-GCST90001635	0.000809643	0.00119144	0.513886
CD4-CD8- Natural Killer T Absolute Count || id:ebi-a-GCST90001636	NA	NA	NA
CD4-CD8- Natural Killer T %T cell || id:ebi-a-GCST90001637	-0.000784913	0.000954909	0.434902
CD4-CD8- Natural Killer T %lymphocyte || id:ebi-a-GCST90001638	-0.000512748	0.000867098	0.56742
CD3- lymphocyte Absolute Count || id:ebi-a-GCST90001639	NA	NA	NA
CD3- lymphocyte %lymphocyte || id:ebi-a-GCST90001640	0.0012233	0.00274665	0.699614
CD3- lymphocyte %leukocyte || id:ebi-a-GCST90001641	0.000589772	0.000906743	0.544115
B cell Absolute Count || id:ebi-a-GCST90001642	NA	NA	NA
B cell %lymphocyte || id:ebi-a-GCST90001644	0.00785032	0.00545713	0.386722
Natural Killer Absolute Count || id:ebi-a-GCST90001645	NA	NA	NA
Natural Killer %CD3- lymphocyte || id:ebi-a-GCST90001646	NA	NA	NA
HLA DR+ Natural Killer Absolute Count || id:ebi-a-GCST90001648	NA	NA	NA
HLA DR+ Natural Killer %CD3- lymphocyte || id:ebi-a-GCST90001650	-0.00333192	0.0049293	0.621595
Granulocyte Absolute Count || id:ebi-a-GCST90001651	0.00268768	0.00179821	0.375386
Granulocyte %leukocyte || id:ebi-a-GCST90001652	0.00105664	0.000862178	0.251469
CD28- CD4-CD8- T cell %CD4-CD8- T cell || id:ebi-a-GCST90001653	NA	NA	NA
CD28- CD4-CD8- T cell Absolute Count || id:ebi-a-GCST90001654	-0.000810534	0.001862	0.685801
CD28+ CD4-CD8- T cell %CD4-CD8- T cell || id:ebi-a-GCST90001656	NA	NA	NA
CD39+ CD4+ T cell %T cell || id:ebi-a-GCST90001658	0.000709681	0.000930397	0.467492
CD39+ CD4+ T cell %CD4+ T cell || id:ebi-a-GCST90001659	0.000819645	0.00150713	0.606151
CD39+ CD4+ T cell Absolute Count || id:ebi-a-GCST90001660	-0.000361383	0.00051473	0.491607
CD28- CD8dim T cell %T cell || id:ebi-a-GCST90001661	-0.000751992	0.0011201	0.531753
CD28- CD8dim T cell Absolute Count || id:ebi-a-GCST90001663	-0.00128907	0.00148993	0.420178
CD28+ CD45RA+ CD8dim T cell %T cell || id:ebi-a-GCST90001664	-0.000424092	0.000898913	0.651433
CD28+ CD45RA+ CD8dim T cell %CD8dim T cell || id:ebi-a-GCST90001665	-0.000158168	0.00100728	0.880376
CD28+ CD45RA+ CD8dim T cell Absolute Count || id:ebi-a-GCST90001666	-0.000145085	0.000453911	0.752404
CD28+ CD45RA- CD8dim T cell %T cell || id:ebi-a-GCST90001667	0.000293329	0.000297805	0.334889
CD28+ CD45RA- CD8dim T cell %CD8dim T cell || id:ebi-a-GCST90001668	-0.000119812	0.000331456	0.721735
CD28+ CD45RA- CD8dim T cell Absolute Count || id:ebi-a-GCST90001669	-0.000594284	0.000327478	0.0799222
CD39+ CD8+ T cell %T cell || id:ebi-a-GCST90001670	-0.000771919	0.000454286	0.109921
CD39+ CD8+ T cell %CD8+ T cell || id:ebi-a-GCST90001671	-0.000222476	0.000440345	0.619883
CD39+ CD8+ T cell Absolute Count || id:ebi-a-GCST90001672	-0.000930198	0.000413923	0.0360658
CD28- CD127- CD25++ CD8+ T cell %T cell || id:ebi-a-GCST90001673	-0.000376191	0.000432737	0.396775
CD28- CD127- CD25++ CD8+ T cell %CD8+ T cell || id:ebi-a-GCST90001674	0.000457245	0.000397644	0.267089
CD28- CD127- CD25++ CD8+ T cell Absolute Count || id:ebi-a-GCST90001675	0.000220301	0.000272457	0.425829
CD28- CD25++ CD8+ T cell %T cell || id:ebi-a-GCST90001676	0.000504117	0.000743165	0.527675
CD28- CD25++ CD8+ T cell %CD8+ T cell || id:ebi-a-GCST90001677	0.000123373	0.000461803	0.791838
CD28- CD25++ CD8+ T cell Absolute Count || id:ebi-a-GCST90001678	-0.000216711	0.000333548	0.522603
CD25++ CD8+ T cell %T cell || id:ebi-a-GCST90001679	0.000684838	0.000491698	0.183981
CD25++ CD8+ T cell %CD8+ T cell || id:ebi-a-GCST90001680	1.42811e-05	0.000485783	0.976854
CD25++ CD8+ T cell Absolute Count || id:ebi-a-GCST90001681	4.5435e-05	0.000463854	0.92282
CD127- CD8+ T cell %T cell || id:ebi-a-GCST90001682	-0.000334214	0.000775053	0.673957
CD127- CD8+ T cell %CD8+ T cell || id:ebi-a-GCST90001683	0.000619409	0.000497665	0.241647
CD127- CD8+ T cell Absolute Count || id:ebi-a-GCST90001684	-6.91307e-05	0.00113671	0.952596
CD28- CD8+ T cell %T cell || id:ebi-a-GCST90001685	-0.000825278	0.000655669	0.228731
CD28- CD8+ T cell %CD8+ T cell || id:ebi-a-GCST90001686	-0.000720002	0.000539483	0.196999
CD28- CD8+ T cell Absolute Count || id:ebi-a-GCST90001687	-0.00037448	0.000989469	0.711695
CD28+ CD45RA+ CD8+ T cell %T cell || id:ebi-a-GCST90001688	7.65454e-05	0.000235124	0.745518
CD28+ CD45RA+ CD8+ T cell %CD8+ T cell || id:ebi-a-GCST90001689	-0.000159199	0.000229292	0.492208
CD28+ CD45RA+ CD8+ T cell Absolute Count || id:ebi-a-GCST90001690	4.44345e-06	0.000207654	0.983017
CD28+ CD45RA- CD8+ T cell %T cell || id:ebi-a-GCST90001691	0.000488863	0.000363323	0.192158
CD28+ CD45RA- CD8+ T cell %CD8+ T cell || id:ebi-a-GCST90001692	7.32685e-05	0.000291964	0.80408
CD28+ CD45RA- CD8+ T cell Absolute Count || id:ebi-a-GCST90001693	0.000431096	0.000269775	0.123696
CD28- CD4-CD8- T cell %T cell || id:ebi-a-GCST90001694	-0.00121023	0.000688162	0.10214
CD45RA- CD28- CD8+ T cell Absolute Count || id:ebi-a-GCST90001695	-0.000279438	0.000171751	0.104712
CD45RA- CD28- CD8+ T cell %CD8+ T cell || id:ebi-a-GCST90001696	-0.000648378	0.000288903	0.0297785
CD45RA- CD28- CD8+ T cell %T cell || id:ebi-a-GCST90001697	-0.000429269	0.000286227	0.135727
CD45RA+ CD28- CD8+ T cell Absolute Count || id:ebi-a-GCST90001698	-0.000239232	0.000229256	0.297747
CD45RA+ CD28- CD8+ T cell %CD8+ T cell || id:ebi-a-GCST90001699	0.000263424	0.000296973	0.381894
CD45RA+ CD28- CD8+ T cell %T cell || id:ebi-a-GCST90001700	7.30882e-05	0.000228898	0.749958
BAFF-R on CD20- CD38- B cell || id:ebi-a-GCST90001701	8.10172e-05	0.000610515	0.896083
BAFF-R on CD24+ CD27+ B cell || id:ebi-a-GCST90001702	0.000607118	0.000461759	0.208327
BAFF-R on IgD+ CD24+ B cell || id:ebi-a-GCST90001703	0.000498803	0.000549508	0.378376
BAFF-R on IgD+ CD24- B cell || id:ebi-a-GCST90001704	0.00010387	0.000372905	0.783605
BAFF-R on IgD+ CD38- B cell || id:ebi-a-GCST90001705	4.47126e-06	0.000362396	0.990285
BAFF-R on IgD+ CD38- naive B cell || id:ebi-a-GCST90001706	-0.000328372	0.000365225	0.377535
BAFF-R on IgD+ CD38- unswitched memory B cell || id:ebi-a-GCST90001707	0.000300628	0.000481093	0.539888
BAFF-R on IgD+ CD38+ B cell || id:ebi-a-GCST90001708	0.000152607	0.000368701	0.682952
BAFF-R on IgD+ CD38dim B cell || id:ebi-a-GCST90001709	0.000136797	0.000378545	0.721267
BAFF-R on IgD- CD24- B cell || id:ebi-a-GCST90001710	0.000269382	0.000352022	0.452643
BAFF-R on IgD- CD27- B cell || id:ebi-a-GCST90001711	0.000524217	0.000415132	0.222785
BAFF-R on IgD- CD38- B cell || id:ebi-a-GCST90001712	0.000385358	0.000556672	0.498703
BAFF-R on IgD- CD38+ B cell || id:ebi-a-GCST90001713	-0.0010407	0.000559543	0.0856701
BAFF-R on IgD- CD38dim B cell || id:ebi-a-GCST90001714	0.000780951	0.000586335	0.314391
BAFF-R on memory B cell || id:ebi-a-GCST90001715	0.000261437	0.000542827	0.637516
BAFF-R on naive-mature B cell || id:ebi-a-GCST90001716	7.71655e-05	0.000458329	0.868077
BAFF-R on unswitched memory B cell || id:ebi-a-GCST90001717	0.000479719	0.000385788	0.227395
BAFF-R on switched memory B cell || id:ebi-a-GCST90001718	-0.000218398	0.000486069	0.659629
BAFF-R on IgD+ B cell || id:ebi-a-GCST90001719	-8.31318e-09	0.000469644	0.999986
BAFF-R on transitional B cell || id:ebi-a-GCST90001720	-9.80925e-06	0.00041211	0.981246
CD19 on CD20- B cell || id:ebi-a-GCST90001721	7.89019e-05	0.000390609	0.842184
CD19 on CD20- CD38- B cell || id:ebi-a-GCST90001722	-0.000214359	0.000480404	0.66077
CD19 on CD24+ CD27+ B cell || id:ebi-a-GCST90001723	-0.000255121	0.000363326	0.488362
CD19 on IgD+ CD24+ B cell || id:ebi-a-GCST90001724	0.000189846	0.000306778	0.540404
CD19 on IgD+ CD24- B cell || id:ebi-a-GCST90001725	-0.000210943	0.000361618	0.565113
CD19 on IgD+ CD38- B cell || id:ebi-a-GCST90001726	-3.1552e-06	0.00032914	0.992417
CD19 on IgD+ CD38- naive B cell || id:ebi-a-GCST90001727	-0.000415779	0.000428132	0.345092
CD19 on IgD+ CD38- unswitched memory B cell || id:ebi-a-GCST90001728	-0.000720132	0.000629737	0.267017
CD19 on IgD+ CD38+ B cell || id:ebi-a-GCST90001729	0.000729334	0.000475397	0.141475
CD19 on IgD+ CD38dim B cell || id:ebi-a-GCST90001730	-8.26597e-05	0.00034361	0.812025
CD19 on IgD- CD24- B cell || id:ebi-a-GCST90001731	0.000584885	0.000388164	0.147495
CD19 on IgD- CD27- B cell || id:ebi-a-GCST90001732	0.000393136	0.000357107	0.282333
CD19 on IgD- CD38- B cell || id:ebi-a-GCST90001733	0.000240488	0.0004293	0.581281
CD19 on IgD- CD38+ B cell || id:ebi-a-GCST90001734	-0.000677188	0.000479699	0.179878
CD19 on IgD- CD38dim B cell || id:ebi-a-GCST90001735	-0.000241484	0.000443937	0.591703
CD19 on memory B cell || id:ebi-a-GCST90001736	-0.00029446	0.000469722	0.53691
CD19 on naive-mature B cell || id:ebi-a-GCST90001737	-0.00040992	0.000354382	0.257906
CD19 on unswitched memory B cell || id:ebi-a-GCST90001738	-0.000133864	0.000465981	0.776592
CD19 on Plasma Blast-Plasma Cell || id:ebi-a-GCST90001739	-0.000109633	0.00046247	0.814908
CD19 on switched memory B cell || id:ebi-a-GCST90001740	-0.00122998	0.000448859	0.0109485
CD19 on IgD+ B cell || id:ebi-a-GCST90001741	0.000205525	0.000352548	0.564751
CD19 on transitional B cell || id:ebi-a-GCST90001742	-0.000238855	0.000329462	0.475772
CD20 on B cell || id:ebi-a-GCST90001743	0.000385007	0.000454256	0.40506
CD20 on CD20- CD38- B cell || id:ebi-a-GCST90001744	-0.000970928	0.000779385	0.234837
CD20 on CD24+ CD27+ B cell || id:ebi-a-GCST90001745	-0.000841736	0.000399593	0.0442521
CD20 on IgD+ CD24+ B cell || id:ebi-a-GCST90001746	-0.000685882	0.000555135	0.231695
CD20 on IgD+ CD24- B cell || id:ebi-a-GCST90001747	-3.07124e-05	0.000274627	0.912129
CD20 on IgD+ CD38- B cell || id:ebi-a-GCST90001748	-0.000137373	0.000364357	0.709465
CD20 on IgD+ CD38- naive B cell || id:ebi-a-GCST90001749	0.000424859	0.000500954	0.408891
CD20 on IgD+ CD38- unswitched memory B cell || id:ebi-a-GCST90001750	-0.00113523	0.000683743	0.115182
CD20 on IgD+ CD38+ B cell || id:ebi-a-GCST90001751	0.00089289	0.000377835	0.0269488
CD20 on IgD+ CD38dim B cell || id:ebi-a-GCST90001752	0.000222582	0.000264532	0.407786
CD20 on IgD- CD24- B cell || id:ebi-a-GCST90001753	-0.000452555	0.000286638	0.126944
CD20 on IgD- CD27- B cell || id:ebi-a-GCST90001754	-0.000228355	0.00054952	0.682934
CD20 on IgD- CD38- B cell || id:ebi-a-GCST90001755	-4.50641e-05	0.000503602	0.929383
CD20 on IgD- CD38+ B cell || id:ebi-a-GCST90001756	0.000318254	0.0003918	0.433854
CD20 on IgD- CD38dim B cell || id:ebi-a-GCST90001757	0.000111313	0.000322802	0.732475
CD20 on memory B cell || id:ebi-a-GCST90001758	-0.000253102	0.000355628	0.483509
CD20 on naive-mature B cell || id:ebi-a-GCST90001759	7.6152e-05	0.000281483	0.789268
CD20 on unswitched memory B cell || id:ebi-a-GCST90001760	-0.000948488	0.000539397	0.0939692
CD20 on switched memory B cell || id:ebi-a-GCST90001761	0.000533311	0.000782871	0.501133
CD20 on IgD+ B cell || id:ebi-a-GCST90001762	-0.000612999	0.000425965	0.169403
CD20 on transitional B cell || id:ebi-a-GCST90001763	0.000230437	0.000332882	0.496741
CD24 on CD24+ CD27+ B cell || id:ebi-a-GCST90001764	-0.000424269	0.000886096	0.715718
CD24 on IgD+ CD24+ B cell || id:ebi-a-GCST90001765	-4.21491e-05	0.000341872	0.90305
CD24 on IgD+ CD38- B cell || id:ebi-a-GCST90001766	4.31845e-05	0.000367951	0.907947
CD24 on IgD+ CD38- unswitched memory B cell || id:ebi-a-GCST90001767	-0.000464718	0.000737635	0.537065
CD24 on IgD+ CD38+ B cell || id:ebi-a-GCST90001768	0.000523701	0.000353934	0.153811
CD24 on IgD- CD38- B cell || id:ebi-a-GCST90001769	0.000206173	0.000332176	0.540217
CD24 on IgD- CD38dim B cell || id:ebi-a-GCST90001770	-0.000144796	0.000568752	0.809182
CD24 on memory B cell || id:ebi-a-GCST90001771	-0.000383414	0.00034442	0.275082
CD24 on unswitched memory B cell || id:ebi-a-GCST90001772	-0.00016663	0.00030873	0.595064
CD24 on switched memory B cell || id:ebi-a-GCST90001773	2.56931e-05	0.000291512	0.930256
CD24 on transitional B cell || id:ebi-a-GCST90001774	-0.00012128	0.000503953	0.812699
CD25 on B cell || id:ebi-a-GCST90001775	-0.000842794	0.000368086	0.0319998
CD25 on CD20- CD38- B cell || id:ebi-a-GCST90001776	-0.00074843	0.000423378	0.0961635
CD25 on CD24+ CD27+ B cell || id:ebi-a-GCST90001777	-0.000540767	0.00026558	0.0559165
CD25 on IgD+ CD24+ B cell || id:ebi-a-GCST90001778	0.000173703	0.000807069	0.834976
CD25 on IgD+ CD24- B cell || id:ebi-a-GCST90001779	-0.000457713	0.000467795	0.36045
CD25 on IgD+ CD38- B cell || id:ebi-a-GCST90001780	0.000927375	0.00160093	0.603038
CD25 on IgD+ CD38- naive B cell || id:ebi-a-GCST90001781	NA	NA	NA
CD25 on IgD+ CD38dim B cell || id:ebi-a-GCST90001784	-0.000842803	0.000462052	0.0954032
CD25 on IgD- CD24- B cell || id:ebi-a-GCST90001785	-0.00114927	0.00268059	0.742148
CD25 on IgD- CD27- B cell || id:ebi-a-GCST90001786	-0.00179002	0.00198584	0.532985
CD25 on IgD- CD38dim B cell || id:ebi-a-GCST90001789	0.000539167	0.000748942	0.523602
CD25 on memory B cell || id:ebi-a-GCST90001790	0.000324158	0.000706521	0.656182
CD25 on naive-mature B cell || id:ebi-a-GCST90001791	-0.000987328	0.00058771	0.131477
CD25 on unswitched memory B cell || id:ebi-a-GCST90001792	1.95693e-05	0.000420729	0.963817
CD25 on switched memory B cell || id:ebi-a-GCST90001793	0.000495795	0.000834352	0.584338
CD25 on IgD+ B cell || id:ebi-a-GCST90001794	-0.000489508	0.000429102	0.274544
CD27 on CD24+ CD27+ B cell || id:ebi-a-GCST90001798	-0.000615013	0.00207527	0.816585
CD27 on IgD+ CD24+ B cell || id:ebi-a-GCST90001800	-0.000709654	0.00178701	0.729652
CD27 on IgD+ CD38- unswitched memory B cell || id:ebi-a-GCST90001801	NA	NA	NA
CD27 on IgD- CD38- B cell || id:ebi-a-GCST90001802	0.00107983	0.00121419	0.467651
CD27 on IgD- CD38+ B cell || id:ebi-a-GCST90001803	NA	NA	NA
CD27 on IgD- CD38dim B cell || id:ebi-a-GCST90001804	-0.000610955	0.00217322	0.825531
CD27 on memory B cell || id:ebi-a-GCST90001805	-0.000638993	0.00191225	0.794695
CD27 on unswitched memory B cell || id:ebi-a-GCST90001806	-0.00065461	0.00182685	0.780956
CD27 on Plasma Blast-Plasma Cell || id:ebi-a-GCST90001807	NA	NA	NA
CD27 on switched memory B cell || id:ebi-a-GCST90001808	0.000894965	0.001419	0.592696
CD38 on CD20- B cell || id:ebi-a-GCST90001809	0.000419969	0.0011161	0.715423
CD38 on CD3- CD19- || id:ebi-a-GCST90001810	0.000305469	0.000528048	0.571519
CD38 on IgD+ CD24- B cell || id:ebi-a-GCST90001811	-0.000162186	0.000557554	0.775402
CD38 on IgD+ CD38+ B cell || id:ebi-a-GCST90001812	-4.52265e-05	0.000625415	0.943248
CD38 on IgD+ CD38dim B cell || id:ebi-a-GCST90001813	0.00023644	0.000461066	0.613701
CD38 on IgD- CD38+ B cell || id:ebi-a-GCST90001814	0.000241428	0.000406621	0.564695
CD38 on IgD- CD38dim B cell || id:ebi-a-GCST90001815	0.000434474	0.000442942	0.340405
CD38 on naive-mature B cell || id:ebi-a-GCST90001816	-8.33887e-05	0.000333449	0.804654
CD38 on Plasma Blast-Plasma Cell || id:ebi-a-GCST90001817	0.000126233	0.000488602	0.800511
CD38 on IgD+ B cell || id:ebi-a-GCST90001818	-0.000842696	0.000612069	0.193718
CD38 on transitional B cell || id:ebi-a-GCST90001819	-4.00718e-05	0.000424707	0.925724
IgD on IgD+ CD24+ B cell || id:ebi-a-GCST90001820	0.000167776	0.000621942	0.789858
IgD on IgD+ CD24- B cell || id:ebi-a-GCST90001821	-0.000498886	0.000377232	0.197099
IgD on IgD+ CD38- B cell || id:ebi-a-GCST90001822	0.00032007	0.000570478	0.579755
IgD on IgD+ CD38- unswitched memory B cell || id:ebi-a-GCST90001823	0.000534324	0.00106669	0.623698
IgD on IgD+ CD38+ B cell || id:ebi-a-GCST90001824	-0.000233123	0.000721396	0.749774
IgD on IgD+ CD38dim B cell || id:ebi-a-GCST90001825	-2.34718e-06	0.000331914	0.994431
IgD on unswitched memory B cell || id:ebi-a-GCST90001826	-0.00111603	0.000552128	0.0592798
IgD on IgD+ B cell || id:ebi-a-GCST90001827	-0.00106218	0.000644886	0.116887
IgD on transitional B cell || id:ebi-a-GCST90001828	0.000168414	0.000438159	0.703955
BAFF-R on B cell || id:ebi-a-GCST90001829	0.00022394	0.000431766	0.609689
BAFF-R on CD20- B cell || id:ebi-a-GCST90001830	0.000546837	0.00101781	0.600903
CD62L on CD62L+ myeloid Dendritic Cell || id:ebi-a-GCST90001831	0.000562578	0.000604993	0.37433
CD62L on CD62L+ plasmacytoid Dendritic Cell || id:ebi-a-GCST90001832	0.000265725	0.000631111	0.680116
CD62L on CD62L+ Dendritic Cell || id:ebi-a-GCST90001833	-7.2038e-05	0.000554452	0.897754
CD62L on monocyte || id:ebi-a-GCST90001834	0.000252439	0.000331265	0.454126
CD62L on granulocyte || id:ebi-a-GCST90001835	-0.000305182	0.000538669	0.5794
CD66b on CD66b++ myeloid cell || id:ebi-a-GCST90001836	8.39444e-05	0.000386355	0.829832
CD66b on Granulocytic Myeloid-Derived Suppressor Cells || id:ebi-a-GCST90001837	-0.000424725	0.000692866	0.551319
CD16-CD56 on Natural Killer T || id:ebi-a-GCST90001883	-7.16972e-05	0.0029118	0.981902
CD28 on CD39+ secreting CD4 regulatory T cell || id:ebi-a-GCST90001888	NA	NA	NA
CD28 on CD39+ CD4+ T cell || id:ebi-a-GCST90001892	NA	NA	NA
CD28 on CD28+ CD45RA+ CD8+ T cell || id:ebi-a-GCST90001896	0.00287623	0.00116136	0.035187
CD28 on CD39+ CD8+ T cell || id:ebi-a-GCST90001897	0.000264198	0.000429415	0.548259
CD28 on CD4+ T cell || id:ebi-a-GCST90001898	-0.000536321	0.000529248	0.334777
CD28 on CD4 regulatory T cell || id:ebi-a-GCST90001899	9.32211e-05	0.000367267	0.802676
CD28 on resting CD4 regulatory T cell || id:ebi-a-GCST90001900	0.00107118	0.00100377	0.364155
CD28 on CD39+ resting CD4 regulatory T cell || id:ebi-a-GCST90001901	-0.000302897	0.000354399	0.403378
CD28 on activated CD4 regulatory T cell || id:ebi-a-GCST90001902	0.00244121	0.00209828	0.29715
CD86 on myeloid Dendritic Cell || id:ebi-a-GCST90001903	-0.000320496	0.000608019	0.604214
CD86 on CD62L+ myeloid Dendritic Cell || id:ebi-a-GCST90001904	-0.000314139	0.000409267	0.452698
CD86 on monocyte || id:ebi-a-GCST90001905	0.000238276	0.000479132	0.627277
CD86 on granulocyte || id:ebi-a-GCST90001906	-0.000287062	0.000432363	0.515634
CCR7 on naive CD4+ T cell || id:ebi-a-GCST90001907	-0.000193417	0.000311183	0.541257
CCR7 on naive CD8+ T cell || id:ebi-a-GCST90001908	-0.000400863	0.000422463	0.3546
CD45 on CD14+ monocyte || id:ebi-a-GCST90001909	-0.000734062	0.000436735	0.114968
CD45 on B cell || id:ebi-a-GCST90001910	1.05824e-05	0.000332017	0.974994
CD45 on Natural Killer || id:ebi-a-GCST90001911	-0.000179025	0.000367196	0.630488
CD45 on HLA DR+ Natural Killer || id:ebi-a-GCST90001912	0.00122209	0.000442035	0.0199687
CD45 on granulocyte || id:ebi-a-GCST90001913	-0.00100992	0.000818761	0.239236
CD45 on lymphocyte || id:ebi-a-GCST90001914	-0.000382533	0.000343999	0.279318
CD45 on T cell || id:ebi-a-GCST90001915	-0.000181523	0.000473305	0.708641
CD45 on CD4+ T cell || id:ebi-a-GCST90001916	-0.00117533	0.000799516	0.167275
CD45 on CD8+ T cell || id:ebi-a-GCST90001917	-0.000108229	0.000312374	0.732138
CD45 on HLA DR+ T cell || id:ebi-a-GCST90001918	0.000313746	0.000530958	0.563382
CD45 on Natural Killer T || id:ebi-a-GCST90001919	0.000318697	0.000393762	0.426973
CD45 on HLA DR+ CD4+ T cell || id:ebi-a-GCST90001920	0.000297165	0.00037302	0.438959
CD45 on HLA DR+ CD8+ T cell || id:ebi-a-GCST90001921	-0.000176284	0.000370901	0.641912
CD127 on T cell || id:ebi-a-GCST90001922	-0.00103611	0.000780305	0.20409
CD127 on CD45RA- CD4 not regulatory T cell || id:ebi-a-GCST90001923	0.000123626	0.000316765	0.701479
CD127 on CD28+ CD4+ T cell || id:ebi-a-GCST90001924	0.000192749	0.000345942	0.584672
CD127 on CD28+ CD4-CD8- T cell || id:ebi-a-GCST90001925	-4.23829e-05	0.000480521	0.930593
CD127 on granulocyte || id:ebi-a-GCST90001926	-0.000360321	0.000420444	0.399584
CD127 on CD8+ T cell || id:ebi-a-GCST90001927	0.000287846	0.000415935	0.496865
CD127 on CD28+ CD45RA- CD8+ T cell || id:ebi-a-GCST90001928	0.000463168	0.000468473	0.337538
CD127 on CD28+ CD45RA+ CD8+ T cell || id:ebi-a-GCST90001929	0.000966033	0.000597674	0.124429
CD127 on CD28- CD8+ T cell || id:ebi-a-GCST90001930	-0.000629991	0.000416756	0.151401
CD127 on CD4+ T cell || id:ebi-a-GCST90001931	0.000861293	0.00074623	0.292313
CD127 on CD45RA+ CD4+ T cell || id:ebi-a-GCST90001932	0.000131948	0.000643712	0.839768
CD25 on CD45RA- CD4 not regulatory T cell || id:ebi-a-GCST90001933	-0.000464407	0.000401948	0.259793
CD25 on CD45RA+ CD4 not regulatory T cell || id:ebi-a-GCST90001934	-0.000302218	0.000300566	0.32667
CD25 on CD39+ CD4 regulatory T cell || id:ebi-a-GCST90001935	1.93344e-05	0.000520875	0.970914
CD25 on CD4 regulatory T cell || id:ebi-a-GCST90001936	-0.000265535	0.000279819	0.35456
CD25 on resting CD4 regulatory T cell || id:ebi-a-GCST90001937	-0.000320472	0.00044148	0.478383
CD25 on CD39+ resting CD4 regulatory T cell || id:ebi-a-GCST90001938	-0.000124201	0.00062613	0.84638
CD25 on activated CD4 regulatory T cell || id:ebi-a-GCST90001939	-0.000480367	0.000580739	0.422019
CD25 on CD39+ activated CD4 regulatory T cell || id:ebi-a-GCST90001940	-0.00021086	0.000577318	0.722539
CD25 on secreting CD4 regulatory T cell || id:ebi-a-GCST90001941	-6.02964e-05	0.000407722	0.885109
CD25 on CD39+ secreting CD4 regulatory T cell || id:ebi-a-GCST90001942	0.000481577	0.000347704	0.189354
CD25 on activated & secreting CD4 regulatory T cell || id:ebi-a-GCST90001943	-0.00010472	0.000398866	0.796056
CD123 on plasmacytoid Dendritic Cell || id:ebi-a-GCST90001944	6.92845e-05	0.000354072	0.847673
CD123 on CD62L+ plasmacytoid Dendritic Cell || id:ebi-a-GCST90001945	6.94453e-05	0.000353965	0.847279
CD33 on CD14+ monocyte || id:ebi-a-GCST90001946	0.000369196	0.000699109	0.603884
CD33 on CD33+ HLA DR+ CD14dim || id:ebi-a-GCST90001947	-0.000241011	0.000494518	0.631299
CD33 on CD33dim HLA DR+ CD11b+ || id:ebi-a-GCST90001948	-0.000269113	0.000895319	0.767382
CD33 on CD33dim HLA DR+ CD11b- || id:ebi-a-GCST90001949	-0.000500491	0.000818149	0.549307
CD33 on Granulocytic Myeloid-Derived Suppressor Cells || id:ebi-a-GCST90001950	0.000302737	0.000594081	0.617754
CD33 on CD66b++ myeloid cell || id:ebi-a-GCST90001951	0.000566085	0.00094868	0.560228
CD33 on Monocytic Myeloid-Derived Suppressor Cells || id:ebi-a-GCST90001952	0.000815637	0.000639301	0.219174
CD33 on CD33dim HLA DR- || id:ebi-a-GCST90001953	-0.000320254	0.000507193	0.53668
CD33 on basophil || id:ebi-a-GCST90001954	-1.905e-05	0.000350007	0.957268
CD33 on Immature Myeloid-Derived Suppressor Cells || id:ebi-a-GCST90001955	-0.000570669	0.000477016	0.251436
CD33 on CD33+ HLA DR+ || id:ebi-a-GCST90001956	-0.000399356	0.000491352	0.426969
CD33 on CD33+ HLA DR+ CD14- || id:ebi-a-GCST90001957	-0.000447717	0.000753974	0.560942
CD4 on monocyte || id:ebi-a-GCST90001958	-0.000344503	0.000390196	0.396177
CD4 on HLA DR+ CD4+ T cell || id:ebi-a-GCST90001959	-0.000280432	0.000809062	0.732901
CD25 on CD4+ T cell || id:ebi-a-GCST90001960	-0.00095406	0.00055452	0.109037
CD25 on CD39+ CD4+ T cell || id:ebi-a-GCST90001961	-0.000264268	0.000414309	0.530805
CD25 on CD28+ CD4+ T cell || id:ebi-a-GCST90001962	-0.000697216	0.00138226	0.648694
FSC-A on myeloid Dendritic Cell || id:ebi-a-GCST90001963	-0.000319702	0.000298602	0.299287
FSC-A on plasmacytoid Dendritic Cell || id:ebi-a-GCST90001964	0.000321906	0.000317384	0.320582
FSC-A on monocyte || id:ebi-a-GCST90001965	-0.000160319	0.000328878	0.632972
FSC-A on granulocyte || id:ebi-a-GCST90001966	-6.55427e-05	0.000499926	0.897231
FSC-A on CD14+ monocyte || id:ebi-a-GCST90001967	0.000831456	0.000532745	0.134279
FSC-A on B cell || id:ebi-a-GCST90001968	0.000543031	0.000552862	0.339011
FSC-A on Natural Killer || id:ebi-a-GCST90001969	-0.000180227	0.00039874	0.657343
FSC-A on HLA DR+ Natural Killer || id:ebi-a-GCST90001970	0.000250586	0.000368746	0.504977
FSC-A on lymphocyte || id:ebi-a-GCST90001971	0.000347301	0.000404003	0.405556
FSC-A on T cell || id:ebi-a-GCST90001972	0.000508271	0.000356006	0.171489
FSC-A on CD4+ T cell || id:ebi-a-GCST90001973	0.000143625	0.000345355	0.681528
FSC-A on CD8+ T cell || id:ebi-a-GCST90001974	-8.06637e-05	0.00038073	0.834887
FSC-A on HLA DR+ T cell || id:ebi-a-GCST90001975	0.000163538	0.000329492	0.626854
FSC-A on Natural Killer T || id:ebi-a-GCST90001976	-0.000871526	0.0006479	0.193631
FSC-A on HLA DR+ CD4+ T cell || id:ebi-a-GCST90001977	0.000490421	0.000423177	0.264613
FSC-A on HLA DR+ CD8+ T cell || id:ebi-a-GCST90001978	-0.000332741	0.000581605	0.576321
CD16 on CD14- CD16+ monocyte || id:ebi-a-GCST90001979	0.000323877	0.000474486	0.502699
CD40 on CD14+ CD16- monocyte || id:ebi-a-GCST90001980	-0.000435244	0.000417362	0.309462
CD40 on CD14+ CD16+ monocyte || id:ebi-a-GCST90001981	0.000706331	0.000534486	0.202882
CCR2 on CD14- CD16+ monocyte || id:ebi-a-GCST90001982	-0.000733542	0.000365162	0.0569858
CD14 on CD14+ CD16+ monocyte || id:ebi-a-GCST90001983	-0.000477115	0.000787046	0.553439
HLA DR on CD14- CD16+ monocyte || id:ebi-a-GCST90001984	4.67747e-05	0.000803732	0.954312
CD40 on monocytes || id:ebi-a-GCST90001985	-0.000381678	0.000334293	0.264378
CD14 on CD14+ CD16- monocyte || id:ebi-a-GCST90001986	0.00061122	0.000501131	0.244252
CD64 on CD14+ CD16- monocyte || id:ebi-a-GCST90001987	5.43244e-05	0.000300149	0.857591
HLA DR on CD14+ CD16- monocyte || id:ebi-a-GCST90001988	-0.000126871	0.000562273	0.824743
CD40 on CD14- CD16+ monocyte || id:ebi-a-GCST90001989	-0.000172295	0.000455767	0.709029
CD64 on CD14- CD16+ monocyte || id:ebi-a-GCST90001990	0.000291291	0.000535301	0.593396
HLA DR on CD14+ monocyte || id:ebi-a-GCST90001991	-0.000162743	0.00057675	0.78194
CCR2 on CD14+ CD16+ monocyte || id:ebi-a-GCST90001992	-0.000135158	0.00027364	0.624535
PDL-1 on CD14+ CD16- monocyte || id:ebi-a-GCST90001993	-4.89526e-05	0.000613579	0.937626
CX3CR1 on CD14- CD16- || id:ebi-a-GCST90001994	0.000764051	0.000544633	0.177668
CX3CR1 on monocyte || id:ebi-a-GCST90001995	-0.00025965	0.000495216	0.60555
CX3CR1 on CD14+ CD16+ monocyte || id:ebi-a-GCST90001996	0.0004744	0.000325093	0.154881
CX3CR1 on CD14+ CD16- monocyte || id:ebi-a-GCST90001997	-9.1986e-06	0.000389175	0.981347
PDL-1 on CD14+ CD16+ monocyte || id:ebi-a-GCST90001998	-0.000265989	0.000379969	0.49064
PDL-1 on CD14- CD16+ monocyte || id:ebi-a-GCST90001999	-2.04436e-05	0.000570351	0.97185
PDL-1 on CD14- CD16- || id:ebi-a-GCST90002000	-0.00034254	0.000323115	0.299226
CD64 on CD14- CD16- || id:ebi-a-GCST90002001	-0.00013514	0.000518959	0.798342
PDL-1 on monocyte || id:ebi-a-GCST90002002	0.000281827	0.000694785	0.69161
CCR2 on CD14- CD16- || id:ebi-a-GCST90002003	1.34619e-05	0.000594961	0.982268
CCR2 on CD14+ CD16- monocyte || id:ebi-a-GCST90002004	-1.45561e-05	0.000339048	0.966111
CD16 on CD14+ CD16+ monocyte || id:ebi-a-GCST90002005	0.00113459	0.000409742	0.0122195
CD64 on monocyte || id:ebi-a-GCST90002006	0.000448648	0.000420782	0.296932
HLA DR on CD14+ CD16+ monocyte || id:ebi-a-GCST90002007	-6.37166e-05	0.00043823	0.886471
CCR2 on monocyte || id:ebi-a-GCST90002008	-0.000639155	0.000457037	0.178081
HLA DR on CD14- CD16- || id:ebi-a-GCST90002009	0.000314499	0.000640047	0.628032
HLA DR on monocyte || id:ebi-a-GCST90002010	-0.00106085	0.000502392	0.0563714
CD64 on CD14+ CD16+ monocyte || id:ebi-a-GCST90002011	0.00025842	0.000643235	0.696319
CX3CR1 on CD14- CD16+ monocyte || id:ebi-a-GCST90002012	-0.000172441	0.000407279	0.677642
CCR2 on myeloid Dendritic Cell || id:ebi-a-GCST90002013	-0.000285096	0.000429409	0.520411
CCR2 on CD62L+ myeloid Dendritic Cell || id:ebi-a-GCST90002014	0.000333242	0.000647819	0.615601
CCR2 on plasmacytoid Dendritic Cell || id:ebi-a-GCST90002015	8.50731e-05	0.000348423	0.810205
CCR2 on CD62L+ plasmacytoid Dendritic Cell || id:ebi-a-GCST90002016	9.5437e-05	0.000347138	0.786687
CCR2 on monocyte || id:ebi-a-GCST90002017	0.000241088	0.000627104	0.704705
CCR2 on granulocyte || id:ebi-a-GCST90002018	0.000480284	0.000447274	0.301071
CD14 on Monocytic Myeloid-Derived Suppressor Cells || id:ebi-a-GCST90002019	-0.000440476	0.000350678	0.222887
CD14 on CD33+ HLA DR+ CD14dim || id:ebi-a-GCST90002020	-0.000433078	0.000637079	0.506356
CD14 on CD33dim HLA DR+ CD11b+ || id:ebi-a-GCST90002021	-1.91395e-05	0.000611589	0.97551
CD4 on CD4+ T cell || id:ebi-a-GCST90002022	-0.000793935	0.000456694	0.0983129
CD4 on Central Memory CD4+ T cell || id:ebi-a-GCST90002023	-0.000919622	0.000510084	0.0946247
CD4 on naive CD4+ T cell || id:ebi-a-GCST90002024	0.000233105	0.000599651	0.702033
CD4 on Effector Memory CD4+ T cell || id:ebi-a-GCST90002025	-0.000746913	0.000364099	0.0550709
CD4 on Terminally Differentiated CD4+ T cell || id:ebi-a-GCST90002026	0.00022402	0.000301521	0.465023
CD4 on CD45RA+ CD4+ T cell || id:ebi-a-GCST90002027	-0.000650622	0.000528124	0.229902
CD19 on B cell || id:ebi-a-GCST90002028	0.000207449	0.000343747	0.552087
CD39 on CD39+ CD8+ T cell || id:ebi-a-GCST90002029	-0.000754794	0.000485081	0.133974
CD39 on CD39+ activated CD4 regulatory T cell || id:ebi-a-GCST90002030	0.000553096	0.000405179	0.189052
CD39 on CD39+ secreting CD4 regulatory T cell || id:ebi-a-GCST90002031	6.06677e-05	0.000383557	0.875991
CD39 on CD39+ CD4+ T cell || id:ebi-a-GCST90002032	-0.000192257	0.000675015	0.779223
CD39 on granulocyte || id:ebi-a-GCST90002033	0.000379939	0.000348628	0.287083
CD39 on monocyte || id:ebi-a-GCST90002034	-0.000951919	0.000453325	0.0493282
CD80 on myeloid Dendritic Cell || id:ebi-a-GCST90002035	0.00048577	0.0003977	0.23429
CD80 on CD62L+ myeloid Dendritic Cell || id:ebi-a-GCST90002036	0.000163347	0.000345142	0.640478
CD80 on plasmacytoid Dendritic Cell || id:ebi-a-GCST90002037	-0.000147148	0.000351393	0.68035
CD80 on CD62L+ plasmacytoid Dendritic Cell || id:ebi-a-GCST90002038	-0.000229791	0.000388431	0.561484
CD80 on monocyte || id:ebi-a-GCST90002039	-0.000447129	0.000615907	0.477735
CD80 on granulocyte || id:ebi-a-GCST90002040	-0.000112312	0.000315687	0.724588
CD45 on lymphocyte || id:ebi-a-GCST90002041	-8.39463e-05	0.000804316	0.918356
CD45 on CD33+ HLA DR+ CD14- || id:ebi-a-GCST90002042	0.000251801	0.000809312	0.759984
CD45 on CD33+ HLA DR+ CD14dim || id:ebi-a-GCST90002043	-1.0144e-06	0.000397229	0.997998
CD45 on CD33dim HLA DR+ CD11b- || id:ebi-a-GCST90002044	-0.000117122	0.00190245	0.95291
CD45 on CD33- HLA DR- || id:ebi-a-GCST90002045	-0.000597935	0.000758722	0.444782
CD45 on CD33- HLA DR+ || id:ebi-a-GCST90002046	-0.000359816	0.00031562	0.268443
CD45 on Granulocytic Myeloid-Derived Suppressor Cells || id:ebi-a-GCST90002047	-0.0016251	0.000942879	0.105331
CD45 on CD66b++ myelod cell || id:ebi-a-GCST90002048	0.000310617	0.000544787	0.578289
CD45 on Monocytic Myeloid-Derived Suppressor Cells || id:ebi-a-GCST90002049	7.39844e-05	0.000710395	0.918643
CD45 on CD33dim HLA DR- || id:ebi-a-GCST90002050	-0.00111007	0.000570167	0.0693188
CD45 on basophil || id:ebi-a-GCST90002051	9.52948e-05	0.000597246	0.875359
CD45 on Immature Myeloid-Derived Suppressor Cells || id:ebi-a-GCST90002052	0.000371589	0.000650637	0.585781
CD45 on CD33+ HLA DR+ || id:ebi-a-GCST90002053	0.000233029	0.000366465	0.535109
CD8 on Central Memory CD8+ T cell || id:ebi-a-GCST90002054	0.00224666	0.000911287	0.0297448
CD8 on naive CD8+ T cell || id:ebi-a-GCST90002055	0.000720781	0.000467913	0.144287
CD8 on Effector Memory CD8+ T cell || id:ebi-a-GCST90002056	-8.87451e-05	0.000484832	0.856441
CD8 on Terminally Differentiated CD8+ T cell || id:ebi-a-GCST90002057	-0.000133028	0.000771875	0.865471
CD8 on CD8+ T cell || id:ebi-a-GCST90002058	0.000401643	0.000392571	0.315336
CD8 on Natural Killer T || id:ebi-a-GCST90002059	-0.000703579	0.000414423	0.110202
CD8 on HLA DR+ CD8+ T cell || id:ebi-a-GCST90002060	0.000153681	0.000336139	0.652014
CD4 on CD39+ CD4+ T cell || id:ebi-a-GCST90002061	-0.000183667	0.000454111	0.689319
CD4 on CD28+ CD4+ T cell || id:ebi-a-GCST90002062	0.00105633	0.000610804	0.0991413
CD4 on CD4 regulatory T cell || id:ebi-a-GCST90002063	-0.000144942	0.000339889	0.673299
CD4 on resting CD4 regulatory T cell || id:ebi-a-GCST90002064	0.000798238	0.000641671	0.24187
CD4 on CD39+ resting CD4 regulatory T cell || id:ebi-a-GCST90002065	-7.31162e-05	0.000504443	0.886978
CD4 on activated CD4 regulatory T cell || id:ebi-a-GCST90002066	-2.79925e-05	0.000474827	0.953522
CD4 on CD39+ activated CD4 regulatory T cell || id:ebi-a-GCST90002067	-0.00067618	0.000576311	0.254464
CD4 on secreting CD4 regulatory T cell || id:ebi-a-GCST90002068	0.000196307	0.000437542	0.657542
CD4 on CD39+ secreting CD4 regulatory T cell || id:ebi-a-GCST90002069	1.34962e-05	0.000373793	0.971595
CD4 on activated & secreting CD4 regulatory T cell || id:ebi-a-GCST90002070	-0.000578671	0.000377047	0.135686
SSC-A on myeloid Dendritic Cell || id:ebi-a-GCST90002071	-0.000879832	0.000664894	0.206952
SSC-A on plasmacytoid Dendritic Cell || id:ebi-a-GCST90002072	0.000268675	0.000390453	0.49798
SSC-A on monocyte || id:ebi-a-GCST90002073	-0.00140446	0.000676396	0.0533377
SSC-A on CD14+ monocyte || id:ebi-a-GCST90002074	0.000462197	0.000898326	0.612535
SSC-A on B cell || id:ebi-a-GCST90002075	0.000340064	0.000793134	0.677187
SSC-A on Natural Killer || id:ebi-a-GCST90002076	-0.000694274	0.000508554	0.188141
SSC-A on HLA DR+ Natural Killer || id:ebi-a-GCST90002077	0.000150742	0.000289717	0.607425
SSC-A on granulocyte || id:ebi-a-GCST90002078	0.000143714	0.000378321	0.70738
SSC-A on lymphocyte || id:ebi-a-GCST90002079	-0.000440637	0.000562718	0.444369
SSC-A on T cell || id:ebi-a-GCST90002080	0.000378891	0.000344178	0.284711
SSC-A on CD4+ T cell || id:ebi-a-GCST90002081	0.000205043	0.000544422	0.709762
SSC-A on CD8+ T cell || id:ebi-a-GCST90002082	-0.000421509	0.000388766	0.293403
SSC-A on HLA DR+ T cell || id:ebi-a-GCST90002083	0.000310031	0.000588147	0.604203
SSC-A on Natural Killer T || id:ebi-a-GCST90002084	0.000555091	0.0002836	0.0651665
SSC-A on HLA DR+ CD4+ T cell || id:ebi-a-GCST90002085	0.000641012	0.000398868	0.123711
SSC-A on HLA DR+ CD8+ T cell || id:ebi-a-GCST90002086	0.00032667	0.000499881	0.520879
CD11c on myeloid Dendritic Cell || id:ebi-a-GCST90002087	-0.000405143	0.000349877	0.256662
CD11c on CD62L+ myeloid Dendritic Cell || id:ebi-a-GCST90002088	-0.000498387	0.000376847	0.198997
CD11c on monocyte || id:ebi-a-GCST90002089	-0.000430631	0.000383702	0.278293
CD11c on granulocyte || id:ebi-a-GCST90002090	-0.000134158	0.000384217	0.73028
CD11b on CD14+ monocyte || id:ebi-a-GCST90002091	0.000146885	0.000335706	0.667228
CD11b on Granulocytic Myeloid-Derived Suppressor Cells || id:ebi-a-GCST90002092	-0.00138517	0.00505063	0.829592
CD11b on CD66b++ myeloid cell || id:ebi-a-GCST90002093	-0.000301371	0.000522374	0.572018
CD11b on Monocytic Myeloid-Derived Suppressor Cells || id:ebi-a-GCST90002094	5.97078e-05	0.000423717	0.890098
CD11b on CD33dim HLA DR- || id:ebi-a-GCST90002095	-0.000288315	0.000461599	0.539293
CD11b on basophil || id:ebi-a-GCST90002096	4.77332e-06	0.000746186	0.994975
CD11b on CD33+ HLA DR+ CD14dim || id:ebi-a-GCST90002097	-0.000709234	0.000592644	0.246938
CD45RA on naive CD4+ T cell || id:ebi-a-GCST90002098	-0.000176289	0.000391027	0.65558
CD4RA on Terminally Differentiated CD4+ T cell || id:ebi-a-GCST90002099	-0.000399411	0.000310999	0.210369
CD45RA on naive CD8+ T cell || id:ebi-a-GCST90002100	0.000143409	0.000356031	0.691369
CD45RA on Terminally Differentiated CD8+ T cell || id:ebi-a-GCST90002101	-2.06794e-05	0.000778609	0.979334
CD45RA on resting CD4 regulatory T cell || id:ebi-a-GCST90002102	0.000483	0.000480941	0.325261
CD45RA on CD39+ resting CD4 regulatory T cell || id:ebi-a-GCST90002103	0.000238343	0.000649361	0.724432
HLA DR on myeloid Dendritic Cell || id:ebi-a-GCST90002104	0.00133438	0.000509399	0.0193327
HLA DR on plasmacytoid Dendritic Cell || id:ebi-a-GCST90002105	0.00028751	0.000492391	0.565812
HLA DR on Dendritic Cell || id:ebi-a-GCST90002106	-0.000295688	0.000528543	0.583158
HLA DR on Hematopoietic Stem Cell || id:ebi-a-GCST90002107	-0.00641143	0.00298684	0.0846123
HLA DR on CD33+ HLA DR+ CD14- || id:ebi-a-GCST90002108	0.000379033	0.000465476	0.423829
HLA DR on CD33+ HLA DR+ CD14dim || id:ebi-a-GCST90002109	0.000729379	0.0004604	0.130553
HLA DR on CD33dim HLA DR+ CD11b+ || id:ebi-a-GCST90002110	7.1933e-05	0.000447942	0.874115
HLA DR on CD33dim HLA DR+ CD11b- || id:ebi-a-GCST90002111	-0.000337578	0.000675472	0.625003
HLA DR on CD33- HLA DR+ || id:ebi-a-GCST90002112	-0.000664099	0.000677052	0.34602
HLA DR on HLA DR+ T cell || id:ebi-a-GCST90002113	0.00013999	0.000342667	0.687984
HLA DR on HLA DR+ CD4+ T cell || id:ebi-a-GCST90002114	0.00149937	0.000597911	0.021391
HLA DR on HLA DR+ CD8+ T cell || id:ebi-a-GCST90002115	-3.34304e-07	0.000462025	0.999431
HLA DR on B cell || id:ebi-a-GCST90002116	-0.0004051	0.000438836	0.368151
HLA DR on HLA DR+ Natural Killer || id:ebi-a-GCST90002117	-0.000122661	0.000299302	0.685294
CD8 on CD28+ CD45RA- CD8+ T cell || id:ebi-a-GCST90002118	0.000495553	0.00092766	0.602221
CD8 on CD28+ CD45RA+ CD8+ T cell || id:ebi-a-GCST90002119	0.000394229	0.000622672	0.533179
CD8 on CD28- CD8+ T cell || id:ebi-a-GCST90002120	0.000131357	0.00129885	0.920563
CD8 on CD39+ CD8+ T cell || id:ebi-a-GCST90002121	0.000456392	0.000487983	0.360285
