# Supplementary material for: Causal relationship between immune cells and prostate cancer: a Mendelian randomization study
Source: Front Cell Dev Biol. 2024 Mar 19;12:1381920. doi: 10.3389/fcell.2024.1381920 (PMC10985200; doi:10.3389/fcell.2024.1381920)
Supplement: Supplementary file 7 [file Table7.XLSX]

## Sheet: Sheet1
Supplementary Table 7: The heterogeneity of immune cell instrumental variables.
exposure	method	Q	Q_df	Q_pval
IgD+ B cell %B cell || id:ebi-a-GCST90001391	MR Egger	41.5296	4	2.09e-08
IgD+ B cell %B cell || id:ebi-a-GCST90001391	Inverse variance weighted	52.1239	5	5.09e-10
IgD+ CD38+ B cell Absolute Count || id:ebi-a-GCST90001392	MR Egger	8.11729	10	0.617381
IgD+ CD38+ B cell Absolute Count || id:ebi-a-GCST90001392	Inverse variance weighted	11.2854	11	0.419674
IgD+ CD38dim B cell %B cell || id:ebi-a-GCST90001393	MR Egger	1.60386	6	0.9523
IgD+ CD38dim B cell %B cell || id:ebi-a-GCST90001393	Inverse variance weighted	1.75033	7	0.972359
IgD+ CD38dim B cell Absolute Count || id:ebi-a-GCST90001394	MR Egger	6.74999	8	0.563832
IgD+ CD38dim B cell Absolute Count || id:ebi-a-GCST90001394	Inverse variance weighted	6.87865	9	0.649752
IgD+ CD38- B cell %B cell || id:ebi-a-GCST90001395	MR Egger	88.5157	7	2.5e-16
IgD+ CD38- B cell %B cell || id:ebi-a-GCST90001395	Inverse variance weighted	88.8071	8	8.12e-16
IgD+ CD38- B cell Absolute Count || id:ebi-a-GCST90001396	MR Egger	9.07015	7	0.247659
IgD+ CD38- B cell Absolute Count || id:ebi-a-GCST90001396	Inverse variance weighted	9.70192	8	0.286573
Unswitched memory B cell %B cell || id:ebi-a-GCST90001397	MR Egger	3.57805	10	0.964381
Unswitched memory B cell %B cell || id:ebi-a-GCST90001397	Inverse variance weighted	5.7462	11	0.889751
Unswitched memory B cell Absolute Count || id:ebi-a-GCST90001398	MR Egger	3.87214	2	0.14427
Unswitched memory B cell Absolute Count || id:ebi-a-GCST90001398	Inverse variance weighted	5.06158	3	0.167343
IgD- CD27- B cell %B cell || id:ebi-a-GCST90001399	MR Egger	13.7892	8	0.087428
IgD- CD27- B cell %B cell || id:ebi-a-GCST90001399	Inverse variance weighted	14.278	9	0.112776
IgD+ B cell Absolute Count || id:ebi-a-GCST90001400	MR Egger	1.03017	3	0.793952
IgD+ B cell Absolute Count || id:ebi-a-GCST90001400	Inverse variance weighted	1.41622	4	0.841371
IgD- CD27- B cell Absolute Count || id:ebi-a-GCST90001401	MR Egger	11.0746	10	0.351739
IgD- CD27- B cell Absolute Count || id:ebi-a-GCST90001401	Inverse variance weighted	11.4996	11	0.402402
Switched memory B cell %B cell || id:ebi-a-GCST90001402	MR Egger	44.8511	4	4.27e-09
Switched memory B cell %B cell || id:ebi-a-GCST90001402	Inverse variance weighted	48.4264	5	2.91e-09
Switched memory B cell Absolute Count || id:ebi-a-GCST90001403	MR Egger	8.86785	6	0.181148
Switched memory B cell Absolute Count || id:ebi-a-GCST90001403	Inverse variance weighted	8.95674	7	0.255777
Plasma Blast-Plasma Cell %B cell || id:ebi-a-GCST90001404	MR Egger	4.84321	7	0.67909
Plasma Blast-Plasma Cell %B cell || id:ebi-a-GCST90001404	Inverse variance weighted	6.46487	8	0.595307
Plasma Blast-Plasma Cell Absolute Count || id:ebi-a-GCST90001405	MR Egger	2.42084	4	0.658864
Plasma Blast-Plasma Cell Absolute Count || id:ebi-a-GCST90001405	Inverse variance weighted	2.47036	5	0.780952
Memory B cell %B cell || id:ebi-a-GCST90001406	MR Egger	239.337	8	3.13e-47
Memory B cell %B cell || id:ebi-a-GCST90001406	Inverse variance weighted	242.07	9	4.7e-47
Memory B cell Absolute Count || id:ebi-a-GCST90001407	MR Egger	7.0083	5	0.220024
Memory B cell Absolute Count || id:ebi-a-GCST90001407	Inverse variance weighted	7.04401	6	0.316796
Naive-mature B cell %B cell || id:ebi-a-GCST90001408	MR Egger	11.1588	9	0.264981
Naive-mature B cell %B cell || id:ebi-a-GCST90001408	Inverse variance weighted	11.4102	10	0.326462
Naive-mature B cell Absolute Count || id:ebi-a-GCST90001409	MR Egger	8.27149	7	0.309264
Naive-mature B cell Absolute Count || id:ebi-a-GCST90001409	Inverse variance weighted	8.31099	8	0.403696
IgD- CD38+ B cell %B cell || id:ebi-a-GCST90001410	MR Egger	3.00612	6	0.808079
IgD- CD38+ B cell %B cell || id:ebi-a-GCST90001410	Inverse variance weighted	7.12001	7	0.416492
IgD+ CD24+ B cell %B cell || id:ebi-a-GCST90001411	MR Egger	0.702975	2	0.703641
IgD+ CD24+ B cell %B cell || id:ebi-a-GCST90001411	Inverse variance weighted	0.921192	3	0.820311
IgD+ CD24+ B cell Absolute Count || id:ebi-a-GCST90001412	MR Egger	12.2306	7	0.0932272
IgD+ CD24+ B cell Absolute Count || id:ebi-a-GCST90001412	Inverse variance weighted	16.143	8	0.0403786
IgD- CD24- B cell %B cell || id:ebi-a-GCST90001413	MR Egger	11.16	7	0.131791
IgD- CD24- B cell %B cell || id:ebi-a-GCST90001413	Inverse variance weighted	11.5007	8	0.174909
IgD- CD24- B cell Absolute Count || id:ebi-a-GCST90001414	MR Egger	8.41662	4	0.0774554
IgD- CD24- B cell Absolute Count || id:ebi-a-GCST90001414	Inverse variance weighted	11.1793	5	0.0479382
IgD+ CD24- B cell %B cell || id:ebi-a-GCST90001415	MR Egger	8.21701	3	0.0417334
IgD+ CD24- B cell %B cell || id:ebi-a-GCST90001415	Inverse variance weighted	8.25208	4	0.0827686
IgD+ CD24- B cell Absolute Count || id:ebi-a-GCST90001416	MR Egger	5.3972	5	0.36935
IgD+ CD24- B cell Absolute Count || id:ebi-a-GCST90001416	Inverse variance weighted	5.55804	6	0.474469
CD24+ CD27+ B cell %B cell || id:ebi-a-GCST90001417	MR Egger	3.57016	6	0.734613
CD24+ CD27+ B cell %B cell || id:ebi-a-GCST90001417	Inverse variance weighted	3.98521	7	0.781479
CD24+ CD27+ B cell Absolute Count || id:ebi-a-GCST90001418	MR Egger	10.4034	6	0.108659
CD24+ CD27+ B cell Absolute Count || id:ebi-a-GCST90001418	Inverse variance weighted	13.2793	7	0.0655895
CD20- B cell %B cell || id:ebi-a-GCST90001419	MR Egger	76.5224	6	1.86e-14
CD20- B cell %B cell || id:ebi-a-GCST90001419	Inverse variance weighted	96.4519	7	5.82e-18
IgD- CD38+ B cell Absolute Count || id:ebi-a-GCST90001420	MR Egger	8.02196	7	0.330661
IgD- CD38+ B cell Absolute Count || id:ebi-a-GCST90001420	Inverse variance weighted	8.95896	8	0.34577
CD20- B cell Absolute Count || id:ebi-a-GCST90001421	MR Egger	7.954	6	0.241493
CD20- B cell Absolute Count || id:ebi-a-GCST90001421	Inverse variance weighted	10.9011	7	0.14299
CD20- CD38- B cell %B cell || id:ebi-a-GCST90001422	MR Egger	1.13207	3	0.76934
CD20- CD38- B cell %B cell || id:ebi-a-GCST90001422	Inverse variance weighted	2.54609	4	0.636403
CD20- CD38- B cell Absolute Count || id:ebi-a-GCST90001423	MR Egger	0.193973	2	0.907568
CD20- CD38- B cell Absolute Count || id:ebi-a-GCST90001423	Inverse variance weighted	4.20872	3	0.23979
IgD+ B cell %Lymphocyte || id:ebi-a-GCST90001424	MR Egger	13.3588	5	0.0202389
IgD+ B cell %Lymphocyte || id:ebi-a-GCST90001424	Inverse variance weighted	13.359	6	0.0376758
IgD- CD38+ B cell %lymphocyte || id:ebi-a-GCST90001425	MR Egger	3.63984	7	0.820199
IgD- CD38+ B cell %lymphocyte || id:ebi-a-GCST90001425	Inverse variance weighted	4.86715	8	0.771676
IgD- CD38dim B cell %lymphocyte || id:ebi-a-GCST90001426	MR Egger	5.97449	10	0.817402
IgD- CD38dim B cell %lymphocyte || id:ebi-a-GCST90001426	Inverse variance weighted	8.96939	11	0.624718
IgD- CD38- B cell %lymphocyte || id:ebi-a-GCST90001427	MR Egger	13.0484	10	0.220979
IgD- CD38- B cell %lymphocyte || id:ebi-a-GCST90001427	Inverse variance weighted	13.2113	11	0.279737
IgD- CD38dim B cell %B cell || id:ebi-a-GCST90001428	MR Egger	8.86764	7	0.2623
IgD- CD38dim B cell %B cell || id:ebi-a-GCST90001428	Inverse variance weighted	8.95275	8	0.346298
IgD+ CD38+ B cell %lymphocyte || id:ebi-a-GCST90001429	MR Egger	32.1596	11	0.00071902
IgD+ CD38+ B cell %lymphocyte || id:ebi-a-GCST90001429	Inverse variance weighted	32.6909	12	0.00108154
IgD+ CD38dim B cell %lymphocyte || id:ebi-a-GCST90001430	MR Egger	8.54691	9	0.480104
IgD+ CD38dim B cell %lymphocyte || id:ebi-a-GCST90001430	Inverse variance weighted	12.1162	10	0.277357
IgD+ CD38- B cell %lymphocyte || id:ebi-a-GCST90001431	MR Egger	4.76061	5	0.445788
IgD+ CD38- B cell %lymphocyte || id:ebi-a-GCST90001431	Inverse variance weighted	5.27555	6	0.508988
Unswitched memory B cell %lymphocyte || id:ebi-a-GCST90001432	MR Egger	13.8045	8	0.0870068
Unswitched memory B cell %lymphocyte || id:ebi-a-GCST90001432	Inverse variance weighted	14.0992	9	0.118841
IgD- CD27- B cell %lymphocyte || id:ebi-a-GCST90001433	MR Egger	10.3978	7	0.167128
IgD- CD27- B cell %lymphocyte || id:ebi-a-GCST90001433	Inverse variance weighted	12.3045	8	0.138128
Switched memory B cell %lymphocyte || id:ebi-a-GCST90001434	MR Egger	6.11977	9	0.727874
Switched memory B cell %lymphocyte || id:ebi-a-GCST90001434	Inverse variance weighted	8.60246	10	0.5702
Plasma Blast-Plasma Cell %lymphocyte || id:ebi-a-GCST90001435	MR Egger	2.41467	6	0.877893
Plasma Blast-Plasma Cell %lymphocyte || id:ebi-a-GCST90001435	Inverse variance weighted	2.86406	7	0.897287
Memory B cell %lymphocyte || id:ebi-a-GCST90001436	MR Egger	11.2726	8	0.186724
Memory B cell %lymphocyte || id:ebi-a-GCST90001436	Inverse variance weighted	17.8856	9	0.0365241
Naive-mature B cell %lymphocyte || id:ebi-a-GCST90001437	MR Egger	3.99306	4	0.406946
Naive-mature B cell %lymphocyte || id:ebi-a-GCST90001437	Inverse variance weighted	4.89897	5	0.428334
IgD- CD38dim B cell Absolute Count || id:ebi-a-GCST90001438	MR Egger	5.13624	4	0.273602
IgD- CD38dim B cell Absolute Count || id:ebi-a-GCST90001438	Inverse variance weighted	6.2348	5	0.284038
IgD+ CD24+ B cell %lymphocyte || id:ebi-a-GCST90001439	MR Egger	11.2198	3	0.0105949
IgD+ CD24+ B cell %lymphocyte || id:ebi-a-GCST90001439	Inverse variance weighted	11.3079	4	0.0233135
IgD- CD24- B cell %lymphocyte || id:ebi-a-GCST90001440	MR Egger	17.3836	9	0.0430373
IgD- CD24- B cell %lymphocyte || id:ebi-a-GCST90001440	Inverse variance weighted	17.9318	10	0.0561248
IgD+ CD24- B cell %lymphocyte || id:ebi-a-GCST90001441	MR Egger	2.22969	4	0.693598
IgD+ CD24- B cell %lymphocyte || id:ebi-a-GCST90001441	Inverse variance weighted	2.82637	5	0.726733
CD24+ CD27+ B cell %lymphocyte || id:ebi-a-GCST90001442	MR Egger	11.332	7	0.12478
CD24+ CD27+ B cell %lymphocyte || id:ebi-a-GCST90001442	Inverse variance weighted	13.1975	8	0.105234
CD20- B cell %lymphocyte || id:ebi-a-GCST90001443	MR Egger	2.06421	3	0.559187
CD20- B cell %lymphocyte || id:ebi-a-GCST90001443	Inverse variance weighted	2.20392	4	0.698312
CD20- CD38- B cell %lymphocyte || id:ebi-a-GCST90001444	MR Egger	8.83044	6	0.183341
CD20- CD38- B cell %lymphocyte || id:ebi-a-GCST90001444	Inverse variance weighted	9.36595	7	0.227439
IgD- CD38- B cell %B cell || id:ebi-a-GCST90001445	MR Egger	31.3217	3	7.27e-07
IgD- CD38- B cell %B cell || id:ebi-a-GCST90001445	Inverse variance weighted	49.1042	4	5.55e-10
IgD- CD38- B cell Absolute Count || id:ebi-a-GCST90001446	MR Egger	0.804454	3	0.848401
IgD- CD38- B cell Absolute Count || id:ebi-a-GCST90001446	Inverse variance weighted	3.28433	4	0.511419
IgD+ CD38+ B cell %B cell || id:ebi-a-GCST90001447	MR Egger	5.06614	6	0.535359
IgD+ CD38+ B cell %B cell || id:ebi-a-GCST90001447	Inverse variance weighted	5.06638	7	0.651863
CD11c+ monocyte Absolute Count || id:ebi-a-GCST90001448	MR Egger	2.15937	5	0.826682
CD11c+ monocyte Absolute Count || id:ebi-a-GCST90001448	Inverse variance weighted	4.3099	6	0.634817
CD11c+ monocyte %monocyte || id:ebi-a-GCST90001449	MR Egger	11.5257	8	0.173652
CD11c+ monocyte %monocyte || id:ebi-a-GCST90001449	Inverse variance weighted	11.7468	9	0.227964
CD62L- monocyte Absolute Count || id:ebi-a-GCST90001450	MR Egger	3.89538	4	0.42035
CD62L- monocyte Absolute Count || id:ebi-a-GCST90001450	Inverse variance weighted	4.4055	5	0.492626
CD62L- monocyte %monocyte || id:ebi-a-GCST90001451	MR Egger	7.61455	10	0.666429
CD62L- monocyte %monocyte || id:ebi-a-GCST90001451	Inverse variance weighted	7.6818	11	0.741493
CD11c+ CD62L- monocyte Absolute Count || id:ebi-a-GCST90001452	MR Egger	10.0227	6	0.123699
CD11c+ CD62L- monocyte Absolute Count || id:ebi-a-GCST90001452	Inverse variance weighted	14.0462	7	0.050366
CD11c+ CD62L- monocyte %monocyte || id:ebi-a-GCST90001453	MR Egger	3.78417	4	0.436002
CD11c+ CD62L- monocyte %monocyte || id:ebi-a-GCST90001453	Inverse variance weighted	3.83042	5	0.574081
CD62L- HLA DR++ monocyte Absolute Count || id:ebi-a-GCST90001454	MR Egger	7.66232	8	0.467131
CD62L- HLA DR++ monocyte Absolute Count || id:ebi-a-GCST90001454	Inverse variance weighted	7.81441	9	0.552952
CD62L- HLA DR++ monocyte %monocyte || id:ebi-a-GCST90001455	MR Egger	0.558785	2	0.756243
CD62L- HLA DR++ monocyte %monocyte || id:ebi-a-GCST90001455	Inverse variance weighted	0.602036	3	0.895966
CD11c+ HLA DR++ monocyte Absolute Count || id:ebi-a-GCST90001456	MR Egger	0.90369	6	0.989001
CD11c+ HLA DR++ monocyte Absolute Count || id:ebi-a-GCST90001456	Inverse variance weighted	1.2587	7	0.989512
CD11c+ HLA DR++ monocyte %monocyte || id:ebi-a-GCST90001457	MR Egger	2.82889	7	0.900367
CD11c+ HLA DR++ monocyte %monocyte || id:ebi-a-GCST90001457	Inverse variance weighted	2.8346	8	0.944304
Myeloid Dendritic Cell Absolute Count || id:ebi-a-GCST90001458	MR Egger	6.92666	7	0.436555
Myeloid Dendritic Cell Absolute Count || id:ebi-a-GCST90001458	Inverse variance weighted	7.55861	8	0.477728
Myeloid Dendritic Cell %Dendritic Cell || id:ebi-a-GCST90001459	MR Egger	14.5272	8	0.0690185
Myeloid Dendritic Cell %Dendritic Cell || id:ebi-a-GCST90001459	Inverse variance weighted	22.5331	9	0.00733458
Plasmacytoid Dendritic Cell Absolute Count || id:ebi-a-GCST90001460	MR Egger	9.13063	12	0.691734
Plasmacytoid Dendritic Cell Absolute Count || id:ebi-a-GCST90001460	Inverse variance weighted	14.5943	13	0.333362
Dendritic Cell Absolute Count || id:ebi-a-GCST90001461	MR Egger	7.47679	8	0.486169
Dendritic Cell Absolute Count || id:ebi-a-GCST90001461	Inverse variance weighted	8.91206	9	0.445431
CD62L- Dendritic Cell Absolute Count || id:ebi-a-GCST90001462	MR Egger	2.03678	3	0.564809
CD62L- Dendritic Cell Absolute Count || id:ebi-a-GCST90001462	Inverse variance weighted	3.95523	4	0.412098
CD62L- Dendritic Cell %Dendritic Cell || id:ebi-a-GCST90001463	MR Egger	5.34653	8	0.719978
CD62L- Dendritic Cell %Dendritic Cell || id:ebi-a-GCST90001463	Inverse variance weighted	5.77227	9	0.762477
CD86+ myeloid Dendritic Cell Absolute Count || id:ebi-a-GCST90001464	MR Egger	3.43025	3	0.329921
CD86+ myeloid Dendritic Cell Absolute Count || id:ebi-a-GCST90001464	Inverse variance weighted	5.50855	4	0.238979
CD86+ myeloid Dendritic Cell %Dendritic Cell || id:ebi-a-GCST90001465	MR Egger	7.5471	5	0.183025
CD86+ myeloid Dendritic Cell %Dendritic Cell || id:ebi-a-GCST90001465	Inverse variance weighted	7.87674	6	0.247273
CD86+ plasmacytoid Dendritic Cell Absolute Count || id:ebi-a-GCST90001466	MR Egger	11.6537	6	0.0701564
CD86+ plasmacytoid Dendritic Cell Absolute Count || id:ebi-a-GCST90001466	Inverse variance weighted	11.7488	7	0.109127
CD86+ plasmacytoid Dendritic Cell %Dendritic Cell || id:ebi-a-GCST90001467	MR Egger	5.15593	7	0.640941
CD86+ plasmacytoid Dendritic Cell %Dendritic Cell || id:ebi-a-GCST90001467	Inverse variance weighted	5.68329	8	0.682659
CD62L- myeloid Dendritic Cell Absolute Count || id:ebi-a-GCST90001468	MR Egger	5.67446	5	0.339194
CD62L- myeloid Dendritic Cell Absolute Count || id:ebi-a-GCST90001468	Inverse variance weighted	5.67475	6	0.460592
CD62L- myeloid Dendritic Cell %Dendritic Cell || id:ebi-a-GCST90001469	MR Egger	5.57814	8	0.694369
CD62L- myeloid Dendritic Cell %Dendritic Cell || id:ebi-a-GCST90001469	Inverse variance weighted	5.9827	9	0.741649
CD62L- plasmacytoid Dendritic Cell Absolute Count || id:ebi-a-GCST90001470	MR Egger	21.7365	13	0.059581
CD62L- plasmacytoid Dendritic Cell Absolute Count || id:ebi-a-GCST90001470	Inverse variance weighted	21.8426	14	0.0819068
CD62L- plasmacytoid Dendritic Cell %Dendritic Cell || id:ebi-a-GCST90001471	MR Egger	6.43903	7	0.489519
CD62L- plasmacytoid Dendritic Cell %Dendritic Cell || id:ebi-a-GCST90001471	Inverse variance weighted	11.4706	8	0.176434
CD62L- CD86+ myeloid Dendritic Cell Absolute Count || id:ebi-a-GCST90001472	MR Egger	2.38889	3	0.495706
CD62L- CD86+ myeloid Dendritic Cell Absolute Count || id:ebi-a-GCST90001472	Inverse variance weighted	2.60863	4	0.625295
CD62L- CD86+ myeloid Dendritic Cell %Dendritic Cell || id:ebi-a-GCST90001473	MR Egger	3.16363	4	0.530826
CD62L- CD86+ myeloid Dendritic Cell %Dendritic Cell || id:ebi-a-GCST90001473	Inverse variance weighted	3.92391	5	0.560422
Plasmacytoid Dendritic Cell %Dendritic Cell || id:ebi-a-GCST90001474	MR Egger	7.30183	6	0.293834
Plasmacytoid Dendritic Cell %Dendritic Cell || id:ebi-a-GCST90001474	Inverse variance weighted	11.8374	7	0.106035
HLA DR++ monocyte %monocyte || id:ebi-a-GCST90001475	MR Egger	146.348	8	1.13e-27
HLA DR++ monocyte %monocyte || id:ebi-a-GCST90001475	Inverse variance weighted	219.003	9	3.39e-42
HLA DR++ monocyte %leukocyte || id:ebi-a-GCST90001476	MR Egger	4.70989	1	0.0299895
HLA DR++ monocyte %leukocyte || id:ebi-a-GCST90001476	Inverse variance weighted	14.4133	2	0.00074164
HLA DR++ monocyte Absolute Count || id:ebi-a-GCST90001477	MR Egger	47.5462	9	3.1e-07
HLA DR++ monocyte Absolute Count || id:ebi-a-GCST90001477	Inverse variance weighted	56.0745	10	1.99e-08
CD4 regulatory T cell %CD4+ T cell || id:ebi-a-GCST90001478	MR Egger	7.97034	7	0.335217
CD4 regulatory T cell %CD4+ T cell || id:ebi-a-GCST90001478	Inverse variance weighted	10.185	8	0.25228
CD4 regulatory T cell %T cell || id:ebi-a-GCST90001479	MR Egger	4.66193	6	0.587844
CD4 regulatory T cell %T cell || id:ebi-a-GCST90001479	Inverse variance weighted	5.5312	7	0.595423
Resting CD4 regulatory T cell Absolute Count || id:ebi-a-GCST90001480	MR Egger	10.9577	8	0.20411
Resting CD4 regulatory T cell Absolute Count || id:ebi-a-GCST90001480	Inverse variance weighted	13.4509	9	0.143243
Resting CD4 regulatory T cell %CD4 regulatory T cell || id:ebi-a-GCST90001481	MR Egger	133.96	4	5.54e-28
Resting CD4 regulatory T cell %CD4 regulatory T cell || id:ebi-a-GCST90001481	Inverse variance weighted	146.801	5	6.4e-30
Resting CD4 regulatory T cell %CD4+ T cell || id:ebi-a-GCST90001482	MR Egger	19.273	5	0.00170953
Resting CD4 regulatory T cell %CD4+ T cell || id:ebi-a-GCST90001482	Inverse variance weighted	26.0187	6	0.000220865
CD39+ resting CD4 regulatory T cell Absolute Count || id:ebi-a-GCST90001483	MR Egger	11.1279	10	0.347641
CD39+ resting CD4 regulatory T cell Absolute Count || id:ebi-a-GCST90001483	Inverse variance weighted	13.94	11	0.236333
CD39+ resting CD4 regulatory T cell %resting CD4 regulatory T cell || id:ebi-a-GCST90001484	MR Egger	4.70772	8	0.78831
CD39+ resting CD4 regulatory T cell %resting CD4 regulatory T cell || id:ebi-a-GCST90001484	Inverse variance weighted	4.74908	9	0.85561
CD39+ resting CD4 regulatory T cell %CD4 regulatory T cell || id:ebi-a-GCST90001485	MR Egger	9.76437	10	0.461404
CD39+ resting CD4 regulatory T cell %CD4 regulatory T cell || id:ebi-a-GCST90001485	Inverse variance weighted	9.949	11	0.53498
Activated CD4 regulatory T cell Absolute Count || id:ebi-a-GCST90001486	MR Egger	1.16368	2	0.558869
Activated CD4 regulatory T cell Absolute Count || id:ebi-a-GCST90001486	Inverse variance weighted	2.75864	3	0.430354
Activated CD4 regulatory T cell %CD4 regulatory T cell || id:ebi-a-GCST90001487	MR Egger	13.0988	10	0.218201
Activated CD4 regulatory T cell %CD4 regulatory T cell || id:ebi-a-GCST90001487	Inverse variance weighted	13.4326	11	0.265993
Activated CD4 regulatory T cell %CD4+ T cell || id:ebi-a-GCST90001488	MR Egger	3.594	5	0.609215
Activated CD4 regulatory T cell %CD4+ T cell || id:ebi-a-GCST90001488	Inverse variance weighted	7.47667	6	0.279003
CD39+ activated CD4 regulatory T cell Absolute Count || id:ebi-a-GCST90001489	MR Egger	8.06199	11	0.70774
CD39+ activated CD4 regulatory T cell Absolute Count || id:ebi-a-GCST90001489	Inverse variance weighted	8.41709	12	0.751747
CD39+ activated CD4 regulatory T cell %activated CD4 regulatory T cell || id:ebi-a-GCST90001490	Inverse variance weighted	7.7e-05	1	0.992997
CD39+ activated CD4 regulatory T cell %CD4 regulatory T cell || id:ebi-a-GCST90001491	MR Egger	6.27728	4	0.179376
CD39+ activated CD4 regulatory T cell %CD4 regulatory T cell || id:ebi-a-GCST90001491	Inverse variance weighted	6.75592	5	0.239435
Secreting CD4 regulatory T cell Absolute Count || id:ebi-a-GCST90001492	MR Egger	3.81209	4	0.432033
Secreting CD4 regulatory T cell Absolute Count || id:ebi-a-GCST90001492	Inverse variance weighted	4.01056	5	0.547896
Secreting CD4 regulatory T cell %CD4 regulatory T cell || id:ebi-a-GCST90001493	MR Egger	45.0669	10	2.12e-06
Secreting CD4 regulatory T cell %CD4 regulatory T cell || id:ebi-a-GCST90001493	Inverse variance weighted	45.776	11	3.54e-06
Secreting CD4 regulatory T cell %CD4+ T cell || id:ebi-a-GCST90001494	MR Egger	11.029	11	0.440839
Secreting CD4 regulatory T cell %CD4+ T cell || id:ebi-a-GCST90001494	Inverse variance weighted	14.5111	12	0.269266
CD39+ secreting CD4 regulatory T cell Absolute Count || id:ebi-a-GCST90001495	MR Egger	9.74871	8	0.283108
CD39+ secreting CD4 regulatory T cell Absolute Count || id:ebi-a-GCST90001495	Inverse variance weighted	10.0546	9	0.346081
CD39+ secreting CD4 regulatory T cell %secreting CD4 regulatory T cell || id:ebi-a-GCST90001496	MR Egger	2.80735	8	0.945859
CD39+ secreting CD4 regulatory T cell %secreting CD4 regulatory T cell || id:ebi-a-GCST90001496	Inverse variance weighted	3.04036	9	0.962673
CD39+ secreting CD4 regulatory T cell %CD4 regulatory T cell || id:ebi-a-GCST90001497	MR Egger	1.05406	3	0.788175
CD39+ secreting CD4 regulatory T cell %CD4 regulatory T cell || id:ebi-a-GCST90001497	Inverse variance weighted	1.3611	4	0.850927
Activated & resting CD4 regulatory T cell Absolute Count || id:ebi-a-GCST90001498	MR Egger	218.674	8	7.34e-43
Activated & resting CD4 regulatory T cell Absolute Count || id:ebi-a-GCST90001498	Inverse variance weighted	221.744	9	8.99e-43
Activated & resting CD4 regulatory T cell %CD4 regulatory T cell || id:ebi-a-GCST90001499	MR Egger	44.9917	10	2.18e-06
Activated & resting CD4 regulatory T cell %CD4 regulatory T cell || id:ebi-a-GCST90001499	Inverse variance weighted	45.6687	11	3.7e-06
Activated & resting CD4 regulatory T cell %CD4+ T cell || id:ebi-a-GCST90001500	MR Egger	10.7772	11	0.462113
Activated & resting CD4 regulatory T cell %CD4+ T cell || id:ebi-a-GCST90001500	Inverse variance weighted	15.0632	12	0.237998
Activated & secreting CD4 regulatory T cell Absolute Count || id:ebi-a-GCST90001501	MR Egger	1.02211	2	0.599861
Activated & secreting CD4 regulatory T cell Absolute Count || id:ebi-a-GCST90001501	Inverse variance weighted	1.60308	3	0.658692
Activated & secreting CD4 regulatory T cell %CD4 regulatory T cell || id:ebi-a-GCST90001502	MR Egger	145.046	8	2.11e-27
Activated & secreting CD4 regulatory T cell %CD4 regulatory T cell || id:ebi-a-GCST90001502	Inverse variance weighted	149.581	9	1.08e-27
Activated & secreting CD4 regulatory T cell %CD4+ T cell || id:ebi-a-GCST90001503	MR Egger	12.2772	10	0.26693
Activated & secreting CD4 regulatory T cell %CD4+ T cell || id:ebi-a-GCST90001503	Inverse variance weighted	12.3508	11	0.337864
CD25++ CD4+ T cell Absolute Count || id:ebi-a-GCST90001504	MR Egger	2.7455	4	0.601277
CD25++ CD4+ T cell Absolute Count || id:ebi-a-GCST90001504	Inverse variance weighted	3.28903	5	0.655521
CD25++ CD4+ T cell %CD4+ T cell || id:ebi-a-GCST90001505	MR Egger	59.632	8	5.5e-10
CD25++ CD4+ T cell %CD4+ T cell || id:ebi-a-GCST90001505	Inverse variance weighted	60.8877	9	9.04e-10
CD25++ CD4+ T cell %T cell || id:ebi-a-GCST90001506	MR Egger	1.51063	3	0.67982
CD25++ CD4+ T cell %T cell || id:ebi-a-GCST90001506	Inverse variance weighted	2.60397	4	0.62612
CD25++ CD45RA+ CD4 not regulatory T cell Absolute Count || id:ebi-a-GCST90001507	MR Egger	2.96083	6	0.813747
CD25++ CD45RA+ CD4 not regulatory T cell Absolute Count || id:ebi-a-GCST90001507	Inverse variance weighted	3.07409	7	0.878065
CD25++ CD45RA+ CD4 not regulatory T cell %CD4+ T cell || id:ebi-a-GCST90001508	MR Egger	1.26317	7	0.989399
CD25++ CD45RA+ CD4 not regulatory T cell %CD4+ T cell || id:ebi-a-GCST90001508	Inverse variance weighted	1.27303	8	0.995867
CD25++ CD45RA+ CD4 not regulatory T cell %T cell || id:ebi-a-GCST90001509	MR Egger	1.11898	4	0.891249
CD25++ CD45RA+ CD4 not regulatory T cell %T cell || id:ebi-a-GCST90001509	Inverse variance weighted	1.19754	5	0.945114
CD25++ CD45RA- CD4 not regulatory T cell Absolute Count || id:ebi-a-GCST90001510	MR Egger	1.45429	2	0.483286
CD25++ CD45RA- CD4 not regulatory T cell Absolute Count || id:ebi-a-GCST90001510	Inverse variance weighted	2.10763	3	0.55037
CD25++ CD45RA- CD4 not regulatory T cell %CD4+ T cell || id:ebi-a-GCST90001511	MR Egger	53.3777	8	9.11e-09
CD25++ CD45RA- CD4 not regulatory T cell %CD4+ T cell || id:ebi-a-GCST90001511	Inverse variance weighted	55.575	9	9.46e-09
CD25++ CD45RA- CD4 not regulatory T cell %T cell || id:ebi-a-GCST90001512	MR Egger	7.25606	6	0.297815
CD25++ CD45RA- CD4 not regulatory T cell %T cell || id:ebi-a-GCST90001512	Inverse variance weighted	7.56105	7	0.372885
CD4 regulatory T cell Absolute Count || id:ebi-a-GCST90001513	MR Egger	2.07843	5	0.838189
CD4 regulatory T cell Absolute Count || id:ebi-a-GCST90001513	Inverse variance weighted	2.63492	6	0.853073
Hematopoietic Stem Cell Absolute Count || id:ebi-a-GCST90001514	MR Egger	6.14863	7	0.522505
Hematopoietic Stem Cell Absolute Count || id:ebi-a-GCST90001514	Inverse variance weighted	6.41701	8	0.600627
Immature Myeloid-Derived Suppressor Cells Absolute Count || id:ebi-a-GCST90001515	MR Egger	3.49415	11	0.982455
Immature Myeloid-Derived Suppressor Cells Absolute Count || id:ebi-a-GCST90001515	Inverse variance weighted	3.57397	12	0.989957
Immature Myeloid-Derived Suppressor Cells %CD33dim HLA DR- CD66b- || id:ebi-a-GCST90001516	MR Egger	9.6876	8	0.28764
Immature Myeloid-Derived Suppressor Cells %CD33dim HLA DR- CD66b- || id:ebi-a-GCST90001516	Inverse variance weighted	10.0144	9	0.349317
CD33+ HLA DR+ Absolute Count || id:ebi-a-GCST90001517	MR Egger	8.11888	10	0.617226
CD33+ HLA DR+ Absolute Count || id:ebi-a-GCST90001517	Inverse variance weighted	8.77819	11	0.642358
CD33+ HLA DR+ CD14- Absolute Count || id:ebi-a-GCST90001518	MR Egger	5.53728	7	0.594691
CD33+ HLA DR+ CD14- Absolute Count || id:ebi-a-GCST90001518	Inverse variance weighted	5.56851	8	0.695438
CD33+ HLA DR+ CD14- %CD33+ HLA DR+ || id:ebi-a-GCST90001519	MR Egger	7.05976	9	0.630897
CD33+ HLA DR+ CD14- %CD33+ HLA DR+ || id:ebi-a-GCST90001519	Inverse variance weighted	7.12923	10	0.713191
CD33+ HLA DR+ CD14dim Absolute Count || id:ebi-a-GCST90001520	MR Egger	16.3151	7	0.0223882
CD33+ HLA DR+ CD14dim Absolute Count || id:ebi-a-GCST90001520	Inverse variance weighted	16.578	8	0.0348156
CD33+ HLA DR+ CD14dim %CD33+ HLA DR+ || id:ebi-a-GCST90001521	MR Egger	22.0755	10	0.0147245
CD33+ HLA DR+ CD14dim %CD33+ HLA DR+ || id:ebi-a-GCST90001521	Inverse variance weighted	27.2189	11	0.00425791
CD33- HLA DR- Absolute Count || id:ebi-a-GCST90001522	MR Egger	3.38525	7	0.847226
CD33- HLA DR- Absolute Count || id:ebi-a-GCST90001522	Inverse variance weighted	4.56749	8	0.802644
CD33- HLA DR+ Absolute Count || id:ebi-a-GCST90001523	MR Egger	1.22053	3	0.748085
CD33- HLA DR+ Absolute Count || id:ebi-a-GCST90001523	Inverse variance weighted	1.52099	4	0.822917
Granulocytic Myeloid-Derived Suppressor Cells Absolute Count || id:ebi-a-GCST90001524	MR Egger	11.0822	6	0.085868
Granulocytic Myeloid-Derived Suppressor Cells Absolute Count || id:ebi-a-GCST90001524	Inverse variance weighted	12.8762	7	0.0751839
CD33dim HLA DR+ CD11b+ Absolute Count || id:ebi-a-GCST90001525	MR Egger	18.6587	11	0.067501
CD33dim HLA DR+ CD11b+ Absolute Count || id:ebi-a-GCST90001525	Inverse variance weighted	21.071	12	0.0493498
CD33dim HLA DR+ CD11b+ %CD33dim HLA DR+ || id:ebi-a-GCST90001526	MR Egger	2.40967	8	0.96581
CD33dim HLA DR+ CD11b+ %CD33dim HLA DR+ || id:ebi-a-GCST90001526	Inverse variance weighted	3.69991	9	0.930031
CD33dim HLA DR+ CD11b- Absolute Count || id:ebi-a-GCST90001527	MR Egger	16.3239	13	0.232081
CD33dim HLA DR+ CD11b- Absolute Count || id:ebi-a-GCST90001527	Inverse variance weighted	18.5967	14	0.180938
CD33dim HLA DR+ CD11b- %CD33dim HLA DR+ || id:ebi-a-GCST90001528	MR Egger	3.74938	7	0.808149
CD33dim HLA DR+ CD11b- %CD33dim HLA DR+ || id:ebi-a-GCST90001528	Inverse variance weighted	5.16787	8	0.739493
CD66b++ myeloid cell Absolute Count || id:ebi-a-GCST90001529	MR Egger	10.3802	7	0.168034
CD66b++ myeloid cell Absolute Count || id:ebi-a-GCST90001529	Inverse variance weighted	11.4736	8	0.176282
Monocytic Myeloid-Derived Suppressor Cells Absolute Count || id:ebi-a-GCST90001530	MR Egger	68.332	6	8.98e-13
Monocytic Myeloid-Derived Suppressor Cells Absolute Count || id:ebi-a-GCST90001530	Inverse variance weighted	69.4402	7	1.92e-12
CD33dim HLA DR- Absolute Count || id:ebi-a-GCST90001531	MR Egger	0.298413	3	0.960327
CD33dim HLA DR- Absolute Count || id:ebi-a-GCST90001531	Inverse variance weighted	0.472521	4	0.97612
Basophil Absolute Count || id:ebi-a-GCST90001532	MR Egger	3.40879	6	0.756062
Basophil Absolute Count || id:ebi-a-GCST90001532	Inverse variance weighted	4.6652	7	0.700743
Basophil %CD33dim HLA DR- CD66b- || id:ebi-a-GCST90001533	MR Egger	16.0646	10	0.0977979
Basophil %CD33dim HLA DR- CD66b- || id:ebi-a-GCST90001533	Inverse variance weighted	16.1096	11	0.137112
CD45RA- CD4+ T cell Absolute Count || id:ebi-a-GCST90001534	MR Egger	8.27291	5	0.141822
CD45RA- CD4+ T cell Absolute Count || id:ebi-a-GCST90001534	Inverse variance weighted	9.45877	6	0.149373
CD45RA- CD4+ T cell %CD4+ T cell || id:ebi-a-GCST90001535	MR Egger	43.4521	13	3.78e-05
CD45RA- CD4+ T cell %CD4+ T cell || id:ebi-a-GCST90001535	Inverse variance weighted	44.1564	14	5.59e-05
CD45RA- CD4+ T cell %T cell || id:ebi-a-GCST90001536	MR Egger	44.251	7	1.91e-07
CD45RA- CD4+ T cell %T cell || id:ebi-a-GCST90001536	Inverse variance weighted	45.0691	8	3.57e-07
Central Memory CD4+ T cell Absolute Count || id:ebi-a-GCST90001537	MR Egger	18.0514	8	0.0208442
Central Memory CD4+ T cell Absolute Count || id:ebi-a-GCST90001537	Inverse variance weighted	19.2168	9	0.0234112
Central Memory CD4+ T cell %CD4+ T cell || id:ebi-a-GCST90001538	MR Egger	26.4358	15	0.0336838
Central Memory CD4+ T cell %CD4+ T cell || id:ebi-a-GCST90001538	Inverse variance weighted	26.4546	16	0.0479581
Central Memory CD4+ T cell %T cell || id:ebi-a-GCST90001539	MR Egger	10.918	11	0.450161
Central Memory CD4+ T cell %T cell || id:ebi-a-GCST90001539	Inverse variance weighted	14.152	12	0.29111
Naive CD4+ T cell Absolute Count || id:ebi-a-GCST90001540	MR Egger	192.824	10	5.05e-36
Naive CD4+ T cell Absolute Count || id:ebi-a-GCST90001540	Inverse variance weighted	192.832	11	2.28e-35
Naive CD4+ T cell %CD4+ T cell || id:ebi-a-GCST90001541	MR Egger	13.062	10	0.220225
Naive CD4+ T cell %CD4+ T cell || id:ebi-a-GCST90001541	Inverse variance weighted	14.015	11	0.232163
Effector Memory CD4+ T cell Absolute Count || id:ebi-a-GCST90001542	MR Egger	4.89078	4	0.298689
Effector Memory CD4+ T cell Absolute Count || id:ebi-a-GCST90001542	Inverse variance weighted	5.00426	5	0.41536
Effector Memory CD4+ T cell %CD4+ T cell || id:ebi-a-GCST90001543	MR Egger	22.8646	10	0.0112575
Effector Memory CD4+ T cell %CD4+ T cell || id:ebi-a-GCST90001543	Inverse variance weighted	24.4134	11	0.0110984
Effector Memory CD4+ T cell %T cell || id:ebi-a-GCST90001544	MR Egger	29.0371	4	7.68e-06
Effector Memory CD4+ T cell %T cell || id:ebi-a-GCST90001544	Inverse variance weighted	32.5009	5	4.73e-06
Terminally Differentiated CD4+ T cell Absolute Count || id:ebi-a-GCST90001545	MR Egger	140.601	3	2.8e-30
Terminally Differentiated CD4+ T cell Absolute Count || id:ebi-a-GCST90001545	Inverse variance weighted	144.735	4	2.73e-30
Terminally Differentiated CD4+ T cell %CD4+ T cell || id:ebi-a-GCST90001546	MR Egger	8.05366	8	0.428246
Terminally Differentiated CD4+ T cell %CD4+ T cell || id:ebi-a-GCST90001546	Inverse variance weighted	15.0916	9	0.0884494
Terminally Differentiated CD4+ T cell %T cell || id:ebi-a-GCST90001547	MR Egger	3.47741	6	0.746973
Terminally Differentiated CD4+ T cell %T cell || id:ebi-a-GCST90001547	Inverse variance weighted	14.2875	7	0.0462981
Central Memory CD8+ T cell Absolute Count || id:ebi-a-GCST90001548	MR Egger	12.7158	10	0.24
Central Memory CD8+ T cell Absolute Count || id:ebi-a-GCST90001548	Inverse variance weighted	12.7258	11	0.311627
Central Memory CD8+ T cell %CD8+ T cell || id:ebi-a-GCST90001549	MR Egger	10.8785	9	0.28413
Central Memory CD8+ T cell %CD8+ T cell || id:ebi-a-GCST90001549	Inverse variance weighted	11.792	10	0.29922
Central Memory CD8+ T cell %T cell || id:ebi-a-GCST90001550	MR Egger	17.3471	9	0.04355
Central Memory CD8+ T cell %T cell || id:ebi-a-GCST90001550	Inverse variance weighted	17.6825	10	0.0605621
Naive CD8+ T cell Absolute Count || id:ebi-a-GCST90001551	MR Egger	174.55	10	3.17e-32
Naive CD8+ T cell Absolute Count || id:ebi-a-GCST90001551	Inverse variance weighted	235.421	11	3.13e-44
Naive CD8+ T cell %CD8+ T cell || id:ebi-a-GCST90001552	MR Egger	15.707	10	0.108331
Naive CD8+ T cell %CD8+ T cell || id:ebi-a-GCST90001552	Inverse variance weighted	16.1674	11	0.135029
Naive CD8+ T cell %T cell || id:ebi-a-GCST90001553	MR Egger	11.0128	10	0.356521
Naive CD8+ T cell %T cell || id:ebi-a-GCST90001553	Inverse variance weighted	11.6552	11	0.390107
Effector Memory CD8+ T cell Absolute Count || id:ebi-a-GCST90001554	MR Egger	46.8742	12	4.9e-06
Effector Memory CD8+ T cell Absolute Count || id:ebi-a-GCST90001554	Inverse variance weighted	46.9776	13	9.75e-06
Effector Memory CD8+ T cell %CD8+ T cell || id:ebi-a-GCST90001555	MR Egger	10.6971	6	0.0982029
Effector Memory CD8+ T cell %CD8+ T cell || id:ebi-a-GCST90001555	Inverse variance weighted	10.8054	7	0.147333
Effector Memory CD8+ T cell %T cell || id:ebi-a-GCST90001556	MR Egger	12.6656	4	0.0130308
Effector Memory CD8+ T cell %T cell || id:ebi-a-GCST90001556	Inverse variance weighted	18.3657	5	0.00252136
Terminally Differentiated CD8+ T cell Absolute Count || id:ebi-a-GCST90001557	MR Egger	14.1354	7	0.0488244
Terminally Differentiated CD8+ T cell Absolute Count || id:ebi-a-GCST90001557	Inverse variance weighted	15.196	8	0.0554441
Terminally Differentiated CD8+ T cell %CD8+ T cell || id:ebi-a-GCST90001558	MR Egger	74.7334	8	5.58e-13
Terminally Differentiated CD8+ T cell %CD8+ T cell || id:ebi-a-GCST90001558	Inverse variance weighted	105.86	9	1.02e-18
Terminally Differentiated CD8+ T cell %T cell || id:ebi-a-GCST90001559	MR Egger	8.64638	8	0.372999
Terminally Differentiated CD8+ T cell %T cell || id:ebi-a-GCST90001559	Inverse variance weighted	8.66679	9	0.468583
CD45RA+ CD8+ T cell Absolute Count || id:ebi-a-GCST90001560	MR Egger	42.0721	5	5.7e-08
CD45RA+ CD8+ T cell Absolute Count || id:ebi-a-GCST90001560	Inverse variance weighted	59.4404	6	5.85e-11
CD45RA+ CD8+ T cell %CD8+ T cell || id:ebi-a-GCST90001561	MR Egger	10.9509	6	0.0899066
CD45RA+ CD8+ T cell %CD8+ T cell || id:ebi-a-GCST90001561	Inverse variance weighted	10.979	7	0.139538
CD45RA+ CD8+ T cell %T cell || id:ebi-a-GCST90001562	MR Egger	316.308	8	1.39e-63
CD45RA+ CD8+ T cell %T cell || id:ebi-a-GCST90001562	Inverse variance weighted	317.487	9	5.07e-63
Central Memory CD4-CD8- T cell %CD4-CD8- T cell || id:ebi-a-GCST90001564	MR Egger	11.4914	6	0.074327
Central Memory CD4-CD8- T cell %CD4-CD8- T cell || id:ebi-a-GCST90001564	Inverse variance weighted	14.0926	7	0.049558
Central Memory CD4-CD8- T cell %T cell || id:ebi-a-GCST90001565	MR Egger	2.169	4	0.704709
Central Memory CD4-CD8- T cell %T cell || id:ebi-a-GCST90001565	Inverse variance weighted	4.48964	5	0.481271
Naive CD4-CD8- T cell Absolute Count || id:ebi-a-GCST90001566	MR Egger	41.6043	8	1.61e-06
Naive CD4-CD8- T cell Absolute Count || id:ebi-a-GCST90001566	Inverse variance weighted	46.9198	9	4.06e-07
Naive CD4-CD8- T cell %CD4-CD8- T cell || id:ebi-a-GCST90001567	MR Egger	21.662	11	0.0271266
Naive CD4-CD8- T cell %CD4-CD8- T cell || id:ebi-a-GCST90001567	Inverse variance weighted	21.6945	12	0.0410903
Naive CD4-CD8- T cell %T cell || id:ebi-a-GCST90001568	MR Egger	41.4679	9	4.11e-06
Naive CD4-CD8- T cell %T cell || id:ebi-a-GCST90001568	Inverse variance weighted	41.9452	10	7.67e-06
Effector Memory CD4-CD8- T cell Absolute Count || id:ebi-a-GCST90001569	MR Egger	2.4319	4	0.65687
Effector Memory CD4-CD8- T cell Absolute Count || id:ebi-a-GCST90001569	Inverse variance weighted	4.03858	5	0.543876
Effector Memory CD4-CD8- T cell %CD4-CD8- T cell || id:ebi-a-GCST90001570	MR Egger	152.647	13	6.03e-26
Effector Memory CD4-CD8- T cell %CD4-CD8- T cell || id:ebi-a-GCST90001570	Inverse variance weighted	159.082	14	1.09e-26
Effector Memory CD4-CD8- T cell %T cell || id:ebi-a-GCST90001571	MR Egger	3.2701	6	0.774263
Effector Memory CD4-CD8- T cell %T cell || id:ebi-a-GCST90001571	Inverse variance weighted	3.31205	7	0.854713
Terminally Differentiated CD4-CD8- T cell Absolute Count || id:ebi-a-GCST90001572	MR Egger	11.9788	12	0.447385
Terminally Differentiated CD4-CD8- T cell Absolute Count || id:ebi-a-GCST90001572	Inverse variance weighted	12.0009	13	0.527574
Terminally Differentiated CD4-CD8- T cell %CD4-CD8- T cell || id:ebi-a-GCST90001573	MR Egger	7.63493	10	0.664447
Terminally Differentiated CD4-CD8- T cell %CD4-CD8- T cell || id:ebi-a-GCST90001573	Inverse variance weighted	10.9282	11	0.449299
Terminally Differentiated CD4-CD8- T cell %T cell || id:ebi-a-GCST90001574	MR Egger	18.9449	10	0.0409681
Terminally Differentiated CD4-CD8- T cell %T cell || id:ebi-a-GCST90001574	Inverse variance weighted	18.9482	11	0.0620296
Naive CD4+ T cell %T cell || id:ebi-a-GCST90001575	MR Egger	33.5556	15	0.00392965
Naive CD4+ T cell %T cell || id:ebi-a-GCST90001575	Inverse variance weighted	34.0202	16	0.005399
Transitional B cell %B cell || id:ebi-a-GCST90001576	MR Egger	9.39751	5	0.0942212
Transitional B cell %B cell || id:ebi-a-GCST90001576	Inverse variance weighted	9.41748	6	0.151425
Transitional B cell Absolute Count || id:ebi-a-GCST90001577	MR Egger	12.3911	10	0.259735
Transitional B cell Absolute Count || id:ebi-a-GCST90001577	Inverse variance weighted	12.3917	11	0.334931
Transitional B cell %lymphocyte || id:ebi-a-GCST90001578	MR Egger	44.9076	10	2.26e-06
Transitional B cell %lymphocyte || id:ebi-a-GCST90001578	Inverse variance weighted	47.1513	11	2.02e-06
CD14- CD16+ monocyte Absolute Count || id:ebi-a-GCST90001579	MR Egger	2.14656	3	0.542551
CD14- CD16+ monocyte Absolute Count || id:ebi-a-GCST90001579	Inverse variance weighted	2.36412	4	0.669121
CD14+ CD16+ monocyte Absolute Count || id:ebi-a-GCST90001580	MR Egger	0.921721	3	0.820183
CD14+ CD16+ monocyte Absolute Count || id:ebi-a-GCST90001580	Inverse variance weighted	3.74182	4	0.442072
CD14- CD16- Absolute Count || id:ebi-a-GCST90001581	MR Egger	5.56972	9	0.78209
CD14- CD16- Absolute Count || id:ebi-a-GCST90001581	Inverse variance weighted	5.71572	10	0.838555
CD14+ CD16- monocyte Absolute Count || id:ebi-a-GCST90001582	MR Egger	5.27475	11	0.917134
CD14+ CD16- monocyte Absolute Count || id:ebi-a-GCST90001582	Inverse variance weighted	5.38576	12	0.943839
Monocyte Absolute Count || id:ebi-a-GCST90001583	MR Egger	5.22591	13	0.969877
Monocyte Absolute Count || id:ebi-a-GCST90001583	Inverse variance weighted	5.30173	14	0.981154
CD14- CD16+ monocyte %monocyte || id:ebi-a-GCST90001584	MR Egger	6.6203	8	0.578097
CD14- CD16+ monocyte %monocyte || id:ebi-a-GCST90001584	Inverse variance weighted	6.62041	9	0.676573
CD14+ CD16+ monocyte %monocyte || id:ebi-a-GCST90001585	MR Egger	1.5762	4	0.813063
CD14+ CD16+ monocyte %monocyte || id:ebi-a-GCST90001585	Inverse variance weighted	6.46334	5	0.263707
CD14+ CD16- monocyte %monocyte || id:ebi-a-GCST90001586	MR Egger	3.62271	6	0.727579
CD14+ CD16- monocyte %monocyte || id:ebi-a-GCST90001586	Inverse variance weighted	4.16304	7	0.760819
CD16+ monocyte %monocyte || id:ebi-a-GCST90001587	MR Egger	3.09698	9	0.960326
CD16+ monocyte %monocyte || id:ebi-a-GCST90001587	Inverse variance weighted	3.1184	10	0.978499
T/B cell || id:ebi-a-GCST90001588	MR Egger	18.7382	13	0.131448
T/B cell || id:ebi-a-GCST90001588	Inverse variance weighted	18.7664	14	0.17407
CD4+/CD8+ T cell || id:ebi-a-GCST90001589	MR Egger	57.6063	6	1.38e-10
CD4+/CD8+ T cell || id:ebi-a-GCST90001589	Inverse variance weighted	58.0748	7	3.65e-10
CD4+ T cell Absolute Count || id:ebi-a-GCST90001590	MR Egger	192.992	9	9.73e-37
CD4+ T cell Absolute Count || id:ebi-a-GCST90001590	Inverse variance weighted	193.063	10	4.5e-36
CD4+ T cell %T cell || id:ebi-a-GCST90001591	MR Egger	30.4363	7	7.9e-05
CD4+ T cell %T cell || id:ebi-a-GCST90001591	Inverse variance weighted	31.5339	8	0.000112849
CD8+ T cell Absolute Count || id:ebi-a-GCST90001592	MR Egger	55.1118	10	3.01e-08
CD8+ T cell Absolute Count || id:ebi-a-GCST90001592	Inverse variance weighted	55.4571	11	6.39e-08
CD8+ T cell %T cell || id:ebi-a-GCST90001593	MR Egger	54.66	9	1.41e-08
CD8+ T cell %T cell || id:ebi-a-GCST90001593	Inverse variance weighted	59.1869	10	5.16e-09
CD4+CD8+ T cell Absolute Count || id:ebi-a-GCST90001594	MR Egger	4.39489	8	0.819855
CD4+CD8+ T cell Absolute Count || id:ebi-a-GCST90001594	Inverse variance weighted	4.40843	9	0.882537
CD4+CD8+ T cell %T cell || id:ebi-a-GCST90001595	MR Egger	0.636457	2	0.727437
CD4+CD8+ T cell %T cell || id:ebi-a-GCST90001595	Inverse variance weighted	2.32197	3	0.508324
CD8dim T cell Absolute Count || id:ebi-a-GCST90001596	MR Egger	20.305	9	0.0161207
CD8dim T cell Absolute Count || id:ebi-a-GCST90001596	Inverse variance weighted	20.3952	10	0.0257285
CD8dim T cell %T cell || id:ebi-a-GCST90001597	MR Egger	9.08432	6	0.168891
CD8dim T cell %T cell || id:ebi-a-GCST90001597	Inverse variance weighted	11.3247	7	0.125068
CD4-CD8- T cell Absolute Count || id:ebi-a-GCST90001598	MR Egger	6.01807	11	0.872156
CD4-CD8- T cell Absolute Count || id:ebi-a-GCST90001598	Inverse variance weighted	9.97491	12	0.618162
CD4-CD8- T cell %T cell || id:ebi-a-GCST90001599	MR Egger	5.42924	6	0.49005
CD4-CD8- T cell %T cell || id:ebi-a-GCST90001599	Inverse variance weighted	6.18893	7	0.517871
Leukocyte Absolute Count || id:ebi-a-GCST90001600	MR Egger	1.73874	4	0.783668
Leukocyte Absolute Count || id:ebi-a-GCST90001600	Inverse variance weighted	3.67356	5	0.597303
Lymphocyte Absolute Count || id:ebi-a-GCST90001601	MR Egger	4.71885	6	0.580345
Lymphocyte Absolute Count || id:ebi-a-GCST90001601	Inverse variance weighted	5.01028	7	0.658708
Lymphocyte %leukocyte || id:ebi-a-GCST90001602	MR Egger	7.16145	3	0.0669261
Lymphocyte %leukocyte || id:ebi-a-GCST90001602	Inverse variance weighted	7.19474	4	0.125948
T cell Absolute Count || id:ebi-a-GCST90001603	MR Egger	11.9794	5	0.0350708
T cell Absolute Count || id:ebi-a-GCST90001603	Inverse variance weighted	16.59	6	0.0109141
T cell %lymphocyte || id:ebi-a-GCST90001604	MR Egger	24.5923	7	0.000895925
T cell %lymphocyte || id:ebi-a-GCST90001604	Inverse variance weighted	34.6801	8	3.06e-05
T cell %leukocyte || id:ebi-a-GCST90001605	MR Egger	10.8205	7	0.14664
T cell %leukocyte || id:ebi-a-GCST90001605	Inverse variance weighted	10.8543	8	0.210093
CD4+ T cell %leukocyte || id:ebi-a-GCST90001606	MR Egger	2.07282	4	0.722367
CD4+ T cell %leukocyte || id:ebi-a-GCST90001606	Inverse variance weighted	3.2606	5	0.659879
CD8+ T cell %leukocyte || id:ebi-a-GCST90001607	MR Egger	27.4791	6	0.000117742
CD8+ T cell %leukocyte || id:ebi-a-GCST90001607	Inverse variance weighted	29.1012	7	0.000138664
CD4+CD8+ T cell %leukocyte || id:ebi-a-GCST90001608	MR Egger	0.950705	5	0.966443
CD4+CD8+ T cell %leukocyte || id:ebi-a-GCST90001608	Inverse variance weighted	1.11134	6	0.981037
CD4+ CD8dim T cell Absolute Count || id:ebi-a-GCST90001609	MR Egger	27.0703	8	0.00068749
CD4+ CD8dim T cell Absolute Count || id:ebi-a-GCST90001609	Inverse variance weighted	29.4834	9	0.000536895
CD4+ CD8dim T cell %lymphocyte || id:ebi-a-GCST90001610	MR Egger	13.8322	7	0.0542469
CD4+ CD8dim T cell %lymphocyte || id:ebi-a-GCST90001610	Inverse variance weighted	30.5885	8	0.000166273
CD4+ CD8dim T cell %leukocyte || id:ebi-a-GCST90001611	MR Egger	16.1024	6	0.0132149
CD4+ CD8dim T cell %leukocyte || id:ebi-a-GCST90001611	Inverse variance weighted	30.4026	7	8.01e-05
CD8dim T cell %leukocyte || id:ebi-a-GCST90001612	MR Egger	7.65327	5	0.176408
CD8dim T cell %leukocyte || id:ebi-a-GCST90001612	Inverse variance weighted	9.67792	6	0.138887
CD4-CD8- T cell %leukocyte || id:ebi-a-GCST90001613	MR Egger	7.73331	7	0.356696
CD4-CD8- T cell %leukocyte || id:ebi-a-GCST90001613	Inverse variance weighted	8.04791	8	0.428804
CD8+ and CD8dim T cell %leukocyte || id:ebi-a-GCST90001614	MR Egger	5.35896	7	0.616246
CD8+ and CD8dim T cell %leukocyte || id:ebi-a-GCST90001614	Inverse variance weighted	5.39681	8	0.714443
TCRgd T cell Absolute Count || id:ebi-a-GCST90001615	MR Egger	1.95645	5	0.855137
TCRgd T cell Absolute Count || id:ebi-a-GCST90001615	Inverse variance weighted	5.06234	6	0.535843
TCRgd T cell %T cell || id:ebi-a-GCST90001616	MR Egger	4.28323	7	0.746638
TCRgd T cell %T cell || id:ebi-a-GCST90001616	Inverse variance weighted	5.47204	8	0.706136
TCRgd T cell %lymphocyte || id:ebi-a-GCST90001617	MR Egger	77.9011	6	9.69e-15
TCRgd T cell %lymphocyte || id:ebi-a-GCST90001617	Inverse variance weighted	79.1518	7	2.05e-14
HLA DR+ T cell Absolute Count || id:ebi-a-GCST90001618	MR Egger	12.8588	13	0.458775
HLA DR+ T cell Absolute Count || id:ebi-a-GCST90001618	Inverse variance weighted	13.5614	14	0.482868
HLA DR+ T cell%T cell || id:ebi-a-GCST90001619	MR Egger	10.5262	10	0.3956
HLA DR+ T cell%T cell || id:ebi-a-GCST90001619	Inverse variance weighted	10.7139	11	0.467534
HLA DR+ T cell%lymphocyte || id:ebi-a-GCST90001620	MR Egger	7.89436	9	0.544826
HLA DR+ T cell%lymphocyte || id:ebi-a-GCST90001620	Inverse variance weighted	7.96187	10	0.632562
Natural Killer T Absolute Count || id:ebi-a-GCST90001621	MR Egger	23.4586	18	0.173577
Natural Killer T Absolute Count || id:ebi-a-GCST90001621	Inverse variance weighted	25.1565	19	0.155456
Natural Killer T %T cell || id:ebi-a-GCST90001622	MR Egger	21.7915	14	0.0830006
Natural Killer T %T cell || id:ebi-a-GCST90001622	Inverse variance weighted	25.3629	15	0.0452768
Natural Killer T %lymphocyte || id:ebi-a-GCST90001623	MR Egger	22.1146	15	0.104833
Natural Killer T %lymphocyte || id:ebi-a-GCST90001623	Inverse variance weighted	25.3208	16	0.0643656
HLA DR+ CD4+ T cell Absolute Count || id:ebi-a-GCST90001624	MR Egger	18.5796	11	0.0690708
HLA DR+ CD4+ T cell Absolute Count || id:ebi-a-GCST90001624	Inverse variance weighted	32.5222	12	0.00114882
HLA DR+ CD4+ T cell %T cell || id:ebi-a-GCST90001625	MR Egger	100.383	10	4.57e-17
HLA DR+ CD4+ T cell %T cell || id:ebi-a-GCST90001625	Inverse variance weighted	103.928	11	2.97e-17
HLA DR+ CD4+ T cell %lymphocyte || id:ebi-a-GCST90001626	MR Egger	3.80096	6	0.703591
HLA DR+ CD4+ T cell %lymphocyte || id:ebi-a-GCST90001626	Inverse variance weighted	5.33544	7	0.6191
HLA DR+ CD8+ T cell Absolute Count || id:ebi-a-GCST90001627	MR Egger	88.948	15	1.56e-12
HLA DR+ CD8+ T cell Absolute Count || id:ebi-a-GCST90001627	Inverse variance weighted	94.1539	16	4.27e-13
HLA DR+ CD8+ T cell %T cell || id:ebi-a-GCST90001628	MR Egger	6.89818	10	0.735021
HLA DR+ CD8+ T cell %T cell || id:ebi-a-GCST90001628	Inverse variance weighted	7.87099	11	0.724812
HLA DR+ CD8+ T cell %lymphocyte || id:ebi-a-GCST90001629	MR Egger	3.25487	11	0.986911
HLA DR+ CD8+ T cell %lymphocyte || id:ebi-a-GCST90001629	Inverse variance weighted	3.28979	12	0.993129
CD8+ Natural Killer T Absolute Count || id:ebi-a-GCST90001630	MR Egger	22.3451	12	0.0338293
CD8+ Natural Killer T Absolute Count || id:ebi-a-GCST90001630	Inverse variance weighted	22.9168	13	0.0426853
CD8+ Natural Killer T %T cell || id:ebi-a-GCST90001631	MR Egger	14.0463	12	0.297763
CD8+ Natural Killer T %T cell || id:ebi-a-GCST90001631	Inverse variance weighted	14.0726	13	0.368753
CD8+ Natural Killer T %lymphocyte || id:ebi-a-GCST90001632	MR Egger	9.58653	9	0.384982
CD8+ Natural Killer T %lymphocyte || id:ebi-a-GCST90001632	Inverse variance weighted	9.60941	10	0.475403
CD8dim Natural Killer T Absolute Count || id:ebi-a-GCST90001633	MR Egger	5.14619	7	0.642128
CD8dim Natural Killer T Absolute Count || id:ebi-a-GCST90001633	Inverse variance weighted	5.37747	8	0.716575
CD8dim Natural Killer T %T cell || id:ebi-a-GCST90001634	MR Egger	3.96729	4	0.410451
CD8dim Natural Killer T %T cell || id:ebi-a-GCST90001634	Inverse variance weighted	4.01773	5	0.546866
CD8dim Natural Killer T %lymphocyte || id:ebi-a-GCST90001635	MR Egger	9.9978	7	0.188698
CD8dim Natural Killer T %lymphocyte || id:ebi-a-GCST90001635	Inverse variance weighted	10.0155	8	0.263937
CD4-CD8- Natural Killer T Absolute Count || id:ebi-a-GCST90001636	MR Egger	0.391243	2	0.822323
CD4-CD8- Natural Killer T Absolute Count || id:ebi-a-GCST90001636	Inverse variance weighted	0.835161	3	0.84104
CD4-CD8- Natural Killer T %T cell || id:ebi-a-GCST90001637	MR Egger	7.85115	11	0.726572
CD4-CD8- Natural Killer T %T cell || id:ebi-a-GCST90001637	Inverse variance weighted	8.319	12	0.759731
CD4-CD8- Natural Killer T %lymphocyte || id:ebi-a-GCST90001638	MR Egger	9.91221	10	0.448229
CD4-CD8- Natural Killer T %lymphocyte || id:ebi-a-GCST90001638	Inverse variance weighted	11.4447	11	0.406797
CD3- lymphocyte Absolute Count || id:ebi-a-GCST90001639	MR Egger	2.81175	7	0.901854
CD3- lymphocyte Absolute Count || id:ebi-a-GCST90001639	Inverse variance weighted	3.00405	8	0.934103
CD3- lymphocyte %lymphocyte || id:ebi-a-GCST90001640	MR Egger	17.2507	1	3.28e-05
CD3- lymphocyte %lymphocyte || id:ebi-a-GCST90001640	Inverse variance weighted	19.8689	2	4.85e-05
CD3- lymphocyte %leukocyte || id:ebi-a-GCST90001641	MR Egger	4.27416	4	0.370172
CD3- lymphocyte %leukocyte || id:ebi-a-GCST90001641	Inverse variance weighted	4.30747	5	0.506049
B cell Absolute Count || id:ebi-a-GCST90001642	MR Egger	17.0029	16	0.385406
B cell Absolute Count || id:ebi-a-GCST90001642	Inverse variance weighted	17.2761	17	0.435817
B cell %CD3- lymphocyte || id:ebi-a-GCST90001643	MR Egger	11.6388	7	0.113081
B cell %CD3- lymphocyte || id:ebi-a-GCST90001643	Inverse variance weighted	11.6644	8	0.166815
B cell %lymphocyte || id:ebi-a-GCST90001644	MR Egger	39.7023	16	0.000860406
B cell %lymphocyte || id:ebi-a-GCST90001644	Inverse variance weighted	39.7603	17	0.00139883
Natural Killer Absolute Count || id:ebi-a-GCST90001645	MR Egger	12.2735	9	0.198327
Natural Killer Absolute Count || id:ebi-a-GCST90001645	Inverse variance weighted	12.2975	10	0.265642
Natural Killer %CD3- lymphocyte || id:ebi-a-GCST90001646	MR Egger	5.1382	3	0.161953
Natural Killer %CD3- lymphocyte || id:ebi-a-GCST90001646	Inverse variance weighted	6.02007	4	0.197654
Natural Killer %lymphocyte || id:ebi-a-GCST90001647	MR Egger	17.6169	8	0.0242891
Natural Killer %lymphocyte || id:ebi-a-GCST90001647	Inverse variance weighted	20.6409	9	0.0143441
HLA DR+ Natural Killer Absolute Count || id:ebi-a-GCST90001648	MR Egger	7.85434	6	0.248971
HLA DR+ Natural Killer Absolute Count || id:ebi-a-GCST90001648	Inverse variance weighted	7.89798	7	0.341676
HLA DR+ Natural Killer %Natural Killer || id:ebi-a-GCST90001649	MR Egger	15.3455	9	0.0818728
HLA DR+ Natural Killer %Natural Killer || id:ebi-a-GCST90001649	Inverse variance weighted	15.6423	10	0.110339
HLA DR+ Natural Killer %CD3- lymphocyte || id:ebi-a-GCST90001650	MR Egger	6.58147	7	0.473717
HLA DR+ Natural Killer %CD3- lymphocyte || id:ebi-a-GCST90001650	Inverse variance weighted	6.60437	8	0.579855
Granulocyte Absolute Count || id:ebi-a-GCST90001651	MR Egger	6.80407	13	0.911964
Granulocyte Absolute Count || id:ebi-a-GCST90001651	Inverse variance weighted	7.00981	14	0.934333
Granulocyte %leukocyte || id:ebi-a-GCST90001652	MR Egger	16.4896	10	0.0864488
Granulocyte %leukocyte || id:ebi-a-GCST90001652	Inverse variance weighted	17.1553	11	0.103364
CD28- CD4-CD8- T cell %CD4-CD8- T cell || id:ebi-a-GCST90001653	MR Egger	9.76721	10	0.461149
CD28- CD4-CD8- T cell %CD4-CD8- T cell || id:ebi-a-GCST90001653	Inverse variance weighted	10.2224	11	0.510504
CD28- CD4-CD8- T cell Absolute Count || id:ebi-a-GCST90001654	MR Egger	11.0593	12	0.523841
CD28- CD4-CD8- T cell Absolute Count || id:ebi-a-GCST90001654	Inverse variance weighted	13.1078	13	0.439519
CD28+ CD4-CD8- T cell %T cell || id:ebi-a-GCST90001655	MR Egger	9.14993	12	0.690074
CD28+ CD4-CD8- T cell %T cell || id:ebi-a-GCST90001655	Inverse variance weighted	17.7281	13	0.168118
CD28+ CD4-CD8- T cell %CD4-CD8- T cell || id:ebi-a-GCST90001656	MR Egger	9.76721	10	0.461149
CD28+ CD4-CD8- T cell %CD4-CD8- T cell || id:ebi-a-GCST90001656	Inverse variance weighted	10.2224	11	0.510504
CD28+ CD4-CD8- T cell Absolute Count || id:ebi-a-GCST90001657	MR Egger	2.1243	2	0.345712
CD28+ CD4-CD8- T cell Absolute Count || id:ebi-a-GCST90001657	Inverse variance weighted	2.78446	3	0.426065
CD39+ CD4+ T cell %T cell || id:ebi-a-GCST90001658	MR Egger	18.2401	9	0.032488
CD39+ CD4+ T cell %T cell || id:ebi-a-GCST90001658	Inverse variance weighted	18.6894	10	0.0443904
CD39+ CD4+ T cell %CD4+ T cell || id:ebi-a-GCST90001659	MR Egger	13.8114	6	0.0318159
CD39+ CD4+ T cell %CD4+ T cell || id:ebi-a-GCST90001659	Inverse variance weighted	14.4825	7	0.043235
CD39+ CD4+ T cell Absolute Count || id:ebi-a-GCST90001660	MR Egger	11.3327	8	0.183553
CD39+ CD4+ T cell Absolute Count || id:ebi-a-GCST90001660	Inverse variance weighted	11.3629	9	0.251652
CD28- CD8dim T cell %T cell || id:ebi-a-GCST90001661	MR Egger	4.29717	6	0.636529
CD28- CD8dim T cell %T cell || id:ebi-a-GCST90001661	Inverse variance weighted	4.31195	7	0.743227
CD28- CD8dim T cell %CD8dim T cell || id:ebi-a-GCST90001662	MR Egger	11.1186	5	0.0490777
CD28- CD8dim T cell %CD8dim T cell || id:ebi-a-GCST90001662	Inverse variance weighted	14.0408	6	0.029184
CD28- CD8dim T cell Absolute Count || id:ebi-a-GCST90001663	MR Egger	14.5984	9	0.102575
CD28- CD8dim T cell Absolute Count || id:ebi-a-GCST90001663	Inverse variance weighted	17.4919	10	0.0641639
CD28+ CD45RA+ CD8dim T cell %T cell || id:ebi-a-GCST90001664	MR Egger	78.1835	15	1.5e-10
CD28+ CD45RA+ CD8dim T cell %T cell || id:ebi-a-GCST90001664	Inverse variance weighted	78.2302	16	3.46e-10
CD28+ CD45RA+ CD8dim T cell %CD8dim T cell || id:ebi-a-GCST90001665	MR Egger	6.07761	9	0.732126
CD28+ CD45RA+ CD8dim T cell %CD8dim T cell || id:ebi-a-GCST90001665	Inverse variance weighted	9.88271	10	0.450843
CD28+ CD45RA+ CD8dim T cell Absolute Count || id:ebi-a-GCST90001666	MR Egger	5.19712	12	0.951069
CD28+ CD45RA+ CD8dim T cell Absolute Count || id:ebi-a-GCST90001666	Inverse variance weighted	7.81153	13	0.855658
CD28+ CD45RA- CD8dim T cell %T cell || id:ebi-a-GCST90001667	MR Egger	3.28746	8	0.915045
CD28+ CD45RA- CD8dim T cell %T cell || id:ebi-a-GCST90001667	Inverse variance weighted	7.53923	9	0.581162
CD28+ CD45RA- CD8dim T cell %CD8dim T cell || id:ebi-a-GCST90001668	MR Egger	21.2642	9	0.0115275
CD28+ CD45RA- CD8dim T cell %CD8dim T cell || id:ebi-a-GCST90001668	Inverse variance weighted	23.1035	10	0.010371
CD28+ CD45RA- CD8dim T cell Absolute Count || id:ebi-a-GCST90001669	MR Egger	4.64307	6	0.590336
CD28+ CD45RA- CD8dim T cell Absolute Count || id:ebi-a-GCST90001669	Inverse variance weighted	5.40697	7	0.610428
CD39+ CD8+ T cell %T cell || id:ebi-a-GCST90001670	MR Egger	4.33036	5	0.502896
CD39+ CD8+ T cell %T cell || id:ebi-a-GCST90001670	Inverse variance weighted	4.33181	6	0.631869
CD39+ CD8+ T cell %CD8+ T cell || id:ebi-a-GCST90001671	MR Egger	4.52372	4	0.339744
CD39+ CD8+ T cell %CD8+ T cell || id:ebi-a-GCST90001671	Inverse variance weighted	4.81546	5	0.438814
CD39+ CD8+ T cell Absolute Count || id:ebi-a-GCST90001672	MR Egger	1.40235	4	0.843786
CD39+ CD8+ T cell Absolute Count || id:ebi-a-GCST90001672	Inverse variance weighted	6.299	5	0.278203
CD28- CD127- CD25++ CD8+ T cell %T cell || id:ebi-a-GCST90001673	MR Egger	7.0808	5	0.2147
CD28- CD127- CD25++ CD8+ T cell %T cell || id:ebi-a-GCST90001673	Inverse variance weighted	8.36305	6	0.212693
CD28- CD127- CD25++ CD8+ T cell %CD8+ T cell || id:ebi-a-GCST90001674	MR Egger	4.22725	3	0.237948
CD28- CD127- CD25++ CD8+ T cell %CD8+ T cell || id:ebi-a-GCST90001674	Inverse variance weighted	4.32587	4	0.363697
CD28- CD127- CD25++ CD8+ T cell Absolute Count || id:ebi-a-GCST90001675	MR Egger	8.52364	10	0.577827
CD28- CD127- CD25++ CD8+ T cell Absolute Count || id:ebi-a-GCST90001675	Inverse variance weighted	10.9797	11	0.444965
CD28- CD25++ CD8+ T cell %T cell || id:ebi-a-GCST90001676	MR Egger	2.93173	3	0.402271
CD28- CD25++ CD8+ T cell %T cell || id:ebi-a-GCST90001676	Inverse variance weighted	4.28017	4	0.369415
CD28- CD25++ CD8+ T cell %CD8+ T cell || id:ebi-a-GCST90001677	MR Egger	36.8873	7	4.93e-06
CD28- CD25++ CD8+ T cell %CD8+ T cell || id:ebi-a-GCST90001677	Inverse variance weighted	38.7297	8	5.52e-06
CD28- CD25++ CD8+ T cell Absolute Count || id:ebi-a-GCST90001678	MR Egger	26.1726	5	8.26e-05
CD28- CD25++ CD8+ T cell Absolute Count || id:ebi-a-GCST90001678	Inverse variance weighted	26.6278	6	0.000170002
CD25++ CD8+ T cell %T cell || id:ebi-a-GCST90001679	MR Egger	4.51727	5	0.477576
CD25++ CD8+ T cell %T cell || id:ebi-a-GCST90001679	Inverse variance weighted	5.66178	6	0.462123
CD25++ CD8+ T cell %CD8+ T cell || id:ebi-a-GCST90001680	MR Egger	5.56164	8	0.696202
CD25++ CD8+ T cell %CD8+ T cell || id:ebi-a-GCST90001680	Inverse variance weighted	5.63966	9	0.77537
CD25++ CD8+ T cell Absolute Count || id:ebi-a-GCST90001681	MR Egger	9.09454	9	0.428593
CD25++ CD8+ T cell Absolute Count || id:ebi-a-GCST90001681	Inverse variance weighted	10.0978	10	0.431954
CD127- CD8+ T cell %T cell || id:ebi-a-GCST90001682	MR Egger	53.1724	3	1.68e-11
CD127- CD8+ T cell %T cell || id:ebi-a-GCST90001682	Inverse variance weighted	58.7666	4	5.27e-12
CD127- CD8+ T cell %CD8+ T cell || id:ebi-a-GCST90001683	MR Egger	1.79827	7	0.970158
CD127- CD8+ T cell %CD8+ T cell || id:ebi-a-GCST90001683	Inverse variance weighted	2.26643	8	0.971735
CD127- CD8+ T cell Absolute Count || id:ebi-a-GCST90001684	MR Egger	46.5132	7	6.95e-08
CD127- CD8+ T cell Absolute Count || id:ebi-a-GCST90001684	Inverse variance weighted	56.9684	8	1.83e-09
CD28- CD8+ T cell %T cell || id:ebi-a-GCST90001685	MR Egger	11.4083	8	0.17962
CD28- CD8+ T cell %T cell || id:ebi-a-GCST90001685	Inverse variance weighted	11.6091	9	0.236253
CD28- CD8+ T cell %CD8+ T cell || id:ebi-a-GCST90001686	MR Egger	29.0508	8	0.000310649
CD28- CD8+ T cell %CD8+ T cell || id:ebi-a-GCST90001686	Inverse variance weighted	31.1014	9	0.000284402
CD28- CD8+ T cell Absolute Count || id:ebi-a-GCST90001687	MR Egger	45.2177	8	3.35e-07
CD28- CD8+ T cell Absolute Count || id:ebi-a-GCST90001687	Inverse variance weighted	51.4062	9	5.85e-08
CD28+ CD45RA+ CD8+ T cell %T cell || id:ebi-a-GCST90001688	MR Egger	12.445	13	0.491532
CD28+ CD45RA+ CD8+ T cell %T cell || id:ebi-a-GCST90001688	Inverse variance weighted	12.6305	14	0.555805
CD28+ CD45RA+ CD8+ T cell %CD8+ T cell || id:ebi-a-GCST90001689	MR Egger	12.9266	12	0.374396
CD28+ CD45RA+ CD8+ T cell %CD8+ T cell || id:ebi-a-GCST90001689	Inverse variance weighted	13.1056	13	0.439687
CD28+ CD45RA+ CD8+ T cell Absolute Count || id:ebi-a-GCST90001690	MR Egger	300.297	12	4.07e-57
CD28+ CD45RA+ CD8+ T cell Absolute Count || id:ebi-a-GCST90001690	Inverse variance weighted	311.467	13	9.56e-59
CD28+ CD45RA- CD8+ T cell %T cell || id:ebi-a-GCST90001691	MR Egger	57.2063	8	1.64e-09
CD28+ CD45RA- CD8+ T cell %T cell || id:ebi-a-GCST90001691	Inverse variance weighted	57.569	9	3.93e-09
CD28+ CD45RA- CD8+ T cell %CD8+ T cell || id:ebi-a-GCST90001692	MR Egger	15.1993	7	0.0335279
CD28+ CD45RA- CD8+ T cell %CD8+ T cell || id:ebi-a-GCST90001692	Inverse variance weighted	20.465	8	0.0087129
CD28+ CD45RA- CD8+ T cell Absolute Count || id:ebi-a-GCST90001693	MR Egger	3.2966	6	0.770804
CD28+ CD45RA- CD8+ T cell Absolute Count || id:ebi-a-GCST90001693	Inverse variance weighted	6.62574	7	0.468858
CD28- CD4-CD8- T cell %T cell || id:ebi-a-GCST90001694	MR Egger	5.94521	9	0.745389
CD28- CD4-CD8- T cell %T cell || id:ebi-a-GCST90001694	Inverse variance weighted	7.06261	10	0.719522
CD45RA- CD28- CD8+ T cell Absolute Count || id:ebi-a-GCST90001695	MR Egger	176.895	18	3.95e-28
CD45RA- CD28- CD8+ T cell Absolute Count || id:ebi-a-GCST90001695	Inverse variance weighted	178.183	19	7.05e-28
CD45RA- CD28- CD8+ T cell %CD8+ T cell || id:ebi-a-GCST90001696	MR Egger	100.022	7	1.07e-18
CD45RA- CD28- CD8+ T cell %CD8+ T cell || id:ebi-a-GCST90001696	Inverse variance weighted	100.172	8	3.94e-18
CD45RA- CD28- CD8+ T cell %T cell || id:ebi-a-GCST90001697	MR Egger	104.055	8	6.32e-19
CD45RA- CD28- CD8+ T cell %T cell || id:ebi-a-GCST90001697	Inverse variance weighted	131.909	9	4.8e-24
CD45RA+ CD28- CD8+ T cell Absolute Count || id:ebi-a-GCST90001698	MR Egger	64.1553	44	0.0252251
CD45RA+ CD28- CD8+ T cell Absolute Count || id:ebi-a-GCST90001698	Inverse variance weighted	64.2511	45	0.0311642
CD45RA+ CD28- CD8+ T cell %CD8+ T cell || id:ebi-a-GCST90001699	MR Egger	3.14323	6	0.790667
CD45RA+ CD28- CD8+ T cell %CD8+ T cell || id:ebi-a-GCST90001699	Inverse variance weighted	3.30878	7	0.855045
CD45RA+ CD28- CD8+ T cell %T cell || id:ebi-a-GCST90001700	MR Egger	16.6125	12	0.164766
CD45RA+ CD28- CD8+ T cell %T cell || id:ebi-a-GCST90001700	Inverse variance weighted	16.614	13	0.217554
BAFF-R on CD20- CD38- B cell || id:ebi-a-GCST90001701	MR Egger	0.981308	3	0.805775
BAFF-R on CD20- CD38- B cell || id:ebi-a-GCST90001701	Inverse variance weighted	3.21627	4	0.522307
BAFF-R on CD24+ CD27+ B cell || id:ebi-a-GCST90001702	MR Egger	2.65226	1	0.103403
BAFF-R on CD24+ CD27+ B cell || id:ebi-a-GCST90001702	Inverse variance weighted	4.64029	2	0.0982595
BAFF-R on IgD+ CD24+ B cell || id:ebi-a-GCST90001703	Inverse variance weighted	0.000306357	1	0.986035
BAFF-R on IgD+ CD24- B cell || id:ebi-a-GCST90001704	MR Egger	8.17865	4	0.0852488
BAFF-R on IgD+ CD24- B cell || id:ebi-a-GCST90001704	Inverse variance weighted	8.21588	5	0.144733
BAFF-R on IgD+ CD38- B cell || id:ebi-a-GCST90001705	MR Egger	7.17732	5	0.207783
BAFF-R on IgD+ CD38- B cell || id:ebi-a-GCST90001705	Inverse variance weighted	8.17001	6	0.225911
BAFF-R on IgD+ CD38- naive B cell || id:ebi-a-GCST90001706	MR Egger	8.93458	9	0.443335
BAFF-R on IgD+ CD38- naive B cell || id:ebi-a-GCST90001706	Inverse variance weighted	9.11283	10	0.52143
BAFF-R on IgD+ CD38- unswitched memory B cell || id:ebi-a-GCST90001707	MR Egger	3.18536	3	0.36392
BAFF-R on IgD+ CD38- unswitched memory B cell || id:ebi-a-GCST90001707	Inverse variance weighted	4.69957	4	0.319535
BAFF-R on IgD+ CD38+ B cell || id:ebi-a-GCST90001708	MR Egger	9.86274	5	0.0792192
BAFF-R on IgD+ CD38+ B cell || id:ebi-a-GCST90001708	Inverse variance weighted	9.88678	6	0.129501
BAFF-R on IgD+ CD38dim B cell || id:ebi-a-GCST90001709	MR Egger	12.7338	7	0.0788671
BAFF-R on IgD+ CD38dim B cell || id:ebi-a-GCST90001709	Inverse variance weighted	13.9763	8	0.0823848
BAFF-R on IgD- CD24- B cell || id:ebi-a-GCST90001710	MR Egger	8.00105	5	0.156178
BAFF-R on IgD- CD24- B cell || id:ebi-a-GCST90001710	Inverse variance weighted	9.46926	6	0.148856
BAFF-R on IgD- CD27- B cell || id:ebi-a-GCST90001711	MR Egger	4.96666	3	0.174254
BAFF-R on IgD- CD27- B cell || id:ebi-a-GCST90001711	Inverse variance weighted	5.01215	4	0.286053
BAFF-R on IgD- CD38- B cell || id:ebi-a-GCST90001712	MR Egger	1.34453	1	0.246237
BAFF-R on IgD- CD38- B cell || id:ebi-a-GCST90001712	Inverse variance weighted	2.9013	2	0.234418
BAFF-R on IgD- CD38+ B cell || id:ebi-a-GCST90001713	MR Egger	3.90785	5	0.562759
BAFF-R on IgD- CD38+ B cell || id:ebi-a-GCST90001713	Inverse variance weighted	8.18825	6	0.224633
BAFF-R on IgD- CD38dim B cell || id:ebi-a-GCST90001714	MR Egger	1.6762	1	0.19543
BAFF-R on IgD- CD38dim B cell || id:ebi-a-GCST90001714	Inverse variance weighted	3.42731	2	0.180206
BAFF-R on memory B cell || id:ebi-a-GCST90001715	MR Egger	2.52824	1	0.111825
BAFF-R on memory B cell || id:ebi-a-GCST90001715	Inverse variance weighted	4.53405	2	0.10362
BAFF-R on naive-mature B cell || id:ebi-a-GCST90001716	MR Egger	14.114	5	0.0149014
BAFF-R on naive-mature B cell || id:ebi-a-GCST90001716	Inverse variance weighted	14.461	6	0.02489
BAFF-R on unswitched memory B cell || id:ebi-a-GCST90001717	MR Egger	3.94542	2	0.13908
BAFF-R on unswitched memory B cell || id:ebi-a-GCST90001717	Inverse variance weighted	7.11453	3	0.0683355
BAFF-R on switched memory B cell || id:ebi-a-GCST90001718	MR Egger	0.202873	1	0.652412
BAFF-R on switched memory B cell || id:ebi-a-GCST90001718	Inverse variance weighted	3.27953	2	0.194026
BAFF-R on IgD+ B cell || id:ebi-a-GCST90001719	MR Egger	7.92106	3	0.0476717
BAFF-R on IgD+ B cell || id:ebi-a-GCST90001719	Inverse variance weighted	7.98367	4	0.0921783
BAFF-R on transitional B cell || id:ebi-a-GCST90001720	MR Egger	9.89893	7	0.194374
BAFF-R on transitional B cell || id:ebi-a-GCST90001720	Inverse variance weighted	9.90594	8	0.27169
CD19 on CD20- B cell || id:ebi-a-GCST90001721	MR Egger	9.86133	7	0.196569
CD19 on CD20- B cell || id:ebi-a-GCST90001721	Inverse variance weighted	9.95875	8	0.267933
CD19 on CD20- CD38- B cell || id:ebi-a-GCST90001722	MR Egger	5.82393	8	0.666946
CD19 on CD20- CD38- B cell || id:ebi-a-GCST90001722	Inverse variance weighted	7.66626	9	0.568097
CD19 on CD24+ CD27+ B cell || id:ebi-a-GCST90001723	MR Egger	10.4661	10	0.400598
CD19 on CD24+ CD27+ B cell || id:ebi-a-GCST90001723	Inverse variance weighted	10.8466	11	0.456207
CD19 on IgD+ CD24+ B cell || id:ebi-a-GCST90001724	MR Egger	9.95443	11	0.534491
CD19 on IgD+ CD24+ B cell || id:ebi-a-GCST90001724	Inverse variance weighted	10.5612	12	0.566846
CD19 on IgD+ CD24- B cell || id:ebi-a-GCST90001725	MR Egger	4.31552	7	0.742803
CD19 on IgD+ CD24- B cell || id:ebi-a-GCST90001725	Inverse variance weighted	4.33579	8	0.825628
CD19 on IgD+ CD38- B cell || id:ebi-a-GCST90001726	MR Egger	1.84497	5	0.870154
CD19 on IgD+ CD38- B cell || id:ebi-a-GCST90001726	Inverse variance weighted	2.07135	6	0.913021
CD19 on IgD+ CD38- naive B cell || id:ebi-a-GCST90001727	MR Egger	5.71356	7	0.573565
CD19 on IgD+ CD38- naive B cell || id:ebi-a-GCST90001727	Inverse variance weighted	5.79981	8	0.669645
CD19 on IgD+ CD38- unswitched memory B cell || id:ebi-a-GCST90001728	MR Egger	5.94923	5	0.311191
CD19 on IgD+ CD38- unswitched memory B cell || id:ebi-a-GCST90001728	Inverse variance weighted	6.06227	6	0.41625
CD19 on IgD+ CD38+ B cell || id:ebi-a-GCST90001729	MR Egger	54.397	4	4.35e-11
CD19 on IgD+ CD38+ B cell || id:ebi-a-GCST90001729	Inverse variance weighted	61.2503	5	6.7e-12
CD19 on IgD+ CD38dim B cell || id:ebi-a-GCST90001730	MR Egger	12.3898	7	0.0884475
CD19 on IgD+ CD38dim B cell || id:ebi-a-GCST90001730	Inverse variance weighted	16.8502	8	0.0317075
CD19 on IgD- CD24- B cell || id:ebi-a-GCST90001731	MR Egger	14.9666	13	0.309444
CD19 on IgD- CD24- B cell || id:ebi-a-GCST90001731	Inverse variance weighted	14.9682	14	0.38033
CD19 on IgD- CD27- B cell || id:ebi-a-GCST90001732	MR Egger	6.9871	10	0.726662
CD19 on IgD- CD27- B cell || id:ebi-a-GCST90001732	Inverse variance weighted	8.33689	11	0.682846
CD19 on IgD- CD38- B cell || id:ebi-a-GCST90001733	MR Egger	18.977	10	0.0405558
CD19 on IgD- CD38- B cell || id:ebi-a-GCST90001733	Inverse variance weighted	18.9951	11	0.0611823
CD19 on IgD- CD38+ B cell || id:ebi-a-GCST90001734	MR Egger	1.87275	4	0.75915
CD19 on IgD- CD38+ B cell || id:ebi-a-GCST90001734	Inverse variance weighted	7.53713	5	0.183658
CD19 on IgD- CD38dim B cell || id:ebi-a-GCST90001735	MR Egger	13.2281	9	0.152552
CD19 on IgD- CD38dim B cell || id:ebi-a-GCST90001735	Inverse variance weighted	13.4075	10	0.201772
CD19 on memory B cell || id:ebi-a-GCST90001736	MR Egger	6.85079	10	0.739452
CD19 on memory B cell || id:ebi-a-GCST90001736	Inverse variance weighted	7.56245	11	0.75188
CD19 on naive-mature B cell || id:ebi-a-GCST90001737	MR Egger	3.66942	4	0.45259
CD19 on naive-mature B cell || id:ebi-a-GCST90001737	Inverse variance weighted	3.87773	5	0.567151
CD19 on unswitched memory B cell || id:ebi-a-GCST90001738	MR Egger	3.75579	5	0.585083
CD19 on unswitched memory B cell || id:ebi-a-GCST90001738	Inverse variance weighted	3.84654	6	0.697435
CD19 on Plasma Blast-Plasma Cell || id:ebi-a-GCST90001739	MR Egger	4.87753	4	0.300096
CD19 on Plasma Blast-Plasma Cell || id:ebi-a-GCST90001739	Inverse variance weighted	6.3312	5	0.275313
CD19 on switched memory B cell || id:ebi-a-GCST90001740	MR Egger	3.96822	8	0.85998
CD19 on switched memory B cell || id:ebi-a-GCST90001740	Inverse variance weighted	6.4546	9	0.693698
CD19 on IgD+ B cell || id:ebi-a-GCST90001741	MR Egger	6.3878	4	0.171999
CD19 on IgD+ B cell || id:ebi-a-GCST90001741	Inverse variance weighted	6.55776	5	0.255661
CD19 on transitional B cell || id:ebi-a-GCST90001742	MR Egger	7.02035	8	0.534439
CD19 on transitional B cell || id:ebi-a-GCST90001742	Inverse variance weighted	7.03551	9	0.633422
CD20 on B cell || id:ebi-a-GCST90001743	MR Egger	19.5519	13	0.106962
CD20 on B cell || id:ebi-a-GCST90001743	Inverse variance weighted	19.5558	14	0.144781
CD20 on CD20- CD38- B cell || id:ebi-a-GCST90001744	MR Egger	4.99822	2	0.0821583
CD20 on CD20- CD38- B cell || id:ebi-a-GCST90001744	Inverse variance weighted	5.88342	3	0.117422
CD20 on CD24+ CD27+ B cell || id:ebi-a-GCST90001745	MR Egger	16.7275	13	0.212061
CD20 on CD24+ CD27+ B cell || id:ebi-a-GCST90001745	Inverse variance weighted	17.6083	14	0.225208
CD20 on IgD+ CD24+ B cell || id:ebi-a-GCST90001746	MR Egger	58.5956	10	6.68e-09
CD20 on IgD+ CD24+ B cell || id:ebi-a-GCST90001746	Inverse variance weighted	58.8321	11	1.53e-08
CD20 on IgD+ CD24- B cell || id:ebi-a-GCST90001747	MR Egger	14.7569	14	0.394973
CD20 on IgD+ CD24- B cell || id:ebi-a-GCST90001747	Inverse variance weighted	14.9014	15	0.458541
CD20 on IgD+ CD38- B cell || id:ebi-a-GCST90001748	MR Egger	27.6335	12	0.00625674
CD20 on IgD+ CD38- B cell || id:ebi-a-GCST90001748	Inverse variance weighted	28.0933	13	0.00878244
CD20 on IgD+ CD38- naive B cell || id:ebi-a-GCST90001749	MR Egger	8.7032	8	0.367949
CD20 on IgD+ CD38- naive B cell || id:ebi-a-GCST90001749	Inverse variance weighted	10.2559	9	0.330173
CD20 on IgD+ CD38- unswitched memory B cell || id:ebi-a-GCST90001750	MR Egger	26.9693	12	0.00780609
CD20 on IgD+ CD38- unswitched memory B cell || id:ebi-a-GCST90001750	Inverse variance weighted	29.4178	13	0.00570831
CD20 on IgD+ CD38+ B cell || id:ebi-a-GCST90001751	MR Egger	17.0314	9	0.048227
CD20 on IgD+ CD38+ B cell || id:ebi-a-GCST90001751	Inverse variance weighted	18.063	10	0.0539097
CD20 on IgD+ CD38dim B cell || id:ebi-a-GCST90001752	MR Egger	17.538	12	0.130455
CD20 on IgD+ CD38dim B cell || id:ebi-a-GCST90001752	Inverse variance weighted	17.5384	13	0.175845
CD20 on IgD- CD24- B cell || id:ebi-a-GCST90001753	MR Egger	58.2675	16	1.02e-06
CD20 on IgD- CD24- B cell || id:ebi-a-GCST90001753	Inverse variance weighted	58.5334	17	1.83e-06
CD20 on IgD- CD27- B cell || id:ebi-a-GCST90001754	MR Egger	14.2209	8	0.0761863
CD20 on IgD- CD27- B cell || id:ebi-a-GCST90001754	Inverse variance weighted	15.5757	9	0.0762879
CD20 on IgD- CD38- B cell || id:ebi-a-GCST90001755	MR Egger	92.7775	13	4.1e-14
CD20 on IgD- CD38- B cell || id:ebi-a-GCST90001755	Inverse variance weighted	92.911	14	1.07e-13
CD20 on IgD- CD38+ B cell || id:ebi-a-GCST90001756	MR Egger	5.04632	4	0.282578
CD20 on IgD- CD38+ B cell || id:ebi-a-GCST90001756	Inverse variance weighted	5.08088	5	0.40609
CD20 on IgD- CD38dim B cell || id:ebi-a-GCST90001757	MR Egger	95.1895	13	1.41e-14
CD20 on IgD- CD38dim B cell || id:ebi-a-GCST90001757	Inverse variance weighted	96.7103	14	2.02e-14
CD20 on memory B cell || id:ebi-a-GCST90001758	MR Egger	29.5973	15	0.0134592
CD20 on memory B cell || id:ebi-a-GCST90001758	Inverse variance weighted	29.6799	16	0.0197348
CD20 on naive-mature B cell || id:ebi-a-GCST90001759	MR Egger	18.8137	13	0.128995
CD20 on naive-mature B cell || id:ebi-a-GCST90001759	Inverse variance weighted	19.792	14	0.136838
CD20 on unswitched memory B cell || id:ebi-a-GCST90001760	MR Egger	143.53	8	4.37e-27
CD20 on unswitched memory B cell || id:ebi-a-GCST90001760	Inverse variance weighted	144.074	9	1.49e-26
CD20 on switched memory B cell || id:ebi-a-GCST90001761	MR Egger	87.2075	12	1.71e-13
CD20 on switched memory B cell || id:ebi-a-GCST90001761	Inverse variance weighted	89.224	13	1.97e-13
CD20 on IgD+ B cell || id:ebi-a-GCST90001762	MR Egger	9.97104	11	0.532994
CD20 on IgD+ B cell || id:ebi-a-GCST90001762	Inverse variance weighted	11.57	12	0.480805
CD20 on transitional B cell || id:ebi-a-GCST90001763	MR Egger	3.74583	7	0.808543
CD20 on transitional B cell || id:ebi-a-GCST90001763	Inverse variance weighted	4.51257	8	0.808175
CD24 on CD24+ CD27+ B cell || id:ebi-a-GCST90001764	Inverse variance weighted	1.48209	1	0.223448
CD24 on IgD+ CD24+ B cell || id:ebi-a-GCST90001765	MR Egger	153.143	10	8.4e-28
CD24 on IgD+ CD24+ B cell || id:ebi-a-GCST90001765	Inverse variance weighted	169.152	11	1.76e-30
CD24 on IgD+ CD38- B cell || id:ebi-a-GCST90001766	MR Egger	4.43126	5	0.489134
CD24 on IgD+ CD38- B cell || id:ebi-a-GCST90001766	Inverse variance weighted	5.58815	6	0.470868
CD24 on IgD+ CD38- unswitched memory B cell || id:ebi-a-GCST90001767	MR Egger	5.17526	5	0.394867
CD24 on IgD+ CD38- unswitched memory B cell || id:ebi-a-GCST90001767	Inverse variance weighted	5.26624	6	0.510147
CD24 on IgD+ CD38+ B cell || id:ebi-a-GCST90001768	MR Egger	2.74821	7	0.907277
CD24 on IgD+ CD38+ B cell || id:ebi-a-GCST90001768	Inverse variance weighted	2.80667	8	0.945898
CD24 on IgD- CD38- B cell || id:ebi-a-GCST90001769	MR Egger	9.42071	13	0.740479
CD24 on IgD- CD38- B cell || id:ebi-a-GCST90001769	Inverse variance weighted	13.5372	14	0.484726
CD24 on IgD- CD38dim B cell || id:ebi-a-GCST90001770	MR Egger	0.342037	1	0.558656
CD24 on IgD- CD38dim B cell || id:ebi-a-GCST90001770	Inverse variance weighted	0.84405	2	0.655718
CD24 on memory B cell || id:ebi-a-GCST90001771	MR Egger	35.2875	12	0.000421395
CD24 on memory B cell || id:ebi-a-GCST90001771	Inverse variance weighted	40.0108	13	0.000137682
CD24 on unswitched memory B cell || id:ebi-a-GCST90001772	MR Egger	16.4236	7	0.0215162
CD24 on unswitched memory B cell || id:ebi-a-GCST90001772	Inverse variance weighted	17.7967	8	0.0228034
CD24 on switched memory B cell || id:ebi-a-GCST90001773	MR Egger	94.883	18	1.9e-12
CD24 on switched memory B cell || id:ebi-a-GCST90001773	Inverse variance weighted	102.326	19	2.03e-13
CD24 on transitional B cell || id:ebi-a-GCST90001774	MR Egger	0.529148	4	0.970602
CD24 on transitional B cell || id:ebi-a-GCST90001774	Inverse variance weighted	0.535113	5	0.990781
CD25 on B cell || id:ebi-a-GCST90001775	MR Egger	24.2227	9	0.00396279
CD25 on B cell || id:ebi-a-GCST90001775	Inverse variance weighted	24.4864	10	0.00640891
CD25 on CD20- CD38- B cell || id:ebi-a-GCST90001776	MR Egger	3.27724	5	0.657327
CD25 on CD20- CD38- B cell || id:ebi-a-GCST90001776	Inverse variance weighted	3.27764	6	0.77328
CD25 on CD24+ CD27+ B cell || id:ebi-a-GCST90001777	MR Egger	13.5221	13	0.408342
CD25 on CD24+ CD27+ B cell || id:ebi-a-GCST90001777	Inverse variance weighted	13.5274	14	0.485479
CD25 on IgD+ CD24+ B cell || id:ebi-a-GCST90001778	MR Egger	12.9316	11	0.297818
CD25 on IgD+ CD24+ B cell || id:ebi-a-GCST90001778	Inverse variance weighted	12.9336	12	0.373884
CD25 on IgD+ CD24- B cell || id:ebi-a-GCST90001779	MR Egger	12.462	5	0.0289772
CD25 on IgD+ CD24- B cell || id:ebi-a-GCST90001779	Inverse variance weighted	13.3858	6	0.037302
CD25 on IgD+ CD38- B cell || id:ebi-a-GCST90001780	MR Egger	20.6339	8	0.00818615
CD25 on IgD+ CD38- B cell || id:ebi-a-GCST90001780	Inverse variance weighted	21.9509	9	0.00903578
CD25 on IgD+ CD38- naive B cell || id:ebi-a-GCST90001781	MR Egger	14.4242	9	0.108015
CD25 on IgD+ CD38- naive B cell || id:ebi-a-GCST90001781	Inverse variance weighted	14.7028	10	0.143279
CD25 on IgD+ CD38- unswitched memory B cell || id:ebi-a-GCST90001782	MR Egger	11.3936	6	0.0769466
CD25 on IgD+ CD38- unswitched memory B cell || id:ebi-a-GCST90001782	Inverse variance weighted	11.3987	7	0.12215
CD25 on IgD+ CD38+ B cell || id:ebi-a-GCST90001783	MR Egger	15.2072	6	0.0187047
CD25 on IgD+ CD38+ B cell || id:ebi-a-GCST90001783	Inverse variance weighted	17.5179	7	0.014345
CD25 on IgD+ CD38dim B cell || id:ebi-a-GCST90001784	MR Egger	15.4627	7	0.0305048
CD25 on IgD+ CD38dim B cell || id:ebi-a-GCST90001784	Inverse variance weighted	15.5973	8	0.0485199
CD25 on IgD- CD24- B cell || id:ebi-a-GCST90001785	MR Egger	16.5229	14	0.282497
CD25 on IgD- CD24- B cell || id:ebi-a-GCST90001785	Inverse variance weighted	16.5353	15	0.347391
CD25 on IgD- CD27- B cell || id:ebi-a-GCST90001786	MR Egger	8.55615	8	0.381109
CD25 on IgD- CD27- B cell || id:ebi-a-GCST90001786	Inverse variance weighted	10.2459	9	0.330945
CD25 on IgD- CD38- B cell || id:ebi-a-GCST90001787	MR Egger	9.80827	9	0.366229
CD25 on IgD- CD38- B cell || id:ebi-a-GCST90001787	Inverse variance weighted	10.1274	10	0.429384
CD25 on IgD- CD38+ B cell || id:ebi-a-GCST90001788	MR Egger	4.78288	5	0.442949
CD25 on IgD- CD38+ B cell || id:ebi-a-GCST90001788	Inverse variance weighted	5.46666	6	0.485495
CD25 on IgD- CD38dim B cell || id:ebi-a-GCST90001789	MR Egger	15.105	8	0.0571366
CD25 on IgD- CD38dim B cell || id:ebi-a-GCST90001789	Inverse variance weighted	16.4851	9	0.0574177
CD25 on memory B cell || id:ebi-a-GCST90001790	MR Egger	6.88291	12	0.865254
CD25 on memory B cell || id:ebi-a-GCST90001790	Inverse variance weighted	7.59685	13	0.868837
CD25 on naive-mature B cell || id:ebi-a-GCST90001791	MR Egger	16.3367	11	0.129085
CD25 on naive-mature B cell || id:ebi-a-GCST90001791	Inverse variance weighted	16.3584	12	0.175368
CD25 on unswitched memory B cell || id:ebi-a-GCST90001792	MR Egger	4.1507	10	0.940293
CD25 on unswitched memory B cell || id:ebi-a-GCST90001792	Inverse variance weighted	4.1551	11	0.965158
CD25 on switched memory B cell || id:ebi-a-GCST90001793	MR Egger	5.31124	10	0.869441
CD25 on switched memory B cell || id:ebi-a-GCST90001793	Inverse variance weighted	6.38874	11	0.846209
CD25 on IgD+ B cell || id:ebi-a-GCST90001794	MR Egger	20.6066	6	0.00215821
CD25 on IgD+ B cell || id:ebi-a-GCST90001794	Inverse variance weighted	21.2498	7	0.00341746
CD25 on transitional B cell || id:ebi-a-GCST90001795	MR Egger	17.3697	10	0.066573
CD25 on transitional B cell || id:ebi-a-GCST90001795	Inverse variance weighted	17.545	11	0.0927572
CD27 on CD20- B cell || id:ebi-a-GCST90001796	MR Egger	4.44271	4	0.349395
CD27 on CD20- B cell || id:ebi-a-GCST90001796	Inverse variance weighted	4.47859	5	0.482753
CD27 on CD20- CD38- B cell || id:ebi-a-GCST90001797	MR Egger	10.9173	8	0.206429
CD27 on CD20- CD38- B cell || id:ebi-a-GCST90001797	Inverse variance weighted	10.9792	9	0.277136
CD27 on CD24+ CD27+ B cell || id:ebi-a-GCST90001798	MR Egger	9.93483	6	0.127424
CD27 on CD24+ CD27+ B cell || id:ebi-a-GCST90001798	Inverse variance weighted	10.5287	7	0.160539
CD27 on T cell || id:ebi-a-GCST90001799	MR Egger	7.77934	9	0.556527
CD27 on T cell || id:ebi-a-GCST90001799	Inverse variance weighted	7.78028	10	0.650289
CD27 on IgD+ CD24+ B cell || id:ebi-a-GCST90001800	MR Egger	10.4483	11	0.490573
CD27 on IgD+ CD24+ B cell || id:ebi-a-GCST90001800	Inverse variance weighted	10.7249	12	0.55263
CD27 on IgD+ CD38- unswitched memory B cell || id:ebi-a-GCST90001801	MR Egger	10.3818	10	0.407656
CD27 on IgD+ CD38- unswitched memory B cell || id:ebi-a-GCST90001801	Inverse variance weighted	10.4938	11	0.486589
CD27 on IgD- CD38- B cell || id:ebi-a-GCST90001802	MR Egger	7.75874	12	0.803688
CD27 on IgD- CD38- B cell || id:ebi-a-GCST90001802	Inverse variance weighted	8.67951	13	0.796695
CD27 on IgD- CD38+ B cell || id:ebi-a-GCST90001803	MR Egger	3.70681	8	0.88256
CD27 on IgD- CD38+ B cell || id:ebi-a-GCST90001803	Inverse variance weighted	3.90957	9	0.917263
CD27 on IgD- CD38dim B cell || id:ebi-a-GCST90001804	MR Egger	15.4168	13	0.28206
CD27 on IgD- CD38dim B cell || id:ebi-a-GCST90001804	Inverse variance weighted	17.0834	14	0.251759
CD27 on memory B cell || id:ebi-a-GCST90001805	MR Egger	9.36613	8	0.312357
CD27 on memory B cell || id:ebi-a-GCST90001805	Inverse variance weighted	9.90404	9	0.358309
CD27 on unswitched memory B cell || id:ebi-a-GCST90001806	MR Egger	17.2035	12	0.142102
CD27 on unswitched memory B cell || id:ebi-a-GCST90001806	Inverse variance weighted	17.4069	13	0.181363
CD27 on Plasma Blast-Plasma Cell || id:ebi-a-GCST90001807	MR Egger	8.34011	4	0.0798845
CD27 on Plasma Blast-Plasma Cell || id:ebi-a-GCST90001807	Inverse variance weighted	8.35561	5	0.137696
CD27 on switched memory B cell || id:ebi-a-GCST90001808	MR Egger	7.49091	7	0.379613
CD27 on switched memory B cell || id:ebi-a-GCST90001808	Inverse variance weighted	9.00798	8	0.341623
CD38 on CD20- B cell || id:ebi-a-GCST90001809	MR Egger	18.6676	8	0.016742
CD38 on CD20- B cell || id:ebi-a-GCST90001809	Inverse variance weighted	20.5672	9	0.0147172
CD38 on CD3- CD19- || id:ebi-a-GCST90001810	MR Egger	1.7525	7	0.972262
CD38 on CD3- CD19- || id:ebi-a-GCST90001810	Inverse variance weighted	1.97441	8	0.981786
CD38 on IgD+ CD24- B cell || id:ebi-a-GCST90001811	MR Egger	32.2222	4	1.72e-06
CD38 on IgD+ CD24- B cell || id:ebi-a-GCST90001811	Inverse variance weighted	40.466	5	1.2e-07
CD38 on IgD+ CD38+ B cell || id:ebi-a-GCST90001812	MR Egger	1.17028	3	0.76014
CD38 on IgD+ CD38+ B cell || id:ebi-a-GCST90001812	Inverse variance weighted	3.40932	4	0.491799
CD38 on IgD+ CD38dim B cell || id:ebi-a-GCST90001813	MR Egger	3.5516	5	0.615595
CD38 on IgD+ CD38dim B cell || id:ebi-a-GCST90001813	Inverse variance weighted	4.1217	6	0.660211
CD38 on IgD- CD38+ B cell || id:ebi-a-GCST90001814	MR Egger	4.08496	3	0.252435
CD38 on IgD- CD38+ B cell || id:ebi-a-GCST90001814	Inverse variance weighted	6.78463	4	0.147716
CD38 on IgD- CD38dim B cell || id:ebi-a-GCST90001815	MR Egger	8.12954	4	0.0869464
CD38 on IgD- CD38dim B cell || id:ebi-a-GCST90001815	Inverse variance weighted	8.72896	5	0.120376
CD38 on naive-mature B cell || id:ebi-a-GCST90001816	MR Egger	5.65895	11	0.895124
CD38 on naive-mature B cell || id:ebi-a-GCST90001816	Inverse variance weighted	9.16489	12	0.688786
CD38 on Plasma Blast-Plasma Cell || id:ebi-a-GCST90001817	MR Egger	1.67329	1	0.195818
CD38 on Plasma Blast-Plasma Cell || id:ebi-a-GCST90001817	Inverse variance weighted	4.59915	2	0.100301
CD38 on IgD+ B cell || id:ebi-a-GCST90001818	MR Egger	4.52406	4	0.339704
CD38 on IgD+ B cell || id:ebi-a-GCST90001818	Inverse variance weighted	4.61692	5	0.464394
CD38 on transitional B cell || id:ebi-a-GCST90001819	MR Egger	7.18495	2	0.0275301
CD38 on transitional B cell || id:ebi-a-GCST90001819	Inverse variance weighted	8.88585	3	0.0308478
IgD on IgD+ CD24+ B cell || id:ebi-a-GCST90001820	MR Egger	397.358	9	5.02e-80
IgD on IgD+ CD24+ B cell || id:ebi-a-GCST90001820	Inverse variance weighted	403.571	10	1.64e-80
IgD on IgD+ CD24- B cell || id:ebi-a-GCST90001821	MR Egger	38.1375	11	7.42e-05
IgD on IgD+ CD24- B cell || id:ebi-a-GCST90001821	Inverse variance weighted	39.1582	12	9.91e-05
IgD on IgD+ CD38- B cell || id:ebi-a-GCST90001822	MR Egger	429.141	12	2.52e-84
IgD on IgD+ CD38- B cell || id:ebi-a-GCST90001822	Inverse variance weighted	458.529	13	9.22e-90
IgD on IgD+ CD38- unswitched memory B cell || id:ebi-a-GCST90001823	MR Egger	9.13289	6	0.166241
IgD on IgD+ CD38- unswitched memory B cell || id:ebi-a-GCST90001823	Inverse variance weighted	10.2871	7	0.17288
IgD on IgD+ CD38+ B cell || id:ebi-a-GCST90001824	MR Egger	15.8951	9	0.0691056
IgD on IgD+ CD38+ B cell || id:ebi-a-GCST90001824	Inverse variance weighted	16.5277	10	0.0854905
IgD on IgD+ CD38dim B cell || id:ebi-a-GCST90001825	MR Egger	15.4353	8	0.0512142
IgD on IgD+ CD38dim B cell || id:ebi-a-GCST90001825	Inverse variance weighted	15.517	9	0.0776783
IgD on unswitched memory B cell || id:ebi-a-GCST90001826	MR Egger	51.0772	5	8.34e-10
IgD on unswitched memory B cell || id:ebi-a-GCST90001826	Inverse variance weighted	93.8356	6	4.83e-18
IgD on IgD+ B cell || id:ebi-a-GCST90001827	MR Egger	16.6486	9	0.0545118
IgD on IgD+ B cell || id:ebi-a-GCST90001827	Inverse variance weighted	16.7064	10	0.081118
IgD on transitional B cell || id:ebi-a-GCST90001828	MR Egger	72.8148	10	1.26e-11
IgD on transitional B cell || id:ebi-a-GCST90001828	Inverse variance weighted	76.1024	11	8.33e-12
BAFF-R on B cell || id:ebi-a-GCST90001829	MR Egger	4.00272	3	0.261171
BAFF-R on B cell || id:ebi-a-GCST90001829	Inverse variance weighted	5.93813	4	0.203817
BAFF-R on CD20- B cell || id:ebi-a-GCST90001830	MR Egger	10.1823	5	0.0702325
BAFF-R on CD20- B cell || id:ebi-a-GCST90001830	Inverse variance weighted	11.3655	6	0.0777172
CD62L on CD62L+ myeloid Dendritic Cell || id:ebi-a-GCST90001831	MR Egger	1.71063	3	0.634573
CD62L on CD62L+ myeloid Dendritic Cell || id:ebi-a-GCST90001831	Inverse variance weighted	1.72922	4	0.785403
CD62L on CD62L+ plasmacytoid Dendritic Cell || id:ebi-a-GCST90001832	MR Egger	13.9653	6	0.0300266
CD62L on CD62L+ plasmacytoid Dendritic Cell || id:ebi-a-GCST90001832	Inverse variance weighted	14.2398	7	0.0470762
CD62L on CD62L+ Dendritic Cell || id:ebi-a-GCST90001833	MR Egger	10.3304	13	0.66672
CD62L on CD62L+ Dendritic Cell || id:ebi-a-GCST90001833	Inverse variance weighted	11.9487	14	0.610421
CD62L on monocyte || id:ebi-a-GCST90001834	MR Egger	3.97415	7	0.782749
CD62L on monocyte || id:ebi-a-GCST90001834	Inverse variance weighted	4.30543	8	0.828569
CD62L on granulocyte || id:ebi-a-GCST90001835	MR Egger	7.36188	7	0.392198
CD62L on granulocyte || id:ebi-a-GCST90001835	Inverse variance weighted	8.04589	8	0.429
CD66b on CD66b++ myeloid cell || id:ebi-a-GCST90001836	MR Egger	7.87388	7	0.343846
CD66b on CD66b++ myeloid cell || id:ebi-a-GCST90001836	Inverse variance weighted	8.14755	8	0.419191
CD66b on Granulocytic Myeloid-Derived Suppressor Cells || id:ebi-a-GCST90001837	MR Egger	4.35744	8	0.82352
CD66b on Granulocytic Myeloid-Derived Suppressor Cells || id:ebi-a-GCST90001837	Inverse variance weighted	4.55233	9	0.871459
CD3 on naive CD8+ T cell || id:ebi-a-GCST90001838	MR Egger	7.90689	9	0.543556
CD3 on naive CD8+ T cell || id:ebi-a-GCST90001838	Inverse variance weighted	8.11471	10	0.617633
CD3 on Effector Memory CD8+ T cell || id:ebi-a-GCST90001839	MR Egger	4.09806	7	0.768416
CD3 on Effector Memory CD8+ T cell || id:ebi-a-GCST90001839	Inverse variance weighted	5.41815	8	0.71209
CD3 on Terminally Differentiated CD8+ T cell || id:ebi-a-GCST90001840	MR Egger	20.5056	7	0.00457515
CD3 on Terminally Differentiated CD8+ T cell || id:ebi-a-GCST90001840	Inverse variance weighted	20.5196	8	0.00853925
CD3 on Central Memory CD4+ T cell || id:ebi-a-GCST90001841	MR Egger	7.40755	9	0.594767
CD3 on Central Memory CD4+ T cell || id:ebi-a-GCST90001841	Inverse variance weighted	9.70459	10	0.466781
CD3 on Naive CD4+ T cell || id:ebi-a-GCST90001842	MR Egger	15.3375	11	0.167563
CD3 on Naive CD4+ T cell || id:ebi-a-GCST90001842	Inverse variance weighted	17.0367	12	0.148222
CD3 on Effector Memory CD4+ T cell || id:ebi-a-GCST90001843	MR Egger	7.62941	7	0.366403
CD3 on Effector Memory CD4+ T cell || id:ebi-a-GCST90001843	Inverse variance weighted	7.75633	8	0.457627
CD3 on Terminally Differentiated CD4+ T cell || id:ebi-a-GCST90001844	MR Egger	2.05067	9	0.990641
CD3 on Terminally Differentiated CD4+ T cell || id:ebi-a-GCST90001844	Inverse variance weighted	2.64255	10	0.988632
CD3 on CD45RA- CD4+ T cell || id:ebi-a-GCST90001845	MR Egger	9.02698	13	0.770903
CD3 on CD45RA- CD4+ T cell || id:ebi-a-GCST90001845	Inverse variance weighted	11.6492	14	0.634448
CD3 on Central Memory CD8+ T cell || id:ebi-a-GCST90001846	MR Egger	15.6096	7	0.028932
CD3 on Central Memory CD8+ T cell || id:ebi-a-GCST90001846	Inverse variance weighted	15.6235	8	0.0480978
CD3 on HLA DR+ T cell || id:ebi-a-GCST90001847	MR Egger	14.903	11	0.18698
CD3 on HLA DR+ T cell || id:ebi-a-GCST90001847	Inverse variance weighted	15.7429	12	0.203297
CD3 on Natural Killer T || id:ebi-a-GCST90001848	MR Egger	17.0645	7	0.0169849
CD3 on Natural Killer T || id:ebi-a-GCST90001848	Inverse variance weighted	18.1643	8	0.020028
CD3 on HLA DR+ CD4+ T cell || id:ebi-a-GCST90001849	MR Egger	22.972	13	0.0420136
CD3 on HLA DR+ CD4+ T cell || id:ebi-a-GCST90001849	Inverse variance weighted	26.7404	14	0.0208049
CD3 on HLA DR+ CD8+ T cell || id:ebi-a-GCST90001850	MR Egger	20.6938	10	0.0233325
CD3 on HLA DR+ CD8+ T cell || id:ebi-a-GCST90001850	Inverse variance weighted	20.8155	11	0.0353334
CD3 on T cell || id:ebi-a-GCST90001851	MR Egger	4.42253	9	0.881471
CD3 on T cell || id:ebi-a-GCST90001851	Inverse variance weighted	5.44681	10	0.859405
CD3 on CD39+ resting CD4 regulatory T cell || id:ebi-a-GCST90001852	MR Egger	2.8736	3	0.411527
CD3 on CD39+ resting CD4 regulatory T cell || id:ebi-a-GCST90001852	Inverse variance weighted	6.4036	4	0.170967
CD3 on activated CD4 regulatory T cell || id:ebi-a-GCST90001853	MR Egger	7.73957	8	0.459314
CD3 on activated CD4 regulatory T cell || id:ebi-a-GCST90001853	Inverse variance weighted	7.78793	9	0.555651
CD3 on CD39+ activated CD4 regulatory T cell || id:ebi-a-GCST90001854	MR Egger	11.753	8	0.16257
CD3 on CD39+ activated CD4 regulatory T cell || id:ebi-a-GCST90001854	Inverse variance weighted	11.8472	9	0.22206
CD3 on secreting CD4 regulatory T cell || id:ebi-a-GCST90001855	MR Egger	5.44607	5	0.363896
CD3 on secreting CD4 regulatory T cell || id:ebi-a-GCST90001855	Inverse variance weighted	7.34699	6	0.289946
CD3 on CD39+ secreting CD4 regulatory T cell || id:ebi-a-GCST90001856	MR Egger	6.11331	12	0.910263
CD3 on CD39+ secreting CD4 regulatory T cell || id:ebi-a-GCST90001856	Inverse variance weighted	6.37235	13	0.931546
CD3 on activated & secreting CD4 regulatory T cell || id:ebi-a-GCST90001857	MR Egger	6.61508	7	0.470026
CD3 on activated & secreting CD4 regulatory T cell || id:ebi-a-GCST90001857	Inverse variance weighted	8.57304	8	0.379582
CD3 on CD45RA+ CD4+ T cell || id:ebi-a-GCST90001858	MR Egger	9.1883	12	0.686768
CD3 on CD45RA+ CD4+ T cell || id:ebi-a-GCST90001858	Inverse variance weighted	11.1295	13	0.599968
CD3 on CD8+ T cell || id:ebi-a-GCST90001859	MR Egger	2.41455	5	0.789305
CD3 on CD8+ T cell || id:ebi-a-GCST90001859	Inverse variance weighted	3.20718	6	0.782431
CD3 on CD39+ CD4+ T cell || id:ebi-a-GCST90001860	MR Egger	2.92074	7	0.892236
CD3 on CD39+ CD4+ T cell || id:ebi-a-GCST90001860	Inverse variance weighted	3.00235	8	0.93421
CD3 on CD28+ CD4+ T cell || id:ebi-a-GCST90001861	MR Egger	4.89887	8	0.768329
CD3 on CD28+ CD4+ T cell || id:ebi-a-GCST90001861	Inverse variance weighted	5.7818	9	0.761543
CD3 on CD28+ CD4-CD8- T cell || id:ebi-a-GCST90001862	MR Egger	12.5043	5	0.0284947
CD3 on CD28+ CD4-CD8- T cell || id:ebi-a-GCST90001862	Inverse variance weighted	18.1883	6	0.00577849
CD3 on CD28+ CD45RA- CD8+ T cell || id:ebi-a-GCST90001863	MR Egger	3.62926	6	0.7267
CD3 on CD28+ CD45RA- CD8+ T cell || id:ebi-a-GCST90001863	Inverse variance weighted	5.36717	7	0.61525
CD3 on CD28+ CD45RA+ CD8+ T cell || id:ebi-a-GCST90001864	MR Egger	5.48303	7	0.601232
CD3 on CD28+ CD45RA+ CD8+ T cell || id:ebi-a-GCST90001864	Inverse variance weighted	5.76322	8	0.673736
CD3 on CD28- CD8+ T cell || id:ebi-a-GCST90001865	MR Egger	2.09094	5	0.836425
CD3 on CD28- CD8+ T cell || id:ebi-a-GCST90001865	Inverse variance weighted	5.23201	6	0.514419
CD3 on CD39+ CD8+ T cell || id:ebi-a-GCST90001866	MR Egger	12.1209	6	0.0593248
CD3 on CD39+ CD8+ T cell || id:ebi-a-GCST90001866	Inverse variance weighted	16.7777	7	0.0188872
CD3 on CD4+ T cell || id:ebi-a-GCST90001867	MR Egger	5.76104	8	0.673978
CD3 on CD4+ T cell || id:ebi-a-GCST90001867	Inverse variance weighted	6.00094	9	0.739824
CD3 on CD4 regulatory T cell || id:ebi-a-GCST90001868	MR Egger	1.55669	5	0.906437
CD3 on CD4 regulatory T cell || id:ebi-a-GCST90001868	Inverse variance weighted	3.2737	6	0.773794
CD3 on resting CD4 regulatory T cell || id:ebi-a-GCST90001869	MR Egger	8.69039	10	0.561717
CD3 on resting CD4 regulatory T cell || id:ebi-a-GCST90001869	Inverse variance weighted	9.78495	11	0.549828
CD34 on Hematopoietic Stem Cell || id:ebi-a-GCST90001870	MR Egger	3.07012	7	0.878441
CD34 on Hematopoietic Stem Cell || id:ebi-a-GCST90001870	Inverse variance weighted	3.2106	8	0.920454
HVEM on T cell || id:ebi-a-GCST90001871	MR Egger	26.3933	12	0.00943886
HVEM on T cell || id:ebi-a-GCST90001871	Inverse variance weighted	26.3934	13	0.0150467
HVEM on naive CD8+ T cell || id:ebi-a-GCST90001872	MR Egger	90.3602	10	4.54e-15
HVEM on naive CD8+ T cell || id:ebi-a-GCST90001872	Inverse variance weighted	114.472	11	2.34e-19
HVEM on Effector Memory CD8+ T cell || id:ebi-a-GCST90001873	MR Egger	40.8151	9	5.4e-06
HVEM on Effector Memory CD8+ T cell || id:ebi-a-GCST90001873	Inverse variance weighted	48.1787	10	5.76e-07
HVEM on Terminally Differentiated CD8+ T cell || id:ebi-a-GCST90001874	MR Egger	21.2125	16	0.170486
HVEM on Terminally Differentiated CD8+ T cell || id:ebi-a-GCST90001874	Inverse variance weighted	22.0128	17	0.184227
HVEM on CD4+ T cell || id:ebi-a-GCST90001875	MR Egger	23.9092	13	0.0319753
HVEM on CD4+ T cell || id:ebi-a-GCST90001875	Inverse variance weighted	25.7868	14	0.0275495
HVEM on Central Memory CD4+ T cell || id:ebi-a-GCST90001876	MR Egger	29.3074	6	5.32e-05
HVEM on Central Memory CD4+ T cell || id:ebi-a-GCST90001876	Inverse variance weighted	40.5032	7	1.01e-06
HVEM on naive CD4+ T cell || id:ebi-a-GCST90001877	MR Egger	9.94805	7	0.191536
HVEM on naive CD4+ T cell || id:ebi-a-GCST90001877	Inverse variance weighted	10.0946	8	0.258449
HVEM on Effector Memory CD4+ T cell || id:ebi-a-GCST90001878	MR Egger	43.8133	8	6.17e-07
HVEM on Effector Memory CD4+ T cell || id:ebi-a-GCST90001878	Inverse variance weighted	44.2072	9	1.29e-06
HVEM on Terminally Differentiated CD4+ T cell || id:ebi-a-GCST90001879	MR Egger	9.54518	11	0.571701
HVEM on Terminally Differentiated CD4+ T cell || id:ebi-a-GCST90001879	Inverse variance weighted	9.66133	12	0.645644
HVEM on CD45RA- CD4+ T cell || id:ebi-a-GCST90001880	MR Egger	24.1338	10	0.00725298
HVEM on CD45RA- CD4+ T cell || id:ebi-a-GCST90001880	Inverse variance weighted	24.5582	11	0.0105743
HVEM on CD8+ T cell || id:ebi-a-GCST90001881	MR Egger	131.419	8	1.44e-24
HVEM on CD8+ T cell || id:ebi-a-GCST90001881	Inverse variance weighted	132.455	9	3.71e-24
HVEM on Central Memory CD8+ T cell || id:ebi-a-GCST90001882	MR Egger	30.5721	6	3.06e-05
HVEM on Central Memory CD8+ T cell || id:ebi-a-GCST90001882	Inverse variance weighted	35.3676	7	9.54e-06
CD16-CD56 on Natural Killer T || id:ebi-a-GCST90001883	MR Egger	10.1875	7	0.178195
CD16-CD56 on Natural Killer T || id:ebi-a-GCST90001883	Inverse variance weighted	12.1264	8	0.145653
CD16-CD56 on Natural Killer || id:ebi-a-GCST90001884	MR Egger	246.591	7	1.47e-49
CD16-CD56 on Natural Killer || id:ebi-a-GCST90001884	Inverse variance weighted	264.951	8	1.16e-52
CD16-CD56 on HLA DR+ Natural Killer || id:ebi-a-GCST90001885	MR Egger	14.8795	10	0.136518
CD16-CD56 on HLA DR+ Natural Killer || id:ebi-a-GCST90001885	Inverse variance weighted	15.2194	11	0.172671
CD28 on CD39+ activated CD4 regulatory T cell || id:ebi-a-GCST90001886	MR Egger	0.184042	2	0.912086
CD28 on CD39+ activated CD4 regulatory T cell || id:ebi-a-GCST90001886	Inverse variance weighted	0.492363	3	0.920566
CD28 on secreting CD4 regulatory T cell || id:ebi-a-GCST90001887	MR Egger	12.3495	8	0.136277
CD28 on secreting CD4 regulatory T cell || id:ebi-a-GCST90001887	Inverse variance weighted	12.4416	9	0.189543
CD28 on CD39+ secreting CD4 regulatory T cell || id:ebi-a-GCST90001888	MR Egger	16.5135	9	0.0569019
CD28 on CD39+ secreting CD4 regulatory T cell || id:ebi-a-GCST90001888	Inverse variance weighted	17.0987	10	0.0722088
CD28 on activated & secreting CD4 regulatory T cell || id:ebi-a-GCST90001889	MR Egger	5.10704	7	0.646902
CD28 on activated & secreting CD4 regulatory T cell || id:ebi-a-GCST90001889	Inverse variance weighted	5.12688	8	0.743933
CD28 on CD45RA+ CD4+ T cell || id:ebi-a-GCST90001890	MR Egger	199.035	6	3.05e-40
CD28 on CD45RA+ CD4+ T cell || id:ebi-a-GCST90001890	Inverse variance weighted	199.806	7	1.26e-39
CD28 on CD45RA- CD4 not regulatory T cell || id:ebi-a-GCST90001891	MR Egger	14.0738	4	0.00706327
CD28 on CD45RA- CD4 not regulatory T cell || id:ebi-a-GCST90001891	Inverse variance weighted	14.5162	5	0.0126423
CD28 on CD39+ CD4+ T cell || id:ebi-a-GCST90001892	MR Egger	0.63165	3	0.88915
CD28 on CD39+ CD4+ T cell || id:ebi-a-GCST90001892	Inverse variance weighted	1.06075	4	0.900449
CD28 on CD28+ CD45RA- CD8+ T cell || id:ebi-a-GCST90001893	MR Egger	9.98308	5	0.0757161
CD28 on CD28+ CD45RA- CD8+ T cell || id:ebi-a-GCST90001893	Inverse variance weighted	9.98641	6	0.125225
CD28 on CD28+ CD4+ T cell || id:ebi-a-GCST90001894	MR Egger	17.2421	9	0.0450566
CD28 on CD28+ CD4+ T cell || id:ebi-a-GCST90001894	Inverse variance weighted	17.7299	10	0.0596951
CD28 on CD28+ CD45RA+ CD8+ T cell || id:ebi-a-GCST90001896	MR Egger	40.8469	8	2.23e-06
CD28 on CD28+ CD45RA+ CD8+ T cell || id:ebi-a-GCST90001896	Inverse variance weighted	41.7943	9	3.58e-06
CD28 on CD39+ CD8+ T cell || id:ebi-a-GCST90001897	MR Egger	2.61164	6	0.85577
CD28 on CD39+ CD8+ T cell || id:ebi-a-GCST90001897	Inverse variance weighted	2.82821	7	0.900426
CD28 on CD4+ T cell || id:ebi-a-GCST90001898	MR Egger	13.9424	9	0.124388
CD28 on CD4+ T cell || id:ebi-a-GCST90001898	Inverse variance weighted	14.145	10	0.166478
CD28 on CD4 regulatory T cell || id:ebi-a-GCST90001899	MR Egger	9.67996	7	0.207447
CD28 on CD4 regulatory T cell || id:ebi-a-GCST90001899	Inverse variance weighted	9.83927	8	0.276489
CD28 on resting CD4 regulatory T cell || id:ebi-a-GCST90001900	MR Egger	0.485644	2	0.784411
CD28 on resting CD4 regulatory T cell || id:ebi-a-GCST90001900	Inverse variance weighted	2.20225	3	0.531505
CD28 on CD39+ resting CD4 regulatory T cell || id:ebi-a-GCST90001901	MR Egger	16.0498	7	0.0246653
CD28 on CD39+ resting CD4 regulatory T cell || id:ebi-a-GCST90001901	Inverse variance weighted	17.7519	8	0.0231658
CD28 on activated CD4 regulatory T cell || id:ebi-a-GCST90001902	MR Egger	1.99188	8	0.98126
CD28 on activated CD4 regulatory T cell || id:ebi-a-GCST90001902	Inverse variance weighted	3.91112	9	0.917164
CD86 on myeloid Dendritic Cell || id:ebi-a-GCST90001903	MR Egger	5.29513	5	0.380934
CD86 on myeloid Dendritic Cell || id:ebi-a-GCST90001903	Inverse variance weighted	8.19111	6	0.224434
CD86 on CD62L+ myeloid Dendritic Cell || id:ebi-a-GCST90001904	MR Egger	3.07458	4	0.545424
CD86 on CD62L+ myeloid Dendritic Cell || id:ebi-a-GCST90001904	Inverse variance weighted	11.2104	5	0.0473638
CD86 on monocyte || id:ebi-a-GCST90001905	MR Egger	5.87978	4	0.208308
CD86 on monocyte || id:ebi-a-GCST90001905	Inverse variance weighted	6.98029	5	0.22211
CD86 on granulocyte || id:ebi-a-GCST90001906	MR Egger	12.109	9	0.207235
CD86 on granulocyte || id:ebi-a-GCST90001906	Inverse variance weighted	12.2756	10	0.267036
CCR7 on naive CD4+ T cell || id:ebi-a-GCST90001907	MR Egger	12.876	10	0.230689
CCR7 on naive CD4+ T cell || id:ebi-a-GCST90001907	Inverse variance weighted	13.5987	11	0.255998
CCR7 on naive CD8+ T cell || id:ebi-a-GCST90001908	MR Egger	3.63297	10	0.962389
CCR7 on naive CD8+ T cell || id:ebi-a-GCST90001908	Inverse variance weighted	4.14304	11	0.965544
CD45 on CD14+ monocyte || id:ebi-a-GCST90001909	MR Egger	4.86178	3	0.182203
CD45 on CD14+ monocyte || id:ebi-a-GCST90001909	Inverse variance weighted	5.11923	4	0.275282
CD45 on B cell || id:ebi-a-GCST90001910	MR Egger	21.0699	3	0.000101815
CD45 on B cell || id:ebi-a-GCST90001910	Inverse variance weighted	24.6911	4	5.8e-05
CD45 on Natural Killer || id:ebi-a-GCST90001911	MR Egger	8.3767	6	0.211784
CD45 on Natural Killer || id:ebi-a-GCST90001911	Inverse variance weighted	11.7724	7	0.108298
CD45 on HLA DR+ Natural Killer || id:ebi-a-GCST90001912	MR Egger	1.75437	3	0.624913
CD45 on HLA DR+ Natural Killer || id:ebi-a-GCST90001912	Inverse variance weighted	1.88573	4	0.756767
CD45 on granulocyte || id:ebi-a-GCST90001913	MR Egger	43.7737	7	2.36e-07
CD45 on granulocyte || id:ebi-a-GCST90001913	Inverse variance weighted	48.7945	8	6.96e-08
CD45 on lymphocyte || id:ebi-a-GCST90001914	MR Egger	7.58865	7	0.370258
CD45 on lymphocyte || id:ebi-a-GCST90001914	Inverse variance weighted	7.70466	8	0.462838
CD45 on T cell || id:ebi-a-GCST90001915	MR Egger	61.4426	3	2.89e-13
CD45 on T cell || id:ebi-a-GCST90001915	Inverse variance weighted	94.8018	4	1.26e-19
CD45 on CD4+ T cell || id:ebi-a-GCST90001916	MR Egger	26.9932	5	5.72e-05
CD45 on CD4+ T cell || id:ebi-a-GCST90001916	Inverse variance weighted	31.6358	6	1.92e-05
CD45 on CD8+ T cell || id:ebi-a-GCST90001917	MR Egger	0.623393	4	0.960429
CD45 on CD8+ T cell || id:ebi-a-GCST90001917	Inverse variance weighted	1.37906	5	0.92659
CD45 on HLA DR+ T cell || id:ebi-a-GCST90001918	MR Egger	6.12644	3	0.105618
CD45 on HLA DR+ T cell || id:ebi-a-GCST90001918	Inverse variance weighted	6.68484	4	0.15351
CD45 on Natural Killer T || id:ebi-a-GCST90001919	MR Egger	1.96976	5	0.853313
CD45 on Natural Killer T || id:ebi-a-GCST90001919	Inverse variance weighted	2.4239	6	0.876886
CD45 on HLA DR+ CD4+ T cell || id:ebi-a-GCST90001920	MR Egger	14.5287	6	0.0242569
CD45 on HLA DR+ CD4+ T cell || id:ebi-a-GCST90001920	Inverse variance weighted	15.375	7	0.0314815
CD45 on HLA DR+ CD8+ T cell || id:ebi-a-GCST90001921	MR Egger	17.2756	8	0.0273635
CD45 on HLA DR+ CD8+ T cell || id:ebi-a-GCST90001921	Inverse variance weighted	19.6201	9	0.0204072
CD127 on T cell || id:ebi-a-GCST90001922	MR Egger	1.97654	7	0.961127
CD127 on T cell || id:ebi-a-GCST90001922	Inverse variance weighted	2.06878	8	0.97883
CD127 on CD45RA- CD4 not regulatory T cell || id:ebi-a-GCST90001923	MR Egger	5.05725	5	0.408933
CD127 on CD45RA- CD4 not regulatory T cell || id:ebi-a-GCST90001923	Inverse variance weighted	8.71671	6	0.190148
CD127 on CD28+ CD4+ T cell || id:ebi-a-GCST90001924	MR Egger	0.886005	4	0.92656
CD127 on CD28+ CD4+ T cell || id:ebi-a-GCST90001924	Inverse variance weighted	4.26497	5	0.511931
CD127 on CD28+ CD4-CD8- T cell || id:ebi-a-GCST90001925	MR Egger	3.64555	7	0.819577
CD127 on CD28+ CD4-CD8- T cell || id:ebi-a-GCST90001925	Inverse variance weighted	3.98572	8	0.85841
CD127 on granulocyte || id:ebi-a-GCST90001926	MR Egger	6.43544	9	0.695669
CD127 on granulocyte || id:ebi-a-GCST90001926	Inverse variance weighted	6.46182	10	0.775086
CD127 on CD8+ T cell || id:ebi-a-GCST90001927	MR Egger	16.124	12	0.185623
CD127 on CD8+ T cell || id:ebi-a-GCST90001927	Inverse variance weighted	16.9501	13	0.201594
CD127 on CD28+ CD45RA- CD8+ T cell || id:ebi-a-GCST90001928	MR Egger	5.25858	3	0.153813
CD127 on CD28+ CD45RA- CD8+ T cell || id:ebi-a-GCST90001928	Inverse variance weighted	6.08803	4	0.19267
CD127 on CD28+ CD45RA+ CD8+ T cell || id:ebi-a-GCST90001929	MR Egger	1.17539	3	0.758913
CD127 on CD28+ CD45RA+ CD8+ T cell || id:ebi-a-GCST90001929	Inverse variance weighted	1.17567	4	0.882087
CD127 on CD28- CD8+ T cell || id:ebi-a-GCST90001930	MR Egger	6.6469	8	0.575163
CD127 on CD28- CD8+ T cell || id:ebi-a-GCST90001930	Inverse variance weighted	7.63081	9	0.571736
CD127 on CD4+ T cell || id:ebi-a-GCST90001931	MR Egger	1.20776	2	0.546685
CD127 on CD4+ T cell || id:ebi-a-GCST90001931	Inverse variance weighted	7.26009	3	0.0640541
CD127 on CD45RA+ CD4+ T cell || id:ebi-a-GCST90001932	MR Egger	197.738	8	1.91e-38
CD127 on CD45RA+ CD4+ T cell || id:ebi-a-GCST90001932	Inverse variance weighted	197.788	9	9.64e-38
CD25 on CD45RA- CD4 not regulatory T cell || id:ebi-a-GCST90001933	MR Egger	2.55562	5	0.768096
CD25 on CD45RA- CD4 not regulatory T cell || id:ebi-a-GCST90001933	Inverse variance weighted	4.7478	6	0.576542
CD25 on CD45RA+ CD4 not regulatory T cell || id:ebi-a-GCST90001934	MR Egger	0.876185	5	0.971922
CD25 on CD45RA+ CD4 not regulatory T cell || id:ebi-a-GCST90001934	Inverse variance weighted	2.18548	6	0.901874
CD25 on CD39+ CD4 regulatory T cell || id:ebi-a-GCST90001935	MR Egger	3.09735	4	0.541669
CD25 on CD39+ CD4 regulatory T cell || id:ebi-a-GCST90001935	Inverse variance weighted	4.28948	5	0.508534
CD25 on CD4 regulatory T cell || id:ebi-a-GCST90001936	MR Egger	3.75595	7	0.807419
CD25 on CD4 regulatory T cell || id:ebi-a-GCST90001936	Inverse variance weighted	3.76056	8	0.878055
CD25 on resting CD4 regulatory T cell || id:ebi-a-GCST90001937	MR Egger	41.3953	7	6.8e-07
CD25 on resting CD4 regulatory T cell || id:ebi-a-GCST90001937	Inverse variance weighted	41.4268	8	1.73e-06
CD25 on CD39+ resting CD4 regulatory T cell || id:ebi-a-GCST90001938	MR Egger	3.47765	4	0.481285
CD25 on CD39+ resting CD4 regulatory T cell || id:ebi-a-GCST90001938	Inverse variance weighted	3.74736	5	0.586332
CD25 on activated CD4 regulatory T cell || id:ebi-a-GCST90001939	MR Egger	1.52051	3	0.677546
CD25 on activated CD4 regulatory T cell || id:ebi-a-GCST90001939	Inverse variance weighted	1.52817	4	0.82164
CD25 on CD39+ activated CD4 regulatory T cell || id:ebi-a-GCST90001940	MR Egger	4.46448	4	0.34678
CD25 on CD39+ activated CD4 regulatory T cell || id:ebi-a-GCST90001940	Inverse variance weighted	4.59529	5	0.467236
CD25 on secreting CD4 regulatory T cell || id:ebi-a-GCST90001941	MR Egger	2.68244	2	0.261527
CD25 on secreting CD4 regulatory T cell || id:ebi-a-GCST90001941	Inverse variance weighted	2.69202	3	0.441585
CD25 on CD39+ secreting CD4 regulatory T cell || id:ebi-a-GCST90001942	MR Egger	1.69462	2	0.428566
CD25 on CD39+ secreting CD4 regulatory T cell || id:ebi-a-GCST90001942	Inverse variance weighted	8.97469	3	0.0296293
CD25 on activated & secreting CD4 regulatory T cell || id:ebi-a-GCST90001943	MR Egger	0.704783	4	0.950738
CD25 on activated & secreting CD4 regulatory T cell || id:ebi-a-GCST90001943	Inverse variance weighted	0.749017	5	0.980171
CD123 on plasmacytoid Dendritic Cell || id:ebi-a-GCST90001944	MR Egger	6.61434	3	0.0852606
CD123 on plasmacytoid Dendritic Cell || id:ebi-a-GCST90001944	Inverse variance weighted	7.18654	4	0.126353
CD123 on CD62L+ plasmacytoid Dendritic Cell || id:ebi-a-GCST90001945	MR Egger	6.61154	3	0.0853658
CD123 on CD62L+ plasmacytoid Dendritic Cell || id:ebi-a-GCST90001945	Inverse variance weighted	7.18224	4	0.126565
CD33 on CD14+ monocyte || id:ebi-a-GCST90001946	MR Egger	11.2678	7	0.127357
CD33 on CD14+ monocyte || id:ebi-a-GCST90001946	Inverse variance weighted	12.3365	8	0.136811
CD33 on CD33+ HLA DR+ CD14dim || id:ebi-a-GCST90001947	MR Egger	6.56842	9	0.681953
CD33 on CD33+ HLA DR+ CD14dim || id:ebi-a-GCST90001947	Inverse variance weighted	7.26977	10	0.699755
CD33 on CD33dim HLA DR+ CD11b+ || id:ebi-a-GCST90001948	MR Egger	10.4554	10	0.401486
CD33 on CD33dim HLA DR+ CD11b+ || id:ebi-a-GCST90001948	Inverse variance weighted	10.4558	11	0.48991
CD33 on CD33dim HLA DR+ CD11b- || id:ebi-a-GCST90001949	MR Egger	6.40138	7	0.49374
CD33 on CD33dim HLA DR+ CD11b- || id:ebi-a-GCST90001949	Inverse variance weighted	6.53812	8	0.587183
CD33 on Granulocytic Myeloid-Derived Suppressor Cells || id:ebi-a-GCST90001950	MR Egger	3.28528	5	0.656096
CD33 on Granulocytic Myeloid-Derived Suppressor Cells || id:ebi-a-GCST90001950	Inverse variance weighted	4.60332	6	0.595599
CD33 on CD66b++ myeloid cell || id:ebi-a-GCST90001951	MR Egger	6.56229	6	0.363227
CD33 on CD66b++ myeloid cell || id:ebi-a-GCST90001951	Inverse variance weighted	6.60037	7	0.471639
CD33 on Monocytic Myeloid-Derived Suppressor Cells || id:ebi-a-GCST90001952	MR Egger	6.53621	8	0.587395
CD33 on Monocytic Myeloid-Derived Suppressor Cells || id:ebi-a-GCST90001952	Inverse variance weighted	6.5401	9	0.684879
CD33 on CD33dim HLA DR- || id:ebi-a-GCST90001953	MR Egger	1.29366	3	0.730638
CD33 on CD33dim HLA DR- || id:ebi-a-GCST90001953	Inverse variance weighted	2.78565	4	0.594312
CD33 on basophil || id:ebi-a-GCST90001954	MR Egger	2.8821	4	0.577746
CD33 on basophil || id:ebi-a-GCST90001954	Inverse variance weighted	4.64582	5	0.460614
CD33 on Immature Myeloid-Derived Suppressor Cells || id:ebi-a-GCST90001955	MR Egger	7.77351	5	0.169168
CD33 on Immature Myeloid-Derived Suppressor Cells || id:ebi-a-GCST90001955	Inverse variance weighted	8.55101	6	0.200447
CD33 on CD33+ HLA DR+ || id:ebi-a-GCST90001956	MR Egger	6.51427	10	0.770366
CD33 on CD33+ HLA DR+ || id:ebi-a-GCST90001956	Inverse variance weighted	7.65458	11	0.743871
CD33 on CD33+ HLA DR+ CD14- || id:ebi-a-GCST90001957	MR Egger	7.11235	10	0.714798
CD33 on CD33+ HLA DR+ CD14- || id:ebi-a-GCST90001957	Inverse variance weighted	8.83124	11	0.637467
CD4 on monocyte || id:ebi-a-GCST90001958	MR Egger	11.0001	3	0.0117253
CD4 on monocyte || id:ebi-a-GCST90001958	Inverse variance weighted	11.527	4	0.0212377
CD4 on HLA DR+ CD4+ T cell || id:ebi-a-GCST90001959	MR Egger	106.204	8	2.29e-19
CD4 on HLA DR+ CD4+ T cell || id:ebi-a-GCST90001959	Inverse variance weighted	106.337	9	8.17e-19
CD25 on CD4+ T cell || id:ebi-a-GCST90001960	MR Egger	2.07489	4	0.721987
CD25 on CD4+ T cell || id:ebi-a-GCST90001960	Inverse variance weighted	2.10301	5	0.834716
CD25 on CD39+ CD4+ T cell || id:ebi-a-GCST90001961	MR Egger	5.47114	8	0.706235
CD25 on CD39+ CD4+ T cell || id:ebi-a-GCST90001961	Inverse variance weighted	5.85239	9	0.754596
FSC-A on myeloid Dendritic Cell || id:ebi-a-GCST90001963	MR Egger	16.1668	8	0.0400538
FSC-A on myeloid Dendritic Cell || id:ebi-a-GCST90001963	Inverse variance weighted	16.3108	9	0.060668
FSC-A on plasmacytoid Dendritic Cell || id:ebi-a-GCST90001964	MR Egger	23.558	9	0.00505768
FSC-A on plasmacytoid Dendritic Cell || id:ebi-a-GCST90001964	Inverse variance weighted	23.8147	10	0.0081078
FSC-A on monocyte || id:ebi-a-GCST90001965	MR Egger	4.59702	6	0.596435
FSC-A on monocyte || id:ebi-a-GCST90001965	Inverse variance weighted	4.60246	7	0.708347
FSC-A on granulocyte || id:ebi-a-GCST90001966	MR Egger	0.137643	4	0.997738
FSC-A on granulocyte || id:ebi-a-GCST90001966	Inverse variance weighted	0.532929	5	0.990868
FSC-A on CD14+ monocyte || id:ebi-a-GCST90001967	MR Egger	5.00322	7	0.65957
FSC-A on CD14+ monocyte || id:ebi-a-GCST90001967	Inverse variance weighted	5.08031	8	0.748959
FSC-A on B cell || id:ebi-a-GCST90001968	MR Egger	7.60246	9	0.574651
FSC-A on B cell || id:ebi-a-GCST90001968	Inverse variance weighted	7.90514	10	0.638103
FSC-A on Natural Killer || id:ebi-a-GCST90001969	MR Egger	8.66114	8	0.371683
FSC-A on Natural Killer || id:ebi-a-GCST90001969	Inverse variance weighted	10.7875	9	0.290555
FSC-A on HLA DR+ Natural Killer || id:ebi-a-GCST90001970	MR Egger	0.654005	3	0.883965
FSC-A on HLA DR+ Natural Killer || id:ebi-a-GCST90001970	Inverse variance weighted	1.01868	4	0.90695
FSC-A on lymphocyte || id:ebi-a-GCST90001971	MR Egger	57.2071	5	4.58e-11
FSC-A on lymphocyte || id:ebi-a-GCST90001971	Inverse variance weighted	58.7627	6	8.03e-11
FSC-A on T cell || id:ebi-a-GCST90001972	MR Egger	209.073	8	7.81e-41
FSC-A on T cell || id:ebi-a-GCST90001972	Inverse variance weighted	220.008	9	2.08e-42
FSC-A on CD4+ T cell || id:ebi-a-GCST90001973	MR Egger	13.6369	8	0.0917354
FSC-A on CD4+ T cell || id:ebi-a-GCST90001973	Inverse variance weighted	16.1981	9	0.0628588
FSC-A on CD8+ T cell || id:ebi-a-GCST90001974	MR Egger	21.5125	10	0.0177903
FSC-A on CD8+ T cell || id:ebi-a-GCST90001974	Inverse variance weighted	21.5653	11	0.0279659
FSC-A on HLA DR+ T cell || id:ebi-a-GCST90001975	MR Egger	5.02063	3	0.170293
FSC-A on HLA DR+ T cell || id:ebi-a-GCST90001975	Inverse variance weighted	6.06141	4	0.194609
FSC-A on Natural Killer T || id:ebi-a-GCST90001976	MR Egger	12.0351	8	0.149647
FSC-A on Natural Killer T || id:ebi-a-GCST90001976	Inverse variance weighted	12.0944	9	0.208042
FSC-A on HLA DR+ CD4+ T cell || id:ebi-a-GCST90001977	MR Egger	4.36941	3	0.224239
FSC-A on HLA DR+ CD4+ T cell || id:ebi-a-GCST90001977	Inverse variance weighted	4.38156	4	0.356824
FSC-A on HLA DR+ CD8+ T cell || id:ebi-a-GCST90001978	MR Egger	7.33266	3	0.0620177
FSC-A on HLA DR+ CD8+ T cell || id:ebi-a-GCST90001978	Inverse variance weighted	7.44043	4	0.114365
CD16 on CD14- CD16+ monocyte || id:ebi-a-GCST90001979	MR Egger	8.59869	4	0.0719516
CD16 on CD14- CD16+ monocyte || id:ebi-a-GCST90001979	Inverse variance weighted	8.64474	5	0.124101
CD40 on CD14+ CD16- monocyte || id:ebi-a-GCST90001980	MR Egger	6.11769	6	0.410136
CD40 on CD14+ CD16- monocyte || id:ebi-a-GCST90001980	Inverse variance weighted	6.74995	7	0.455371
CD40 on CD14+ CD16+ monocyte || id:ebi-a-GCST90001981	MR Egger	14.904	8	0.0610396
CD40 on CD14+ CD16+ monocyte || id:ebi-a-GCST90001981	Inverse variance weighted	18.8146	9	0.0268163
CCR2 on CD14- CD16+ monocyte || id:ebi-a-GCST90001982	MR Egger	3.36054	5	0.644587
CCR2 on CD14- CD16+ monocyte || id:ebi-a-GCST90001982	Inverse variance weighted	6.48344	6	0.371265
CD14 on CD14+ CD16+ monocyte || id:ebi-a-GCST90001983	MR Egger	6.63928	12	0.880502
CD14 on CD14+ CD16+ monocyte || id:ebi-a-GCST90001983	Inverse variance weighted	7.17168	13	0.893089
HLA DR on CD14- CD16+ monocyte || id:ebi-a-GCST90001984	MR Egger	4.97173	4	0.290211
HLA DR on CD14- CD16+ monocyte || id:ebi-a-GCST90001984	Inverse variance weighted	8.47147	5	0.132095
CD40 on monocytes || id:ebi-a-GCST90001985	MR Egger	6.54464	6	0.365016
CD40 on monocytes || id:ebi-a-GCST90001985	Inverse variance weighted	6.89306	7	0.440099
CD14 on CD14+ CD16- monocyte || id:ebi-a-GCST90001986	MR Egger	0.427464	6	0.998613
CD14 on CD14+ CD16- monocyte || id:ebi-a-GCST90001986	Inverse variance weighted	0.439531	7	0.999639
CD64 on CD14+ CD16- monocyte || id:ebi-a-GCST90001987	MR Egger	14.7268	8	0.0646802
CD64 on CD14+ CD16- monocyte || id:ebi-a-GCST90001987	Inverse variance weighted	14.7278	9	0.0986896
HLA DR on CD14+ CD16- monocyte || id:ebi-a-GCST90001988	MR Egger	22.4641	6	0.00099733
HLA DR on CD14+ CD16- monocyte || id:ebi-a-GCST90001988	Inverse variance weighted	28.9609	7	0.000147081
CD40 on CD14- CD16+ monocyte || id:ebi-a-GCST90001989	MR Egger	3.53453	7	0.831555
CD40 on CD14- CD16+ monocyte || id:ebi-a-GCST90001989	Inverse variance weighted	4.41249	8	0.818123
CD64 on CD14- CD16+ monocyte || id:ebi-a-GCST90001990	MR Egger	18.6201	10	0.0453617
CD64 on CD14- CD16+ monocyte || id:ebi-a-GCST90001990	Inverse variance weighted	21.0064	11	0.0333046
HLA DR on CD14+ monocyte || id:ebi-a-GCST90001991	MR Egger	22.1788	6	0.00112377
HLA DR on CD14+ monocyte || id:ebi-a-GCST90001991	Inverse variance weighted	28.9814	7	0.00014582
CCR2 on CD14+ CD16+ monocyte || id:ebi-a-GCST90001992	MR Egger	5.29664	10	0.870502
CCR2 on CD14+ CD16+ monocyte || id:ebi-a-GCST90001992	Inverse variance weighted	7.56491	11	0.751666
PDL-1 on CD14+ CD16- monocyte || id:ebi-a-GCST90001993	MR Egger	0.673693	3	0.879373
PDL-1 on CD14+ CD16- monocyte || id:ebi-a-GCST90001993	Inverse variance weighted	0.86805	4	0.929099
CX3CR1 on CD14- CD16- || id:ebi-a-GCST90001994	MR Egger	28.0379	3	3.57e-06
CX3CR1 on CD14- CD16- || id:ebi-a-GCST90001994	Inverse variance weighted	60.4168	4	2.37e-12
CX3CR1 on monocyte || id:ebi-a-GCST90001995	MR Egger	9.33016	11	0.591445
CX3CR1 on monocyte || id:ebi-a-GCST90001995	Inverse variance weighted	9.34719	12	0.673025
CX3CR1 on CD14+ CD16+ monocyte || id:ebi-a-GCST90001996	MR Egger	6.94398	9	0.642952
CX3CR1 on CD14+ CD16+ monocyte || id:ebi-a-GCST90001996	Inverse variance weighted	9.25436	10	0.508146
CX3CR1 on CD14+ CD16- monocyte || id:ebi-a-GCST90001997	MR Egger	16.3442	11	0.128827
CX3CR1 on CD14+ CD16- monocyte || id:ebi-a-GCST90001997	Inverse variance weighted	18.326	12	0.106145
PDL-1 on CD14+ CD16+ monocyte || id:ebi-a-GCST90001998	MR Egger	12.2294	12	0.42744
PDL-1 on CD14+ CD16+ monocyte || id:ebi-a-GCST90001998	Inverse variance weighted	12.7919	13	0.464012
PDL-1 on CD14- CD16+ monocyte || id:ebi-a-GCST90001999	MR Egger	5.38469	5	0.370756
PDL-1 on CD14- CD16+ monocyte || id:ebi-a-GCST90001999	Inverse variance weighted	5.52175	6	0.478832
PDL-1 on CD14- CD16- || id:ebi-a-GCST90002000	MR Egger	2.44993	7	0.93082
PDL-1 on CD14- CD16- || id:ebi-a-GCST90002000	Inverse variance weighted	3.04168	8	0.931715
CD64 on CD14- CD16- || id:ebi-a-GCST90002001	MR Egger	11.7402	5	0.0385269
CD64 on CD14- CD16- || id:ebi-a-GCST90002001	Inverse variance weighted	12.0215	6	0.0614913
PDL-1 on monocyte || id:ebi-a-GCST90002002	MR Egger	3.8542	2	0.14557
PDL-1 on monocyte || id:ebi-a-GCST90002002	Inverse variance weighted	4.51109	3	0.211303
CCR2 on CD14- CD16- || id:ebi-a-GCST90002003	MR Egger	7.05027	3	0.0703126
CCR2 on CD14- CD16- || id:ebi-a-GCST90002003	Inverse variance weighted	9.57709	4	0.0481871
CCR2 on CD14+ CD16- monocyte || id:ebi-a-GCST90002004	MR Egger	21.8663	8	0.00516961
CCR2 on CD14+ CD16- monocyte || id:ebi-a-GCST90002004	Inverse variance weighted	24.6077	9	0.00343715
CD16 on CD14+ CD16+ monocyte || id:ebi-a-GCST90002005	MR Egger	4.38858	6	0.624245
CD16 on CD14+ CD16+ monocyte || id:ebi-a-GCST90002005	Inverse variance weighted	6.51445	7	0.48112
CD64 on monocyte || id:ebi-a-GCST90002006	MR Egger	8.60105	7	0.282581
CD64 on monocyte || id:ebi-a-GCST90002006	Inverse variance weighted	9.14034	8	0.330595
HLA DR on CD14+ CD16+ monocyte || id:ebi-a-GCST90002007	MR Egger	33.6105	5	2.85e-06
HLA DR on CD14+ CD16+ monocyte || id:ebi-a-GCST90002007	Inverse variance weighted	33.6128	6	7.99e-06
CCR2 on monocyte || id:ebi-a-GCST90002008	MR Egger	11.8085	6	0.0663797
CCR2 on monocyte || id:ebi-a-GCST90002008	Inverse variance weighted	12.7319	7	0.0789171
HLA DR on CD14- CD16- || id:ebi-a-GCST90002009	MR Egger	20.0236	5	0.00123703
HLA DR on CD14- CD16- || id:ebi-a-GCST90002009	Inverse variance weighted	26.9856	6	0.000145708
HLA DR on monocyte || id:ebi-a-GCST90002010	MR Egger	38.6579	3	2.05e-08
HLA DR on monocyte || id:ebi-a-GCST90002010	Inverse variance weighted	42.4197	4	1.37e-08
CD64 on CD14+ CD16+ monocyte || id:ebi-a-GCST90002011	MR Egger	0.930198	2	0.628073
CD64 on CD14+ CD16+ monocyte || id:ebi-a-GCST90002011	Inverse variance weighted	1.66721	3	0.644249
CX3CR1 on CD14- CD16+ monocyte || id:ebi-a-GCST90002012	MR Egger	10.1275	11	0.518956
CX3CR1 on CD14- CD16+ monocyte || id:ebi-a-GCST90002012	Inverse variance weighted	11.314	12	0.502221
CCR2 on myeloid Dendritic Cell || id:ebi-a-GCST90002013	MR Egger	1.58005	3	0.663922
CCR2 on myeloid Dendritic Cell || id:ebi-a-GCST90002013	Inverse variance weighted	9.95146	4	0.0412534
CCR2 on CD62L+ myeloid Dendritic Cell || id:ebi-a-GCST90002014	MR Egger	3.59445	5	0.609147
CCR2 on CD62L+ myeloid Dendritic Cell || id:ebi-a-GCST90002014	Inverse variance weighted	3.61953	6	0.728004
CCR2 on plasmacytoid Dendritic Cell || id:ebi-a-GCST90002015	MR Egger	4.43889	9	0.880229
CCR2 on plasmacytoid Dendritic Cell || id:ebi-a-GCST90002015	Inverse variance weighted	4.49079	10	0.922503
CCR2 on CD62L+ plasmacytoid Dendritic Cell || id:ebi-a-GCST90002016	MR Egger	4.43694	9	0.880378
CCR2 on CD62L+ plasmacytoid Dendritic Cell || id:ebi-a-GCST90002016	Inverse variance weighted	4.48926	10	0.922589
CCR2 on monocyte || id:ebi-a-GCST90002017	MR Egger	6.54853	6	0.364621
CCR2 on monocyte || id:ebi-a-GCST90002017	Inverse variance weighted	9.71099	7	0.205552
CCR2 on granulocyte || id:ebi-a-GCST90002018	MR Egger	6.91351	3	0.0747062
CCR2 on granulocyte || id:ebi-a-GCST90002018	Inverse variance weighted	8.57071	4	0.0727727
CD14 on Monocytic Myeloid-Derived Suppressor Cells || id:ebi-a-GCST90002019	MR Egger	2.33359	12	0.998696
CD14 on Monocytic Myeloid-Derived Suppressor Cells || id:ebi-a-GCST90002019	Inverse variance weighted	4.12382	13	0.989801
CD14 on CD33+ HLA DR+ CD14dim || id:ebi-a-GCST90002020	MR Egger	10.6843	6	0.0986362
CD14 on CD33+ HLA DR+ CD14dim || id:ebi-a-GCST90002020	Inverse variance weighted	11.3314	7	0.124802
CD14 on CD33dim HLA DR+ CD11b+ || id:ebi-a-GCST90002021	MR Egger	3.2684	5	0.658683
CD14 on CD33dim HLA DR+ CD11b+ || id:ebi-a-GCST90002021	Inverse variance weighted	4.62661	6	0.592514
CD4 on CD4+ T cell || id:ebi-a-GCST90002022	MR Egger	23.8844	7	0.00119389
CD4 on CD4+ T cell || id:ebi-a-GCST90002022	Inverse variance weighted	27.8985	8	0.000493934
CD4 on Central Memory CD4+ T cell || id:ebi-a-GCST90002023	MR Egger	3.54958	5	0.615899
CD4 on Central Memory CD4+ T cell || id:ebi-a-GCST90002023	Inverse variance weighted	4.16385	6	0.654513
CD4 on naive CD4+ T cell || id:ebi-a-GCST90002024	MR Egger	23.4276	5	0.000279596
CD4 on naive CD4+ T cell || id:ebi-a-GCST90002024	Inverse variance weighted	24.3707	6	0.000446279
CD4 on Effector Memory CD4+ T cell || id:ebi-a-GCST90002025	MR Egger	19.2362	8	0.0136462
CD4 on Effector Memory CD4+ T cell || id:ebi-a-GCST90002025	Inverse variance weighted	21.9489	9	0.00904243
CD4 on Terminally Differentiated CD4+ T cell || id:ebi-a-GCST90002026	MR Egger	10.5188	13	0.651055
CD4 on Terminally Differentiated CD4+ T cell || id:ebi-a-GCST90002026	Inverse variance weighted	10.9708	14	0.688331
CD4 on CD45RA+ CD4+ T cell || id:ebi-a-GCST90002027	MR Egger	6.99084	7	0.429834
CD4 on CD45RA+ CD4+ T cell || id:ebi-a-GCST90002027	Inverse variance weighted	8.99139	8	0.343023
CD19 on B cell || id:ebi-a-GCST90002028	MR Egger	21.4328	7	0.00317974
CD19 on B cell || id:ebi-a-GCST90002028	Inverse variance weighted	21.9623	8	0.00498621
CD39 on CD39+ CD8+ T cell || id:ebi-a-GCST90002029	MR Egger	4.36926	3	0.224253
CD39 on CD39+ CD8+ T cell || id:ebi-a-GCST90002029	Inverse variance weighted	4.91065	4	0.296589
CD39 on CD39+ activated CD4 regulatory T cell || id:ebi-a-GCST90002030	MR Egger	2.96667	5	0.705125
CD39 on CD39+ activated CD4 regulatory T cell || id:ebi-a-GCST90002030	Inverse variance weighted	2.96809	6	0.812841
CD39 on CD39+ secreting CD4 regulatory T cell || id:ebi-a-GCST90002031	MR Egger	9.20441	5	0.101183
CD39 on CD39+ secreting CD4 regulatory T cell || id:ebi-a-GCST90002031	Inverse variance weighted	9.20898	6	0.162162
CD39 on CD39+ CD4+ T cell || id:ebi-a-GCST90002032	MR Egger	7.83958	8	0.449296
CD39 on CD39+ CD4+ T cell || id:ebi-a-GCST90002032	Inverse variance weighted	8.3954	9	0.494842
CD39 on granulocyte || id:ebi-a-GCST90002033	MR Egger	4.95962	9	0.837814
CD39 on granulocyte || id:ebi-a-GCST90002033	Inverse variance weighted	4.96011	10	0.893827
CD39 on monocyte || id:ebi-a-GCST90002034	MR Egger	3.00821	4	0.556453
CD39 on monocyte || id:ebi-a-GCST90002034	Inverse variance weighted	4.64944	5	0.460141
CD80 on myeloid Dendritic Cell || id:ebi-a-GCST90002035	MR Egger	8.21822	6	0.222548
CD80 on myeloid Dendritic Cell || id:ebi-a-GCST90002035	Inverse variance weighted	8.50559	7	0.290126
CD80 on CD62L+ myeloid Dendritic Cell || id:ebi-a-GCST90002036	MR Egger	14.5807	6	0.0237814
CD80 on CD62L+ myeloid Dendritic Cell || id:ebi-a-GCST90002036	Inverse variance weighted	15.5094	7	0.0299963
CD80 on plasmacytoid Dendritic Cell || id:ebi-a-GCST90002037	MR Egger	5.76272	9	0.763411
CD80 on plasmacytoid Dendritic Cell || id:ebi-a-GCST90002037	Inverse variance weighted	7.07746	10	0.718113
CD80 on CD62L+ plasmacytoid Dendritic Cell || id:ebi-a-GCST90002038	MR Egger	5.83128	9	0.756678
CD80 on CD62L+ plasmacytoid Dendritic Cell || id:ebi-a-GCST90002038	Inverse variance weighted	7.10082	10	0.715894
CD80 on monocyte || id:ebi-a-GCST90002039	MR Egger	3.02798	6	0.805327
CD80 on monocyte || id:ebi-a-GCST90002039	Inverse variance weighted	3.85713	7	0.796078
CD80 on granulocyte || id:ebi-a-GCST90002040	MR Egger	18.2146	12	0.109328
CD80 on granulocyte || id:ebi-a-GCST90002040	Inverse variance weighted	19.417	13	0.110733
CD45 on lymphocyte || id:ebi-a-GCST90002041	MR Egger	7.38926	5	0.193262
CD45 on lymphocyte || id:ebi-a-GCST90002041	Inverse variance weighted	8.17216	6	0.22576
CD45 on CD33+ HLA DR+ CD14- || id:ebi-a-GCST90002042	MR Egger	8.7579	7	0.270508
CD45 on CD33+ HLA DR+ CD14- || id:ebi-a-GCST90002042	Inverse variance weighted	10.626	8	0.223802
CD45 on CD33+ HLA DR+ CD14dim || id:ebi-a-GCST90002043	MR Egger	2.2911	5	0.807573
CD45 on CD33+ HLA DR+ CD14dim || id:ebi-a-GCST90002043	Inverse variance weighted	8.77293	6	0.186757
CD45 on CD33dim HLA DR+ CD11b- || id:ebi-a-GCST90002044	MR Egger	3.39857	5	0.638787
CD45 on CD33dim HLA DR+ CD11b- || id:ebi-a-GCST90002044	Inverse variance weighted	3.43746	6	0.752271
CD45 on CD33- HLA DR- || id:ebi-a-GCST90002045	MR Egger	0.0052459	1	0.942261
CD45 on CD33- HLA DR- || id:ebi-a-GCST90002045	Inverse variance weighted	2.15903	2	0.339761
CD45 on CD33- HLA DR+ || id:ebi-a-GCST90002046	MR Egger	7.08092	5	0.214691
CD45 on CD33- HLA DR+ || id:ebi-a-GCST90002046	Inverse variance weighted	7.38493	6	0.286711
CD45 on Granulocytic Myeloid-Derived Suppressor Cells || id:ebi-a-GCST90002047	MR Egger	2.97185	7	0.887594
CD45 on Granulocytic Myeloid-Derived Suppressor Cells || id:ebi-a-GCST90002047	Inverse variance weighted	3.01084	8	0.933675
CD45 on CD66b++ myelod cell || id:ebi-a-GCST90002048	Inverse variance weighted	0.0564325	1	0.812226
CD45 on Monocytic Myeloid-Derived Suppressor Cells || id:ebi-a-GCST90002049	MR Egger	5.58016	4	0.232773
CD45 on Monocytic Myeloid-Derived Suppressor Cells || id:ebi-a-GCST90002049	Inverse variance weighted	5.92323	5	0.313761
CD45 on CD33dim HLA DR- || id:ebi-a-GCST90002050	MR Egger	3.82225	5	0.575281
CD45 on CD33dim HLA DR- || id:ebi-a-GCST90002050	Inverse variance weighted	3.93187	6	0.685897
CD45 on basophil || id:ebi-a-GCST90002051	MR Egger	3.95991	6	0.682102
CD45 on basophil || id:ebi-a-GCST90002051	Inverse variance weighted	4.85131	7	0.678102
CD45 on Immature Myeloid-Derived Suppressor Cells || id:ebi-a-GCST90002052	MR Egger	1.06333	1	0.302457
CD45 on Immature Myeloid-Derived Suppressor Cells || id:ebi-a-GCST90002052	Inverse variance weighted	1.09241	2	0.579142
CD45 on CD33+ HLA DR+ || id:ebi-a-GCST90002053	MR Egger	4.83263	5	0.436647
CD45 on CD33+ HLA DR+ || id:ebi-a-GCST90002053	Inverse variance weighted	4.96774	6	0.547958
CD8 on Central Memory CD8+ T cell || id:ebi-a-GCST90002054	MR Egger	62.0772	4	1.06e-12
CD8 on Central Memory CD8+ T cell || id:ebi-a-GCST90002054	Inverse variance weighted	62.1044	5	4.46e-12
CD8 on naive CD8+ T cell || id:ebi-a-GCST90002055	MR Egger	25.3438	3	1.31e-05
CD8 on naive CD8+ T cell || id:ebi-a-GCST90002055	Inverse variance weighted	26.3232	4	2.72e-05
CD8 on Effector Memory CD8+ T cell || id:ebi-a-GCST90002056	MR Egger	74.5824	12	4.41e-11
CD8 on Effector Memory CD8+ T cell || id:ebi-a-GCST90002056	Inverse variance weighted	83.2947	13	2.64e-12
CD8 on Terminally Differentiated CD8+ T cell || id:ebi-a-GCST90002057	MR Egger	43.373	5	3.1e-08
CD8 on Terminally Differentiated CD8+ T cell || id:ebi-a-GCST90002057	Inverse variance weighted	52.0021	6	1.86e-09
CD8 on CD8+ T cell || id:ebi-a-GCST90002058	MR Egger	49.5789	7	1.75e-08
CD8 on CD8+ T cell || id:ebi-a-GCST90002058	Inverse variance weighted	59.4853	8	5.88e-10
CD8 on Natural Killer T || id:ebi-a-GCST90002059	MR Egger	4.34708	4	0.361067
CD8 on Natural Killer T || id:ebi-a-GCST90002059	Inverse variance weighted	4.46639	5	0.484392
CD8 on HLA DR+ CD8+ T cell || id:ebi-a-GCST90002060	MR Egger	148.734	10	6.79e-27
CD8 on HLA DR+ CD8+ T cell || id:ebi-a-GCST90002060	Inverse variance weighted	170.879	11	7.78e-31
CD4 on CD39+ CD4+ T cell || id:ebi-a-GCST90002061	MR Egger	28.1655	9	0.000894978
CD4 on CD39+ CD4+ T cell || id:ebi-a-GCST90002061	Inverse variance weighted	29.9946	10	0.000858399
CD4 on CD28+ CD4+ T cell || id:ebi-a-GCST90002062	MR Egger	26.8576	6	0.000153977
CD4 on CD28+ CD4+ T cell || id:ebi-a-GCST90002062	Inverse variance weighted	27.7248	7	0.000246617
CD4 on CD4 regulatory T cell || id:ebi-a-GCST90002063	MR Egger	47.6456	13	7.51e-06
CD4 on CD4 regulatory T cell || id:ebi-a-GCST90002063	Inverse variance weighted	48.0533	14	1.29e-05
CD4 on resting CD4 regulatory T cell || id:ebi-a-GCST90002064	MR Egger	17.0794	1	3.58e-05
CD4 on resting CD4 regulatory T cell || id:ebi-a-GCST90002064	Inverse variance weighted	17.087	2	0.000194809
CD4 on CD39+ resting CD4 regulatory T cell || id:ebi-a-GCST90002065	MR Egger	17.981	6	0.00627996
CD4 on CD39+ resting CD4 regulatory T cell || id:ebi-a-GCST90002065	Inverse variance weighted	18.2611	7	0.0108461
CD4 on activated CD4 regulatory T cell || id:ebi-a-GCST90002066	MR Egger	29.2616	10	0.00113012
CD4 on activated CD4 regulatory T cell || id:ebi-a-GCST90002066	Inverse variance weighted	34.9856	11	0.000249158
CD4 on CD39+ activated CD4 regulatory T cell || id:ebi-a-GCST90002067	MR Egger	55.0271	10	3.12e-08
CD4 on CD39+ activated CD4 regulatory T cell || id:ebi-a-GCST90002067	Inverse variance weighted	55.337	11	6.72e-08
CD4 on secreting CD4 regulatory T cell || id:ebi-a-GCST90002068	MR Egger	8.85574	8	0.354611
CD4 on secreting CD4 regulatory T cell || id:ebi-a-GCST90002068	Inverse variance weighted	9.02519	9	0.434952
CD4 on CD39+ secreting CD4 regulatory T cell || id:ebi-a-GCST90002069	MR Egger	7.36091	4	0.118001
CD4 on CD39+ secreting CD4 regulatory T cell || id:ebi-a-GCST90002069	Inverse variance weighted	11.4633	5	0.0429297
CD4 on activated & secreting CD4 regulatory T cell || id:ebi-a-GCST90002070	MR Egger	44.6979	13	2.35e-05
CD4 on activated & secreting CD4 regulatory T cell || id:ebi-a-GCST90002070	Inverse variance weighted	48.6694	14	1.02e-05
SSC-A on myeloid Dendritic Cell || id:ebi-a-GCST90002071	MR Egger	1.81427	4	0.769871
SSC-A on myeloid Dendritic Cell || id:ebi-a-GCST90002071	Inverse variance weighted	1.81529	5	0.874068
SSC-A on plasmacytoid Dendritic Cell || id:ebi-a-GCST90002072	MR Egger	11.1692	11	0.429198
SSC-A on plasmacytoid Dendritic Cell || id:ebi-a-GCST90002072	Inverse variance weighted	11.6885	12	0.471008
SSC-A on monocyte || id:ebi-a-GCST90002073	MR Egger	6.61842	7	0.46966
SSC-A on monocyte || id:ebi-a-GCST90002073	Inverse variance weighted	6.66476	8	0.573196
SSC-A on CD14+ monocyte || id:ebi-a-GCST90002074	MR Egger	9.58113	10	0.477978
SSC-A on CD14+ monocyte || id:ebi-a-GCST90002074	Inverse variance weighted	10.2694	11	0.506332
SSC-A on B cell || id:ebi-a-GCST90002075	MR Egger	0.167067	1	0.682731
SSC-A on B cell || id:ebi-a-GCST90002075	Inverse variance weighted	1.05249	2	0.590819
SSC-A on Natural Killer || id:ebi-a-GCST90002076	MR Egger	8.61154	6	0.196632
SSC-A on Natural Killer || id:ebi-a-GCST90002076	Inverse variance weighted	8.61435	7	0.281542
SSC-A on HLA DR+ Natural Killer || id:ebi-a-GCST90002077	MR Egger	18.4953	12	0.101459
SSC-A on HLA DR+ Natural Killer || id:ebi-a-GCST90002077	Inverse variance weighted	27.0042	13	0.0124248
SSC-A on granulocyte || id:ebi-a-GCST90002078	MR Egger	4.10694	6	0.662207
SSC-A on granulocyte || id:ebi-a-GCST90002078	Inverse variance weighted	4.13251	7	0.764395
SSC-A on lymphocyte || id:ebi-a-GCST90002079	MR Egger	45.0188	7	1.36e-07
SSC-A on lymphocyte || id:ebi-a-GCST90002079	Inverse variance weighted	61.9132	8	1.96e-10
SSC-A on T cell || id:ebi-a-GCST90002080	MR Egger	23.6211	6	0.000613032
SSC-A on T cell || id:ebi-a-GCST90002080	Inverse variance weighted	23.6984	7	0.00128703
SSC-A on CD4+ T cell || id:ebi-a-GCST90002081	MR Egger	14.032	8	0.0809353
SSC-A on CD4+ T cell || id:ebi-a-GCST90002081	Inverse variance weighted	14.8286	9	0.0957521
SSC-A on CD8+ T cell || id:ebi-a-GCST90002082	MR Egger	3.26965	2	0.194987
SSC-A on CD8+ T cell || id:ebi-a-GCST90002082	Inverse variance weighted	3.8361	3	0.279715
SSC-A on HLA DR+ T cell || id:ebi-a-GCST90002083	MR Egger	13.0084	11	0.292775
SSC-A on HLA DR+ T cell || id:ebi-a-GCST90002083	Inverse variance weighted	13.1216	12	0.360268
SSC-A on Natural Killer T || id:ebi-a-GCST90002084	MR Egger	4.13709	9	0.90216
SSC-A on Natural Killer T || id:ebi-a-GCST90002084	Inverse variance weighted	6.00624	10	0.814738
SSC-A on HLA DR+ CD4+ T cell || id:ebi-a-GCST90002085	MR Egger	34.3315	8	3.54e-05
SSC-A on HLA DR+ CD4+ T cell || id:ebi-a-GCST90002085	Inverse variance weighted	40.1769	9	7.06e-06
SSC-A on HLA DR+ CD8+ T cell || id:ebi-a-GCST90002086	MR Egger	104.323	7	1.38e-19
SSC-A on HLA DR+ CD8+ T cell || id:ebi-a-GCST90002086	Inverse variance weighted	104.854	8	4.33e-19
CD11c on myeloid Dendritic Cell || id:ebi-a-GCST90002087	MR Egger	21.354	9	0.011168
CD11c on myeloid Dendritic Cell || id:ebi-a-GCST90002087	Inverse variance weighted	21.7995	10	0.016159
CD11c on CD62L+ myeloid Dendritic Cell || id:ebi-a-GCST90002088	MR Egger	6.477	5	0.26253
CD11c on CD62L+ myeloid Dendritic Cell || id:ebi-a-GCST90002088	Inverse variance weighted	8.50177	6	0.203597
CD11c on monocyte || id:ebi-a-GCST90002089	MR Egger	17.6735	7	0.0135333
CD11c on monocyte || id:ebi-a-GCST90002089	Inverse variance weighted	18.8014	8	0.0159587
CD11c on granulocyte || id:ebi-a-GCST90002090	MR Egger	10.7335	10	0.378651
CD11c on granulocyte || id:ebi-a-GCST90002090	Inverse variance weighted	11.5078	11	0.40175
CD11b on CD14+ monocyte || id:ebi-a-GCST90002091	MR Egger	2.07061	9	0.990301
CD11b on CD14+ monocyte || id:ebi-a-GCST90002091	Inverse variance weighted	3.70511	10	0.959671
CD11b on CD66b++ myeloid cell || id:ebi-a-GCST90002093	MR Egger	3.70954	4	0.44674
CD11b on CD66b++ myeloid cell || id:ebi-a-GCST90002093	Inverse variance weighted	4.79269	5	0.441701
CD11b on Monocytic Myeloid-Derived Suppressor Cells || id:ebi-a-GCST90002094	MR Egger	13.1858	8	0.105614
CD11b on Monocytic Myeloid-Derived Suppressor Cells || id:ebi-a-GCST90002094	Inverse variance weighted	16.2058	9	0.0627057
CD11b on CD33dim HLA DR- || id:ebi-a-GCST90002095	MR Egger	4.54611	8	0.804802
CD11b on CD33dim HLA DR- || id:ebi-a-GCST90002095	Inverse variance weighted	7.12749	9	0.623848
CD11b on basophil || id:ebi-a-GCST90002096	MR Egger	3.87718	7	0.79381
CD11b on basophil || id:ebi-a-GCST90002096	Inverse variance weighted	6.84413	8	0.553539
CD11b on CD33+ HLA DR+ CD14dim || id:ebi-a-GCST90002097	MR Egger	4.09775	6	0.66345
CD11b on CD33+ HLA DR+ CD14dim || id:ebi-a-GCST90002097	Inverse variance weighted	4.71058	7	0.695234
CD45RA on naive CD4+ T cell || id:ebi-a-GCST90002098	MR Egger	5.53484	5	0.354141
CD45RA on naive CD4+ T cell || id:ebi-a-GCST90002098	Inverse variance weighted	14.9372	6	0.0207509
CD4RA on Terminally Differentiated CD4+ T cell || id:ebi-a-GCST90002099	MR Egger	6.45206	5	0.264682
CD4RA on Terminally Differentiated CD4+ T cell || id:ebi-a-GCST90002099	Inverse variance weighted	8.52194	6	0.202302
CD45RA on naive CD8+ T cell || id:ebi-a-GCST90002100	MR Egger	4.77862	5	0.443491
CD45RA on naive CD8+ T cell || id:ebi-a-GCST90002100	Inverse variance weighted	5.16958	6	0.522255
CD45RA on Terminally Differentiated CD8+ T cell || id:ebi-a-GCST90002101	MR Egger	0.58244	1	0.445357
CD45RA on Terminally Differentiated CD8+ T cell || id:ebi-a-GCST90002101	Inverse variance weighted	1.25079	2	0.535049
CD45RA on resting CD4 regulatory T cell || id:ebi-a-GCST90002102	MR Egger	1.61602	3	0.655764
CD45RA on resting CD4 regulatory T cell || id:ebi-a-GCST90002102	Inverse variance weighted	1.64343	4	0.800966
CD45RA on CD39+ resting CD4 regulatory T cell || id:ebi-a-GCST90002103	Inverse variance weighted	0.607528	1	0.43572
HLA DR on myeloid Dendritic Cell || id:ebi-a-GCST90002104	MR Egger	19.1445	4	0.000736191
HLA DR on myeloid Dendritic Cell || id:ebi-a-GCST90002104	Inverse variance weighted	36.3362	5	8.14e-07
HLA DR on plasmacytoid Dendritic Cell || id:ebi-a-GCST90002105	MR Egger	35.6663	4	3.39e-07
HLA DR on plasmacytoid Dendritic Cell || id:ebi-a-GCST90002105	Inverse variance weighted	57.4098	5	4.16e-11
HLA DR on Dendritic Cell || id:ebi-a-GCST90002106	MR Egger	56.3153	8	2.45e-09
HLA DR on Dendritic Cell || id:ebi-a-GCST90002106	Inverse variance weighted	77.9317	9	4.16e-13
HLA DR on CD33+ HLA DR+ CD14- || id:ebi-a-GCST90002108	MR Egger	9.34449	6	0.155111
HLA DR on CD33+ HLA DR+ CD14- || id:ebi-a-GCST90002108	Inverse variance weighted	11.1413	7	0.132572
HLA DR on CD33+ HLA DR+ CD14dim || id:ebi-a-GCST90002109	MR Egger	11.4919	6	0.0743129
HLA DR on CD33+ HLA DR+ CD14dim || id:ebi-a-GCST90002109	Inverse variance weighted	12.8466	7	0.0759353
HLA DR on CD33dim HLA DR+ CD11b+ || id:ebi-a-GCST90002110	MR Egger	4.57669	7	0.711464
HLA DR on CD33dim HLA DR+ CD11b+ || id:ebi-a-GCST90002110	Inverse variance weighted	5.57991	8	0.694172
HLA DR on CD33dim HLA DR+ CD11b- || id:ebi-a-GCST90002111	MR Egger	30.4757	7	7.77e-05
HLA DR on CD33dim HLA DR+ CD11b- || id:ebi-a-GCST90002111	Inverse variance weighted	31.0193	8	0.000139398
HLA DR on CD33- HLA DR+ || id:ebi-a-GCST90002112	MR Egger	29.2636	5	2.06e-05
HLA DR on CD33- HLA DR+ || id:ebi-a-GCST90002112	Inverse variance weighted	36.8107	6	1.92e-06
HLA DR on HLA DR+ T cell || id:ebi-a-GCST90002113	MR Egger	4.23272	8	0.83554
HLA DR on HLA DR+ T cell || id:ebi-a-GCST90002113	Inverse variance weighted	4.54148	9	0.87231
HLA DR on HLA DR+ CD4+ T cell || id:ebi-a-GCST90002114	MR Egger	4.34019	4	0.361919
HLA DR on HLA DR+ CD4+ T cell || id:ebi-a-GCST90002114	Inverse variance weighted	4.47413	5	0.483353
HLA DR on HLA DR+ CD8+ T cell || id:ebi-a-GCST90002115	MR Egger	2.31682	6	0.888379
HLA DR on HLA DR+ CD8+ T cell || id:ebi-a-GCST90002115	Inverse variance weighted	4.13439	7	0.764174
HLA DR on B cell || id:ebi-a-GCST90002116	MR Egger	113.385	7	1.82e-21
HLA DR on B cell || id:ebi-a-GCST90002116	Inverse variance weighted	119.318	8	4.58e-22
HLA DR on HLA DR+ Natural Killer || id:ebi-a-GCST90002117	MR Egger	163.43	12	1.05e-28
HLA DR on HLA DR+ Natural Killer || id:ebi-a-GCST90002117	Inverse variance weighted	169.384	13	2.46e-29
CD8 on CD28+ CD45RA- CD8+ T cell || id:ebi-a-GCST90002118	MR Egger	86.3089	7	7.07e-16
CD8 on CD28+ CD45RA- CD8+ T cell || id:ebi-a-GCST90002118	Inverse variance weighted	104.319	8	5.58e-19
CD8 on CD28+ CD45RA+ CD8+ T cell || id:ebi-a-GCST90002119	MR Egger	197.205	12	1.23e-35
CD8 on CD28+ CD45RA+ CD8+ T cell || id:ebi-a-GCST90002119	Inverse variance weighted	197.677	13	4.1e-35
CD8 on CD28- CD8+ T cell || id:ebi-a-GCST90002120	MR Egger	117.545	10	1.59e-20
CD8 on CD28- CD8+ T cell || id:ebi-a-GCST90002120	Inverse variance weighted	122.341	11	6.13e-21
CD8 on CD39+ CD8+ T cell || id:ebi-a-GCST90002121	MR Egger	25.4323	11	0.0078764
CD8 on CD39+ CD8+ T cell || id:ebi-a-GCST90002121	Inverse variance weighted	26.5795	12	0.00887856
